# Supplementary material for: Temporal modulation of gene expression in a controlled Schistosoma mansoni human infection model
Source: Front Immunol. 2025 Dec 16;16:1707749. doi: 10.3389/fimmu.2025.1707749 (PMC12748245; doi:10.3389/fimmu.2025.1707749)
Supplement: Supplementary file 2 [file Table2.xlsx]

## Sheet: Week
Supplementary Table 1A Breakdown of sample sizes across all subgroups: Time Points
		Week
Characteristic	N	Overall	0	4	8	12	16	20	P value2	Q value3
		N = 1441	N = 301	N = 231	N = 291	N = 211	N = 211	N = 201
Model sex	144								0.9	>0.9
Female		59 (41%)	13 (43%)	10 (43%)	12 (41%)	9 (43%)	6 (29%)	9 (45%)
Male		85 (59%)	17 (57%)	13 (57%)	17 (59%)	12 (57%)	15 (71%)	11 (55%)
Dose	144								>0.9	>0.9
10		30 (21%)	6 (20%)	5 (22%)	6 (21%)	4 (19%)	4 (19%)	5 (25%)
20		101 (70%)	21 (70%)	18 (78%)	20 (69%)	15 (71%)	14 (67%)	13 (65%)
30		13 (9%)	3 (10%)	0 (0%)	3 (10%)	2 (9.5%)	3 (14%)	2 (10%)
Sex	144								>0.9	>0.9
1		50 (35%)	11 (37%)	9 (39%)	11 (38%)	7 (33%)	6 (29%)	6 (30%)
2		94 (65%)	19 (63%)	14 (61%)	18 (62%)	14 (67%)	15 (71%)	14 (70%)
Age	144	25 (20, 33)	25 (20, 33)	26 (20, 35)	25 (21, 33)	26 (21, 33)	25 (20, 33)	24 (20, 29)	>0.9	>0.9
Symptom	144								>0.9	>0.9
1		79 (55%)	16 (53%)	14 (61%)	16 (55%)	11 (52%)	10 (48%)	12 (60%)
2		26 (18%)	5 (17%)	5 (22%)	5 (17%)	4 (19%)	3 (14%)	4 (20%)
3		39 (27%)	9 (30%)	4 (17%)	8 (28%)	6 (29%)	8 (38%)	4 (20%)
SCAA	144								0.9	>0.9
FALSE		50 (35%)	10 (33%)	9 (39%)	10 (34%)	8 (38%)	5 (24%)	8 (40%)
TRUE		94 (65%)	20 (67%)	14 (61%)	19 (66%)	13 (62%)	16 (76%)	12 (60%)
Batch	144								0.12	0.8
1		35 (24%)	6 (20%)	7 (30%)	12 (41%)	4 (19%)	3 (14%)	3 (15%)
2		46 (32%)	11 (37%)	8 (35%)	7 (24%)	5 (24%)	9 (43%)	6 (30%)
3		45 (31%)	10 (33%)	7 (30%)	10 (34%)	6 (29%)	7 (33%)	5 (25%)
4		18 (13%)	3 (10%)	1 (4.3%)	0 (0%)	6 (29%)	2 (9.5%)	6 (30%)
1n (%); Median (Q1, Q3)
2Fisher's exact test; Pearson's Chi-squared test; Kruskal-Wallis rank sum test
3False discovery rate correction for multiple testing

## Sheet: C.sex
Supplementary Table 1B Breakdown of sample sizes across all subgroups: Model Sex
		Model sex
Characteristic	N	Overall	Female	Male	P value2	Q value3
		N = 1441	N = 591	N = 851
Dose	144				0.007	0.016
10		30 (21%)	14 (24%)	16 (19%)
20		101 (70%)	45 (76%)	56 (66%)
30		13 (9.0%)	0 (0%)	13 (15%)
Sex	144				0.6	0.7
1		50 (35%)	22 (37%)	28 (33%)
2		94 (65%)	37 (63%)	57 (67%)
Age	144	25 (20, 33)	26 (19, 33)	25 (21, 35)	0.6	0.7
Symptom	144				0.034	0.06
1		79 (55%)	38 (64%)	41 (48%)
2		26 (18%)	5 (8.5%)	21 (25%)
3		39 (27%)	16 (27%)	23 (27%)
SCAA	144				<0.001	<0.001
FALSE		50 (35%)	33 (56%)	17 (20%)
TRUE		94 (65%)	26 (44%)	68 (80%)
Batch	144				<0.001	<0.001
1		35 (24%)	0 (0%)	35 (41%)
2		46 (32%)	15 (25%)	31 (36%)
3		45 (31%)	26 (44%)	19 (22%)
4		18 (13%)	18 (31%)	0 (0%)
Week	144				0.9	0.9
0		30 (21%)	13 (22%)	17 (20%)
4		23 (16%)	10 (17%)	13 (15%)
8		29 (20%)	12 (20%)	17 (20%)
12		21 (15%)	9 (15%)	12 (14%)
16		21 (15%)	6 (10%)	15 (18%)
20		20 (14%)	9 (15%)	11 (13%)
1n (%); Median (Q1, Q3)
2Pearson's Chi-squared test; Wilcoxon rank sum test
3False discovery rate correction for multiple testing

## Sheet: Dose
Supplementary Table 1C Breakdown of sample sizes across all subgroups: Dose
		Dose
Characteristic	N	Overall	10	20	30	P value2	Q value3
		N = 1441	N = 301	N = 1011	N = 131
Model sex	144					0.007	0.012
Female		59 (41%)	14 (47%)	45 (45%)	0 (0%)
Male		85 (59%)	16 (53%)	56 (55%)	13 (100%)
Sex	144					0.006	0.012
1		50 (35%)	9 (30%)	41 (41%)	0 (0%)
2		94 (65%)	21 (70%)	60 (59%)	13 (100%)
Age	144	25 (20, 33)	26 (20, 33)	26 (20, 35)	23 (21, 25)	0.3	0.4
Symptom	144					<0.001	<0.001
1		79 (55%)	30 (100%)	49 (49%)	0 (0%)
2		26 (18%)	0 (0%)	26 (26%)	0 (0%)
3		39 (27%)	0 (0%)	26 (26%)	13 (100%)
SCAA	144					<0.001	<0.001
FALSE		50 (35%)	20 (67%)	30 (30%)	0 (0%)
TRUE		94 (65%)	10 (33%)	71 (70%)	13 (100%)
Batch	144					0.069	0.1
1		35 (24%)	8 (27%)	24 (24%)	3 (23%)
2		46 (32%)	13 (43%)	27 (27%)	6 (46%)
3		45 (31%)	9 (30%)	32 (32%)	4 (31%)
4		18 (13%)	0 (0%)	18 (18%)	0 (0%)
Week	144					>0.9	>0.9
0		30 (21%)	6 (20%)	21 (21%)	3 (23%)
4		23 (16%)	5 (17%)	18 (18%)	0 (0%)
8		29 (20%)	6 (20%)	20 (20%)	3 (23%)
12		21 (15%)	4 (13%)	15 (15%)	2 (15%)
16		21 (15%)	4 (13%)	14 (14%)	3 (23%)
20		20 (14%)	5 (17%)	13 (13%)	2 (15%)
1n (%); Median (Q1, Q3)
2Fisher's exact test; Kruskal-Wallis rank sum test; Pearson's Chi-squared test
3False discovery rate correction for multiple testing

## Sheet: P.sex
Supplementary Table 1D Breakdown of sample sizes across all subgroups: Participant Sex
		Sex
Characteristic	N	Overall	Male	Female	P value2	Q value3
		N = 1441	N = 501	N = 941
Model sex	144				0.6	0.7
Female		59 (41%)	22 (44%)	37 (39%)
Male		85 (59%)	28 (56%)	57 (61%)
Dose	144				0.006	0.032
10		30 (21%)	9 (18%)	21 (22%)
20		101 (70%)	41 (82%)	60 (64%)
30		13 (9.0%)	0 (0%)	13 (14%)
Age	144	25 (20, 33)	26 (20, 33)	23 (20, 35)	0.6	0.7
Symptom	144				0.009	0.032
1		79 (55%)	20 (40%)	59 (63%)
2		26 (18%)	15 (30%)	11 (12%)
3		39 (27%)	15 (30%)	24 (26%)
SCAA	144				0.2	0.4
FALSE		50 (35%)	14 (28%)	36 (38%)
TRUE		94 (65%)	36 (72%)	58 (62%)
Batch	144				0.1	0.2
1		35 (24%)	8 (16%)	27 (29%)
2		46 (32%)	20 (40%)	26 (28%)
3		45 (31%)	13 (26%)	32 (34%)
4		18 (13%)	9 (18%)	9 (9.6%)
Week	144				>0.9	>0.9
0		30 (21%)	11 (22%)	19 (20%)
4		23 (16%)	9 (18%)	14 (15%)
8		29 (20%)	11 (22%)	18 (19%)
12		21 (15%)	7 (14%)	14 (15%)
16		21 (15%)	6 (12%)	15 (16%)
20		20 (14%)	6 (12%)	14 (15%)
1n (%); Median (Q1, Q3)
2Pearson's Chi-squared test; Wilcoxon rank sum test; Fisher's exact test
3False discovery rate correction for multiple testing

## Sheet: P.age
Supplementary Table 1E Breakdown of sample sizes across all subgroups: Participant Age
		Age
Characteristic	N	Overall	<25	25-30	>30	P value2	Q value3
		N = 1441	N = 751	N = 251	N = 441
Model sex	144					0.2	0.2
Female		59 (41%)	26 (35%)	14 (56%)	19 (43%)
Male		85 (59%)	49 (65%)	11 (44%)	25 (57%)
Dose	144					0.007	0.026
10		30 (21%)	14 (19%)	6 (24%)	10 (23%)
20		101 (70%)	48 (64%)	19 (76%)	34 (77%)
30		13 (9.0%)	13 (17%)	0 (0%)	0 (0%)
Sex	144					0.4	0.4
1		50 (35%)	22 (29%)	10 (40%)	18 (41%)
2		94 (65%)	53 (71%)	15 (60%)	26 (59%)
Symptom	144					<0.001	<0.001
1		79 (55%)	45 (60%)	6 (24%)	28 (64%)
2		26 (18%)	5 (6.7%)	10 (40%)	11 (25%)
3		39 (27%)	25 (33%)	9 (36%)	5 (11%)
SCAA	144					0.2	0.2
FALSE		50 (35%)	21 (28%)	9 (36%)	20 (45%)
TRUE		94 (65%)	54 (72%)	16 (64%)	24 (55%)
Batch	144					0.019	0.044
1		35 (24%)	19 (25%)	6 (24%)	10 (23%)
2		46 (32%)	20 (27%)	4 (16%)	22 (50%)
3		45 (31%)	25 (33%)	9 (36%)	11 (25%)
4		18 (13%)	11 (15%)	6 (24%)	1 (2.3%)
Week	144					>0.9	>0.9
0		30 (21%)	16 (21%)	5 (20%)	9 (20%)
4		23 (16%)	10 (13%)	4 (16%)	9 (20%)
8		29 (20%)	15 (20%)	5 (20%)	9 (20%)
12		21 (15%)	10 (13%)	4 (16%)	7 (16%)
16		21 (15%)	12 (16%)	3 (12%)	6 (14%)
20		20 (14%)	12 (16%)	4 (16%)	4 (9.1%)
1n (%)
2Fisher's exact test; Pearson's Chi-squared test
3False discovery rate correction for multiple testing

## Sheet: Symptom
Supplementary Table 1F Breakdown of sample sizes across all subgroups: Participant Symptom Level
		Symptom
Characteristic	N	Overall	1	2	3	P value2	Q value3
		N = 1441	N = 791	N = 261	N = 391
Model sex	144					0.034	0.06
Female		59 (41%)	38 (48%)	5 (19%)	16 (41%)
Male		85 (59%)	41 (52%)	21 (81%)	23 (59%)
Dose	144					<0.001	<0.001
10		30 (21%)	30 (38%)	0 (0%)	0 (0%)
20		101 (70%)	49 (62%)	26 (100%)	26 (67%)
30		13 (9.0%)	0 (0%)	0 (0%)	13 (33%)
Sex	144					0.009	0.021
1		50 (35%)	20 (25%)	15 (58%)	15 (38%)
2		94 (65%)	59 (75%)	11 (42%)	24 (62%)
Age	144	25 (20, 33)	23 (19, 33)	30 (26, 35)	25 (21, 30)	0.047	0.066
SCAA	144					<0.001	<0.001
FALSE		50 (35%)	41 (52%)	5 (19%)	4 (10%)
TRUE		94 (65%)	38 (48%)	21 (81%)	35 (90%)
Batch	144					0.12	0.13
1		35 (24%)	17 (22%)	11 (42%)	7 (18%)
2		46 (32%)	24 (30%)	9 (35%)	13 (33%)
3		45 (31%)	26 (33%)	3 (12%)	16 (41%)
4		18 (13%)	12 (15%)	3 (12%)	3 (7.7%)
Week	144					>0.9	>0.9
0		30 (21%)	16 (20%)	5 (19%)	9 (23%)
4		23 (16%)	14 (18%)	5 (19%)	4 (10%)
8		29 (20%)	16 (20%)	5 (19%)	8 (21%)
12		21 (15%)	11 (14%)	4 (15%)	6 (15%)
16		21 (15%)	10 (13%)	3 (12%)	8 (21%)
20		20 (14%)	12 (15%)	4 (15%)	4 (10%)
1n (%); Median (Q1, Q3)
2Fisher's exact test; Pearson's Chi-squared test; Kruskal-Wallis rank sum test
3False discovery rate correction for multiple testing

## Sheet: SCAA
Supplementary Table 1G Breakdown of sample sizes across all subgroups: Antigen Level
		SCAA
Characteristic	N	Overall	FALSE	TRUE	P value2	Q value3
		N = 1441	N = 501	N = 941
Model sex	144				<0.001	<0.001
Female		59 (41%)	33 (66%)	26 (28%)
Male		85 (59%)	17 (34%)	68 (72%)
Dose	144				<0.001	<0.001
10		30 (21%)	20 (40%)	10 (11%)
20		101 (70%)	30 (60%)	71 (76%)
30		13 (9.0%)	0 (0%)	13 (14%)
Sex	144				0.2	0.3
1		50 (35%)	14 (28%)	36 (38%)
2		94 (65%)	36 (72%)	58 (62%)
Age	144	25 (20, 33)	26 (22, 33)	25 (20, 35)	0.11	0.2
Symptom	144				<0.001	<0.001
1		79 (55%)	41 (82%)	38 (40%)
2		26 (18%)	5 (10%)	21 (22%)
3		39 (27%)	4 (8.0%)	35 (37%)
Batch	144				0.076	0.13
1		35 (24%)	6 (12%)	29 (31%)
2		46 (32%)	17 (34%)	29 (31%)
3		45 (31%)	20 (40%)	25 (27%)
4		18 (13%)	7 (14%)	11 (12%)
Week	144				0.9	0.9
0		30 (21%)	10 (20%)	20 (21%)
4		23 (16%)	9 (18%)	14 (15%)
8		29 (20%)	10 (20%)	19 (20%)
12		21 (15%)	8 (16%)	13 (14%)
16		21 (15%)	5 (10%)	16 (17%)
20		20 (14%)	8 (16%)	12 (13%)
1n (%); Median (Q1, Q3)
2Pearson's Chi-squared test; Wilcoxon rank sum test; Fisher's exact test
3False discovery rate correction for multiple testing

## Sheet: Batch
Supplementary Table 1H Breakdown of sample sizes across all subgroups: Sequencing Batch
		Batch
Characteristic	N	Overall	1	2	3	4	P value2	Q value3
		N = 1441	N = 351	N = 461	N = 451	N = 181
Model sex	144						<0.001	<0.001
Female		59 (41%)	0 (0%)	15 (33%)	26 (58%)	18 (100%)
Male		85 (59%)	35 (100%)	31 (67%)	19 (42%)	0 (0%)
Dose	144						0.069	0.12
10		30 (21%)	8 (23%)	13 (28%)	9 (20%)	0 (0%)
20		101 (70%)	24 (69%)	27 (59%)	32 (71%)	18 (100%)
30		13 (9.0%)	3 (8.6%)	6 (13%)	4 (8.9%)	0 (0%)
Sex	144						0.1	0.12
1		50 (35%)	8 (23%)	20 (43%)	13 (29%)	9 (50%)
2		94 (65%)	27 (77%)	26 (57%)	32 (71%)	9 (50%)
Age	144	25 (20, 33)	25 (22, 35)	30 (22, 35)	25 (19, 30)	22 (19, 26)	0.012	0.043
Symptom	144						0.12	0.12
1		79 (55%)	17 (49%)	24 (52%)	26 (58%)	12 (67%)
2		26 (18%)	11 (31%)	9 (20%)	3 (6.7%)	3 (17%)
3		39 (27%)	7 (20%)	13 (28%)	16 (36%)	3 (17%)
SCAA	144						0.076	0.12
FALSE		50 (35%)	6 (17%)	17 (37%)	20 (44%)	7 (39%)
TRUE		94 (65%)	29 (83%)	29 (63%)	25 (56%)	11 (61%)
Week	144						0.12	0.12
0		30 (21%)	6 (17%)	11 (24%)	10 (22%)	3 (17%)
4		23 (16%)	7 (20%)	8 (17%)	7 (16%)	1 (5.6%)
8		29 (20%)	12 (34%)	7 (15%)	10 (22%)	0 (0%)
12		21 (15%)	4 (11%)	5 (11%)	6 (13%)	6 (33%)
16		21 (15%)	3 (8.6%)	9 (20%)	7 (16%)	2 (11%)
20		20 (14%)	3 (8.6%)	6 (13%)	5 (11%)	6 (33%)
1n (%); Median (Q1, Q3)
2Fisher's exact test; Pearson's Chi-squared test; Kruskal-Wallis rank sum test
3False discovery rate correction for multiple testing
