# Supplementary material for: Temporal modulation of gene expression in a controlled Schistosoma mansoni human infection model
Source: Front Immunol. 2025 Dec 16;16:1707749. doi: 10.3389/fimmu.2025.1707749 (PMC12748245; doi:10.3389/fimmu.2025.1707749)
Supplement: Supplementary file 3 [file Table3.xlsx]

## Sheet: Supplementary Table 2
Supplementary Table 2 Differentially expressed genes (DEGs) across various comparisons
Comparisons	Participant Groups	Direction	Genes	LogFC	logCPM	F	P Value	FDR P
Week12 / Week0	P.age:<25	Up	SNORD3C	3.06999	-0.735077	39.271	1.17977e-08	0.000243008
Week12 / Week0	P.age:<25	Up	SNORD3D	2.5799	2.19681	33.157	1.21664e-07	0.00125302
Week12 / Week0	Dose:20	Up	LOC105374639	2.87729	0.958167	25.7864	1.43635e-06	0.0296505
Week16 / Week0	Symptom:1	Down	TDRD12	-1.77661	-0.937635	40.3008	1.86918e-08	0.00038621
Week16 / Week0	Symptom:1	Down	SNORD3D	-2.22057	2.06072	23.8543	3.77473e-06	0.0389968
Week20 / Week0	Symptom:1	Up	IGHG3	0.847959	3.46296	35.1516	1.92953e-07	0.00398679
Week20 / Week0	Symptom:1	Down	SNORD3D	-1.73771	2.06072	25.8133	1.66248e-06	0.0171751
Week20 / Week0	Symptom:1	Down	TDRD12	-1.14717	-0.937635	23.5071	7.22334e-06	0.0497496
Week20 / Week0	Symptom:3	Up	IGLV9-49	3.51857	-0.0621645	58.4526	5.39467e-09	0.000114281
Week20 / Week0	Sex:Male	Down	LOC124901261	-2.44924	-1.48795	28.7422	1.92994e-06	0.0403377
Week4 / Week0	P.age:>30	Up	IGHG4_1	1.99765	-0.700206	29.9852	1.99284e-06	0.0402741
Week4 / Week0	P.age:>30	Up	CD2AP	0.614417	5.33937	25.332	1.51074e-05	0.0402741
Week4 / Week0	P.age:>30	Up	TLR7	0.864705	3.97835	24.2335	2.10324e-05	0.0402741
Week4 / Week0	P.age:>30	Up	LMNB1-DT	3.41979	-2.28902	21.5782	2.13311e-05	0.0402741
Week4 / Week0	P.age:>30	Up	ACOD1	4.12218	-1.51657	22.4711	2.62757e-05	0.0402741
Week4 / Week0	P.age:>30	Up	CXCL10	4.02893	1.3035	24.1041	2.90089e-05	0.0402741
Week4 / Week0	P.age:>30	Up	IL4I1	1.1976	0.607557	23.1292	2.98143e-05	0.0402741
Week4 / Week0	P.age:>30	Up	IL15	0.932185	3.17836	22.8389	3.23279e-05	0.0402741
Week4 / Week0	P.age:>30	Up	LINC02471	3.48255	-1.87839	20.5405	3.33694e-05	0.0402741
Week4 / Week0	P.age:>30	Up	LINC02528	3.57968	-1.006	20.8289	3.68838e-05	0.0402741
Week4 / Week0	P.age:>30	Up	PSME2	1.23911	6.25018	23.3815	3.69847e-05	0.0402741
Week4 / Week0	P.age:>30	Up	GBP4	1.80277	7.33228	23.4853	3.92991e-05	0.0402741
Week4 / Week0	P.age:>30	Up	APOL4	4.11846	1.87879	22.8381	4.03814e-05	0.0402741
Week4 / Week0	P.age:>30	Up	APOL6	1.1816	8.54518	22.2849	4.31365e-05	0.0402741
Week4 / Week0	P.age:>30	Up	HLA-DQB1	0.674589	6.63519	21.7042	4.62384e-05	0.0402741
Week4 / Week0	P.age:>30	Up	ATP1B3	0.649697	4.82686	21.6463	4.71026e-05	0.0402741
Week4 / Week0	P.age:>30	Up	PDCD1LG2	3.20006	1.6642	22.2958	5.00027e-05	0.0402741
Week4 / Week0	P.age:>30	Up	IDO1	3.41906	4.44641	22.339	5.47948e-05	0.0402741
Week4 / Week0	P.age:>30	Up	RAB39A	1.16692	1.85079	21.0529	5.70719e-05	0.0402741
Week4 / Week0	P.age:>30	Up	HLA-DPA1	0.792312	8.03039	21.0006	5.79673e-05	0.0402741
Week4 / Week0	P.age:>30	Up	IL27	1.86639	-0.597727	20.4477	6.11497e-05	0.0402741
Week4 / Week0	P.age:>30	Up	CXCL11	2.87291	-1.8515	18.6563	7.16654e-05	0.0402741
Week4 / Week0	P.age:>30	Up	HLA-DRB5	0.752324	6.79607	20.3492	7.16656e-05	0.0402741
Week4 / Week0	P.age:>30	Up	PLAAT4	0.952675	5.39804	20.5746	7.37859e-05	0.0402741
Week4 / Week0	P.age:>30	Up	RTP4	1.6787	3.74999	21.0671	7.63902e-05	0.0402741
Week4 / Week0	P.age:>30	Up	GBP3	0.948852	5.30612	20.1327	8.50256e-05	0.0402741
Week4 / Week0	P.age:>30	Up	P2RY14	2.24013	4.69847	20.8243	8.59767e-05	0.0402741
Week4 / Week0	P.age:>30	Up	PSMB10	0.642555	6.9068	19.7691	8.67711e-05	0.0402741
Week4 / Week0	P.age:>30	Up	VRK2	0.765154	4.55312	19.7552	8.71749e-05	0.0402741
Week4 / Week0	P.age:>30	Up	GBP5	2.20662	9.5269	20.4726	9.56602e-05	0.0402741
Week4 / Week0	P.age:>30	Up	GBP1	2.00825	8.04329	20.3975	9.788e-05	0.0402741
Week4 / Week0	P.age:>30	Up	ATF3	2.81184	1.86425	20.3138	0.000100502	0.0402741
Week4 / Week0	P.age:>30	Up	LAP3	1.7661	6.53231	20.2999	0.000100844	0.0402741
Week4 / Week0	P.age:>30	Up	CNDP2	0.650485	6.1824	19.263	0.000102721	0.0402741
Week4 / Week0	P.age:>30	Up	NUB1	0.647421	6.61806	19.2536	0.000103044	0.0402741
Week4 / Week0	P.age:>30	Up	CASP7	0.827406	4.42628	19.2906	0.000111812	0.0402741
Week4 / Week0	P.age:>30	Up	HLA-DMA	0.591143	5.55034	18.9701	0.000113349	0.0402741
Week4 / Week0	P.age:>30	Up	GCH1	1.33906	5.75239	19.7004	0.000116419	0.0402741
Week4 / Week0	P.age:>30	Up	CUL1	0.58945	5.82429	18.8845	0.000116672	0.0402741
Week4 / Week0	P.age:>30	Up	CD274	2.08752	4.89016	19.727	0.00012033	0.0402741
Week4 / Week0	P.age:>30	Up	ATF5	0.729918	2.12974	18.7654	0.000121531	0.0402741
Week4 / Week0	P.age:>30	Up	APOL3	0.775521	6.80258	18.9052	0.000126947	0.0402741
Week4 / Week0	P.age:>30	Up	HLA-DMB	0.713753	6.45716	18.6226	0.000127494	0.0402741
Week4 / Week0	P.age:>30	Up	SLAMF7	0.871346	5.50053	18.7524	0.00013354	0.0402741
Week4 / Week0	P.age:>30	Up	LINC02701	1.63906	-1.39761	17.3347	0.000134127	0.0402741
Week4 / Week0	P.age:>30	Up	MT2A	1.05432	4.13604	18.6647	0.000137501	0.0402741
Week4 / Week0	P.age:>30	Up	STAT1	1.2159	9.24486	18.9762	0.000140196	0.0402741
Week4 / Week0	P.age:>30	Up	ERAP2	0.652038	7.11773	18.1917	0.000147689	0.0403126
Week4 / Week0	P.age:>30	Up	HLA-DPB1	0.620462	7.52692	18.1297	0.000150859	0.0403126
Week4 / Week0	P.age:>30	Up	GM2A	0.648882	5.68574	18.0368	0.000155754	0.0406766
Week4 / Week0	P.age:>30	Up	GAS6	0.85501	2.2419	18.0166	0.000156916	0.0406766
Week4 / Week0	P.age:>30	Up	GPBAR1	0.631988	3.93053	17.9456	0.000160732	0.0406766
Week4 / Week0	P.age:>30	Up	CALHM6	2.16903	3.99877	18.6963	0.000166303	0.0411016
Week4 / Week0	P.age:>30	Up	FBXO6	1.28223	4.14995	18.4299	0.000171368	0.0411016
Week4 / Week0	P.age:>30	Up	IGKV1D-17	4.17814	-2.00397	32.5283	0.000174725	0.0411016
Week4 / Week0	P.age:>30	Up	IFI35	1.17811	5.23818	18.3424	0.000176277	0.0411016
Week4 / Week0	P.age:>30	Up	LOC107985576	1.50893	-0.95344	17.42	0.000176346	0.0411016
Week4 / Week0	P.age:>30	Up	GMNN	0.802559	1.03381	17.4409	0.00019192	0.0426179
Week4 / Week0	P.age:>30	Up	SLC6A12	1.36167	2.64389	17.3714	0.000212777	0.0447002
Week4 / Week0	P.age:>30	Up	DDX60	1.18975	6.68772	17.7439	0.000214728	0.0447002
Week4 / Week0	P.age:>30	Up	SAMD4A	1.51283	3.1249	17.7271	0.000216326	0.0447002
Week4 / Week0	P.age:>30	Up	BATF2	2.459	4.23237	17.8092	0.0002211	0.0448897
Week4 / Week0	P.age:>30	Up	HLA-DRB1	0.687301	8.02186	16.9722	0.000225572	0.0448897
Week4 / Week0	P.age:>30	Up	CXCL9	2.22892	-0.728097	16.4138	0.000225948	0.0448897
Week4 / Week0	P.age:>30	Up	UBE2L6	1.13149	7.07024	17.3364	0.000244094	0.0461412
Week4 / Week0	P.age:>30	Up	BST2	0.742096	5.53832	16.9556	0.00024537	0.0461412
Week4 / Week0	P.age:>30	Up	ETV7-AS1	2.6103	-1.15887	15.7217	0.000246945	0.0461412
Week4 / Week0	P.age:>30	Up	PSMB9	0.707938	7.01116	16.6755	0.000250493	0.0461412
Week4 / Week0	P.age:>30	Up	ITPRIPL2	0.601533	4.5873	16.6209	0.00025539	0.0461412
Week4 / Week0	P.age:>30	Up	MAFB	0.723663	4.44052	16.5915	0.000258071	0.0461412
Week4 / Week0	P.age:>30	Up	RMI2	1.32671	0.694497	16.4202	0.000276018	0.0476762
Week4 / Week0	P.age:>30	Up	WDFY1	0.870454	6.49927	16.545	0.00028296	0.0476762
Week4 / Week0	P.age:>30	Up	TIMM10	0.896877	2.06884	16.297	0.000286749	0.0476762
Week4 / Week0	P.age:>30	Up	LOC105371082	3.33328	1.58237	16.7311	0.000286759	0.0476762
Week4 / Week0	P.age:>30	Up	LY6E	1.09159	6.71469	16.7956	0.000291556	0.0476762
Week4 / Week0	P.age:>30	Up	LINC01474	2.63435	-2.28384	14.9089	0.000299684	0.0478753
Week4 / Week0	P.age:>30	Up	SMCO4	1.06972	3.33208	16.331	0.000304988	0.0478753
Week4 / Week0	P.age:>30	Up	P2RX7	0.733071	4.62091	16.254	0.000313302	0.0478753
Week4 / Week0	P.age:>30	Up	WARS1	1.65658	7.92631	16.6847	0.000319799	0.0478753
Week4 / Week0	P.age:>30	Up	CCRL2	0.978082	2.41771	15.8855	0.000332348	0.0490629
Week4 / Week0	P.age:>30	Up	GBP6	2.5084	2.51366	16.5409	0.000337081	0.04908
Week4 / Week0	P.age:>30	Up	PRR11	0.838325	2.65302	15.8242	0.000339741	0.0491014
Week4 / Week0	P.age:>30	Up	SH3RF1	0.675984	2.19799	15.7919	0.000343781	0.0491014
Week4 / Week0	P.age:>30	Up	PARP12	0.730705	6.19932	15.9872	0.000344158	0.0491014
Week4 / Week0	P.age:>30	Up	BISPR	0.738184	3.26467	15.7363	0.000350663	0.0491133
Week4 / Week0	P.age:>30	Up	PARP14	1.02222	9.21986	15.8897	0.000356233	0.0491133
Week4 / Week0	P.age:>30	Up	DUSP5	0.93129	4.18872	15.8824	0.000357174	0.0491133
Week4 / Week0	P.age:>30	Up	CFB	3.29089	-1.05406	14.8677	0.000358857	0.0491133
Week4 / Week0	P.age:>30	Up	IFI30	0.651821	8.6048	15.6359	0.000363611	0.0491133
Week4 / Week0	P.age:>30	Up	HLA-DRA	0.806244	8.83836	15.8208	0.000365034	0.0491133
Week4 / Week0	P.age:>30	Up	MTHFD2	0.88146	4.84465	15.6989	0.000381204	0.0497156
Week4 / Week0	P.age:>30	Down	LOC124903207	-2.42407	2.2739	22.962	1.68193e-05	0.0402741
Week4 / Week0	P.age:>30	Down	PPARGC1A	-1.91542	-0.657894	20.7658	4.91512e-05	0.0402741
Week4 / Week0	P.age:>30	Down	DPEP3	-0.917737	2.11707	20.9182	5.95797e-05	0.0402741
Week4 / Week0	P.age:>30	Down	ABCC5	-0.599579	5.63309	19.9553	8.15839e-05	0.0402741
Week4 / Week0	P.age:>30	Down	LOC105375036	-1.13183	0.738319	19.6879	8.9892e-05	0.0402741
Week4 / Week0	P.age:>30	Down	LINC02569	-0.817542	-0.0394993	19.7036	9.03416e-05	0.0402741
Week4 / Week0	P.age:>30	Down	MAP3K15	-1.59655	-0.501742	19.3291	9.72184e-05	0.0402741
Week4 / Week0	P.age:>30	Down	MAPK13	-0.602938	5.69504	18.5742	0.000129607	0.0402741
Week4 / Week0	P.age:>30	Down	LINC02520	-0.945926	1.67895	18.2317	0.000146362	0.0403126
Week4 / Week0	P.age:>30	Down	NFE4	-0.95093	2.90706	18.1264	0.000151085	0.0403126
Week4 / Week0	P.age:>30	Down	TMEM8B	-0.587437	2.31192	17.9492	0.000160589	0.0406766
Week4 / Week0	P.age:>30	Down	ULK1	-0.628231	5.72675	17.0904	0.000216392	0.0447002
Week4 / Week0	P.age:>30	Down	LOC101927759	-0.845426	0.482471	17.105	0.000216583	0.0447002
Week4 / Week0	P.age:>30	Down	CACHD1	-0.585233	1.34053	17.0155	0.000222695	0.0448897
Week4 / Week0	P.age:>30	Down	CDH26	-0.597861	2.44721	16.6376	0.000253964	0.0461412
Week4 / Week0	P.age:>30	Down	CDKL2	-1.87641	-1.50243	15.8539	0.000258294	0.0461412
Week4 / Week0	P.age:>30	Down	LLCFC1	-1.32921	-0.886974	16.2946	0.000270653	0.0476762
Week4 / Week0	P.age:>30	Down	LETM2	-0.592721	2.93499	16.3921	0.000277089	0.0476762
Week4 / Week0	P.age:>30	Down	MYO16-AS1	-3.36741	-1.76807	16.6237	0.000289591	0.0476762
Week4 / Week0	P.age:>30	Down	LOC112267855	-0.786158	2.52089	16.1347	0.000303849	0.0478753
Week4 / Week0	P.age:>30	Down	RELL1	-0.647151	6.0855	16.0793	0.000309843	0.0478753
Week4 / Week0	P.age:>30	Down	IRS2	-0.759541	5.93576	16.2688	0.000311666	0.0478753
Week4 / Week0	P.age:>30	Down	MAPRE3	-0.773527	1.30095	16.0226	0.000316704	0.0478753
Week4 / Week0	P.age:>30	Down	LOC105378230	-0.623471	1.50068	16.0078	0.000318201	0.0478753
Week4 / Week0	P.age:>30	Down	LOC102724560	-1.24526	1.28926	16.0299	0.000318373	0.0478753
Week4 / Week0	P.age:>30	Down	IRAG1-AS1	-0.989905	0.857886	15.973	0.000323307	0.0480619
Week4 / Week0	P.age:>30	Down	SH3RF3	-0.794745	3.52455	15.6403	0.00036308	0.0491133
Week4 / Week0	P.age:>30	Down	LOC107985870	-1.79851	-1.23369	15.0264	0.000373981	0.0494873
Week4 / Week0	P.age:<25	Up	CXCL10	3.4977	0.954428	93.972	3.05558e-14	6.29388e-10
Week4 / Week0	P.age:<25	Up	LINC02528	3.9864	-0.956528	76.3032	1.15793e-13	1.19255e-09
Week4 / Week0	P.age:<25	Up	CXCL9	3.0165	-0.90318	73.1333	4.29374e-13	2.94808e-09
Week4 / Week0	P.age:<25	Up	C1QC	3.97702	0.36025	70.6983	7.39881e-12	3.43152e-08
Week4 / Week0	P.age:<25	Up	ATF3	2.85683	1.26889	73.8807	9.35601e-12	3.43152e-08
Week4 / Week0	P.age:<25	Up	SMCO4	1.18413	3.24048	71.2571	9.99569e-12	3.43152e-08
Week4 / Week0	P.age:<25	Up	LOC112268418	3.11278	0.528509	67.6583	2.5247e-11	7.42912e-08
Week4 / Week0	P.age:<25	Up	HLA-DPA1	1.00148	8.04571	64.596	4.79252e-11	1.01733e-07
Week4 / Week0	P.age:<25	Up	ACOD1	4.0856	-1.82133	58.2397	4.82495e-11	1.01733e-07
Week4 / Week0	P.age:<25	Up	GRIN3A	2.77624	0.194104	64.765	4.93897e-11	1.01733e-07
Week4 / Week0	P.age:<25	Up	ODF3B	1.10218	4.65746	63.6994	6.81921e-11	1.27693e-07
Week4 / Week0	P.age:<25	Up	FAM225A	2.66176	-0.721599	58.9205	9.5604e-11	1.64104e-07
Week4 / Week0	P.age:<25	Up	LOC124905592	3.65701	-1.16309	52.8483	1.18284e-10	1.87416e-07
Week4 / Week0	P.age:<25	Up	PSMB9	0.917064	7.09258	60.4533	1.32892e-10	1.95522e-07
Week4 / Week0	P.age:<25	Up	HLA-DPB1	0.830521	7.59164	59.9702	1.50031e-10	2.06023e-07
Week4 / Week0	P.age:<25	Up	KCNMA1	2.04288	1.43262	60.2037	1.76361e-10	2.1942e-07
Week4 / Week0	P.age:<25	Up	CTSL	1.57268	2.53699	59.9533	1.81092e-10	2.1942e-07
Week4 / Week0	P.age:<25	Up	PSMB10	0.749262	6.97901	57.895	2.54106e-10	2.90782e-07
Week4 / Week0	P.age:<25	Up	ETV7	2.5003	3.53453	59.5243	3.04534e-10	3.30147e-07
Week4 / Week0	P.age:<25	Up	CALHM6	2.36954	3.61212	58.7493	3.64777e-10	3.75684e-07
Week4 / Week0	P.age:<25	Up	GBP5	2.25383	9.02097	58.5701	4.09226e-10	3.93e-07
Week4 / Week0	P.age:<25	Up	SCO2	1.18943	4.47644	56.8892	4.1975e-10	3.93e-07
Week4 / Week0	P.age:<25	Up	TAP1	0.99075	8.33203	55.8453	4.53296e-10	4.05956e-07
Week4 / Week0	P.age:<25	Up	SAMD4A	1.51499	2.96509	55.8004	5.54208e-10	4.72302e-07
Week4 / Week0	P.age:<25	Up	HLA-DRB5	0.893014	6.83973	54.764	5.73237e-10	4.72302e-07
Week4 / Week0	P.age:<25	Up	ASPHD2	1.00229	3.29669	54.581	6.01927e-10	4.76865e-07
Week4 / Week0	P.age:<25	Up	HLA-DRA	0.917401	8.83266	54.3885	6.32953e-10	4.82173e-07
Week4 / Week0	P.age:<25	Up	APOL1	1.19418	4.73069	55.3585	6.55444e-10	4.82173e-07
Week4 / Week0	P.age:<25	Up	PDCD1LG2	2.62601	0.799157	54.4396	7.38739e-10	4.89663e-07
Week4 / Week0	P.age:<25	Up	LOC124902464	1.91213	0.27754	53.4761	7.58743e-10	4.89663e-07
Week4 / Week0	P.age:<25	Up	PIMREG	2.81677	-1.24124	47.1406	7.62855e-10	4.89663e-07
Week4 / Week0	P.age:<25	Up	GBP4	1.65082	7.02024	55.6929	7.64385e-10	4.89663e-07
Week4 / Week0	P.age:<25	Up	APOL4	3.15573	1.32128	54.0179	7.84487e-10	4.89663e-07
Week4 / Week0	P.age:<25	Up	DRAP1	0.622565	5.36194	53.2763	8.50658e-10	5.15349e-07
Week4 / Week0	P.age:<25	Up	HLA-DMA	0.67764	5.63828	53.1182	8.87381e-10	5.22237e-07
Week4 / Week0	P.age:<25	Up	GCH1	1.15166	5.58403	54.048	9.36089e-10	5.35599e-07
Week4 / Week0	P.age:<25	Up	STAT1	1.28074	9.08906	53.7125	1.03456e-09	5.75944e-07
Week4 / Week0	P.age:<25	Up	GBP1	2.22102	7.63335	54.6049	1.0912e-09	5.9149e-07
Week4 / Week0	P.age:<25	Up	IFI35	1.16166	5.11938	53.1037	1.199e-09	6.33258e-07
Week4 / Week0	P.age:<25	Up	PARP3	0.84753	2.61903	51.7235	1.29324e-09	6.65952e-07
Week4 / Week0	P.age:<25	Up	HLA-DQB1	0.791444	6.84158	51.2978	1.45013e-09	7.28533e-07
Week4 / Week0	P.age:<25	Up	C2	2.09911	2.58683	52.6536	1.49323e-09	7.32323e-07
Week4 / Week0	P.age:<25	Up	LINC02555	1.74801	2.02052	51.4617	1.6896e-09	8.0936e-07
Week4 / Week0	P.age:<25	Up	ANKRD22	3.35364	3.42684	52.5964	1.8354e-09	8.57547e-07
Week4 / Week0	P.age:<25	Up	LAP3	1.74256	6.22982	52.1322	1.90189e-09	8.57547e-07
Week4 / Week0	P.age:<25	Up	LOC105369593	3.90697	-1.87207	46.9808	1.9151e-09	8.57547e-07
Week4 / Week0	P.age:<25	Up	UBE2L6	1.2382	6.97951	51.3855	2.01236e-09	8.81929e-07
Week4 / Week0	P.age:<25	Up	LOC105374413	1.90388	0.0238845	48.7259	2.81404e-09	1.18293e-06
Week4 / Week0	P.age:<25	Up	HLA-DMB	0.715039	6.47645	48.7593	2.9176e-09	1.19117e-06
Week4 / Week0	P.age:<25	Up	MSR1	1.37942	2.23291	48.7689	2.9493e-09	1.19117e-06
Week4 / Week0	P.age:<25	Up	CFB	2.56562	-1.24387	43.3919	3.35979e-09	1.33086e-06
Week4 / Week0	P.age:<25	Up	CD74	0.620534	10.3082	48.0396	3.56832e-09	1.37176e-06
Week4 / Week0	P.age:<25	Up	CNDP2	0.596942	6.15756	48.0013	3.60699e-09	1.37176e-06
Week4 / Week0	P.age:<25	Up	POLB	0.635505	4.23968	47.9472	3.66283e-09	1.37176e-06
Week4 / Week0	P.age:<25	Up	LINC02773	1.46733	0.782618	47.91	3.80122e-09	1.39817e-06
Week4 / Week0	P.age:<25	Up	WARS1	1.6805	7.5899	49.3574	3.92696e-09	1.41908e-06
Week4 / Week0	P.age:<25	Up	WDFY1	0.878803	6.39242	47.6775	4.11089e-09	1.45993e-06
Week4 / Week0	P.age:<25	Up	PSME2	1.25754	6.18149	48.1392	4.91987e-09	1.69725e-06
Week4 / Week0	P.age:<25	Up	APOL3	0.820117	6.78033	46.8846	4.94394e-09	1.69725e-06
Week4 / Week0	P.age:<25	Up	C1QA	2.40552	2.62937	48.2608	5.28997e-09	1.75746e-06
Week4 / Week0	P.age:<25	Up	NRN1	1.85458	-2.69087e-05	44.7917	5.49366e-09	1.79617e-06
Week4 / Week0	P.age:<25	Up	TYMP	0.867585	8.03249	46.0573	6.25903e-09	2.01443e-06
Week4 / Week0	P.age:<25	Up	BATF2	2.80317	3.60136	47.673	6.56939e-09	2.05202e-06
Week4 / Week0	P.age:<25	Up	GBP3	0.916215	5.07285	46.1933	6.57506e-09	2.05202e-06
Week4 / Week0	P.age:<25	Up	NFE2L3	0.873013	3.03564	45.4496	7.45845e-09	2.28467e-06
Week4 / Week0	P.age:<25	Up	PSMB8	0.752108	7.03201	45.4078	7.54238e-09	2.28467e-06
Week4 / Week0	P.age:<25	Up	LGALS3BP	1.12902	4.75689	46.1548	7.83033e-09	2.28717e-06
Week4 / Week0	P.age:<25	Up	EPB41L3	0.897304	4.67245	45.3847	7.88101e-09	2.28717e-06
Week4 / Week0	P.age:<25	Up	SERPING1	2.47614	2.92716	46.8004	7.88374e-09	2.28717e-06
Week4 / Week0	P.age:<25	Up	BST2	0.849961	5.52514	45.1305	8.47769e-09	2.39376e-06
Week4 / Week0	P.age:<25	Up	PBK	3.02862	-1.31006	39.8707	8.50751e-09	2.39376e-06
Week4 / Week0	P.age:<25	Up	NPC2	0.718395	5.71375	44.9535	8.59977e-09	2.39376e-06
Week4 / Week0	P.age:<25	Up	CYB561	0.64412	4.17443	44.7683	9.07532e-09	2.49245e-06
Week4 / Week0	P.age:<25	Up	TRIM22	0.975346	8.11741	44.8937	1.00582e-08	2.71769e-06
Week4 / Week0	P.age:<25	Up	RUFY4	1.36625	1.16264	44.4314	1.01593e-08	2.71769e-06
Week4 / Week0	P.age:<25	Up	C1QB	2.885	1.73688	45.7082	1.07229e-08	2.83168e-06
Week4 / Week0	P.age:<25	Up	MOV10	0.689871	5.38309	43.7213	1.23123e-08	3.19673e-06
Week4 / Week0	P.age:<25	Up	GBP2	0.975034	8.51406	44.1407	1.24157e-08	3.19673e-06
Week4 / Week0	P.age:<25	Up	LOC105371082	2.5495	0.939701	44.7008	1.29738e-08	3.29919e-06
Week4 / Week0	P.age:<25	Up	EXOC3L1	1.62365	0.39388	43.4185	1.3927e-08	3.45842e-06
Week4 / Week0	P.age:<25	Up	TRAFD1	0.73796	6.69671	43.2996	1.39358e-08	3.45842e-06
Week4 / Week0	P.age:<25	Up	LHFPL2	1.29777	4.83045	43.9443	1.57145e-08	3.69694e-06
Week4 / Week0	P.age:<25	Up	GBP6	2.35976	1.7907	43.988	1.57829e-08	3.69694e-06
Week4 / Week0	P.age:<25	Up	APOL6	1.07168	8.31944	43.6084	1.57852e-08	3.69694e-06
Week4 / Week0	P.age:<25	Up	FMNL2	0.911468	2.23808	42.8692	1.58468e-08	3.69694e-06
Week4 / Week0	P.age:<25	Up	PARP14	1.01846	9.00202	43.3351	1.60126e-08	3.69694e-06
Week4 / Week0	P.age:<25	Up	VAMP5	1.33988	2.74781	43.1101	1.71765e-08	3.85709e-06
Week4 / Week0	P.age:<25	Up	IFITM3	1.70226	6.08199	43.9457	1.72275e-08	3.85709e-06
Week4 / Week0	P.age:<25	Up	CD40	0.762063	3.5223	42.4366	1.79916e-08	3.98486e-06
Week4 / Week0	P.age:<25	Up	PSME1	0.701806	7.58047	42.0899	1.99401e-08	4.36942e-06
Week4 / Week0	P.age:<25	Up	ADAP2	0.644852	3.81878	42.0455	2.02103e-08	4.38201e-06
Week4 / Week0	P.age:<25	Up	SLC2A6	0.661402	4.975	41.8593	2.1361e-08	4.58327e-06
Week4 / Week0	P.age:<25	Up	FBXO6	1.33692	4.01727	42.7842	2.17508e-08	4.61879e-06
Week4 / Week0	P.age:<25	Up	PLAAT4	1.03566	5.34055	42.0374	2.53334e-08	5.32466e-06
Week4 / Week0	P.age:<25	Up	IFI30	0.744463	8.48926	40.7905	2.94486e-08	6.12709e-06
Week4 / Week0	P.age:<25	Up	IRF7	0.821016	6.33031	40.7148	3.24031e-08	6.67439e-06
Week4 / Week0	P.age:<25	Up	LOC105373582	2.0913	1.74597	41.1019	3.56892e-08	7.27848e-06
Week4 / Week0	P.age:<25	Up	TAP2	0.645738	7.13702	40.0853	3.64705e-08	7.29599e-06
Week4 / Week0	P.age:<25	Up	BAK1	0.751823	5.04783	40.0842	3.64835e-08	7.29599e-06
Week4 / Week0	P.age:<25	Up	HLA-DRB1	0.798984	8.01445	39.8288	3.94362e-08	7.75219e-06
Week4 / Week0	P.age:<25	Up	SDC3	1.97485	1.54929	40.6794	3.95174e-08	7.75219e-06
Week4 / Week0	P.age:<25	Up	DUSP5	1.01561	3.90883	40.1517	4.00366e-08	7.77995e-06
Week4 / Week0	P.age:<25	Up	LINC01679	1.33356	-0.137173	39.8565	4.07997e-08	7.78142e-06
Week4 / Week0	P.age:<25	Up	RTP4	1.55884	3.66893	40.2621	4.74387e-08	8.96461e-06
Week4 / Week0	P.age:<25	Up	CASP7	0.806627	4.38491	39.1866	4.80138e-08	8.99079e-06
Week4 / Week0	P.age:<25	Up	APOL2	0.733033	6.54758	39.058	4.99439e-08	9.26797e-06
Week4 / Week0	P.age:<25	Up	GPBAR1	0.741477	3.91805	38.7634	5.47019e-08	1.00603e-05
Week4 / Week0	P.age:<25	Up	ATP1B3	0.732691	4.71684	38.5445	5.85246e-08	1.06681e-05
Week4 / Week0	P.age:<25	Up	P2RX7	0.682191	4.65569	38.4936	5.94539e-08	1.07424e-05
Week4 / Week0	P.age:<25	Up	FGL2	0.80407	9.40318	38.4632	6.00129e-08	1.07491e-05
Week4 / Week0	P.age:<25	Up	SLAMF8	2.00451	1.94114	39.304	6.10496e-08	1.08405e-05
Week4 / Week0	P.age:<25	Up	SAMD9L	1.17236	7.76574	39.1262	6.36737e-08	1.12098e-05
Week4 / Week0	P.age:<25	Up	FANCA	0.79547	4.00411	37.9443	7.05207e-08	1.22119e-05
Week4 / Week0	P.age:<25	Up	LIMK1	0.624076	4.99991	37.832	7.30205e-08	1.25204e-05
Week4 / Week0	P.age:<25	Up	SEPTIN4	2.1865	1.4661	38.6974	7.35493e-08	1.25204e-05
Week4 / Week0	P.age:<25	Up	CD274	1.63321	4.21298	38.7088	7.7715e-08	1.29388e-05
Week4 / Week0	P.age:<25	Up	APOBEC3G	0.621541	5.46268	37.6251	7.78918e-08	1.29388e-05
Week4 / Week0	P.age:<25	Up	ALYREF	0.59124	4.53037	37.5036	8.09164e-08	1.33337e-05
Week4 / Week0	P.age:<25	Up	EPSTI1	1.91233	6.67148	38.4656	8.75284e-08	1.41961e-05
Week4 / Week0	P.age:<25	Up	AIM2	1.15951	4.35525	37.8583	9.1064e-08	1.45406e-05
Week4 / Week0	P.age:<25	Up	UBE2S	0.703323	3.31529	36.9979	9.48553e-08	1.50295e-05
Week4 / Week0	P.age:<25	Up	SLC6A12	1.37184	2.39381	37.3977	9.67421e-08	1.52114e-05
Week4 / Week0	P.age:<25	Up	CBR1	0.77735	3.99326	36.8876	9.81947e-08	1.53228e-05
Week4 / Week0	P.age:<25	Up	IFIH1	0.824608	6.0422	37.1015	1.00982e-07	1.56393e-05
Week4 / Week0	P.age:<25	Up	HLA-DQA1	0.655637	5.24013	36.702	1.04101e-07	1.58835e-05
Week4 / Week0	P.age:<25	Up	CDKN1C	0.987398	3.32668	36.7395	1.05845e-07	1.60309e-05
Week4 / Week0	P.age:<25	Up	H1-1	2.40219	-0.899145	35.189	1.10015e-07	1.63563e-05
Week4 / Week0	P.age:<25	Up	IL4I1	1.1367	0.76431	36.5479	1.10376e-07	1.63563e-05
Week4 / Week0	P.age:<25	Up	GM2A	0.697724	5.57548	36.4691	1.12055e-07	1.64865e-05
Week4 / Week0	P.age:<25	Up	LOC105376219	3.24516	-1.83958	33.5181	1.1434e-07	1.65888e-05
Week4 / Week0	P.age:<25	Up	DUSP3	0.639101	5.35278	36.4048	1.14361e-07	1.65888e-05
Week4 / Week0	P.age:<25	Up	HLA-DQA2	0.799828	3.61906	36.3405	1.16751e-07	1.67188e-05
Week4 / Week0	P.age:<25	Up	IDH2	0.676071	5.84213	36.3263	1.1724e-07	1.67188e-05
Week4 / Week0	P.age:<25	Up	DDX60	1.09725	6.57542	37.078	1.18052e-07	1.67188e-05
Week4 / Week0	P.age:<25	Up	FLVCR2	0.701086	3.38992	36.2879	1.18711e-07	1.67188e-05
Week4 / Week0	P.age:<25	Up	GINS2	1.88929	0.787417	36.7356	1.19316e-07	1.67188e-05
Week4 / Week0	P.age:<25	Up	TCN2	1.44241	2.81889	36.893	1.21338e-07	1.68874e-05
Week4 / Week0	P.age:<25	Up	IFI6	1.70617	5.71991	37.3136	1.23023e-07	1.70069e-05
Week4 / Week0	P.age:<25	Up	FCGR1A	1.85507	4.66882	37.2972	1.24025e-07	1.70312e-05
Week4 / Week0	P.age:<25	Up	NR1H3	0.831942	2.14718	36.0172	1.29487e-07	1.76635e-05
Week4 / Week0	P.age:<25	Up	ETV7-AS1	2.75199	-1.495	33.0801	1.34798e-07	1.82272e-05
Week4 / Week0	P.age:<25	Up	UHRF1	1.87615	1.60728	36.5632	1.36969e-07	1.82272e-05
Week4 / Week0	P.age:<25	Up	ACP2	0.673665	3.90243	35.8173	1.37867e-07	1.82272e-05
Week4 / Week0	P.age:<25	Up	KLHDC7B	0.890916	2.46334	35.8154	1.38044e-07	1.82272e-05
Week4 / Week0	P.age:<25	Up	GLDN	1.95074	-1.39936	32.3671	1.40868e-07	1.83645e-05
Week4 / Week0	P.age:<25	Up	CKAP2L	2.09103	0.0895515	35.9006	1.54283e-07	1.9987e-05
Week4 / Week0	P.age:<25	Up	TIMM10	0.855439	2.06267	35.414	1.56992e-07	2.02108e-05
Week4 / Week0	P.age:<25	Up	IL15	0.789195	3.04163	35.2246	1.66698e-07	2.12009e-05
Week4 / Week0	P.age:<25	Up	DTX3L	0.721436	7.49884	35.1249	1.72052e-07	2.16093e-05
Week4 / Week0	P.age:<25	Up	STAT2	0.857669	7.51894	35.4341	1.73456e-07	2.16537e-05
Week4 / Week0	P.age:<25	Up	MAFB	0.789974	4.21073	35.0331	1.77225e-07	2.19774e-05
Week4 / Week0	P.age:<25	Up	CCRL2	0.818238	2.19312	35.0192	1.78184e-07	2.19774e-05
Week4 / Week0	P.age:<25	Up	LIPA	0.589572	6.46608	34.9655	1.81105e-07	2.22047e-05
Week4 / Week0	P.age:<25	Up	PKMYT1	2.09052	0.0714765	35.353	1.83718e-07	2.23918e-05
Week4 / Week0	P.age:<25	Up	CYBB	0.695449	9.22611	34.7592	1.93559e-07	2.34525e-05
Week4 / Week0	P.age:<25	Up	AURKB	1.71927	0.757027	34.9238	2.01457e-07	2.42668e-05
Week4 / Week0	P.age:<25	Up	MYOF	1.33928	5.03862	35.4702	2.05954e-07	2.46642e-05
Week4 / Week0	P.age:<25	Up	SLIT2	2.4171	-1.80853	30.898	2.13339e-07	2.51106e-05
Week4 / Week0	P.age:<25	Up	PARP9	0.880054	7.27698	34.8296	2.16637e-07	2.53539e-05
Week4 / Week0	P.age:<25	Up	RSAD2	2.4834	6.22736	34.6624	2.81333e-07	3.23088e-05
Week4 / Week0	P.age:<25	Up	GADD45B	0.58899	5.32341	33.5973	2.82337e-07	3.23088e-05
Week4 / Week0	P.age:<25	Up	ISG15	1.76361	5.31374	34.5805	2.84068e-07	3.23272e-05
Week4 / Week0	P.age:<25	Up	IFITM1	0.6416	7.84102	33.3981	3.01369e-07	3.41077e-05
Week4 / Week0	P.age:<25	Up	LINC01232	0.795338	1.45083	33.2651	3.1562e-07	3.55253e-05
Week4 / Week0	P.age:<25	Up	SPATS2L	1.24122	2.64319	33.4724	3.28792e-07	3.68068e-05
Week4 / Week0	P.age:<25	Up	IL31RA	1.75069	0.66055	33.3163	3.43978e-07	3.80369e-05
Week4 / Week0	P.age:<25	Up	MTHFD2	0.953913	4.6612	33.4508	3.45319e-07	3.80369e-05
Week4 / Week0	P.age:<25	Up	CHEK1	1.52512	1.162	33.1843	3.52026e-07	3.85694e-05
Week4 / Week0	P.age:<25	Up	LOC102724428	0.668754	3.1901	32.7327	3.75268e-07	4.0683e-05
Week4 / Week0	P.age:<25	Up	TYMS	2.1943	0.535581	33.2318	3.80159e-07	4.09974e-05
Week4 / Week0	P.age:<25	Up	TMSB10	0.682977	8.50065	32.4586	4.10765e-07	4.39057e-05
Week4 / Week0	P.age:<25	Up	BATF3	1.06636	0.190726	32.538	4.11389e-07	4.39057e-05
Week4 / Week0	P.age:<25	Up	HLA-DQB2	0.828292	2.07581	32.9608	4.14543e-07	4.40142e-05
Week4 / Week0	P.age:<25	Up	MARCO	1.05526	3.1541	32.5871	4.27354e-07	4.49115e-05
Week4 / Week0	P.age:<25	Up	CDCA5	2.04613	0.461829	32.8033	4.36266e-07	4.56153e-05
Week4 / Week0	P.age:<25	Up	PLA2G4C	0.966961	1.67143	32.0626	4.72307e-07	4.88873e-05
Week4 / Week0	P.age:<25	Up	SRC	0.685624	4.23144	32.0096	4.76931e-07	4.91191e-05
Week4 / Week0	P.age:<25	Up	MT2A	1.13704	3.98506	32.4725	4.93249e-07	4.99484e-05
Week4 / Week0	P.age:<25	Up	LY6E	1.3401	6.74198	32.6775	4.97107e-07	4.99484e-05
Week4 / Week0	P.age:<25	Up	NEXN	0.955899	1.4003	31.702	5.29886e-07	5.24396e-05
Week4 / Week0	P.age:<25	Up	BLVRA	0.74062	3.80605	31.6403	5.39552e-07	5.24396e-05
Week4 / Week0	P.age:<25	Up	PARP12	0.652079	6.20029	31.6152	5.4401e-07	5.24396e-05
Week4 / Week0	P.age:<25	Up	MCM10	2.22118	0.825398	32.185	5.6269e-07	5.36587e-05
Week4 / Week0	P.age:<25	Up	IRF1	0.613147	9.23267	31.463	5.72478e-07	5.43406e-05
Week4 / Week0	P.age:<25	Up	LYPD5	1.80159	-1.19716	30.3863	5.83555e-07	5.5138e-05
Week4 / Week0	P.age:<25	Up	LILRB1	0.66811	5.21952	31.2692	6.1098e-07	5.74656e-05
Week4 / Week0	P.age:<25	Up	DTL	1.78991	1.52807	31.732	6.30414e-07	5.89578e-05
Week4 / Week0	P.age:<25	Up	NETO2	0.817894	2.14681	31.1686	6.3257e-07	5.89578e-05
Week4 / Week0	P.age:<25	Up	RAB39A	0.969796	1.76534	30.9935	6.72034e-07	6.15224e-05
Week4 / Week0	P.age:<25	Up	CDT1	1.90956	0.774709	31.3909	6.93874e-07	6.28081e-05
Week4 / Week0	P.age:<25	Up	ATP1B1	0.95138	1.27811	30.899	6.95225e-07	6.28081e-05
Week4 / Week0	P.age:<25	Up	DHX58	0.602716	4.74197	30.8517	7.03325e-07	6.32624e-05
Week4 / Week0	P.age:<25	Up	FAM20A	1.86155	-0.042269	30.6143	7.11889e-07	6.37543e-05
Week4 / Week0	P.age:<25	Up	CDC45	2.28011	0.158985	31.2539	7.50986e-07	6.69645e-05
Week4 / Week0	P.age:<25	Up	PSMA5	0.587418	5.41802	30.6197	7.60719e-07	6.75401e-05
Week4 / Week0	P.age:<25	Up	SIGLEC11	1.58493	-0.207109	30.4049	7.91927e-07	7.0009e-05
Week4 / Week0	P.age:<25	Up	OAS1	1.34598	6.35054	31.1657	8.08976e-07	7.12106e-05
Week4 / Week0	P.age:<25	Up	TMEM150B	0.832774	3.09011	30.3649	8.29676e-07	7.24879e-05
Week4 / Week0	P.age:<25	Up	TSPAN4	0.611837	3.14351	30.3245	8.41136e-07	7.26798e-05
Week4 / Week0	P.age:<25	Up	IFIT3	1.61148	7.3264	31.1388	8.43038e-07	7.26798e-05
Week4 / Week0	P.age:<25	Up	SCARF1	0.896975	5.46913	30.7656	8.43308e-07	7.26798e-05
Week4 / Week0	P.age:<25	Up	CGAS	0.588375	4.26018	30.1398	8.95543e-07	7.65411e-05
Week4 / Week0	P.age:<25	Up	ASCL2	0.680439	2.87666	30.058	9.21192e-07	7.84079e-05
Week4 / Week0	P.age:<25	Up	MTHFD1	0.636927	4.22179	30.0339	9.28468e-07	7.86789e-05
Week4 / Week0	P.age:<25	Up	DHRS9	1.21555	5.24669	30.7178	9.32016e-07	7.86789e-05
Week4 / Week0	P.age:<25	Up	ACOT7	0.889526	1.86207	29.9893	9.43836e-07	7.93516e-05
Week4 / Week0	P.age:<25	Up	RAD51	1.97343	0.45112	30.2766	1.00126e-06	8.28268e-05
Week4 / Week0	P.age:<25	Up	GTF3C6	0.672667	3.33415	29.7547	1.02154e-06	8.3499e-05
Week4 / Week0	P.age:<25	Up	IFI44L	2.26868	5.84703	30.5684	1.03059e-06	8.39053e-05
Week4 / Week0	P.age:<25	Up	STMN1	1.07271	4.1493	30.1398	1.0596e-06	8.58424e-05
Week4 / Week0	P.age:<25	Up	GAS6	0.754017	2.14387	29.6322	1.06618e-06	8.58424e-05
Week4 / Week0	P.age:<25	Up	ZBP1	0.750534	5.70768	29.8418	1.06688e-06	8.58424e-05
Week4 / Week0	P.age:<25	Up	ATF5	0.823215	2.18059	29.4494	1.13506e-06	8.99228e-05
Week4 / Week0	P.age:<25	Up	CCR2	0.709695	6.99764	29.461	1.18269e-06	9.33373e-05
Week4 / Week0	P.age:<25	Up	TUBA1B	0.658582	7.22164	29.2276	1.22405e-06	9.55038e-05
Week4 / Week0	P.age:<25	Up	ADA	0.614989	4.11173	29.1443	1.25987e-06	9.75591e-05
Week4 / Week0	P.age:<25	Up	IFI44	1.6637	5.50914	29.8796	1.27449e-06	9.83218e-05
Week4 / Week0	P.age:<25	Up	TK1	1.92153	1.65193	29.6439	1.2998e-06	9.91606e-05
Week4 / Week0	P.age:<25	Up	LAMP3	1.30607	1.43227	29.0706	1.32289e-06	0.00010018
Week4 / Week0	P.age:<25	Up	MCM2	1.11778	3.85905	29.4291	1.34365e-06	0.000101379
Week4 / Week0	P.age:<25	Up	EGR2	1.72493	-0.910239	28.4605	1.36341e-06	0.000102494
Week4 / Week0	P.age:<25	Up	TNFAIP6	1.34782	3.83592	29.4062	1.4318e-06	0.000106856
Week4 / Week0	P.age:<25	Up	UBE2T	1.38437	-0.13316	28.8139	1.45936e-06	0.000108314
Week4 / Week0	P.age:<25	Up	SORT1	0.614918	6.19248	28.7092	1.46433e-06	0.000108314
Week4 / Week0	P.age:<25	Up	POMP	0.645044	3.92285	28.704	1.46711e-06	0.000108314
Week4 / Week0	P.age:<25	Up	TMPRSS3	1.18149	0.208694	28.7459	1.48523e-06	0.00010926
Week4 / Week0	P.age:<25	Up	H4C1	1.32518	2.65513	29.0424	1.52329e-06	0.000111661
Week4 / Week0	P.age:<25	Up	GGCT	0.649762	2.39058	28.5709	1.53723e-06	0.000112202
Week4 / Week0	P.age:<25	Up	FOXM1	1.93115	0.727201	29.0197	1.55246e-06	0.000112202
Week4 / Week0	P.age:<25	Up	MS4A7	0.646534	5.69895	28.5023	1.57341e-06	0.000112923
Week4 / Week0	P.age:<25	Up	RCN1	0.676236	3.06023	28.4834	1.58434e-06	0.000113102
Week4 / Week0	P.age:<25	Up	CMPK2	1.55262	5.26649	29.1899	1.59734e-06	0.000113455
Week4 / Week0	P.age:<25	Up	CCNA2	1.7192	1.92568	28.8901	1.63532e-06	0.000115357
Week4 / Week0	P.age:<25	Up	XAF1	1.14462	6.54491	28.8531	1.72685e-06	0.000120985
Week4 / Week0	P.age:<25	Up	RFC4	0.753018	2.1871	28.1112	1.80449e-06	0.000125148
Week4 / Week0	P.age:<25	Up	CDK1	1.8951	0.581696	28.4948	1.83259e-06	0.00012667
Week4 / Week0	P.age:<25	Up	CIBAR1	1.8863	-0.75513	27.6593	1.84986e-06	0.000127188
Week4 / Week0	P.age:<25	Up	HERC5	1.24261	5.52284	28.6488	1.8586e-06	0.000127188
Week4 / Week0	P.age:<25	Up	CPVL	0.625058	6.73746	27.9997	1.87488e-06	0.000127658
Week4 / Week0	P.age:<25	Up	LOC124902776	0.831987	1.3325	27.991	1.88521e-06	0.000127658
Week4 / Week0	P.age:<25	Up	VRK2	0.657086	4.51867	27.9726	1.89285e-06	0.000127658
Week4 / Week0	P.age:<25	Up	IL27	1.62865	-0.694528	27.7196	1.9065e-06	0.000127915
Week4 / Week0	P.age:<25	Up	LIF	1.81845	-1.34734	26.6704	1.92596e-06	0.000128802
Week4 / Week0	P.age:<25	Up	SECTM1	0.787646	6.92653	28.1796	1.95789e-06	0.000130513
Week4 / Week0	P.age:<25	Up	NGFR	1.45465	-0.61438	27.7857	1.98166e-06	0.000131672
Week4 / Week0	P.age:<25	Up	DEPDC1	1.87271	-0.254447	27.8005	2.03339e-06	0.000134675
Week4 / Week0	P.age:<25	Up	LOC124903696	0.903886	4.98001	28.1221	2.06264e-06	0.000135739
Week4 / Week0	P.age:<25	Up	KPNA2	0.829595	3.73069	27.6789	2.19086e-06	0.000142411
Week4 / Week0	P.age:<25	Up	H2BC6	1.50988	3.77342	28.1602	2.19168e-06	0.000142411
Week4 / Week0	P.age:<25	Up	CENPE	1.23967	1.9389	27.7451	2.2102e-06	0.000143114
Week4 / Week0	P.age:<25	Up	TLR7	0.640636	4.1307	27.5232	2.2164e-06	0.000143114
Week4 / Week0	P.age:<25	Up	MRC1	1.47647	0.674612	27.459	2.32224e-06	0.00014948
Week4 / Week0	P.age:<25	Up	IL15RA	0.651482	3.24424	27.2921	2.40486e-06	0.000153836
Week4 / Week0	P.age:<25	Up	MCM4	1.27256	3.76006	27.7664	2.45112e-06	0.000156126
Week4 / Week0	P.age:<25	Up	OAS3	1.49657	6.7656	27.9026	2.45825e-06	0.000156126
Week4 / Week0	P.age:<25	Up	BIRC5	2.18989	1.17112	27.8157	2.46339e-06	0.000156126
Week4 / Week0	P.age:<25	Up	JAK2	0.706773	7.5148	27.3109	2.49145e-06	0.00015646
Week4 / Week0	P.age:<25	Up	FCGR3A	0.754931	6.94516	27.3449	2.55881e-06	0.000159716
Week4 / Week0	P.age:<25	Up	TNFSF10	0.796527	7.21228	27.3906	2.58024e-06	0.000160567
Week4 / Week0	P.age:<25	Up	PRPS2	0.643324	4.34152	26.8638	2.79819e-06	0.000172567
Week4 / Week0	P.age:<25	Up	BRCA2	0.888265	3.07786	26.9008	2.81124e-06	0.000172854
Week4 / Week0	P.age:<25	Up	PCNA	0.928275	4.36837	27.148	2.88029e-06	0.000176572
Week4 / Week0	P.age:<25	Up	CDCA7	1.35741	1.77964	26.6631	3.33687e-06	0.00019865
Week4 / Week0	P.age:<25	Up	FRMD3	0.901596	3.77556	26.3448	3.67179e-06	0.00021609
Week4 / Week0	P.age:<25	Up	RRAS	0.64156	2.36707	26.0856	3.6954e-06	0.000216313
Week4 / Week0	P.age:<25	Up	TRIP13	1.72279	0.194367	26.3205	3.69658e-06	0.000216313
Week4 / Week0	P.age:<25	Up	KIF4A	1.68601	0.68276	26.3937	3.70926e-06	0.00021644
Week4 / Week0	P.age:<25	Up	L3MBTL2-AS1	1.17068	-0.0428905	26.112	3.75867e-06	0.000218704
Week4 / Week0	P.age:<25	Up	TFEC	0.913664	5.26634	26.4143	3.77092e-06	0.000218799
Week4 / Week0	P.age:<25	Up	RIPK2	0.590164	4.50013	26.0035	3.80401e-06	0.000220098
Week4 / Week0	P.age:<25	Up	RACGAP1	0.726199	3.24629	25.9458	3.88423e-06	0.000224111
Week4 / Week0	P.age:<25	Up	BATF	0.584994	3.18983	25.8529	4.01616e-06	0.000230432
Week4 / Week0	P.age:<25	Up	H2BC15	1.04827	3.71041	26.1696	4.09396e-06	0.000233594
Week4 / Week0	P.age:<25	Up	CEP55	2.11179	0.593613	26.2355	4.1288e-06	0.000234931
Week4 / Week0	P.age:<25	Up	HMMR	1.72823	-0.148275	25.7525	4.26465e-06	0.000241993
Week4 / Week0	P.age:<25	Up	H2AC16	1.84212	3.20459	26.2041	4.3903e-06	0.000247757
Week4 / Week0	P.age:<25	Up	CYP4F22	1.06387	0.743873	25.6128	4.43088e-06	0.000249364
Week4 / Week0	P.age:<25	Up	PSTPIP2	1.03903	5.8565	26.0464	4.45559e-06	0.000250071
Week4 / Week0	P.age:<25	Up	H2BC5	0.819257	5.62457	25.8393	4.54198e-06	0.00025339
Week4 / Week0	P.age:<25	Up	DDX58	0.633081	7.17276	25.5502	4.55162e-06	0.00025339
Week4 / Week0	P.age:<25	Up	CDCA3	1.38499	-0.342575	25.476	4.70547e-06	0.000257775
Week4 / Week0	P.age:<25	Up	H2BC12	0.719587	6.41017	25.6021	4.72925e-06	0.00025839
Week4 / Week0	P.age:<25	Up	EPOP	1.15911	-0.137309	25.384	4.89802e-06	0.000264798
Week4 / Week0	P.age:<25	Up	LILRB4	0.626528	3.94537	25.2956	4.91081e-06	0.000264798
Week4 / Week0	P.age:<25	Up	KIFC1	1.86417	1.27424	25.664	4.99496e-06	0.000267933
Week4 / Week0	P.age:<25	Up	HJURP	1.88652	0.861629	25.6011	5.07764e-06	0.00027166
Week4 / Week0	P.age:<25	Up	CENPN	0.983826	1.43551	25.1716	5.14494e-06	0.000274548
Week4 / Week0	P.age:<25	Up	CLEC6A	1.08785	0.904964	25.1243	5.2658e-06	0.000279526
Week4 / Week0	P.age:<25	Up	SCIMP	0.593943	4.63146	25.0251	5.4169e-06	0.000283739
Week4 / Week0	P.age:<25	Up	KIF2C	1.79794	0.936257	25.3883	5.46793e-06	0.000285135
Week4 / Week0	P.age:<25	Up	TMEM51	1.15704	0.0793145	24.8809	5.49959e-06	0.000285474
Week4 / Week0	P.age:<25	Up	TPX2	1.63952	1.77901	25.3724	5.50966e-06	0.000285474
Week4 / Week0	P.age:<25	Up	SQOR	0.604507	6.55557	24.9602	5.54607e-06	0.000285595
Week4 / Week0	P.age:<25	Up	SLAMF7	0.935956	5.41757	25.2172	5.80902e-06	0.000296338
Week4 / Week0	P.age:<25	Up	H2AC15	1.12809	2.71538	25.1139	5.82512e-06	0.000296338
Week4 / Week0	P.age:<25	Up	CDC6	1.77328	0.887986	25.1642	5.89315e-06	0.000298983
Week4 / Week0	P.age:<25	Up	MELK	1.40604	0.709145	24.8951	5.98251e-06	0.000302771
Week4 / Week0	P.age:<25	Up	H3C7	1.97434	3.97315	25.3221	5.99794e-06	0.000302808
Week4 / Week0	P.age:<25	Up	CCNE2	1.46064	0.478975	24.7969	6.20161e-06	0.000310805
Week4 / Week0	P.age:<25	Up	H2BC9	1.46677	4.46257	25.1912	6.24544e-06	0.000312242
Week4 / Week0	P.age:<25	Up	H2BC8	1.05707	4.49558	25.0028	6.2687e-06	0.000312646
Week4 / Week0	P.age:<25	Up	OLFML2B	0.966192	-0.0876794	24.6645	6.32152e-06	0.000314519
Week4 / Week0	P.age:<25	Up	H3C11	0.957124	4.16053	24.8908	6.44599e-06	0.000318404
Week4 / Week0	P.age:<25	Up	KIF24	0.894906	1.11927	24.5322	6.50152e-06	0.000320296
Week4 / Week0	P.age:<25	Up	HASPIN	1.59826	0.00866743	24.5739	6.66252e-06	0.000325973
Week4 / Week0	P.age:<25	Up	H2BC17	1.84702	3.47059	24.9734	6.76043e-06	0.00032998
Week4 / Week0	P.age:<25	Up	CLSPN	1.42917	1.59168	24.6163	7.04842e-06	0.000343223
Week4 / Week0	P.age:<25	Up	EXO1	1.72787	0.24958	24.4942	7.18323e-06	0.000347324
Week4 / Week0	P.age:<25	Up	E2F1	1.09743	1.97761	24.3735	7.2168e-06	0.00034813
Week4 / Week0	P.age:<25	Up	PRR11	0.882946	2.74859	24.0868	7.75249e-06	0.000368789
Week4 / Week0	P.age:<25	Up	NCAPH	1.45512	1.24864	24.2871	7.82469e-06	0.000371366
Week4 / Week0	P.age:<25	Up	ASPM	1.50047	2.81338	24.4442	7.9235e-06	0.000374983
Week4 / Week0	P.age:<25	Up	CCNB2	1.81212	0.841628	24.3063	8.05165e-06	0.000378648
Week4 / Week0	P.age:<25	Up	TIFA	0.72281	4.58643	24.0109	8.27402e-06	0.000388219
Week4 / Week0	P.age:<25	Up	KIF15	1.29635	1.50551	23.995	8.50891e-06	0.000396483
Week4 / Week0	P.age:<25	Up	NDC80	1.00693	1.71658	23.7904	8.52714e-06	0.000396483
Week4 / Week0	P.age:<25	Up	NECTIN2	0.839661	2.1118	23.7773	8.57037e-06	0.000397596
Week4 / Week0	P.age:<25	Up	H2AC17	1.36244	4.1413	24.2127	8.63433e-06	0.000399663
Week4 / Week0	P.age:<25	Up	CDCA2	1.78419	0.431996	24.0203	8.78853e-06	0.00040498
Week4 / Week0	P.age:<25	Up	NEK2	2.0314	-0.307946	23.8502	8.87457e-06	0.000408032
Week4 / Week0	P.age:<25	Up	RAD51AP1	1.18576	0.0350925	23.7294	8.91989e-06	0.000408792
Week4 / Week0	P.age:<25	Up	TOP2A	1.85498	2.92433	24.0761	9.26714e-06	0.000421379
Week4 / Week0	P.age:<25	Up	POLQ	1.16925	1.93445	23.6849	9.47611e-06	0.000429932
Week4 / Week0	P.age:<25	Up	TTK	1.61263	0.173998	23.6575	9.53007e-06	0.000431429
Week4 / Week0	P.age:<25	Up	SYNC	2.13326	-1.65484	21.7809	9.55862e-06	0.000431773
Week4 / Week0	P.age:<25	Up	H2AC11	1.18086	4.87291	23.8112	9.96843e-06	0.000447341
Week4 / Week0	P.age:<25	Up	PAQR4	0.705737	2.41969	23.255	1.03935e-05	0.000458428
Week4 / Week0	P.age:<25	Up	AURKA	0.922599	1.83523	23.0872	1.10695e-05	0.000479011
Week4 / Week0	P.age:<25	Up	MS4A4A	0.875474	1.1467	23.0235	1.13617e-05	0.000488576
Week4 / Week0	P.age:<25	Up	H3C3	2.10759	3.54707	23.5144	1.1412e-05	0.000489716
Week4 / Week0	P.age:<25	Up	LOC105375914	0.759734	2.33358	22.9895	1.14769e-05	0.00049148
Week4 / Week0	P.age:<25	Up	FANCI	0.745952	3.34314	22.8967	1.18777e-05	0.000504447
Week4 / Week0	P.age:<25	Up	RPP25	0.688739	1.71088	22.8568	1.20663e-05	0.0005086
Week4 / Week0	P.age:<25	Up	H2AC12	1.92732	3.22778	23.3436	1.20742e-05	0.0005086
Week4 / Week0	P.age:<25	Up	H2BC10	1.52018	3.88437	23.3295	1.21048e-05	0.000508845
Week4 / Week0	P.age:<25	Up	MX1	1.0195	7.27682	23.119	1.26912e-05	0.000528106
Week4 / Week0	P.age:<25	Up	IFIT1	1.4315	5.86838	23.1777	1.28136e-05	0.000532126
Week4 / Week0	P.age:<25	Up	SPC24	1.60225	0.687749	22.9216	1.29315e-05	0.00053594
Week4 / Week0	P.age:<25	Up	RGS1	1.80729	0.530576	22.8911	1.30747e-05	0.000538626
Week4 / Week0	P.age:<25	Up	PCLAF	1.71511	0.0251266	22.7447	1.33643e-05	0.00054836
Week4 / Week0	P.age:<25	Up	DLL1	0.757822	1.13483	22.4921	1.38593e-05	0.000567544
Week4 / Week0	P.age:<25	Up	TRPV4	1.13756	-0.461032	22.4868	1.39858e-05	0.000571585
Week4 / Week0	P.age:<25	Up	FBXO39	1.31215	-0.294032	22.4933	1.4151e-05	0.000577031
Week4 / Week0	P.age:<25	Up	CDC20	2.13704	1.03689	22.8557	1.42031e-05	0.000577031
Week4 / Week0	P.age:<25	Up	SUCNR1	1.21081	1.08538	22.4276	1.44063e-05	0.000584136
Week4 / Week0	P.age:<25	Up	FEN1	0.844104	3.25097	22.46	1.46513e-05	0.000590826
Week4 / Week0	P.age:<25	Up	H2BC13	1.74608	2.80531	22.7486	1.46573e-05	0.000590826
Week4 / Week0	P.age:<25	Up	CCNB1	1.44578	1.87301	22.6423	1.47203e-05	0.000591636
Week4 / Week0	P.age:<25	Up	CDC25A	1.78861	0.148742	22.3489	1.59483e-05	0.000629315
Week4 / Week0	P.age:<25	Up	SKA1	1.78922	-0.0638113	22.3142	1.60413e-05	0.000630569
Week4 / Week0	P.age:<25	Up	H2BC11	1.187	4.33851	22.4617	1.62612e-05	0.000637485
Week4 / Week0	P.age:<25	Up	JPH4	1.14964	-0.781636	21.866	1.69466e-05	0.000656525
Week4 / Week0	P.age:<25	Up	CENPM	1.45879	0.3929	22.0717	1.69504e-05	0.000656525
Week4 / Week0	P.age:<25	Up	NCAPG	1.62197	1.42939	22.2569	1.69989e-05	0.000656929
Week4 / Week0	P.age:<25	Up	SPC25	1.64868	-0.987983	21.5625	1.72945e-05	0.000664121
Week4 / Week0	P.age:<25	Up	GALM	0.694654	3.93419	21.9139	1.74223e-05	0.000666998
Week4 / Week0	P.age:<25	Up	GZMB	0.690818	5.25112	22.0392	1.74692e-05	0.000666998
Week4 / Week0	P.age:<25	Up	APOBEC3H	1.25167	0.421054	21.9003	1.74861e-05	0.000666998
Week4 / Week0	P.age:<25	Up	H2BC3	1.9242	2.3018	22.2407	1.76615e-05	0.000672443
Week4 / Week0	P.age:<25	Up	DLGAP5	1.65403	1.04047	22.02	1.84805e-05	0.000698462
Week4 / Week0	P.age:<25	Up	RMI2	1.10818	0.802902	21.6646	1.90251e-05	0.000716414
Week4 / Week0	P.age:<25	Up	H2AC8	0.923893	4.73683	21.9032	1.93296e-05	0.000723912
Week4 / Week0	P.age:<25	Up	P2RY14	1.52374	4.67965	22.039	1.93946e-05	0.000725025
Week4 / Week0	P.age:<25	Up	IL17RC	0.786185	1.2476	21.5645	1.96857e-05	0.000733852
Week4 / Week0	P.age:<25	Up	CCR5	0.704407	4.53705	21.6916	1.97019e-05	0.000733852
Week4 / Week0	P.age:<25	Up	GUCY1A1	0.650178	3.68975	21.4835	2.02604e-05	0.000751936
Week4 / Week0	P.age:<25	Up	BISPR	0.638194	3.23857	21.4283	2.06926e-05	0.000763846
Week4 / Week0	P.age:<25	Up	ESCO2	1.46815	0.56195	21.5412	2.1052e-05	0.000772012
Week4 / Week0	P.age:<25	Up	OASL	1.11219	5.20541	21.7474	2.11507e-05	0.000773821
Week4 / Week0	P.age:<25	Up	H1-5	1.93772	5.17348	21.7661	2.16132e-05	0.00078138
Week4 / Week0	P.age:<25	Up	H2BC18	0.715343	5.25515	21.5135	2.16193e-05	0.00078138
Week4 / Week0	P.age:<25	Up	RECQL4	0.990281	1.14543	21.3079	2.17163e-05	0.000783383
Week4 / Week0	P.age:<25	Up	DSCC1	1.56209	-0.48683	21.2531	2.19898e-05	0.000790481
Week4 / Week0	P.age:<25	Up	ALDH1A1	0.882705	4.96125	21.527	2.2237e-05	0.000796893
Week4 / Week0	P.age:<25	Up	KIF18B	1.1298	0.329889	21.2474	2.24281e-05	0.000799253
Week4 / Week0	P.age:<25	Up	IDO1	2.08856	4.43215	21.5954	2.30198e-05	0.000816112
Week4 / Week0	P.age:<25	Up	PTTG1	1.233	1.75883	21.2596	2.3884e-05	0.00083667
Week4 / Week0	P.age:<25	Up	H2AC14	2.04354	2.6587	21.4329	2.4269e-05	0.000847388
Week4 / Week0	P.age:<25	Up	H3C2	2.05741	4.20432	21.3578	2.5132e-05	0.000875919
Week4 / Week0	P.age:<25	Up	IGLV10-54	2.92921	1.6666	20.237	2.5477e-05	0.00088495
Week4 / Week0	P.age:<25	Up	ZWINT	1.3515	1.33077	20.994	2.65754e-05	0.000915644
Week4 / Week0	P.age:<25	Up	MSRB2	0.595051	3.15135	20.7756	2.65829e-05	0.000915644
Week4 / Week0	P.age:<25	Up	MRAS	0.585929	2.33022	20.7302	2.70601e-05	0.000928007
Week4 / Week0	P.age:<25	Up	TMEM176B	0.707622	4.97107	20.8339	2.7077e-05	0.000928007
Week4 / Week0	P.age:<25	Up	LRRC20	0.800224	0.987866	20.7213	2.72659e-05	0.000932927
Week4 / Week0	P.age:<25	Up	STX11	0.606436	6.50247	20.7767	2.75211e-05	0.000935443
Week4 / Week0	P.age:<25	Up	PLK4	1.00753	1.25655	20.6205	2.82668e-05	0.000953953
Week4 / Week0	P.age:<25	Up	H2AC13	1.46072	3.77513	21.0126	2.82972e-05	0.000953953
Week4 / Week0	P.age:<25	Up	H3C8	2.16106	3.35036	21.0257	2.84215e-05	0.000956579
Week4 / Week0	P.age:<25	Up	CTLA4	0.697358	2.61338	20.5405	2.91142e-05	0.000970381
Week4 / Week0	P.age:<25	Up	OAS2	0.854848	6.62989	20.7965	2.92576e-05	0.000973583
Week4 / Week0	P.age:<25	Up	KIF14	1.04525	1.84264	20.59	2.97446e-05	0.000983433
Week4 / Week0	P.age:<25	Up	H4C9	1.06924	3.39589	20.7085	3.02512e-05	0.000996984
Week4 / Week0	P.age:<25	Up	SPAG5	0.919697	2.28207	20.4206	3.13139e-05	0.00102219
Week4 / Week0	P.age:<25	Up	TCF19	0.604141	3.16339	20.3415	3.14428e-05	0.00102415
Week4 / Week0	P.age:<25	Up	LAIR2	0.839321	0.695125	20.34	3.17034e-05	0.00102945
Week4 / Week0	P.age:<25	Up	KNL1	1.09585	2.87018	20.5099	3.23658e-05	0.00104479
Week4 / Week0	P.age:<25	Up	IFIT5	0.785954	5.57912	20.5055	3.24119e-05	0.00104479
Week4 / Week0	P.age:<25	Up	IGF2BP3	0.695737	2.57267	20.1557	3.38009e-05	0.00108111
Week4 / Week0	P.age:<25	Up	NME1	0.800242	0.973664	20.0559	3.52147e-05	0.00111899
Week4 / Week0	P.age:<25	Up	FAM111B	1.51497	1.27677	20.282	3.53787e-05	0.00112112
Week4 / Week0	P.age:<25	Up	NCAPG2	0.603358	3.29304	19.9786	3.62084e-05	0.0011404
Week4 / Week0	P.age:<25	Up	H2AC4	1.8067	1.98774	20.0594	3.98725e-05	0.00124062
Week4 / Week0	P.age:<25	Up	PPA1	0.722389	4.34742	19.8679	4.01254e-05	0.00124652
Week4 / Week0	P.age:<25	Up	LYNX1	0.669953	1.40307	19.6745	4.088e-05	0.00125871
Week4 / Week0	P.age:<25	Up	ORC1	1.44964	1.2529	19.803	4.23239e-05	0.00129924
Week4 / Week0	P.age:<25	Up	AK4	0.887188	0.100981	19.5643	4.3191e-05	0.00132149
Week4 / Week0	P.age:<25	Up	SLC27A2	1.1499	0.473943	19.5172	4.3673e-05	0.00132706
Week4 / Week0	P.age:<25	Up	H3C12	1.95639	3.02923	19.8643	4.36813e-05	0.00132706
Week4 / Week0	P.age:<25	Up	H2BC14	1.83514	2.97642	19.8525	4.38787e-05	0.00133109
Week4 / Week0	P.age:<25	Up	H2BC7	0.99261	4.02279	19.728	4.39495e-05	0.00133128
Week4 / Week0	P.age:<25	Up	H2AX	1.07516	-0.340676	19.4591	4.5459e-05	0.00136895
Week4 / Week0	P.age:<25	Up	RRM2	2.07785	2.94256	19.7562	4.56038e-05	0.00136931
Week4 / Week0	P.age:<25	Up	C3AR1	0.748328	5.05297	19.5461	4.6425e-05	0.00138589
Week4 / Week0	P.age:<25	Up	DYNC2I2	0.656797	2.24728	19.2891	4.74578e-05	0.00141262
Week4 / Week0	P.age:<25	Up	PLSCR1	0.768783	6.28634	19.4619	4.8337e-05	0.00143052
Week4 / Week0	P.age:<25	Up	WDR76	0.615812	3.14566	19.0881	5.13643e-05	0.00150284
Week4 / Week0	P.age:<25	Up	RAB20	0.84879	3.34833	19.2152	5.20206e-05	0.00151773
Week4 / Week0	P.age:<25	Up	DPYS	1.93183	-2.01023	17.6511	5.35093e-05	0.00154368
Week4 / Week0	P.age:<25	Up	CDCA8	0.975934	1.23436	18.9802	5.36883e-05	0.00154573
Week4 / Week0	P.age:<25	Up	XXYLT1-AS2	1.1238	-0.60825	18.9804	5.37305e-05	0.00154573
Week4 / Week0	P.age:<25	Up	MKI67	1.27215	4.26778	19.2338	5.46732e-05	0.00156411
Week4 / Week0	P.age:<25	Up	H3C1	1.03218	2.47813	19.073	5.54139e-05	0.00157872
Week4 / Week0	P.age:<25	Up	SLC25A10	0.739389	1.26114	18.8148	5.73106e-05	0.0016198
Week4 / Week0	P.age:<25	Up	KIF11	1.39545	2.2899	18.9509	6.03556e-05	0.00168143
Week4 / Week0	P.age:<25	Up	FBXO5	0.725303	2.37439	18.602	6.22969e-05	0.0017224
Week4 / Week0	P.age:<25	Up	RBBP8	0.688814	2.94577	18.58	6.28361e-05	0.00173034
Week4 / Week0	P.age:<25	Up	NDN	1.14449	-0.974711	17.8871	6.37584e-05	0.00174741
Week4 / Week0	P.age:<25	Up	SOCS1	1.19917	2.46857	18.7621	6.38801e-05	0.00174741
Week4 / Week0	P.age:<25	Up	CENPF	1.20636	3.07277	18.7521	6.51831e-05	0.00177598
Week4 / Week0	P.age:<25	Up	H3C13	0.894362	3.20635	18.6263	6.59763e-05	0.0017917
Week4 / Week0	P.age:<25	Up	IFIT2	0.934581	8.12434	18.6949	6.67752e-05	0.00180031
Week4 / Week0	P.age:<25	Up	C3orf14	0.995787	-0.131539	18.4681	6.68724e-05	0.00180057
Week4 / Week0	P.age:<25	Up	KIF20A	1.86927	0.295694	18.6572	6.74175e-05	0.00180816
Week4 / Week0	P.age:<25	Up	MCM6	0.656027	4.22475	18.4669	6.79803e-05	0.00181924
Week4 / Week0	P.age:<25	Up	CIT	0.985349	1.329	18.3511	6.8926e-05	0.0018362
Week4 / Week0	P.age:<25	Up	OIP5	1.34849	-0.885824	18.2218	6.90038e-05	0.0018362
Week4 / Week0	P.age:<25	Up	MTFR2	0.902803	-0.0972278	18.329	7.05717e-05	0.00187083
Week4 / Week0	P.age:<25	Up	H3C10	0.964963	5.20616	18.5117	7.22012e-05	0.00190179
Week4 / Week0	P.age:<25	Up	PSMA4	0.68584	4.2373	18.3318	7.24537e-05	0.00190357
Week4 / Week0	P.age:<25	Up	COL8A2	0.614157	1.74225	18.1528	7.45697e-05	0.00194675
Week4 / Week0	P.age:<25	Up	PSAT1	0.661371	1.61578	18.1359	7.50993e-05	0.00195069
Week4 / Week0	P.age:<25	Up	KPTN	0.594336	1.48501	18.0915	7.64398e-05	0.00196851
Week4 / Week0	P.age:<25	Up	PTPRU	1.30064	-1.12823	17.8715	7.64544e-05	0.00196851
Week4 / Week0	P.age:<25	Up	SDSL	0.860834	0.369562	18.0631	7.77188e-05	0.00199111
Week4 / Week0	P.age:<25	Up	FAM72D	1.88309	-1.94142	16.8514	7.89975e-05	0.00201136
Week4 / Week0	P.age:<25	Up	SMC2	0.591132	4.0383	17.9258	8.16361e-05	0.00206324
Week4 / Week0	P.age:<25	Up	LOC105371464	1.34053	-0.252877	17.8739	8.32443e-05	0.00209617
Week4 / Week0	P.age:<25	Up	E2F8	1.76844	0.0275826	18.034	8.52402e-05	0.00212821
Week4 / Week0	P.age:<25	Up	FOLR2	0.702497	1.4403	17.7987	8.6028e-05	0.00214269
Week4 / Week0	P.age:<25	Up	P2RY6	1.10934	0.914419	17.7544	8.78391e-05	0.00216493
Week4 / Week0	P.age:<25	Up	SHCBP1	1.41991	1.06491	17.8211	9.17694e-05	0.00224764
Week4 / Week0	P.age:<25	Up	MIR34AHG	1.63419	-1.50801	16.8897	9.22971e-05	0.00225645
Week4 / Week0	P.age:<25	Up	SLC1A3	0.863631	0.304048	17.5956	9.39503e-05	0.00228206
Week4 / Week0	P.age:<25	Up	FAM72B	1.38343	-1.34299	17.0013	9.58284e-05	0.00231481
Week4 / Week0	P.age:<25	Up	GINS3	0.696462	1.11244	17.5315	9.58606e-05	0.00231481
Week4 / Week0	P.age:<25	Up	SGO1	1.13448	0.142287	17.3045	0.000106025	0.00250161
Week4 / Week0	P.age:<25	Up	H4C8	0.664948	5.04012	17.4052	0.000106698	0.00251186
Week4 / Week0	P.age:<25	Up	BUB1B	1.19073	1.06417	17.2958	0.000109792	0.00256695
Week4 / Week0	P.age:<25	Up	NABP2	0.589092	2.6192	17.1864	0.000110122	0.00257176
Week4 / Week0	P.age:<25	Up	TEDC2	1.54496	-1.02433	16.9624	0.000110617	0.00257756
Week4 / Week0	P.age:<25	Up	CKS1B	0.879007	0.638117	17.1664	0.000111466	0.00259432
Week4 / Week0	P.age:<25	Up	NUSAP1	0.873826	3.0096	17.1271	0.0001194	0.00274487
Week4 / Week0	P.age:<25	Up	STRIP2	0.864288	0.385965	16.9157	0.000123672	0.00283675
Week4 / Week0	P.age:<25	Up	IL21-AS1	1.99876	-1.62916	16.0172	0.000125495	0.00286579
Week4 / Week0	P.age:<25	Up	LOC124900514	0.675862	0.431481	16.7956	0.00012979	0.00293137
Week4 / Week0	P.age:<25	Up	H2AC21	0.89281	3.50067	16.9112	0.000132056	0.00297277
Week4 / Week0	P.age:<25	Up	FZD5	0.598915	1.62027	16.583	0.000141001	0.00315347
Week4 / Week0	P.age:<25	Up	CCNF	0.809153	2.43546	16.605	0.000142437	0.00317496
Week4 / Week0	P.age:<25	Up	FAM72A	0.89664	-0.42883	16.5578	0.000144808	0.00321072
Week4 / Week0	P.age:<25	Up	RAD54L	1.30081	-0.577213	16.446	0.000148768	0.00327735
Week4 / Week0	P.age:<25	Up	TICRR	1.42764	-0.213158	16.3698	0.000158235	0.00342008
Week4 / Week0	P.age:<25	Up	KIF23	1.13805	1.44723	16.3914	0.000160323	0.00345433
Week4 / Week0	P.age:<25	Up	ACVRL1	1.02593	0.220696	16.2023	0.000166161	0.00353926
Week4 / Week0	P.age:<25	Up	DEPDC1B	1.33518	0.510635	16.1052	0.000179376	0.00375486
Week4 / Week0	P.age:<25	Up	MAD2L1	0.662228	1.64387	15.9426	0.000183686	0.00380552
Week4 / Week0	P.age:<25	Up	CARMIL3	0.957451	0.901503	15.8505	0.000191445	0.00393158
Week4 / Week0	P.age:<25	Up	LOC107985576	1.10373	-1.24587	15.466	0.000203275	0.00411219
Week4 / Week0	P.age:<25	Up	LINC02724	0.629026	0.827574	15.701	0.000203434	0.00411219
Week4 / Week0	P.age:<25	Up	LOC112267968	0.775477	0.383249	15.6918	0.000205889	0.0041496
Week4 / Week0	P.age:<25	Up	MND1	1.54188	-1.6522	14.7409	0.000215949	0.00426448
Week4 / Week0	P.age:<25	Up	DIAPH3	0.842273	1.06942	15.5432	0.000217126	0.00427623
Week4 / Week0	P.age:<25	Up	METTL7B	1.59315	-1.82323	14.7348	0.000223068	0.00436349
Week4 / Week0	P.age:<25	Up	DDIAS	0.600468	2.49356	15.445	0.000225931	0.00440278
Week4 / Week0	P.age:<25	Up	GPR84	1.00299	0.369156	15.4158	0.000230302	0.00447103
Week4 / Week0	P.age:<25	Up	GINS1	1.1	0.410386	15.3743	0.000234099	0.00452031
Week4 / Week0	P.age:<25	Up	ARNTL2	1.11552	0.697925	15.4012	0.000235011	0.00453255
Week4 / Week0	P.age:<25	Up	BUB1	1.17254	2.20528	15.4478	0.000240914	0.00462905
Week4 / Week0	P.age:<25	Up	ESPL1	1.22093	0.751753	15.2768	0.0002531	0.00481825
Week4 / Week0	P.age:<25	Up	CHAF1B	0.676545	1.33001	15.1522	0.000255696	0.00485431
Week4 / Week0	P.age:<25	Up	IL3RA	0.763759	0.979995	14.9331	0.000255701	0.00485431
Week4 / Week0	P.age:<25	Up	H2AW	0.744385	1.81347	15.1187	0.00025917	0.0048976
Week4 / Week0	P.age:<25	Up	MT1E	1.38838	-0.139266	15.1589	0.000260354	0.00491546
Week4 / Week0	P.age:<25	Up	WDHD1	0.604612	2.34729	15.1035	0.000260766	0.00491874
Week4 / Week0	P.age:<25	Up	E2F7	1.37045	0.0662738	15.1114	0.000269632	0.00506279
Week4 / Week0	P.age:<25	Up	ARHGAP11A	0.883769	1.81106	14.9252	0.000286579	0.00527521
Week4 / Week0	P.age:<25	Up	LOC124907989	1.24962	-0.72312	14.7075	0.000301777	0.00545264
Week4 / Week0	P.age:<25	Up	OTOF	1.55052	0.290544	14.5965	0.000334674	0.00589702
Week4 / Week0	P.age:<25	Up	INSYN2B	1.39215	-1.28397	14.2136	0.000336657	0.00592458
Week4 / Week0	P.age:<25	Up	CDKN2C	0.763194	1.57025	14.4842	0.000339024	0.00595329
Week4 / Week0	P.age:<25	Up	LOC105373148	0.908577	-0.139675	14.3156	0.000367875	0.00630198
Week4 / Week0	P.age:<25	Up	H3C4	0.687595	4.92933	14.3884	0.000372399	0.00634989
Week4 / Week0	P.age:<25	Up	CDKN1A	0.610579	4.52695	14.2523	0.000388687	0.00653032
Week4 / Week0	P.age:<25	Up	PRR29	0.818362	-0.541433	14.1785	0.000389463	0.00653802
Week4 / Week0	P.age:<25	Up	LINC01675	1.06113	-0.887009	14.1305	0.000392501	0.00656539
Week4 / Week0	P.age:<25	Up	SYT15-AS1	0.846891	-0.38976	13.7898	0.000423797	0.00692258
Week4 / Week0	P.age:<25	Up	SAPCD2	0.78701	1.50455	13.8494	0.000445055	0.00716751
Week4 / Week0	P.age:<25	Up	EME1	1.00447	-0.152804	13.8572	0.000446696	0.00717733
Week4 / Week0	P.age:<25	Up	DDO	0.980596	-0.51937	13.7485	0.000457492	0.00728803
Week4 / Week0	P.age:<25	Up	VSIG4	0.705942	0.461183	13.7734	0.000461369	0.00733278
Week4 / Week0	P.age:<25	Up	LINC01415	1.42144	-1.71705	13.1205	0.000480784	0.00756546
Week4 / Week0	P.age:<25	Up	AUNIP	1.22528	-1.16687	13.4264	0.000483829	0.00759597
Week4 / Week0	P.age:<25	Up	EPHX4	1.02307	-1.07321	13.3265	0.000489931	0.00765675
Week4 / Week0	P.age:<25	Up	ERCC6L	0.831446	0.224543	13.6159	0.000490717	0.00766066
Week4 / Week0	P.age:<25	Up	PRC1	0.785355	2.06542	13.6503	0.000491257	0.00766066
Week4 / Week0	P.age:<25	Up	UBE2C	1.12535	0.736758	13.6166	0.000506244	0.00785212
Week4 / Week0	P.age:<25	Up	H4C13	0.991239	2.61266	13.6161	0.000518531	0.00800652
Week4 / Week0	P.age:<25	Up	EXOC3L4	1.48931	-1.80899	12.8449	0.000521217	0.00802994
Week4 / Week0	P.age:<25	Up	IFI27	2.14872	2.52845	13.6101	0.000534982	0.00818081
Week4 / Week0	P.age:<25	Up	FPR3	0.750081	1.14014	13.2944	0.000565816	0.00855101
Week4 / Week0	P.age:<25	Up	C17orf58	0.796024	0.184166	13.2955	0.000567987	0.00855988
Week4 / Week0	P.age:<25	Up	H4C4	0.828331	3.94804	13.307	0.000591574	0.00882988
Week4 / Week0	P.age:<25	Up	XRCC2	0.889415	0.58755	13.1769	0.000596346	0.00886898
Week4 / Week0	P.age:<25	Up	PDCD1	0.664913	2.5687	13.0892	0.000617994	0.00913815
Week4 / Week0	P.age:<25	Up	CD24	1.15676	5.12797	13.2272	0.000627068	0.00923525
Week4 / Week0	P.age:<25	Up	KLHDC7B-DT	0.898344	-0.140665	13.0495	0.000634496	0.00929937
Week4 / Week0	P.age:<25	Up	IL12A	0.89369	-0.70924	12.9746	0.000657511	0.0095309
Week4 / Week0	P.age:<25	Up	RALY-AS1	0.674243	0.0499209	12.8907	0.000677984	0.00973179
Week4 / Week0	P.age:<25	Up	LOC105379378	1.0461	-1.05704	12.5832	0.000743938	0.0104456
Week4 / Week0	P.age:<25	Up	GTSE1	1.08248	0.792208	12.6887	0.000755948	0.0105925
Week4 / Week0	P.age:<25	Up	PRTG	1.81884	-1.67418	12.0197	0.000766428	0.010674
Week4 / Week0	P.age:<25	Up	HMGA2-AS1	0.777707	0.169703	12.6063	0.000768533	0.0106889
Week4 / Week0	P.age:<25	Up	NRIR	0.811509	0.832409	12.5915	0.000769929	0.0106955
Week4 / Week0	P.age:<25	Up	PXMP2	0.725715	0.44475	12.4799	0.000809355	0.0111141
Week4 / Week0	P.age:<25	Up	PLK1	1.00459	1.08384	12.5137	0.000813671	0.0111659
Week4 / Week0	P.age:<25	Up	LRRCC1	0.596432	1.6031	12.4547	0.000816497	0.0111823
Week4 / Week0	P.age:<25	Up	CENPA	1.5146	-0.737113	12.1091	0.000940179	0.0124675
Week4 / Week0	P.age:<25	Up	CENPU	0.833585	1.31766	11.9856	0.00100566	0.0129954
Week4 / Week0	P.age:<25	Up	LOC112268133	0.706368	3.17589	12.0431	0.00100898	0.0130219
Week4 / Week0	P.age:<25	Up	SLCO4A1	0.826027	0.305374	11.9792	0.00101187	0.0130429
Week4 / Week0	P.age:<25	Up	BCL2L14	1.38683	-1.52746	11.4505	0.00107305	0.0135557
Week4 / Week0	P.age:<25	Up	LOC124902011	0.621298	2.61884	11.7604	0.00111101	0.0138948
Week4 / Week0	P.age:<25	Up	ZNF703	0.653024	0.598989	11.6147	0.00118868	0.014648
Week4 / Week0	P.age:<25	Up	GADD45G	0.925447	0.685285	11.4905	0.00125641	0.0151964
Week4 / Week0	P.age:<25	Up	ARHGEF39	0.856477	-0.800094	11.4353	0.00127244	0.0153633
Week4 / Week0	P.age:<25	Up	ORC6	0.878069	-0.163383	11.4647	0.00127919	0.0154266
Week4 / Week0	P.age:<25	Up	CD70	1.01074	-0.54518	11.4174	0.00129757	0.0156027
Week4 / Week0	P.age:<25	Up	TNFSF15	0.623691	0.615225	11.3054	0.00136621	0.0161888
Week4 / Week0	P.age:<25	Up	USP18	0.814376	2.11359	11.2872	0.0014024	0.0164596
Week4 / Week0	P.age:<25	Up	PDGFA-DT	0.608347	0.475623	11.2033	0.00143228	0.0166601
Week4 / Week0	P.age:<25	Up	HBEGF	0.872936	-0.0546617	11.1886	0.00144698	0.0167915
Week4 / Week0	P.age:<25	Up	FAT2	1.57912	-2.00922	10.5845	0.00153467	0.017552
Week4 / Week0	P.age:<25	Up	CEACAM1	0.633618	4.05149	11.0986	0.00154561	0.0176477
Week4 / Week0	P.age:<25	Up	LOC105378969	1.03848	-0.970632	10.9119	0.00157344	0.0178961
Week4 / Week0	P.age:<25	Up	CD38	0.776135	4.68504	11.0883	0.00157869	0.0179063
Week4 / Week0	P.age:<25	Up	CDC25C	1.09473	-1.06346	10.8871	0.00160499	0.0181049
Week4 / Week0	P.age:<25	Up	SLC18A1	0.8684	-0.813795	10.7273	0.00164087	0.018329
Week4 / Week0	P.age:<25	Up	GMNN	0.713953	1.33061	10.8367	0.00168603	0.0185591
Week4 / Week0	P.age:<25	Up	IFNG	0.904738	-0.554928	10.7811	0.00171232	0.0187347
Week4 / Week0	P.age:<25	Up	PYCR1	0.944946	-0.0181581	10.8142	0.00171313	0.0187347
Week4 / Week0	P.age:<25	Up	LINC00892	0.764623	-0.328368	10.7495	0.00176362	0.0190794
Week4 / Week0	P.age:<25	Up	CLEC4G	0.793117	-0.471986	10.6791	0.00177978	0.0191936
Week4 / Week0	P.age:<25	Up	CDCP1	0.892172	-0.0157918	10.6439	0.00185168	0.0196186
Week4 / Week0	P.age:<25	Up	SCUBE2	1.12731	-1.75494	10.2819	0.00187287	0.019763
Week4 / Week0	P.age:<25	Up	SIGLEC1	1.22324	3.04267	10.5669	0.00200674	0.0207085
Week4 / Week0	P.age:<25	Up	LOC107986852	1.01696	-1.23782	10.2727	0.00211138	0.0214343
Week4 / Week0	P.age:<25	Up	HES4	0.875641	1.27145	10.3479	0.0021184	0.021466
Week4 / Week0	P.age:<25	Up	LOC124902034	0.764253	-0.316757	10.313	0.00215021	0.0216577
Week4 / Week0	P.age:<25	Up	ACOX2	1.16237	-1.87088	9.80276	0.00230835	0.0227826
Week4 / Week0	P.age:<25	Up	MIR378D2HG	0.738825	-0.62236	10.1594	0.0023167	0.0228541
Week4 / Week0	P.age:<25	Up	RFX5-AS1	1.36045	-1.94537	9.7407	0.0023225	0.0229004
Week4 / Week0	P.age:<25	Up	MYBL2	0.626475	2.98313	10.0322	0.00247977	0.024003
Week4 / Week0	P.age:<25	Up	ITGA7	0.6546	-0.243954	9.98509	0.00250751	0.0241467
Week4 / Week0	P.age:<25	Up	NUF2	0.917979	-0.0494409	9.85604	0.00266075	0.025079
Week4 / Week0	P.age:<25	Up	ANLN	0.852419	1.08446	9.81257	0.00274169	0.0255041
Week4 / Week0	P.age:<25	Up	CDKN2A	0.730847	-0.148593	9.77001	0.00276934	0.0256372
Week4 / Week0	P.age:<25	Up	GPR161	0.923649	-0.949702	9.69258	0.00278653	0.0257385
Week4 / Week0	P.age:<25	Up	SIGLEC16	0.673466	0.646524	9.60803	0.00297423	0.026806
Week4 / Week0	P.age:<25	Up	RPL39L	0.868672	-0.573631	9.55227	0.00306821	0.0273658
Week4 / Week0	P.age:<25	Up	LRRC32	0.958415	-1.21986	9.4615	0.00311498	0.0276795
Week4 / Week0	P.age:<25	Up	GGT5	1.16878	0.212396	9.50181	0.00312851	0.0277117
Week4 / Week0	P.age:<25	Up	NEFH	0.671284	0.370955	9.40149	0.00316234	0.0279083
Week4 / Week0	P.age:<25	Up	HMGB3	0.781565	0.547858	9.29079	0.0034513	0.0296917
Week4 / Week0	P.age:<25	Up	FBXO43	1.05076	-1.32785	9.13917	0.00347967	0.0298634
Week4 / Week0	P.age:<25	Up	CFAP20DC	0.798774	-1.21653	9.22053	0.00348397	0.0298634
Week4 / Week0	P.age:<25	Up	HPDL	1.00825	-0.830225	9.1786	0.00359525	0.0304378
Week4 / Week0	P.age:<25	Up	TRD-AS1	0.638326	2.6254	9.21753	0.00360454	0.0305038
Week4 / Week0	P.age:<25	Up	LOC124904386	1.27403	-1.88519	8.8516	0.00369512	0.0310261
Week4 / Week0	P.age:<25	Up	KIF18A	0.689967	1.38318	9.11075	0.00375263	0.0312436
Week4 / Week0	P.age:<25	Up	LOC107985568	0.705313	-0.721263	8.90467	0.00415737	0.0334899
Week4 / Week0	P.age:<25	Up	CCL2	1.43411	-1.81484	8.5445	0.00429484	0.0343287
Week4 / Week0	P.age:<25	Up	PRR16	1.16205	-1.55853	8.59277	0.00435774	0.0346032
Week4 / Week0	P.age:<25	Up	LOC102724968	1.20392	-1.81056	8.52847	0.00438688	0.0347676
Week4 / Week0	P.age:<25	Up	LOC124905156	0.814791	-0.907465	8.61073	0.00475336	0.0368218
Week4 / Week0	P.age:<25	Up	ADRB1	0.840289	-1.13268	8.43806	0.00500704	0.0380151
Week4 / Week0	P.age:<25	Up	LOC124907988	0.676863	0.136816	8.4901	0.00505666	0.0381807
Week4 / Week0	P.age:<25	Up	VMO1	0.815432	-0.374092	8.42961	0.00508998	0.0383901
Week4 / Week0	P.age:<25	Up	STAC	2.1444	0.419052	8.32901	0.00515493	0.0386735
Week4 / Week0	P.age:<25	Up	TRPM4	0.663635	0.101933	8.35394	0.0053938	0.0397785
Week4 / Week0	P.age:<25	Up	NQO1	0.587127	0.423148	8.3505	0.00539959	0.039807
Week4 / Week0	P.age:<25	Up	LOC124904720	1.15308	-1.86111	8.07466	0.00544656	0.0400243
Week4 / Week0	P.age:<25	Up	ZG16B	0.635968	-0.186348	8.31047	0.00549758	0.0402795
Week4 / Week0	P.age:<25	Up	PLS3	0.775908	-0.824039	8.27578	0.00554602	0.0404522
Week4 / Week0	P.age:<25	Up	G0S2	0.806612	0.497764	8.14403	0.00597197	0.0424321
Week4 / Week0	P.age:<25	Up	TROAP	0.621144	1.4594	8.0605	0.00620141	0.0435045
Week4 / Week0	P.age:<25	Up	RFPL4A	1.06281	-1.52821	8.49725	0.0064039	0.0445634
Week4 / Week0	P.age:<25	Up	LOC124901482	1.03032	-1.51876	7.8861	0.00640724	0.0445716
Week4 / Week0	P.age:<25	Up	CCDC73	0.857479	-0.718939	7.89169	0.00672276	0.045825
Week4 / Week0	P.age:<25	Up	LINC02185	1.31389	-1.94024	7.64878	0.00682045	0.0461069
Week4 / Week0	P.age:<25	Up	LOC124906066	1.23133	-1.82184	7.6314	0.00688268	0.0464361
Week4 / Week0	P.age:<25	Up	LOC105374848	0.690599	0.506948	7.69336	0.00725706	0.0481265
Week4 / Week0	P.age:<25	Up	LOC124902552	0.786491	-1.09455	7.65358	0.00739099	0.0486416
Week4 / Week0	P.age:<25	Up	CCDC150	0.902341	-0.952603	7.67955	0.00742324	0.0487887
Week4 / Week0	P.age:<25	Up	LMNB1-DT	1.3949	-2.02604	7.42214	0.00750139	0.0491026
Week4 / Week0	P.age:<25	Up	CENPW	0.772304	-0.673294	7.66184	0.00754389	0.0492986
Week4 / Week0	P.age:<25	Up	MUC1	1.11698	-1.61726	7.45604	0.00765712	0.0497483
Week4 / Week0	P.age:<25	Down	LOC101927759	-0.954868	0.392301	35.2437	1.6926e-07	2.13891e-05
Week4 / Week0	P.age:<25	Down	LEP	-1.60558	-1.00341	24.9333	4.9755e-06	0.000267586
Week4 / Week0	P.age:<25	Down	CLXN	-2.47991	-1.70341	22.761	7.134e-06	0.000345834
Week4 / Week0	P.age:<25	Down	LOC124904536	-0.79364	1.39378	22.9292	1.17524e-05	0.000501192
Week4 / Week0	P.age:<25	Down	LOC107985365	-1.60781	-0.966671	22.4714	1.21312e-05	0.000508917
Week4 / Week0	P.age:<25	Down	LINC00544	-0.813248	0.0350498	21.3381	2.15652e-05	0.00078138
Week4 / Week0	P.age:<25	Down	GNRH2	-1.51063	-1.39207	19.9401	2.89507e-05	0.000967207
Week4 / Week0	P.age:<25	Down	MIR4537_1	-0.997368	0.194642	20.5142	2.97372e-05	0.000983433
Week4 / Week0	P.age:<25	Down	ITGB4	-1.46877	0.39222	19.9864	3.65889e-05	0.00114712
Week4 / Week0	P.age:<25	Down	KIAA0319	-0.994778	2.59866	19.4881	4.60878e-05	0.00137782
Week4 / Week0	P.age:<25	Down	CYP1B1-AS1	-0.848981	0.187915	19.0222	5.31861e-05	0.00153651
Week4 / Week0	P.age:<25	Down	FAM153A	-0.63148	2.6498	18.961	5.40213e-05	0.00154976
Week4 / Week0	P.age:<25	Down	COL4A3	-0.64624	1.7135	18.5044	6.47987e-05	0.00176785
Week4 / Week0	P.age:<25	Down	KAZN	-0.961451	2.29745	18.5477	6.56472e-05	0.00178626
Week4 / Week0	P.age:<25	Down	MIR6513	-1.55223	-1.4498	17.7653	6.70893e-05	0.00180405
Week4 / Week0	P.age:<25	Down	LOC105378120	-0.595389	4.17564	18.1584	7.43558e-05	0.00194363
Week4 / Week0	P.age:<25	Down	WDR86	-0.645623	2.47981	17.9596	8.05578e-05	0.00204351
Week4 / Week0	P.age:<25	Down	LINC01819	-1.12761	-0.848326	17.6118	8.75025e-05	0.00216372
Week4 / Week0	P.age:<25	Down	MIR4539	-1.19869	-0.266842	17.7005	9.00505e-05	0.00221202
Week4 / Week0	P.age:<25	Down	LOC107984999	-0.592161	0.711107	17.5639	9.47031e-05	0.00229764
Week4 / Week0	P.age:<25	Down	DLEC1	-0.608287	2.45974	17.48	9.7754e-05	0.00234952
Week4 / Week0	P.age:<25	Down	GLIS3	-0.724462	1.7382	17.4736	9.82862e-05	0.00235956
Week4 / Week0	P.age:<25	Down	ALPK3	-0.919508	0.746855	17.4024	0.000101163	0.0024164
Week4 / Week0	P.age:<25	Down	LOC124901460	-0.833422	0.722504	17.3341	0.00010418	0.00247224
Week4 / Week0	P.age:<25	Down	LOC105377622	-1.53081	-1.39077	16.5546	0.00011512	0.00267032
Week4 / Week0	P.age:<25	Down	LOC122526780	-0.787092	0.657939	16.8869	0.000124819	0.00285986
Week4 / Week0	P.age:<25	Down	LINC00638	-0.595235	1.41792	16.6245	0.00013875	0.00311325
Week4 / Week0	P.age:<25	Down	RAB36	-0.804367	1.44058	16.4485	0.000149089	0.00328092
Week4 / Week0	P.age:<25	Down	IGHG4_1	-1.70947	-0.672051	15.9459	0.000155823	0.00338213
Week4 / Week0	P.age:<25	Down	FCRL2	-0.594412	3.70319	16.2079	0.00016448	0.00351447
Week4 / Week0	P.age:<25	Down	MMP24-AS1-EDEM2	-0.643469	1.41251	16.189	0.000165891	0.00353926
Week4 / Week0	P.age:<25	Down	NRG1	-0.951447	1.31947	15.9959	0.000179948	0.0037592
Week4 / Week0	P.age:<25	Down	FAM153B	-0.715389	1.32367	15.9873	0.000180516	0.00376
Week4 / Week0	P.age:<25	Down	NECAB2	-0.977244	1.3983	15.7257	0.000201154	0.00408556
Week4 / Week0	P.age:<25	Down	PORCN-DT	-1.54589	-1.51841	15.1279	0.000217733	0.00427945
Week4 / Week0	P.age:<25	Down	LOC124902215	-0.729944	1.18098	15.3619	0.000234157	0.00452031
Week4 / Week0	P.age:<25	Down	BAIAP3	-0.814496	3.16913	15.4315	0.000236599	0.0045589
Week4 / Week0	P.age:<25	Down	CCER2	-1.7055	-1.80506	14.5393	0.000242064	0.00464109
Week4 / Week0	P.age:<25	Down	SEMA6C	-0.655067	1.17005	14.9841	0.000274442	0.00512932
Week4 / Week0	P.age:<25	Down	LOC102724048	-1.47423	-1.15366	14.7187	0.000275525	0.00514064
Week4 / Week0	P.age:<25	Down	LOC124901697	-1.01276	-0.738284	14.905	0.000282524	0.0052239
Week4 / Week0	P.age:<25	Down	LOC124903536	-0.661144	4.01409	14.9759	0.000284144	0.00524445
Week4 / Week0	P.age:<25	Down	GLIS1	-1.37658	-1.66534	14.085	0.000289537	0.00529652
Week4 / Week0	P.age:<25	Down	LIX1-AS1	-0.592709	3.67256	14.8017	0.000296139	0.00538382
Week4 / Week0	P.age:<25	Down	AOC2	-0.705094	3.52092	14.7716	0.000309137	0.00555152
Week4 / Week0	P.age:<25	Down	LOC124902456	-0.596972	4.05504	14.6497	0.000321636	0.00572607
Week4 / Week0	P.age:<25	Down	PLB1	-0.743492	4.51457	14.7215	0.000323908	0.00575655
Week4 / Week0	P.age:<25	Down	AKT3-IT1	-0.919714	0.29355	14.5899	0.000326042	0.0057895
Week4 / Week0	P.age:<25	Down	ASIC3	-0.938208	-0.358671	14.5049	0.000339839	0.00595746
Week4 / Week0	P.age:<25	Down	MIR3679	-0.824832	0.0852376	14.3058	0.000368365	0.00630198
Week4 / Week0	P.age:<25	Down	GALNT14	-1.31925	2.14835	14.3952	0.000373215	0.00635328
Week4 / Week0	P.age:<25	Down	LOC105372571	-1.11283	-1.02062	14.1174	0.000377857	0.00640058
Week4 / Week0	P.age:<25	Down	ZNF608	-0.662504	3.11165	14.2073	0.000383806	0.00646884
Week4 / Week0	P.age:<25	Down	MIR7847	-1.85382	-1.69147	13.6386	0.000384086	0.00646884
Week4 / Week0	P.age:<25	Down	LAMA5	-0.640946	1.55328	14.1402	0.000392687	0.00656539
Week4 / Week0	P.age:<25	Down	LINC00926	-0.610343	4.2621	14.108	0.000408416	0.00675165
Week4 / Week0	P.age:<25	Down	KRTCAP3	-0.750855	0.312396	14.0516	0.000409401	0.00676251
Week4 / Week0	P.age:<25	Down	LOC107986982	-0.677577	4.79507	14.1477	0.000411056	0.00678441
Week4 / Week0	P.age:<25	Down	SNORA16B	-0.769517	-0.110479	14.0519	0.000411794	0.00678704
Week4 / Week0	P.age:<25	Down	LOC107985769	-1.12087	-0.123066	13.9906	0.000420211	0.0068749
Week4 / Week0	P.age:<25	Down	LOC105374344	-1.09194	-0.829739	13.7216	0.000429803	0.00700956
Week4 / Week0	P.age:<25	Down	LINC03011	-0.701436	0.00921039	13.8713	0.000444165	0.00716437
Week4 / Week0	P.age:<25	Down	LOC124901441	-1.01692	1.65019	13.7797	0.000469483	0.00742734
Week4 / Week0	P.age:<25	Down	HAVCR1	-0.588709	1.14995	13.674	0.00048009	0.00756032
Week4 / Week0	P.age:<25	Down	MIR4420	-0.713933	0.273885	13.657	0.00048525	0.00761247
Week4 / Week0	P.age:<25	Down	LOC105372185	-0.860936	-0.100143	13.6483	0.000488917	0.00765675
Week4 / Week0	P.age:<25	Down	CEACAM19	-0.832954	0.471702	13.6365	0.000489815	0.00765675
Week4 / Week0	P.age:<25	Down	CTCF-DT	-0.59128	0.855498	13.5085	0.000515689	0.00797459
Week4 / Week0	P.age:<25	Down	LINC01800	-0.776941	0.209307	13.4921	0.00052175	0.00803214
Week4 / Week0	P.age:<25	Down	LOC107986347	-0.708116	1.99832	13.467	0.000524467	0.00806442
Week4 / Week0	P.age:<25	Down	ABCA9	-1.11841	-0.923559	13.4128	0.000533011	0.00817579
Week4 / Week0	P.age:<25	Down	NRN1L	-1.06081	-0.831151	13.296	0.00056145	0.00850974
Week4 / Week0	P.age:<25	Down	LOC124905207	-0.66006	1.96311	13.292	0.000565833	0.00855101
Week4 / Week0	P.age:<25	Down	LOC112268402	-0.707135	1.78898	13.2836	0.000568082	0.00855988
Week4 / Week0	P.age:<25	Down	SLC23A3	-0.69316	1.22635	13.2704	0.00057147	0.00859208
Week4 / Week0	P.age:<25	Down	ARHGEF9-IT1	-1.68556	-1.46172	12.9052	0.000572487	0.00860109
Week4 / Week0	P.age:<25	Down	CNTNAP3B	-1.39283	-0.497554	13.2037	0.00058859	0.00881088
Week4 / Week0	P.age:<25	Down	LOC105376568	-1.80522	0.879467	13.3529	0.000589498	0.00881294
Week4 / Week0	P.age:<25	Down	LINC02975	-0.795971	2.40945	13.2443	0.000590011	0.00881294
Week4 / Week0	P.age:<25	Down	LOC101929828_1	-1.12816	-0.877097	12.9671	0.00059226	0.00883373
Week4 / Week0	P.age:<25	Down	CCDC120	-0.78232	1.01241	13.1405	0.000604931	0.00897721
Week4 / Week0	P.age:<25	Down	TCTE1	-0.88083	-0.328758	13.0201	0.000643228	0.00938329
Week4 / Week0	P.age:<25	Down	LOC124902670	-0.71389	0.947412	12.9429	0.000659448	0.00955226
Week4 / Week0	P.age:<25	Down	TRBJ1-3	-0.587783	1.47036	12.9257	0.000663976	0.00958059
Week4 / Week0	P.age:<25	Down	MMP25-AS1	-1.26497	-0.486889	12.8743	0.000666377	0.00959192
Week4 / Week0	P.age:<25	Down	AOC3	-0.91211	2.21083	12.9801	0.000668327	0.00961327
Week4 / Week0	P.age:<25	Down	LINC00494	-0.634415	1.51837	12.8461	0.000687474	0.00983374
Week4 / Week0	P.age:<25	Down	MIR548AA2	-2.34661	-1.82022	12.3225	0.000698644	0.00997966
Week4 / Week0	P.age:<25	Down	LOC124904044	-1.55917	-1.26903	12.4905	0.000706387	0.0100693
Week4 / Week0	P.age:<25	Down	LOC124901656	-1.09134	-0.506777	12.4561	0.000746144	0.0104694
Week4 / Week0	P.age:<25	Down	LOC107986350	-0.587724	2.1985	12.6097	0.000762418	0.0106542
Week4 / Week0	P.age:<25	Down	NEXMIF	-0.771158	0.140439	12.5805	0.000777858	0.0107894
Week4 / Week0	P.age:<25	Down	NAV2	-0.716639	0.439678	12.5609	0.000781515	0.0108256
Week4 / Week0	P.age:<25	Down	LOC107984591	-0.701716	0.0959601	12.5001	0.000804488	0.0110768
Week4 / Week0	P.age:<25	Down	LOC401312	-1.00604	-0.600278	12.4588	0.000807014	0.0110967
Week4 / Week0	P.age:<25	Down	CCDC180	-0.994928	-0.767923	12.4327	0.00082493	0.0112753
Week4 / Week0	P.age:<25	Down	LOC124902190	-1.93539	-2.03347	11.864	0.000836488	0.0113822
Week4 / Week0	P.age:<25	Down	PGAM2	-1.07644	-1.20909	12.2292	0.00084629	0.0114835
Week4 / Week0	P.age:<25	Down	MIR590	-0.592129	0.360622	12.2942	0.000878882	0.0118167
Week4 / Week0	P.age:<25	Down	BTBD19	-0.650395	1.22638	12.1987	0.000914588	0.012217
Week4 / Week0	P.age:<25	Down	LOC105371087	-0.995806	0.967056	12.1167	0.000949337	0.0125475
Week4 / Week0	P.age:<25	Down	NPIPB11	-0.704183	1.60468	12.099	0.00095607	0.0125808
Week4 / Week0	P.age:<25	Down	LOC100507250	-0.791237	-0.318837	12.1111	0.000959271	0.0125903
Week4 / Week0	P.age:<25	Down	TRIM17	-0.852559	-0.380238	12.0462	0.000984762	0.0127615
Week4 / Week0	P.age:<25	Down	LINC01238	-0.726531	1.90887	11.9778	0.00100854	0.0130219
Week4 / Week0	P.age:<25	Down	LOC105369354	-0.935601	1.33048	11.9666	0.00102571	0.01318
Week4 / Week0	P.age:<25	Down	LOC105375655	-0.598189	4.8173	12.013	0.00102797	0.0131926
Week4 / Week0	P.age:<25	Down	NLRP6	-0.754974	5.17698	12.0096	0.00104891	0.0133367
Week4 / Week0	P.age:<25	Down	LOC105375347	-0.880118	0.744197	11.8828	0.0010539	0.01337
Week4 / Week0	P.age:<25	Down	LDB2	-0.747119	-0.386255	11.8255	0.00108124	0.0136299
Week4 / Week0	P.age:<25	Down	MIR5094	-1.80632	-1.94449	11.3359	0.00108388	0.0136549
Week4 / Week0	P.age:<25	Down	LOC124902671	-0.784189	-0.283118	11.8258	0.00108904	0.0136947
Week4 / Week0	P.age:<25	Down	LOC107985840	-0.835815	-0.231713	11.7195	0.00113907	0.0142055
Week4 / Week0	P.age:<25	Down	LOC124905078	-0.656865	2.98991	11.7209	0.00114748	0.0142728
Week4 / Week0	P.age:<25	Down	RUBCNL	-0.603871	5.92052	11.7563	0.0011568	0.0143455
Week4 / Week0	P.age:<25	Down	INSC	-1.34802	-0.596171	11.5831	0.00118156	0.0146196
Week4 / Week0	P.age:<25	Down	LOC105378415	-0.686246	4.92501	11.633	0.00122552	0.014999
Week4 / Week0	P.age:<25	Down	LOC101928032	-1.06079	-0.636687	11.4867	0.00123087	0.0150169
Week4 / Week0	P.age:<25	Down	LOC112267879	-0.797709	0.160204	11.4976	0.00123136	0.0150169
Week4 / Week0	P.age:<25	Down	LOC124901577	-0.826203	1.08616	11.3554	0.00133613	0.0159638
Week4 / Week0	P.age:<25	Down	OLMALINC	-0.925448	-0.57705	11.3397	0.00134906	0.0160534
Week4 / Week0	P.age:<25	Down	LOC101928572	-0.651617	1.60348	11.2905	0.00137232	0.0162023
Week4 / Week0	P.age:<25	Down	LOC107985684	-1.1449	-0.897083	11.2442	0.00137311	0.0162023
Week4 / Week0	P.age:<25	Down	LOC102724001	-1.06232	0.290834	11.1138	0.0013734	0.0162023
Week4 / Week0	P.age:<25	Down	MIR10523	-0.748173	0.6358	11.2789	0.00138121	0.0162758
Week4 / Week0	P.age:<25	Down	LOC124909360	-0.787044	0.614365	11.2563	0.00139592	0.0164116
Week4 / Week0	P.age:<25	Down	LOC124903566	-0.899776	-0.0234866	11.2149	0.00141859	0.0166023
Week4 / Week0	P.age:<25	Down	LOC105371687	-1.16099	-0.941552	10.9641	0.00143102	0.0166601
Week4 / Week0	P.age:<25	Down	LOC105372661	-1.10168	-1.07517	11.0151	0.0014321	0.0166601
Week4 / Week0	P.age:<25	Down	LOC105375634	-0.745744	0.649347	11.0039	0.00156468	0.0178256
Week4 / Week0	P.age:<25	Down	CFAP45	-0.641544	1.89524	10.9999	0.00156512	0.0178256
Week4 / Week0	P.age:<25	Down	STXBP1	-0.801128	0.368692	10.9891	0.0015773	0.0179007
Week4 / Week0	P.age:<25	Down	LOC124904310	-0.64785	1.33154	10.9575	0.00159588	0.0180417
Week4 / Week0	P.age:<25	Down	LOC124900486	-0.688702	1.68736	10.9416	0.0016072	0.01811
Week4 / Week0	P.age:<25	Down	LOC124901892	-1.81395	-1.8366	10.5331	0.00161125	0.0181359
Week4 / Week0	P.age:<25	Down	HPX	-1.42329	-1.60153	10.6288	0.0016397	0.018329
Week4 / Week0	P.age:<25	Down	LOC124903908	-1.48611	-1.4799	10.5784	0.00164505	0.0183558
Week4 / Week0	P.age:<25	Down	LOC105378005	-0.639246	1.96788	10.8703	0.00165999	0.0184183
Week4 / Week0	P.age:<25	Down	LOC105371632	-0.673804	0.507387	10.8527	0.00167672	0.0185186
Week4 / Week0	P.age:<25	Down	CCNJL	-0.90032	5.78895	10.9431	0.00169516	0.0186223
Week4 / Week0	P.age:<25	Down	MIR5690	-0.905347	-0.31895	10.7688	0.00173272	0.0188739
Week4 / Week0	P.age:<25	Down	LOC285097	-0.673992	0.898654	10.7753	0.001735	0.0188887
Week4 / Week0	P.age:<25	Down	MIR593	-0.959014	-1.14893	10.677	0.00175874	0.0190465
Week4 / Week0	P.age:<25	Down	LOC124903967	-0.615169	0.942403	10.6969	0.00179799	0.0193192
Week4 / Week0	P.age:<25	Down	HEATR9	-0.897622	-0.0429536	10.7042	0.00179939	0.0193243
Week4 / Week0	P.age:<25	Down	NSMCE1-DT	-0.982783	-1.00565	10.6297	0.00180046	0.0193256
Week4 / Week0	P.age:<25	Down	SNORA59A	-0.94445	-0.873599	10.6501	0.00181119	0.0193903
Week4 / Week0	P.age:<25	Down	MIR3975	-0.884554	-0.637459	10.6326	0.00186577	0.0197118
Week4 / Week0	P.age:<25	Down	SNORD62B	-1.12298	-1.17653	10.5082	0.00188718	0.0198327
Week4 / Week0	P.age:<25	Down	LOC124901201	-0.909757	-0.489448	10.6039	0.00188953	0.0198375
Week4 / Week0	P.age:<25	Down	LOC107985926	-0.884656	2.77261	10.6492	0.00190217	0.0199089
Week4 / Week0	P.age:<25	Down	LOC100129316	-0.892313	0.248808	10.5165	0.00193889	0.0202178
Week4 / Week0	P.age:<25	Down	LOC124902704	-0.773217	-0.159979	10.4766	0.00199943	0.0206541
Week4 / Week0	P.age:<25	Down	LOC124901280	-0.963032	-0.992903	10.3755	0.00207363	0.0212079
Week4 / Week0	P.age:<25	Down	INKA2	-0.605714	7.23365	10.4446	0.0020868	0.0213002
Week4 / Week0	P.age:<25	Down	LOC107986064	-0.615291	0.998464	10.3549	0.00210354	0.0213763
Week4 / Week0	P.age:<25	Down	LOC105372238	-0.749281	0.0726655	10.34	0.00212452	0.021483
Week4 / Week0	P.age:<25	Down	LOC124901246	-1.16419	-1.21853	10.2276	0.00215008	0.0216577
Week4 / Week0	P.age:<25	Down	LOC107987234	-0.599361	5.51516	10.3761	0.00215266	0.0216612
Week4 / Week0	P.age:<25	Down	MIR1207	-1.07527	-1.06993	10.1921	0.00221671	0.0221865
Week4 / Week0	P.age:<25	Down	LOC105376212	-0.797319	-0.0255384	10.2338	0.00222514	0.0222448
Week4 / Week0	P.age:<25	Down	IL1R1	-0.811554	3.81986	10.2127	0.00233564	0.0229915
Week4 / Week0	P.age:<25	Down	LOC124901609	-1.03575	-0.22162	10.1307	0.00233621	0.0229915
Week4 / Week0	P.age:<25	Down	LOC105371240	-0.982599	-0.935126	10.0821	0.0023651	0.023211
Week4 / Week0	P.age:<25	Down	ARHGEF40	-0.603799	6.23195	10.1519	0.00238402	0.0233128
Week4 / Week0	P.age:<25	Down	CACNA1F	-0.698706	0.0927094	10.0865	0.00238708	0.023325
Week4 / Week0	P.age:<25	Down	LOC105372671	-1.43282	-1.71374	9.81606	0.00239486	0.0233899
Week4 / Week0	P.age:<25	Down	LOC105372952	-1.07231	1.73493	10.1258	0.00240804	0.0234795
Week4 / Week0	P.age:<25	Down	GRAMD1C	-0.868979	3.00958	10.1068	0.00243386	0.0236698
Week4 / Week0	P.age:<25	Down	LOC112268263	-1.03418	-1.05646	9.71642	0.00247825	0.0239996
Week4 / Week0	P.age:<25	Down	REELD1	-0.685691	0.177068	9.99113	0.00249696	0.0240901
Week4 / Week0	P.age:<25	Down	C17orf113	-0.629802	0.013442	9.98434	0.00250389	0.0241347
Week4 / Week0	P.age:<25	Down	ADGRB3	-0.96827	-0.589851	9.94955	0.00253473	0.0243519
Week4 / Week0	P.age:<25	Down	TLCD2	-0.64024	-0.134453	9.93215	0.00256988	0.0245408
Week4 / Week0	P.age:<25	Down	LOC105375785	-0.816822	1.19904	9.8804	0.00261805	0.0248395
Week4 / Week0	P.age:<25	Down	NETO1	-0.629451	1.29125	9.86249	0.00263915	0.0249566
Week4 / Week0	P.age:<25	Down	LOC100506207	-0.926795	-0.687826	9.87707	0.00264008	0.0249566
Week4 / Week0	P.age:<25	Down	PSD2	-0.721876	-0.381018	9.85578	0.00266286	0.025079
Week4 / Week0	P.age:<25	Down	SNORD103C	-1.11359	-1.14514	9.75953	0.0027156	0.0253678
Week4 / Week0	P.age:<25	Down	LOC101927372	-1.64016	-1.92223	9.56049	0.00275038	0.0255536
Week4 / Week0	P.age:<25	Down	CC2D2A	-0.845608	-0.500699	9.77387	0.00276133	0.0256091
Week4 / Week0	P.age:<25	Down	LOC107984390	-0.907352	-0.639487	9.76591	0.00277063	0.0256376
Week4 / Week0	P.age:<25	Down	MIR4326	-1.26331	-1.71245	9.48465	0.0027772	0.0256869
Week4 / Week0	P.age:<25	Down	SND1-IT1	-0.641642	2.07647	9.74305	0.00278882	0.0257398
Week4 / Week0	P.age:<25	Down	LACAT1	-2.17952	-1.99054	9.34625	0.00283386	0.0260329
Week4 / Week0	P.age:<25	Down	LOC100506472	-0.679418	1.20146	9.70005	0.00284655	0.0260824
Week4 / Week0	P.age:<25	Down	LOC105373591	-1.16778	-1.18841	9.45122	0.00286191	0.0261589
Week4 / Week0	P.age:<25	Down	LINC02289	-0.869254	2.91706	9.75326	0.00286252	0.0261589
Week4 / Week0	P.age:<25	Down	LOC105374942	-0.62583	1.08591	9.68282	0.00287009	0.0261816
Week4 / Week0	P.age:<25	Down	LOC105370654	-1.78312	-1.93524	9.33545	0.0028769	0.0262206
Week4 / Week0	P.age:<25	Down	C20orf96	-0.662073	-0.107345	9.67505	0.00289377	0.0263305
Week4 / Week0	P.age:<25	Down	ARHGEF35	-0.64935	0.339793	9.6667	0.00289792	0.0263305
Week4 / Week0	P.age:<25	Down	TPTEP2-CSNK1E	-0.678479	0.240292	9.641	0.00293242	0.026527
Week4 / Week0	P.age:<25	Down	DAB1	-0.74115	-0.0109536	9.62695	0.00295791	0.0267223
Week4 / Week0	P.age:<25	Down	LOC105374590	-0.615685	-0.0616787	9.62676	0.0029594	0.0267241
Week4 / Week0	P.age:<25	Down	EREG	-0.937999	0.345651	9.61566	0.00296877	0.0267735
Week4 / Week0	P.age:<25	Down	LOC124904957	-0.639038	1.03877	9.60316	0.00297845	0.026822
Week4 / Week0	P.age:<25	Down	PRCD	-0.789228	0.0092758	9.61089	0.00297936	0.026822
Week4 / Week0	P.age:<25	Down	LOC124906065	-0.94137	-1.06071	9.53984	0.00302222	0.0270424
Week4 / Week0	P.age:<25	Down	SLC9A9-AS1	-1.13073	-1.35451	9.35411	0.00312037	0.0276921
Week4 / Week0	P.age:<25	Down	PRDM10-DT	-0.754152	-0.105982	9.49864	0.00314125	0.0277936
Week4 / Week0	P.age:<25	Down	LUNAR1	-0.912584	-0.488537	9.45595	0.0031922	0.0281236
Week4 / Week0	P.age:<25	Down	NIPAL1	-0.919448	-0.822701	9.38284	0.00322024	0.028238
Week4 / Week0	P.age:<25	Down	RFX2	-0.726048	3.72972	9.45463	0.0032859	0.0286635
Week4 / Week0	P.age:<25	Down	SNORD13F	-1.14623	-1.45585	9.25476	0.00328688	0.0286635
Week4 / Week0	P.age:<25	Down	ANKK1	-0.65917	0.450378	9.39442	0.00329215	0.0286973
Week4 / Week0	P.age:<25	Down	DEPTOR	-0.589352	0.51992	9.36378	0.0033365	0.028998
Week4 / Week0	P.age:<25	Down	ROR1	-0.663461	0.596369	9.35439	0.00335063	0.029084
Week4 / Week0	P.age:<25	Down	LOC107986433	-0.742147	0.0570635	9.33258	0.00339244	0.029384
Week4 / Week0	P.age:<25	Down	LOC100131532	-0.812863	-0.366993	9.33316	0.00339375	0.029384
Week4 / Week0	P.age:<25	Down	LOC124900399	-0.857429	-1.15987	9.25143	0.00342504	0.0295679
Week4 / Week0	P.age:<25	Down	LINC01480	-0.729632	-0.268051	9.30433	0.00343826	0.0296323
Week4 / Week0	P.age:<25	Down	DAAM2	-1.19032	2.19257	9.34745	0.00348289	0.0298634
Week4 / Week0	P.age:<25	Down	LOC105369949	-0.646732	-0.0659445	9.25591	0.00351951	0.0300658
Week4 / Week0	P.age:<25	Down	SNORA11	-1.34175	-1.63432	9.00244	0.00355095	0.0301867
Week4 / Week0	P.age:<25	Down	LOC105376025	-0.6937	1.11758	9.21476	0.00357344	0.0303154
Week4 / Week0	P.age:<25	Down	IGLV3-12	-0.672631	0.378462	9.07989	0.00357795	0.0303162
Week4 / Week0	P.age:<25	Down	SMIM33	-0.96779	-1.10371	9.14641	0.00357949	0.0303168
Week4 / Week0	P.age:<25	Down	CAPN13	-1.75034	-1.79596	8.91471	0.00361597	0.0305504
Week4 / Week0	P.age:<25	Down	LRRN2	-1.1061	-1.41388	8.98418	0.00365375	0.0308189
Week4 / Week0	P.age:<25	Down	ARPP21	-0.889127	-1.00591	9.1204	0.00367474	0.0309327
Week4 / Week0	P.age:<25	Down	OLFML3	-0.64284	-0.0981033	9.15296	0.00369462	0.0310261
Week4 / Week0	P.age:<25	Down	LOC124906364	-1.78586	-1.89913	8.84817	0.00369638	0.0310261
Week4 / Week0	P.age:<25	Down	OR2AK2	-1.0132	-1.21411	8.98884	0.00379919	0.0314659
Week4 / Week0	P.age:<25	Down	MIR3157	-1.87223	-1.88623	8.78453	0.00384025	0.031704
Week4 / Week0	P.age:<25	Down	LOC124903752	-0.96595	1.63417	9.08148	0.00389348	0.0319769
Week4 / Week0	P.age:<25	Down	MIR4802	-1.31522	-0.911319	8.95546	0.00397201	0.0324442
Week4 / Week0	P.age:<25	Down	LOC124900423	-0.987193	-1.06297	8.94192	0.00404359	0.032897
Week4 / Week0	P.age:<25	Down	LOC105369402	-1.39376	-1.08703	8.78578	0.00408436	0.0330959
Week4 / Week0	P.age:<25	Down	LOC100996437	-0.661752	0.552611	8.93345	0.00408785	0.0330966
Week4 / Week0	P.age:<25	Down	IGSF3	-1.23523	-1.50889	8.75349	0.00408927	0.0330966
Week4 / Week0	P.age:<25	Down	LOC105372821	-0.647996	-0.252019	8.86125	0.00424643	0.0340508
Week4 / Week0	P.age:<25	Down	MIR629	-1.09143	-1.15336	8.76681	0.00425613	0.0340987
Week4 / Week0	P.age:<25	Down	LOC107984788	-1.19922	-0.526131	8.84963	0.00426662	0.0341562
Week4 / Week0	P.age:<25	Down	LOC124902989	-0.793279	0.651025	8.83811	0.00427452	0.0342061
Week4 / Week0	P.age:<25	Down	LINC02320	-0.809973	-0.443266	8.74838	0.00430022	0.034345
Week4 / Week0	P.age:<25	Down	SSC5D	-1.29057	-1.70467	8.60184	0.00431336	0.0344233
Week4 / Week0	P.age:<25	Down	LOC105372308	-0.723249	-0.727084	8.80256	0.00435386	0.0345857
Week4 / Week0	P.age:<25	Down	LOC124904458	-0.743926	-0.452674	8.79859	0.00437474	0.0347114
Week4 / Week0	P.age:<25	Down	LOC124903018	-1.012	-0.955021	8.71094	0.00440557	0.0348893
Week4 / Week0	P.age:<25	Down	LOC124901783	-0.862941	-0.910126	8.74761	0.00442322	0.0350152
Week4 / Week0	P.age:<25	Down	LOC105371354	-0.828033	-0.0266169	8.76953	0.00443093	0.0350313
Week4 / Week0	P.age:<25	Down	CNR1	-0.617855	1.43415	8.75964	0.0044329	0.0350313
Week4 / Week0	P.age:<25	Down	TBC1D3G	-0.628068	-0.33351	8.76458	0.00443348	0.0350313
Week4 / Week0	P.age:<25	Down	PARD6G-AS1	-0.700783	-0.337374	8.75793	0.00446026	0.0351788
Week4 / Week0	P.age:<25	Down	SLC35G2	-1.0065	-1.52339	8.59446	0.00447396	0.0352542
Week4 / Week0	P.age:<25	Down	THBD	-0.696695	4.43595	8.78068	0.0045328	0.0355524
Week4 / Week0	P.age:<25	Down	NSUN7	-0.640535	2.91446	8.73947	0.00455354	0.0356729
Week4 / Week0	P.age:<25	Down	LOC124902141	-0.680649	3.06051	8.73526	0.00458177	0.0358568
Week4 / Week0	P.age:<25	Down	LOC112268174_1	-0.875405	-0.944632	8.66347	0.00462611	0.0360668
Week4 / Week0	P.age:<25	Down	WNT2B	-0.612338	-0.0396644	8.66399	0.00465709	0.0362338
Week4 / Week0	P.age:<25	Down	LOC105373608	-0.682881	0.237932	8.64904	0.00468191	0.036378
Week4 / Week0	P.age:<25	Down	LOC107984602	-0.8307	0.0161037	8.62863	0.00471303	0.0365718
Week4 / Week0	P.age:<25	Down	LOC124903199	-0.591906	1.50269	8.57942	0.00483066	0.0372387
Week4 / Week0	P.age:<25	Down	LOC124901669	-0.721544	1.7286	8.58886	0.00483758	0.0372684
Week4 / Week0	P.age:<25	Down	SLC16A4	-0.783134	-0.547311	8.56689	0.00488246	0.0374837
Week4 / Week0	P.age:<25	Down	CNTNAP3C	-0.960194	4.82264	8.6086	0.00494274	0.03775
Week4 / Week0	P.age:<25	Down	LOC107986415	-0.865353	-0.806609	8.53423	0.0049522	0.0378078
Week4 / Week0	P.age:<25	Down	MIR648	-1.34285	-1.69556	8.3166	0.00498613	0.0379609
Week4 / Week0	P.age:<25	Down	LOC124904483	-1.11527	-1.4512	8.40676	0.00501694	0.0380762
Week4 / Week0	P.age:<25	Down	TRBJ2-4	-0.825971	-0.624299	8.48169	0.0050877	0.038387
Week4 / Week0	P.age:<25	Down	MIR6748	-0.869124	-0.94876	8.43747	0.00513852	0.0385867
Week4 / Week0	P.age:<25	Down	LOC124906268	-0.95255	-0.91558	8.41558	0.00517221	0.0387549
Week4 / Week0	P.age:<25	Down	LOC100132686	-0.651402	-0.170634	8.43219	0.00520812	0.0389531
Week4 / Week0	P.age:<25	Down	LOC105376103	-0.668752	1.34473	8.40633	0.00524894	0.0391305
Week4 / Week0	P.age:<25	Down	LOC101928994	-1.59645	-1.95457	8.12467	0.0053391	0.0395593
Week4 / Week0	P.age:<25	Down	SYNPO	-0.592169	1.42798	8.35677	0.00537517	0.0396696
Week4 / Week0	P.age:<25	Down	LOC124900234	-0.684437	2.6716	8.37816	0.00541037	0.0398722
Week4 / Week0	P.age:<25	Down	LINC02649	-0.633159	2.86894	8.34779	0.00548578	0.0402265
Week4 / Week0	P.age:<25	Down	LOC105371299	-1.10462	-1.31371	8.24456	0.005507	0.0402795
Week4 / Week0	P.age:<25	Down	C5orf67	-0.899394	-0.687007	8.2983	0.00553528	0.0404168
Week4 / Week0	P.age:<25	Down	RDH16	-0.596225	-0.0590675	8.30175	0.00553931	0.0404193
Week4 / Week0	P.age:<25	Down	SLC23A1	-0.73592	-0.544431	8.28988	0.00558762	0.0406404
Week4 / Week0	P.age:<25	Down	LINC00211	-0.602497	3.16947	8.30256	0.00560414	0.0406896
Week4 / Week0	P.age:<25	Down	CFAP54	-0.699435	0.552928	8.27262	0.00560426	0.0406896
Week4 / Week0	P.age:<25	Down	LOC105375036	-0.650296	0.416627	8.25962	0.00564203	0.0409062
Week4 / Week0	P.age:<25	Down	CHRM3	-0.710723	-0.372333	8.25779	0.00565062	0.040938
Week4 / Week0	P.age:<25	Down	NPIPB12	-0.800303	0.390385	8.25048	0.00567052	0.0410244
Week4 / Week0	P.age:<25	Down	MIR3909	-0.895689	-0.710313	8.24498	0.00568935	0.0411188
Week4 / Week0	P.age:<25	Down	MIR5190	-0.908145	-0.84602	8.23705	0.00569331	0.0411188
Week4 / Week0	P.age:<25	Down	CYP4F2	-2.06024	-2.08354	7.91134	0.00585186	0.0419112
Week4 / Week0	P.age:<25	Down	LOC124904605	-1.01595	-1.20387	8.13888	0.00587689	0.0420543
Week4 / Week0	P.age:<25	Down	LOC107984128	-0.673219	1.77498	8.17543	0.00588085	0.0420547
Week4 / Week0	P.age:<25	Down	SNORA7B	-0.603075	1.32436	8.16764	0.00588819	0.0420836
Week4 / Week0	P.age:<25	Down	LOC124901241	-0.721516	-0.13579	8.15892	0.00593639	0.0423107
Week4 / Week0	P.age:<25	Down	LINC02223	-1.38353	-1.75618	7.92887	0.00595115	0.0423572
Week4 / Week0	P.age:<25	Down	USP50	-1.25652	-1.56977	7.88785	0.00597403	0.0424321
Week4 / Week0	P.age:<25	Down	LOC105371901	-0.99201	-1.34595	8.01638	0.00605837	0.0428244
Week4 / Week0	P.age:<25	Down	CCN2	-1.31655	-1.80402	7.8567	0.00615542	0.043332
Week4 / Week0	P.age:<25	Down	SNORD95	-0.612542	0.888316	8.03561	0.00627842	0.0438978
Week4 / Week0	P.age:<25	Down	ASB9	-0.905713	-1.44474	7.88758	0.00638356	0.0444669
Week4 / Week0	P.age:<25	Down	LOC107985000	-0.642845	0.0287474	7.99757	0.0064133	0.0445746
Week4 / Week0	P.age:<25	Down	KCNH8	-0.591619	1.19166	7.98723	0.00642653	0.0445867
Week4 / Week0	P.age:<25	Down	TMEM88	-0.652926	0.895899	7.98773	0.00642673	0.0445867
Week4 / Week0	P.age:<25	Down	SLC22A14	-0.723142	-0.602256	7.95613	0.0064633	0.044718
Week4 / Week0	P.age:<25	Down	LOC124904902	-1.00137	-1.53504	7.87579	0.0064639	0.044718
Week4 / Week0	P.age:<25	Down	ACER1	-0.849516	-0.548063	7.98057	0.00647893	0.0447829
Week4 / Week0	P.age:<25	Down	RSPH14	-0.795724	-0.238489	7.9575	0.00653535	0.044961
Week4 / Week0	P.age:<25	Down	LOC124903799	-0.769896	-0.592593	7.95839	0.00654248	0.0449656
Week4 / Week0	P.age:<25	Down	OCM	-0.808145	-0.656635	7.94231	0.00656985	0.0450463
Week4 / Week0	P.age:<25	Down	SALL4	-1.12014	-1.6804	7.7186	0.00658595	0.0451139
Week4 / Week0	P.age:<25	Down	LOC105370195	-1.34776	-1.95406	7.67509	0.00665639	0.0455056
Week4 / Week0	P.age:<25	Down	SSBP3-AS1	-1.15767	-1.69044	7.71255	0.00673932	0.0458731
Week4 / Week0	P.age:<25	Down	DTNB-AS1	-1.89566	-2.0766	7.66323	0.00674132	0.0458731
Week4 / Week0	P.age:<25	Down	LINC01781	-1.06146	-1.25715	7.78289	0.00675299	0.0459172
Week4 / Week0	P.age:<25	Down	LOC105370579	-0.654272	1.26911	7.878	0.00677684	0.0459478
Week4 / Week0	P.age:<25	Down	SDC2	-0.758159	1.65101	7.88995	0.00680742	0.0460589
Week4 / Week0	P.age:<25	Down	LOC124903548	-1.20622	-1.64638	7.69137	0.00680771	0.0460589
Week4 / Week0	P.age:<25	Down	LOC124900166	-0.932648	-0.78439	7.83353	0.00680889	0.0460589
Week4 / Week0	P.age:<25	Down	FAM24B-CUZD1	-0.859433	-1.27313	7.76506	0.00705207	0.0472041
Week4 / Week0	P.age:<25	Down	PLA2G4B	-0.609232	0.225385	7.79885	0.0070538	0.0472041
Week4 / Week0	P.age:<25	Down	CPSF4L	-1.5201	-2.03471	7.52705	0.00713374	0.0476153
Week4 / Week0	P.age:<25	Down	MIR106B	-1.32215	-1.96102	7.52638	0.00716213	0.0477738
Week4 / Week0	P.age:<25	Down	LRRC7	-0.699162	1.37336	7.76407	0.00717577	0.0478493
Week4 / Week0	P.age:<25	Down	ITGAD	-0.673814	0.340631	7.76315	0.00718108	0.047863
Week4 / Week0	P.age:<25	Down	MIR4312	-0.698869	0.462486	7.76022	0.00718462	0.047863
Week4 / Week0	P.age:<25	Down	NRXN1	-0.791213	0.470287	7.73786	0.00726655	0.0481584
Week4 / Week0	P.age:<25	Down	ACSS3	-0.725858	-0.55054	7.72067	0.00727761	0.0481852
Week4 / Week0	P.age:<25	Down	SNORA92	-0.711124	-0.321877	7.73479	0.00729975	0.0482852
Week4 / Week0	P.age:<25	Down	LOC105377203	-0.872459	-0.730022	7.72739	0.00730539	0.0483071
Week4 / Week0	P.age:<25	Down	SCARNA20	-0.766665	-0.382804	7.73188	0.00731485	0.048354
Week4 / Week0	P.age:<25	Down	LINC03022	-0.696309	0.0821318	7.71001	0.0073274	0.0483919
Week4 / Week0	P.age:<25	Down	LOC107986432	-0.670897	2.06043	7.73152	0.00734784	0.0484788
Week4 / Week0	P.age:<25	Down	LOC124904180	-1.08069	-1.51365	7.58631	0.00738789	0.0486416
Week4 / Week0	P.age:<25	Down	ZBED3	-0.588981	0.529408	7.66165	0.00753762	0.0492732
Week4 / Week0	P.age:<25	Down	TSBP1-AS1	-0.76621	-1.08048	7.59666	0.0075817	0.049451
Week4 / Week0	Dose:10	Up	CXCL9	2.95366	-0.705692	49.4401	3.82691e-08	0.000792668
Week4 / Week0	Dose:10	Up	CXCL10	3.80592	0.663549	36.373	2.56614e-06	0.0265763
Week4 / Week0	Dose:20	Up	CXCL10	3.59826	1.38763	72.8863	5.0688e-13	8.54456e-09
Week4 / Week0	Dose:20	Up	LINC02528	3.73655	-0.741152	64.6239	8.27841e-13	8.54456e-09
Week4 / Week0	Dose:20	Up	CXCL9	2.47779	-0.765077	58.9151	7.84069e-12	5.39518e-08
Week4 / Week0	Dose:20	Up	APOL4	3.66264	1.90063	61.237	1.96426e-11	1.01371e-07
Week4 / Week0	Dose:20	Up	IL4I1	1.1775	0.657334	59.2864	3.36429e-11	1.19955e-07
Week4 / Week0	Dose:20	Up	CFB	3.24986	-1.02499	53.3505	3.48657e-11	1.19955e-07
Week4 / Week0	Dose:20	Up	GBP5	2.26853	9.28135	55.5923	1.34776e-10	3.96411e-07
Week4 / Week0	Dose:20	Up	GBP1	2.14114	7.86809	54.4649	1.87357e-10	3.96411e-07
Week4 / Week0	Dose:20	Up	PSMB10	0.682016	6.95851	53.3302	1.93107e-10	3.96411e-07
Week4 / Week0	Dose:20	Up	ATF3	2.8618	1.69766	54.199	2.07073e-10	3.96411e-07
Week4 / Week0	Dose:20	Up	PARP3	0.795771	2.55449	52.9313	2.18288e-10	3.96411e-07
Week4 / Week0	Dose:20	Up	PSME2	1.19013	6.21719	53.5825	2.30438e-10	3.96411e-07
Week4 / Week0	Dose:20	Up	STAT1	1.21268	9.14965	53.1012	2.54845e-10	4.04674e-07
Week4 / Week0	Dose:20	Up	GBP4	1.72831	7.14898	52.6002	3.25209e-10	4.2632e-07
Week4 / Week0	Dose:20	Up	LOC112268418	3.28501	0.816997	50.8305	3.46212e-10	4.2632e-07
Week4 / Week0	Dose:20	Up	HLA-DPA1	0.845968	7.99206	51.5868	3.49803e-10	4.2632e-07
Week4 / Week0	Dose:20	Up	LAP3	1.74086	6.52291	52.3436	3.51085e-10	4.2632e-07
Week4 / Week0	Dose:20	Up	ACOD1	3.42115	-1.47577	45.87	4.80572e-10	5.51136e-07
Week4 / Week0	Dose:20	Up	PDCD1LG2	2.93044	1.36782	50.4248	5.34856e-10	5.7331e-07
Week4 / Week0	Dose:20	Up	CALHM6	2.24595	3.94805	50.8194	5.55452e-10	5.7331e-07
Week4 / Week0	Dose:20	Up	FAM225A	2.24227	-0.33218	47.7821	6.43734e-10	6.32791e-07
Week4 / Week0	Dose:20	Up	C1QC	3.22198	0.465911	47.8752	6.76737e-10	6.34995e-07
Week4 / Week0	Dose:20	Up	ETV7-AS1	2.90996	-1.29166	44.4635	8.36732e-10	7.50985e-07
Week4 / Week0	Dose:20	Up	PSME1	0.595913	7.56269	48.4582	8.75074e-10	7.52673e-07
Week4 / Week0	Dose:20	Up	BATF2	2.62597	3.92096	48.3889	1.16812e-09	9.34259e-07
Week4 / Week0	Dose:20	Up	HLA-DMA	0.606996	5.59206	47.5255	1.17671e-09	9.34259e-07
Week4 / Week0	Dose:20	Up	UBE2L6	1.20484	7.01574	47.9286	1.29401e-09	9.89345e-07
Week4 / Week0	Dose:20	Up	RTP4	1.56968	3.74914	47.6059	1.47088e-09	1.08441e-06
Week4 / Week0	Dose:20	Up	APOL6	1.09062	8.4048	47.031	1.64106e-09	1.16525e-06
Week4 / Week0	Dose:20	Up	GRIN3A	2.81015	0.498642	46.8769	1.69344e-09	1.16525e-06
Week4 / Week0	Dose:20	Up	HLA-DPB1	0.681068	7.54062	45.7608	2.0737e-09	1.38088e-06
Week4 / Week0	Dose:20	Up	SAMD4A	1.55729	3.10438	45.7206	2.6002e-09	1.60653e-06
Week4 / Week0	Dose:20	Up	PSMB9	0.801585	7.06542	45.242	2.64604e-09	1.60653e-06
Week4 / Week0	Dose:20	Up	HLA-DRB5	0.742581	6.81198	44.6774	3.09683e-09	1.82651e-06
Week4 / Week0	Dose:20	Up	NPC2	0.632841	5.72758	44.2404	3.40191e-09	1.89799e-06
Week4 / Week0	Dose:20	Up	GCH1	1.23465	5.74411	44.6761	3.6691e-09	1.99319e-06
Week4 / Week0	Dose:20	Up	ANKRD22	3.13958	4.016	44.5072	3.95308e-09	2.0341e-06
Week4 / Week0	Dose:20	Up	GBP6	2.45164	2.13704	44.4765	4.04582e-09	2.0341e-06
Week4 / Week0	Dose:20	Up	HLA-DQB1	0.695941	6.69027	43.7872	4.06354e-09	2.0341e-06
Week4 / Week0	Dose:20	Up	GLDN	2.15319	-1.33051	39.7502	4.15952e-09	2.0341e-06
Week4 / Week0	Dose:20	Up	SMCO4	1.07674	3.28391	43.9056	4.26654e-09	2.0341e-06
Week4 / Week0	Dose:20	Up	HLA-DMB	0.677932	6.49324	43.5285	4.40046e-09	2.0341e-06
Week4 / Week0	Dose:20	Up	GBP3	0.944062	5.15337	43.8903	4.43417e-09	2.0341e-06
Week4 / Week0	Dose:20	Up	SCO2	1.15342	4.54742	43.9053	4.59823e-09	2.0635e-06
Week4 / Week0	Dose:20	Up	IFI35	1.18791	5.16503	43.7026	4.9836e-09	2.18886e-06
Week4 / Week0	Dose:20	Up	C2	2.1016	2.73784	43.6051	5.27654e-09	2.23283e-06
Week4 / Week0	Dose:20	Up	FBXO6	1.28926	4.11854	43.5079	5.30004e-09	2.23283e-06
Week4 / Week0	Dose:20	Up	GPBAR1	0.690137	3.91283	42.8105	5.4519e-09	2.25087e-06
Week4 / Week0	Dose:20	Up	HLA-DRB1	0.676376	7.92866	42.5626	5.91858e-09	2.39563e-06
Week4 / Week0	Dose:20	Up	APOL3	0.776487	6.76192	42.6118	6.2784e-09	2.4924e-06
Week4 / Week0	Dose:20	Up	PLAAT4	0.973231	5.38805	42.7268	6.58112e-09	2.56329e-06
Week4 / Week0	Dose:20	Up	WDFY1	0.872104	6.49571	42.3142	7.27117e-09	2.77961e-06
Week4 / Week0	Dose:20	Up	LOC105369593	2.9487	-1.88194	38.5942	7.5787e-09	2.84449e-06
Week4 / Week0	Dose:20	Up	HLA-DRA	0.777617	8.87742	41.8572	7.78588e-09	2.87007e-06
Week4 / Week0	Dose:20	Up	WARS1	1.60954	7.84559	42.2241	8.23808e-09	2.98349e-06
Week4 / Week0	Dose:20	Up	CTSL	1.33652	2.67749	41.7195	9.07573e-09	3.23018e-06
Week4 / Week0	Dose:20	Up	NUB1	0.606437	6.55564	41.1633	9.4515e-09	3.26976e-06
Week4 / Week0	Dose:20	Up	LHFPL2	1.37022	4.95625	41.6987	9.72608e-09	3.2914e-06
Week4 / Week0	Dose:20	Up	GM2A	0.674027	5.68345	41.0042	1.03122e-08	3.43345e-06
Week4 / Week0	Dose:20	Up	CASP7	0.746653	4.36007	40.9069	1.07421e-08	3.43479e-06
Week4 / Week0	Dose:20	Up	IL27	1.88973	-0.605632	40.2281	1.07806e-08	3.43479e-06
Week4 / Week0	Dose:20	Up	IL15	0.80342	3.15288	40.7647	1.08154e-08	3.43479e-06
Week4 / Week0	Dose:20	Up	CD274	1.9293	4.57707	40.9619	1.24619e-08	3.89774e-06
Week4 / Week0	Dose:20	Up	TAP1	0.917695	8.35725	40.5148	1.3174e-08	4.05896e-06
Week4 / Week0	Dose:20	Up	ATP1B3	0.642059	4.78194	39.733	1.53427e-08	4.65763e-06
Week4 / Week0	Dose:20	Up	GBP2	0.900849	8.59423	39.9835	1.56143e-08	4.66642e-06
Week4 / Week0	Dose:20	Up	ETV7	2.35229	3.65271	40.2484	1.58237e-08	4.66642e-06
Week4 / Week0	Dose:20	Up	RAB39A	1.00156	1.80165	39.3446	1.75646e-08	5.03592e-06
Week4 / Week0	Dose:20	Up	EPSTI1	1.88942	6.7551	39.6834	1.90373e-08	5.38338e-06
Week4 / Week0	Dose:20	Up	TRIM22	0.956494	8.20465	39.3744	1.9679e-08	5.41646e-06
Week4 / Week0	Dose:20	Up	ASPHD2	1.00412	3.38418	38.724	2.39152e-08	6.28174e-06
Week4 / Week0	Dose:20	Up	PSMB8	0.664731	7.05314	38.4998	2.404e-08	6.28174e-06
Week4 / Week0	Dose:20	Up	TLR7	0.711724	4.06197	38.2817	2.57885e-08	6.53805e-06
Week4 / Week0	Dose:20	Up	VAMP5	1.42668	2.84785	38.6669	2.5971e-08	6.53805e-06
Week4 / Week0	Dose:20	Up	LOC105374413	1.77032	0.158202	38.1327	2.63712e-08	6.5588e-06
Week4 / Week0	Dose:20	Up	LOC124903696	1.04275	4.97415	38.5641	2.68734e-08	6.60413e-06
Week4 / Week0	Dose:20	Up	CNDP2	0.630223	6.14907	38.0395	2.79722e-08	6.77776e-06
Week4 / Week0	Dose:20	Up	LGALS3BP	1.29278	4.59533	38.4281	2.88146e-08	6.837e-06
Week4 / Week0	Dose:20	Up	FCGR1A	1.89147	4.91525	38.3658	2.96297e-08	6.95052e-06
Week4 / Week0	Dose:20	Up	PARP14	0.986706	9.06226	38.0621	3.07493e-08	7.13211e-06
Week4 / Week0	Dose:20	Up	DDX60	1.14482	6.61743	38.074	3.22007e-08	7.23188e-06
Week4 / Week0	Dose:20	Up	LOC124905592	3.19889	-1.03305	34.8554	3.52761e-08	7.83016e-06
Week4 / Week0	Dose:20	Up	LY6E	1.30584	6.64727	37.6007	3.82135e-08	8.39192e-06
Week4 / Week0	Dose:20	Up	IDO1	2.63402	4.59904	37.3759	4.14699e-08	9.01118e-06
Week4 / Week0	Dose:20	Up	BST2	0.815956	5.53008	36.8933	4.52759e-08	9.54542e-06
Week4 / Week0	Dose:20	Up	C1QA	1.9201	2.64722	37.1206	4.53156e-08	9.54542e-06
Week4 / Week0	Dose:20	Up	IFI30	0.653741	8.53132	36.5533	4.6071e-08	9.5957e-06
Week4 / Week0	Dose:20	Up	KCNMA1	1.92575	1.46553	36.5984	5.05277e-08	1.03272e-05
Week4 / Week0	Dose:20	Up	ODF3B	0.998988	4.74391	36.4699	5.46457e-08	1.0952e-05
Week4 / Week0	Dose:20	Up	FMNL2	0.870366	2.38042	35.9781	5.64528e-08	1.11842e-05
Week4 / Week0	Dose:20	Up	ATF5	0.760967	2.11368	35.9569	5.6888e-08	1.11842e-05
Week4 / Week0	Dose:20	Up	TRAFD1	0.734805	6.71551	36.0776	5.85301e-08	1.13985e-05
Week4 / Week0	Dose:20	Up	SLAMF8	1.88453	2.24692	36.2276	6.14208e-08	1.18496e-05
Week4 / Week0	Dose:20	Up	APOL1	1.17212	4.84962	36.0707	6.43889e-08	1.22276e-05
Week4 / Week0	Dose:20	Up	CXCL11	2.52251	-1.82428	32.6299	6.45646e-08	1.22276e-05
Week4 / Week0	Dose:20	Up	C1QB	2.34239	1.83473	35.8097	7.18678e-08	1.337e-05
Week4 / Week0	Dose:20	Up	P2RX7	0.642421	4.6415	35.3508	7.18923e-08	1.337e-05
Week4 / Week0	Dose:20	Up	KLHDC7B	0.873632	2.42972	35.1858	7.47297e-08	1.37736e-05
Week4 / Week0	Dose:20	Up	EXOC3L1	1.75304	0.688985	35.3817	7.76615e-08	1.41873e-05
Week4 / Week0	Dose:20	Up	SLC2A6	0.660558	4.98445	35.1249	7.89637e-08	1.42538e-05
Week4 / Week0	Dose:20	Up	TYMP	0.77989	8.07512	35.2132	7.94066e-08	1.42538e-05
Week4 / Week0	Dose:20	Up	TCN2	1.31542	3.01085	35.3037	8.2265e-08	1.46396e-05
Week4 / Week0	Dose:20	Up	PIMREG	2.0237	-1.42244	32.6113	8.32359e-08	1.46858e-05
Week4 / Week0	Dose:20	Up	CBR1	0.660119	3.94158	34.7832	8.61961e-08	1.50792e-05
Week4 / Week0	Dose:20	Up	SLC6A12	1.27973	2.55349	34.9488	9.1179e-08	1.56851e-05
Week4 / Week0	Dose:20	Up	LINC02773	1.51507	1.03116	34.8045	9.34892e-08	1.59496e-05
Week4 / Week0	Dose:20	Up	LOC105371082	2.8501	1.37099	34.844	1.01839e-07	1.72317e-05
Week4 / Week0	Dose:20	Up	CCRL2	0.9135	2.30981	34.3178	1.03314e-07	1.73391e-05
Week4 / Week0	Dose:20	Up	CIBAR1	1.62335	-0.652727	33.8242	1.04255e-07	1.73559e-05
Week4 / Week0	Dose:20	Up	OAS1	1.35004	6.39728	34.6176	1.07516e-07	1.77556e-05
Week4 / Week0	Dose:20	Up	SAMD9L	1.08709	7.88135	34.4092	1.13448e-07	1.82962e-05
Week4 / Week0	Dose:20	Up	SERPING1	2.34649	3.33031	34.4128	1.16179e-07	1.8547e-05
Week4 / Week0	Dose:20	Up	LOC105373582	2.17606	2.12178	34.3988	1.168e-07	1.8547e-05
Week4 / Week0	Dose:20	Up	ADAP2	0.58668	3.8162	33.8909	1.18664e-07	1.86991e-05
Week4 / Week0	Dose:20	Up	NFE2L3	0.600377	3.02415	33.8437	1.20734e-07	1.88811e-05
Week4 / Week0	Dose:20	Up	MT2A	1.2645	4.11115	34.133	1.26696e-07	1.96242e-05
Week4 / Week0	Dose:20	Up	TIMM10	0.955758	2.12778	33.7479	1.27386e-07	1.96242e-05
Week4 / Week0	Dose:20	Up	P2RY14	1.72761	4.78331	33.8825	1.39228e-07	2.12889e-05
Week4 / Week0	Dose:20	Up	EPB41L3	0.764423	4.867	33.6178	1.41713e-07	2.12889e-05
Week4 / Week0	Dose:20	Up	LINC02555	1.74476	2.23108	33.8071	1.41949e-07	2.12889e-05
Week4 / Week0	Dose:20	Up	GINS2	1.36259	0.630094	33.4722	1.44642e-07	2.12889e-05
Week4 / Week0	Dose:20	Up	RUFY4	1.45561	1.32671	33.5528	1.46443e-07	2.12889e-05
Week4 / Week0	Dose:20	Up	IFIH1	0.873959	6.12951	33.5811	1.48792e-07	2.14336e-05
Week4 / Week0	Dose:20	Up	TYMS	1.58604	0.392324	33.4144	1.50554e-07	2.14336e-05
Week4 / Week0	Dose:20	Up	SLIT2	2.29963	-1.77458	30.591	1.59657e-07	2.2574e-05
Week4 / Week0	Dose:20	Up	DUSP5	0.882605	4.00532	33.2364	1.64709e-07	2.31298e-05
Week4 / Week0	Dose:20	Up	STAT2	0.944947	7.60426	33.2256	1.69532e-07	2.36463e-05
Week4 / Week0	Dose:20	Up	MAFB	0.722989	4.31175	32.9333	1.75806e-07	2.41944e-05
Week4 / Week0	Dose:20	Up	VRK2	0.637769	4.56675	32.7241	1.85878e-07	2.52439e-05
Week4 / Week0	Dose:20	Up	TMEM150B	0.830388	3.1507	32.6702	1.90358e-07	2.55166e-05
Week4 / Week0	Dose:20	Up	SPATS2L	1.39469	2.74612	32.8869	1.93773e-07	2.56828e-05
Week4 / Week0	Dose:20	Up	HLA-DQB2	0.805901	1.87416	32.2634	1.9801e-07	2.60351e-05
Week4 / Week0	Dose:20	Up	LINC01232	0.830153	1.44658	32.3321	2.092e-07	2.69907e-05
Week4 / Week0	Dose:20	Up	MYOF	1.55998	5.23673	32.472	2.29802e-07	2.9103e-05
Week4 / Week0	Dose:20	Up	RSAD2	2.33229	6.42578	32.2265	2.50927e-07	3.13647e-05
Week4 / Week0	Dose:20	Up	PARP12	0.740294	6.18039	32.0365	2.51819e-07	3.13647e-05
Week4 / Week0	Dose:20	Up	SDC3	1.73444	1.66972	32.1364	2.55521e-07	3.14567e-05
Week4 / Week0	Dose:20	Up	BAK1	0.633039	5.04621	31.8556	2.56006e-07	3.14567e-05
Week4 / Week0	Dose:20	Up	LINC02471	2.40749	-1.90253	29.4559	2.76064e-07	3.37206e-05
Week4 / Week0	Dose:20	Up	CYBB	0.685869	9.29218	31.4981	2.89998e-07	3.52143e-05
Week4 / Week0	Dose:20	Up	CMPK2	1.55745	5.32364	31.7457	2.98289e-07	3.57468e-05
Week4 / Week0	Dose:20	Up	SCARF1	0.891	5.60416	31.6373	3.0131e-07	3.57468e-05
Week4 / Week0	Dose:20	Up	RMI2	1.31239	0.797319	31.2812	3.19194e-07	3.74382e-05
Week4 / Week0	Dose:20	Up	NRN1	1.79189	0.0953237	30.4533	3.60049e-07	4.12917e-05
Week4 / Week0	Dose:20	Up	BLVRA	0.613546	3.8533	30.7785	3.69921e-07	4.17283e-05
Week4 / Week0	Dose:20	Up	TAP2	0.690889	7.15112	30.7693	3.92796e-07	4.40678e-05
Week4 / Week0	Dose:20	Up	SP140	0.593044	6.28338	30.5221	4.17354e-07	4.63196e-05
Week4 / Week0	Dose:20	Up	XRN1	0.603461	7.86561	30.4696	4.21467e-07	4.65259e-05
Week4 / Week0	Dose:20	Up	IL31RA	1.9279	1.05421	30.6776	4.37248e-07	4.80112e-05
Week4 / Week0	Dose:20	Up	SEPTIN4	2.36683	1.95893	30.6388	4.51342e-07	4.87804e-05
Week4 / Week0	Dose:20	Up	MTHFD2	0.852483	4.80885	30.3992	4.69027e-07	5.01708e-05
Week4 / Week0	Dose:20	Up	CD40	0.793103	3.49423	30.2508	4.71498e-07	5.01708e-05
Week4 / Week0	Dose:20	Up	MOV10	0.834506	5.40876	30.2882	4.89485e-07	5.12916e-05
Week4 / Week0	Dose:20	Up	IFI44L	2.11466	5.99654	30.2232	5.18683e-07	5.40767e-05
Week4 / Week0	Dose:20	Up	DTX3L	0.672528	7.54034	29.9235	5.32311e-07	5.52185e-05
Week4 / Week0	Dose:20	Up	IFITM3	1.48111	6.40812	30.0636	5.49906e-07	5.64761e-05
Week4 / Week0	Dose:20	Up	FGL2	0.63247	9.58063	29.6415	5.65279e-07	5.7341e-05
Week4 / Week0	Dose:20	Up	PARP10	0.662995	6.7478	29.7675	5.6666e-07	5.7341e-05
Week4 / Week0	Dose:20	Up	EPOP	1.00564	-0.319407	29.4518	6.22066e-07	6.23364e-05
Week4 / Week0	Dose:20	Up	LYPD5	1.54492	-1.16027	28.5202	6.54168e-07	6.52367e-05
Week4 / Week0	Dose:20	Up	NGFR	1.63447	-0.58818	28.9355	6.77971e-07	6.65155e-05
Week4 / Week0	Dose:20	Up	IFI44	1.6268	5.6085	29.4743	6.83103e-07	6.65155e-05
Week4 / Week0	Dose:20	Up	LOC105376219	2.94037	-1.74687	27.4785	7.03888e-07	6.78988e-05
Week4 / Week0	Dose:20	Up	SLAMF7	0.823939	5.47871	29.1592	7.4375e-07	7.07522e-05
Week4 / Week0	Dose:20	Up	SIGLEC11	1.55458	-0.146469	28.6123	8.40625e-07	7.88774e-05
Week4 / Week0	Dose:20	Up	LOC105371464	1.62878	0.00390547	28.5533	8.54953e-07	7.98588e-05
Week4 / Week0	Dose:20	Up	PSTPIP2	1.05246	5.9472	28.7967	8.74329e-07	8.13008e-05
Week4 / Week0	Dose:20	Up	UBE2S	0.613833	3.30978	28.2282	9.64524e-07	8.77122e-05
Week4 / Week0	Dose:20	Up	MCM4	0.941633	3.64083	28.3151	1.01293e-06	9.06892e-05
Week4 / Week0	Dose:20	Up	XAF1	1.13701	6.5721	28.3178	1.04909e-06	9.2202e-05
Week4 / Week0	Dose:20	Up	ALDH1A1	0.760143	4.894	27.9468	1.15745e-06	0.000100392
Week4 / Week0	Dose:20	Up	TFEC	0.944194	5.53809	28.0088	1.16398e-06	0.000100536
Week4 / Week0	Dose:20	Up	APOL2	0.708696	6.64855	27.86	1.18454e-06	0.000101885
Week4 / Week0	Dose:20	Up	LILRB1	0.600054	5.37017	27.7608	1.19158e-06	0.000102065
Week4 / Week0	Dose:20	Up	ISG15	1.67356	5.4529	27.8238	1.26315e-06	0.000105997
Week4 / Week0	Dose:20	Up	IRF7	0.868666	6.38002	27.7508	1.27283e-06	0.000106376
Week4 / Week0	Dose:20	Up	FRMD3	1.21973	3.93042	27.766	1.28709e-06	0.000106388
Week4 / Week0	Dose:20	Up	DHRS9	1.04768	5.29536	27.7607	1.28843e-06	0.000106388
Week4 / Week0	Dose:20	Up	LOC124905118	2.24287	-2.00373	26.0638	1.41204e-06	0.000114562
Week4 / Week0	Dose:20	Up	LINC01415	1.60879	-1.66523	25.7517	1.42723e-06	0.000114639
Week4 / Week0	Dose:20	Up	NEXN	0.847224	1.46111	27.1593	1.45471e-06	0.000116393
Week4 / Week0	Dose:20	Up	PBK	1.70849	-1.34672	25.6093	1.47528e-06	0.000117584
Week4 / Week0	Dose:20	Up	IFI6	1.53733	5.8178	27.3405	1.51538e-06	0.000118943
Week4 / Week0	Dose:20	Up	DEPDC1	1.40787	-0.40455	26.9442	1.53424e-06	0.000119514
Week4 / Week0	Dose:20	Up	CDC45	1.61783	0.0256682	27.1495	1.57204e-06	0.000121999
Week4 / Week0	Dose:20	Up	LOC124902464	1.75198	0.340921	26.7502	1.63791e-06	0.000124417
Week4 / Week0	Dose:20	Up	LAMP3	1.67352	1.70013	27.1105	1.63937e-06	0.000124417
Week4 / Week0	Dose:20	Up	LOC107985576	1.28553	-1.12655	26.5068	1.64996e-06	0.000124762
Week4 / Week0	Dose:20	Up	LOC105375914	0.907899	2.35296	26.8892	1.66224e-06	0.000124781
Week4 / Week0	Dose:20	Up	LOC124907989	1.83914	-0.551199	26.6741	1.67251e-06	0.000124781
Week4 / Week0	Dose:20	Up	ASCL2	0.586743	2.86108	26.7835	1.67894e-06	0.000124781
Week4 / Week0	Dose:20	Up	TRIM7	0.621544	1.12822	26.7886	1.68043e-06	0.000124781
Week4 / Week0	Dose:20	Up	TIFA	0.799987	4.68931	26.7278	1.8551e-06	0.000134841
Week4 / Week0	Dose:20	Up	SOCS1	1.55228	2.61192	26.7588	1.88507e-06	0.000136061
Week4 / Week0	Dose:20	Up	MSR1	0.955349	2.40523	26.5698	1.90956e-06	0.000136478
Week4 / Week0	Dose:20	Up	FAM241A	0.589726	3.39534	26.1824	2.11925e-06	0.000147796
Week4 / Week0	Dose:20	Up	SRC	0.602424	4.2243	26.2057	2.14319e-06	0.000148962
Week4 / Week0	Dose:20	Up	FANCA	0.807176	3.97848	26.2698	2.1859e-06	0.000151421
Week4 / Week0	Dose:20	Up	AIM2	1.15791	4.61937	26.3489	2.20834e-06	0.000151956
Week4 / Week0	Dose:20	Up	OAS2	1.00685	6.62156	26.2729	2.26427e-06	0.000154863
Week4 / Week0	Dose:20	Up	FOLR2	0.763613	1.38028	25.7357	2.52672e-06	0.000168255
Week4 / Week0	Dose:20	Up	JAK2	0.692631	7.59355	25.7975	2.59424e-06	0.000171605
Week4 / Week0	Dose:20	Up	NME1	0.661744	0.913257	25.6637	2.60196e-06	0.000171605
Week4 / Week0	Dose:20	Up	GAS6	0.863403	2.20643	25.4531	2.87789e-06	0.000185966
Week4 / Week0	Dose:20	Up	CKAP2L	1.31626	-0.0101439	25.1573	3.2784e-06	0.000208234
Week4 / Week0	Dose:20	Up	CDK1	1.2914	0.452661	24.9858	3.53353e-06	0.000220708
Week4 / Week0	Dose:20	Up	XXYLT1-AS2	1.3492	-0.550855	24.7255	3.77307e-06	0.000229757
Week4 / Week0	Dose:20	Up	DTL	1.18272	1.43713	24.804	3.82959e-06	0.000232512
Week4 / Week0	Dose:20	Up	IL15RA	0.630872	3.29587	24.6233	3.9322e-06	0.000236956
Week4 / Week0	Dose:20	Up	BRCA2	0.686026	3.14974	24.6422	3.93722e-06	0.000236956
Week4 / Week0	Dose:20	Up	OAS3	1.50787	6.80516	24.8346	3.95723e-06	0.000237469
Week4 / Week0	Dose:20	Up	PARP9	0.820191	7.38716	24.7247	4.05114e-06	0.000241699
Week4 / Week0	Dose:20	Up	CHEK1	1.0353	1.0472	24.4339	4.29071e-06	0.000249479
Week4 / Week0	Dose:20	Up	PRR11	0.752759	2.70867	24.3231	4.48608e-06	0.000258503
Week4 / Week0	Dose:20	Up	PLA2G4C	0.824828	1.64517	24.2753	4.4956e-06	0.000258503
Week4 / Week0	Dose:20	Up	LOC124902776	0.788974	1.34318	24.1719	4.67872e-06	0.000266936
Week4 / Week0	Dose:20	Up	FLVCR2	0.696105	3.46197	23.944	5.26363e-06	0.000292876
Week4 / Week0	Dose:20	Up	BCL2L14	1.5	-1.4282	22.8213	5.55195e-06	0.000304811
Week4 / Week0	Dose:20	Up	COL8A2	0.656326	1.73545	23.6445	5.77002e-06	0.000311808
Week4 / Week0	Dose:20	Up	AK4	0.967191	0.0368245	23.5876	6.00392e-06	0.000322757
Week4 / Week0	Dose:20	Up	DHX58	0.691121	4.71845	23.5177	6.40029e-06	0.000339034
Week4 / Week0	Dose:20	Up	SECTM1	0.712444	6.97824	23.4631	6.58513e-06	0.000345895
Week4 / Week0	Dose:20	Up	IFIT3	1.41314	7.4762	23.5262	6.60417e-06	0.000346015
Week4 / Week0	Dose:20	Up	SORT1	0.63621	6.2377	23.3962	6.68573e-06	0.000348519
Week4 / Week0	Dose:20	Up	SYNC	1.86912	-1.64421	22.1692	6.74549e-06	0.000349867
Week4 / Week0	Dose:20	Up	CCNE2	1.09052	0.506384	23.2522	6.8587e-06	0.00035396
Week4 / Week0	Dose:20	Up	IGF2BP3	0.696392	2.62547	23.1978	6.93745e-06	0.000356243
Week4 / Week0	Dose:20	Up	SPC25	1.31509	-1.02215	22.9363	7.14572e-06	0.000365231
Week4 / Week0	Dose:20	Up	KIF24	0.68776	1.09504	23.0922	7.20848e-06	0.000366514
Week4 / Week0	Dose:20	Up	IGKV1D-17	2.9625	-2.18529	24.5437	7.35538e-06	0.000369744
Week4 / Week0	Dose:20	Up	CCNB1	0.996466	1.70855	23.0409	7.62157e-06	0.000379114
Week4 / Week0	Dose:20	Up	UHRF1	1.272	1.51743	23.0591	7.75856e-06	0.000383158
Week4 / Week0	Dose:20	Up	C17orf58	0.794078	0.213417	22.8632	7.97104e-06	0.000391777
Week4 / Week0	Dose:20	Up	AURKA	0.644109	1.82492	22.8045	8.08505e-06	0.000396437
Week4 / Week0	Dose:20	Up	KIFC1	1.31349	1.04325	22.8481	8.40901e-06	0.000409404
Week4 / Week0	Dose:20	Up	DDX58	0.675745	7.24195	22.6822	8.9313e-06	0.000422529
Week4 / Week0	Dose:20	Up	CLEC6A	0.959461	1.14899	22.5812	8.94469e-06	0.000422529
Week4 / Week0	Dose:20	Up	PCNA	0.623281	4.30386	22.6185	9.01556e-06	0.000424206
Week4 / Week0	Dose:20	Up	NECTIN2	0.729153	2.56138	22.5013	9.1412e-06	0.000428868
Week4 / Week0	Dose:20	Up	MCM10	1.40936	0.637762	22.5065	9.70908e-06	0.00044638
Week4 / Week0	Dose:20	Up	PTPRU	1.20715	-1.0557	22.0569	9.82064e-06	0.000450506
Week4 / Week0	Dose:20	Up	LAIR2	0.778469	0.452232	22.2232	9.97074e-06	0.000455797
Week4 / Week0	Dose:20	Up	BIRC5	1.45143	0.930981	22.3323	1.04651e-05	0.000474793
Week4 / Week0	Dose:20	Up	CCNB2	1.40853	0.628371	22.262	1.06697e-05	0.000479857
Week4 / Week0	Dose:20	Up	ZNF496-DT	0.623599	1.87622	22.0701	1.08887e-05	0.000486525
Week4 / Week0	Dose:20	Up	IL17RC	0.707779	1.30256	22.0438	1.10152e-05	0.000489005
Week4 / Week0	Dose:20	Up	CDCA5	1.38868	0.243053	22.0752	1.14198e-05	0.000504795
Week4 / Week0	Dose:20	Up	BATF3	0.849501	0.396574	21.9368	1.15953e-05	0.000511457
Week4 / Week0	Dose:20	Up	PKMYT1	1.39027	-0.0391879	21.9934	1.17605e-05	0.000517638
Week4 / Week0	Dose:20	Up	RAD54L	1.2839	-0.715267	21.5449	1.33247e-05	0.000568308
Week4 / Week0	Dose:20	Up	TRIP13	1.19275	0.0197107	21.6101	1.34585e-05	0.000571652
Week4 / Week0	Dose:20	Up	TOP2A	1.27859	2.78595	21.7214	1.3525e-05	0.0005733
Week4 / Week0	Dose:20	Up	H2BC17	1.24956	3.28837	21.7071	1.36141e-05	0.000575893
Week4 / Week0	Dose:20	Up	TK1	1.24732	1.38691	21.6318	1.3773e-05	0.000580236
Week4 / Week0	Dose:20	Up	ACVRL1	1.10716	0.501688	21.4094	1.44991e-05	0.000599808
Week4 / Week0	Dose:20	Up	BISPR	0.618296	3.2473	21.3548	1.4734e-05	0.000605681
Week4 / Week0	Dose:20	Up	ASPM	0.98129	2.79989	21.4532	1.48174e-05	0.000605895
Week4 / Week0	Dose:20	Up	FBXO39	1.11872	-0.372475	21.1785	1.59513e-05	0.000638145
Week4 / Week0	Dose:20	Up	HERC5	1.17934	5.61122	21.2625	1.63245e-05	0.000649299
Week4 / Week0	Dose:20	Up	SUCNR1	0.99898	1.05073	21.0965	1.65023e-05	0.000652601
Week4 / Week0	Dose:20	Up	E2F1	0.850364	1.93104	21.0618	1.67073e-05	0.000659442
Week4 / Week0	Dose:20	Up	KIF15	0.899191	1.56113	20.8575	1.81811e-05	0.000700212
Week4 / Week0	Dose:20	Up	CEP55	1.40326	0.512551	20.9066	1.84789e-05	0.000707345
Week4 / Week0	Dose:20	Up	ARNTL2	1.24142	0.776074	20.8561	1.86635e-05	0.000709522
Week4 / Week0	Dose:20	Up	H2BC6	0.968551	3.63987	20.8185	1.93878e-05	0.000731176
Week4 / Week0	Dose:20	Up	MARCO	0.761745	3.03734	20.7321	1.94579e-05	0.00073164
Week4 / Week0	Dose:20	Up	KPTN	0.609977	1.47651	20.6104	1.98331e-05	0.000737644
Week4 / Week0	Dose:20	Up	CDC6	1.25544	0.726992	20.7031	1.99547e-05	0.000738107
Week4 / Week0	Dose:20	Up	LIF	1.3389	-1.35463	20.0675	2.03082e-05	0.000747277
Week4 / Week0	Dose:20	Up	LINC01679	0.847392	-0.180306	20.4779	2.12516e-05	0.000773623
Week4 / Week0	Dose:20	Up	MCM2	0.742662	3.70674	20.5424	2.12845e-05	0.000773623
Week4 / Week0	Dose:20	Up	FAM20A	1.96959	0.389327	20.4052	2.14043e-05	0.000774417
Week4 / Week0	Dose:20	Up	SDSL	0.885687	0.477153	20.3316	2.2369e-05	0.000800535
Week4 / Week0	Dose:20	Up	SKA1	1.29778	-0.232837	20.3882	2.2376e-05	0.000800535
Week4 / Week0	Dose:20	Up	RGS1	1.45466	0.739315	20.3872	2.28785e-05	0.000815684
Week4 / Week0	Dose:20	Up	PML	0.712399	5.60073	20.3886	2.29637e-05	0.000817308
Week4 / Week0	Dose:20	Up	CLSPN	1.00895	1.50337	20.2554	2.37646e-05	0.000840022
Week4 / Week0	Dose:20	Up	DLGAP5	1.13463	0.944816	20.0344	2.61369e-05	0.000905276
Week4 / Week0	Dose:20	Up	H1-1	1.38826	-0.940849	19.6805	2.62346e-05	0.000905619
Week4 / Week0	Dose:20	Up	SIGLEC16	0.888733	0.755894	19.9069	2.6658e-05	0.000915643
Week4 / Week0	Dose:20	Up	TNFAIP6	1.18162	4.36744	20.0197	2.71198e-05	0.000923818
Week4 / Week0	Dose:20	Up	ESCO2	0.991387	0.531728	19.8738	2.71662e-05	0.000923874
Week4 / Week0	Dose:20	Up	LOC105373148	1.11419	-0.124513	19.8049	2.80512e-05	0.000950837
Week4 / Week0	Dose:20	Up	LOC112268133	1.05144	3.26296	19.8996	2.83488e-05	0.000956277
Week4 / Week0	Dose:20	Up	TMEM51	0.903507	0.0437618	19.6984	2.84615e-05	0.000957631
Week4 / Week0	Dose:20	Up	TMPRSS3	0.988218	0.0990825	19.7645	2.85534e-05	0.000958418
Week4 / Week0	Dose:20	Up	FOXM1	1.2564	0.5337	19.8249	2.87049e-05	0.00096194
Week4 / Week0	Dose:20	Up	H3C7	1.23309	3.73988	19.8314	2.93085e-05	0.000978989
Week4 / Week0	Dose:20	Up	CDCA3	1.07645	-0.47971	19.6888	2.96641e-05	0.000986422
Week4 / Week0	Dose:20	Up	FZD5	0.650723	1.73609	19.6361	2.97545e-05	0.000987496
Week4 / Week0	Dose:20	Up	KIF14	0.73962	1.8908	19.5983	3.03777e-05	0.000996673
Week4 / Week0	Dose:20	Up	ZBP1	0.682823	5.78506	19.5255	3.27429e-05	0.00105659
Week4 / Week0	Dose:20	Up	CDT1	1.28533	0.576965	19.4858	3.316e-05	0.00106522
Week4 / Week0	Dose:20	Up	H2BC9	0.881034	4.29149	19.5137	3.32317e-05	0.00106522
Week4 / Week0	Dose:20	Up	AURKB	1.01647	0.593086	19.3295	3.44015e-05	0.00109254
Week4 / Week0	Dose:20	Up	C3AR1	0.674536	4.96776	19.3486	3.51609e-05	0.001111
Week4 / Week0	Dose:20	Up	LOC105372767	1.02139	-0.140396	19.1011	3.72288e-05	0.00115566
Week4 / Week0	Dose:20	Up	CDKN1C	0.696239	3.43066	19.12	3.80931e-05	0.00117581
Week4 / Week0	Dose:20	Up	ORC1	1.06825	1.03139	19.11	3.81763e-05	0.00117623
Week4 / Week0	Dose:20	Up	RAD51	1.16814	0.25066	19.0998	3.83937e-05	0.0011797
Week4 / Week0	Dose:20	Up	ACOT7	0.632546	1.78395	19.0293	3.84034e-05	0.0011797
Week4 / Week0	Dose:20	Up	STMN1	0.652389	3.944	18.9892	4.04047e-05	0.00122767
Week4 / Week0	Dose:20	Up	HMGA2-AS1	1.14601	0.302925	18.9054	4.1304e-05	0.00124473
Week4 / Week0	Dose:20	Up	STX11	0.6201	6.66157	18.9328	4.16333e-05	0.00124918
Week4 / Week0	Dose:20	Up	H3C11	0.633892	4.03822	18.9052	4.17525e-05	0.00125094
Week4 / Week0	Dose:20	Up	TPX2	1.08227	1.65857	18.9094	4.20805e-05	0.00125894
Week4 / Week0	Dose:20	Up	OASL	1.0312	5.31982	18.941	4.24022e-05	0.0012649
Week4 / Week0	Dose:20	Up	NCAPG	1.06766	1.36548	18.7042	4.56487e-05	0.00133853
Week4 / Week0	Dose:20	Up	MRC1	1.35259	1.26681	18.6768	4.66552e-05	0.001361
Week4 / Week0	Dose:20	Up	ZWINT	1.00191	1.19229	18.5518	4.82896e-05	0.00140375
Week4 / Week0	Dose:20	Up	IFIT5	0.699024	5.66981	18.5858	4.86814e-05	0.00140716
Week4 / Week0	Dose:20	Up	H4C1	0.849461	2.45963	18.5209	4.92485e-05	0.00141593
Week4 / Week0	Dose:20	Up	HJURP	1.24141	0.680897	18.5031	4.9879e-05	0.00143206
Week4 / Week0	Dose:20	Up	LOC124907988	0.939223	0.258161	18.3266	5.21184e-05	0.00148602
Week4 / Week0	Dose:20	Up	SPC24	1.01879	0.433787	18.3333	5.24459e-05	0.00149124
Week4 / Week0	Dose:20	Up	HASPIN	1.12859	-0.190279	18.2806	5.35834e-05	0.00151502
Week4 / Week0	Dose:20	Up	CCNA2	1.03994	1.77876	18.2688	5.51338e-05	0.00154938
Week4 / Week0	Dose:20	Up	EGR2	1.19543	-0.948838	18.1066	5.5166e-05	0.00154938
Week4 / Week0	Dose:20	Up	GALM	0.637224	4.06526	18.1742	5.70029e-05	0.001588
Week4 / Week0	Dose:20	Up	PLK4	0.689994	1.2278	17.9899	5.97599e-05	0.00164923
Week4 / Week0	Dose:20	Up	NDC80	0.631905	1.71705	17.9286	6.13141e-05	0.00168536
Week4 / Week0	Dose:20	Up	CENPF	0.86501	2.92271	18.0083	6.17138e-05	0.0016896
Week4 / Week0	Dose:20	Up	LOC107984551	1.74457	-1.64477	17.0475	6.4954e-05	0.00175505
Week4 / Week0	Dose:20	Up	H2BC3	1.24222	2.05729	17.8539	6.66062e-05	0.00178334
Week4 / Week0	Dose:20	Up	METTL7B	1.62901	-1.93311	16.9639	6.79589e-05	0.001801
Week4 / Week0	Dose:20	Up	MELK	0.937513	0.653484	17.7145	6.79639e-05	0.001801
Week4 / Week0	Dose:20	Up	EXO1	1.1501	0.190976	17.7292	6.8515e-05	0.00181095
Week4 / Week0	Dose:20	Up	PDGFRB	0.611211	2.0688	17.6228	6.99365e-05	0.00184145
Week4 / Week0	Dose:20	Up	CD24	1.12909	5.11281	17.7323	7.04958e-05	0.00185382
Week4 / Week0	Dose:20	Up	LOC105377524	1.0682	-0.763082	17.5795	7.18156e-05	0.00187604
Week4 / Week0	Dose:20	Up	H2BC13	1.11921	2.60123	17.672	7.19956e-05	0.00187604
Week4 / Week0	Dose:20	Up	CDCA2	1.14479	0.240226	17.6012	7.24893e-05	0.00188463
Week4 / Week0	Dose:20	Up	RNF213	0.625962	10.4457	17.4837	7.57902e-05	0.00193871
Week4 / Week0	Dose:20	Up	POLQ	0.757874	1.90374	17.4531	7.60412e-05	0.00194238
Week4 / Week0	Dose:20	Up	TTK	0.991765	0.113079	17.4166	7.7044e-05	0.00195864
Week4 / Week0	Dose:20	Up	H2BC8	0.608001	4.37195	17.4518	7.76242e-05	0.00196372
Week4 / Week0	Dose:20	Up	P4HA2	0.877307	-1.21626	17.1307	7.806e-05	0.00197233
Week4 / Week0	Dose:20	Up	H3C2	1.31641	3.95947	17.4165	8.06216e-05	0.00202059
Week4 / Week0	Dose:20	Up	H2AC16	1.07459	3.00896	17.3654	8.21867e-05	0.00203945
Week4 / Week0	Dose:20	Up	NCAPH	0.853903	1.2581	17.2729	8.21984e-05	0.00203945
Week4 / Week0	Dose:20	Up	PCLAF	1.12591	-0.0447989	17.2667	8.28191e-05	0.00204747
Week4 / Week0	Dose:20	Up	MX1	0.99261	7.21471	17.3277	8.37221e-05	0.00206416
Week4 / Week0	Dose:20	Up	SLC1A3	0.840057	0.157106	17.1533	8.60939e-05	0.00210651
Week4 / Week0	Dose:20	Up	ILDR2	0.760678	-0.146834	17.1634	8.61257e-05	0.00210651
Week4 / Week0	Dose:20	Up	P2RY6	1.09751	1.07972	16.9846	9.47421e-05	0.0022715
Week4 / Week0	Dose:20	Up	H2AC13	0.895947	3.63965	17.0159	9.51549e-05	0.00227611
Week4 / Week0	Dose:20	Up	TNFSF10	0.703502	7.39815	16.9849	9.60639e-05	0.00228199
Week4 / Week0	Dose:20	Up	RAB20	0.742121	3.72642	16.8949	9.94606e-05	0.0023438
Week4 / Week0	Dose:20	Up	H2AC17	0.802236	3.97783	16.8443	0.000102172	0.00239676
Week4 / Week0	Dose:20	Up	CDC25A	1.19003	0.00105374	16.7718	0.000102834	0.00240954
Week4 / Week0	Dose:20	Up	CENPN	0.635628	1.44116	16.7039	0.000104022	0.00242636
Week4 / Week0	Dose:20	Up	H1-5	1.19153	4.94394	16.7517	0.000107126	0.00248472
Week4 / Week0	Dose:20	Up	KIF11	0.901528	2.19016	16.6511	0.000109858	0.0025282
Week4 / Week0	Dose:20	Up	H2BC11	0.7072	4.21195	16.6533	0.000110471	0.00253948
Week4 / Week0	Dose:20	Up	LINC02605	1.08952	-0.428513	16.5225	0.000113531	0.00259251
Week4 / Week0	Dose:20	Up	CDC20	1.35741	0.722332	16.5602	0.000115843	0.00263365
Week4 / Week0	Dose:20	Up	H3C3	1.29913	3.28036	16.5146	0.000118651	0.00268491
Week4 / Week0	Dose:20	Up	KNL1	0.706503	2.84947	16.3788	0.000122653	0.0027641
Week4 / Week0	Dose:20	Up	DSCC1	1.04088	-0.513684	16.3075	0.000123586	0.00277001
Week4 / Week0	Dose:20	Up	H3C10	0.692466	5.21192	16.2814	0.000130223	0.00288123
Week4 / Week0	Dose:20	Up	LMNB1-DT	1.63653	-2.1261	15.3435	0.000137123	0.00299364
Week4 / Week0	Dose:20	Up	MUC1	1.31894	-1.58093	15.5338	0.000138759	0.00301295
Week4 / Week0	Dose:20	Up	SPAG5	0.657978	2.12492	16.0525	0.000139003	0.00301295
Week4 / Week0	Dose:20	Up	H3C13	0.605408	3.16466	16.0463	0.000140611	0.00303546
Week4 / Week0	Dose:20	Up	SGO1	0.850145	0.0992293	16.0053	0.000141974	0.00305361
Week4 / Week0	Dose:20	Up	NRIR	0.932194	0.874419	15.9931	0.000143524	0.00307661
Week4 / Week0	Dose:20	Up	FAT2	1.64743	-2.01688	15.159	0.000154178	0.00326095
Week4 / Week0	Dose:20	Up	CIT	0.695987	1.23553	15.791	0.000155115	0.00326406
Week4 / Week0	Dose:20	Up	H4C9	0.663404	3.28338	15.8229	0.000156777	0.00328657
Week4 / Week0	Dose:20	Up	H3C8	1.34056	3.08721	15.8641	0.000157255	0.00329232
Week4 / Week0	Dose:20	Up	OTOF	1.41328	0.328418	15.7639	0.000161126	0.00335972
Week4 / Week0	Dose:20	Up	GRAMD1B	0.896052	4.7383	15.7878	0.000162538	0.00337552
Week4 / Week0	Dose:20	Up	KIF20A	1.27802	0.0737263	15.7485	0.000163195	0.00338575
Week4 / Week0	Dose:20	Up	RRM2	1.33304	2.74238	15.7468	0.000165517	0.00341676
Week4 / Week0	Dose:20	Up	MT1E	1.03985	0.00296113	15.6399	0.000166857	0.00344098
Week4 / Week0	Dose:20	Up	LINC01474	1.65819	-2.1357	14.8852	0.000172893	0.00353369
Week4 / Week0	Dose:20	Up	CENPE	0.706243	1.99438	15.5471	0.00017425	0.00355438
Week4 / Week0	Dose:20	Up	MKI67	0.850512	4.2074	15.5748	0.000178047	0.00360335
Week4 / Week0	Dose:20	Up	CCDC73	0.98094	-0.772664	15.4599	0.000178634	0.00360463
Week4 / Week0	Dose:20	Up	H2AC11	0.677356	4.71358	15.522	0.00018111	0.00364036
Week4 / Week0	Dose:20	Up	H2BC10	0.9061	3.69455	15.505	0.000183567	0.00367543
Week4 / Week0	Dose:20	Up	CFAP97D1	1.66446	-2.05301	14.7061	0.000188548	0.00374689
Week4 / Week0	Dose:20	Up	IL21-AS1	1.56314	-1.75949	14.6026	0.000210272	0.00404569
Week4 / Week0	Dose:20	Up	H2AC12	1.14591	3.01448	15.1844	0.000211642	0.00406791
Week4 / Week0	Dose:20	Up	FAM111B	0.983679	1.0927	15.021	0.000223273	0.00421686
Week4 / Week0	Dose:20	Up	GINS1	0.772126	0.275727	14.9688	0.000224242	0.00422718
Week4 / Week0	Dose:20	Up	CDCA7	0.841863	1.67533	14.9909	0.000225448	0.00424241
Week4 / Week0	Dose:20	Up	RAD51AP1	0.872965	0.0278693	14.9348	0.00022821	0.00427879
Week4 / Week0	Dose:20	Up	KIF18B	0.87225	0.247188	14.8143	0.000240228	0.00445715
Week4 / Week0	Dose:20	Up	HMMR	1.07882	-0.108816	14.8161	0.000242632	0.00448581
Week4 / Week0	Dose:20	Up	DIAPH3	0.652145	1.11073	14.7203	0.000249411	0.00457653
Week4 / Week0	Dose:20	Up	AGRN	0.6049	2.31126	14.7132	0.000250934	0.00460038
Week4 / Week0	Dose:20	Up	H2BC14	1.13381	2.74963	14.7867	0.000251904	0.0046124
Week4 / Week0	Dose:20	Up	H2AC14	1.22562	2.37312	14.7422	0.000256962	0.00467766
Week4 / Week0	Dose:20	Up	ATP1B1	0.599334	1.21277	14.5775	0.000265884	0.0047902
Week4 / Week0	Dose:20	Up	E2F8	1.28618	-0.148768	14.6307	0.000266679	0.00479952
Week4 / Week0	Dose:20	Up	LOC124902011	0.591984	2.64449	14.5094	0.000276096	0.00489565
Week4 / Week0	Dose:20	Up	H2AC4	1.1272	1.84292	14.4855	0.000286919	0.00501938
Week4 / Week0	Dose:20	Up	H3C12	1.17634	2.77632	14.3068	0.000311963	0.0053222
Week4 / Week0	Dose:20	Up	KIF4A	0.92759	0.531405	14.2268	0.000314619	0.00535865
Week4 / Week0	Dose:20	Up	HES4	0.928093	1.39056	14.1495	0.000327758	0.0055277
Week4 / Week0	Dose:20	Up	XIRP2	1.16046	-1.64321	13.688	0.000332412	0.00558793
Week4 / Week0	Dose:20	Up	LYNX1	0.643973	1.48551	14.0685	0.000334237	0.00561405
Week4 / Week0	Dose:20	Up	EFCAB2	0.666079	3.18997	14.1029	0.000336508	0.00563842
Week4 / Week0	Dose:20	Up	CLEC4G	0.817522	-0.438609	13.9104	0.000350957	0.00579122
Week4 / Week0	Dose:20	Up	ZNF703	0.660544	0.543759	13.9431	0.000354258	0.00583635
Week4 / Week0	Dose:20	Up	IFIT2	0.816739	8.21959	13.9587	0.000363931	0.00593883
Week4 / Week0	Dose:20	Up	BUB1	0.819762	1.98938	13.9116	0.00036633	0.00596634
Week4 / Week0	Dose:20	Up	KIF23	0.765774	1.34368	13.879	0.000366798	0.00596676
Week4 / Week0	Dose:20	Up	CD38	0.685422	4.51027	13.8744	0.000376536	0.00603776
Week4 / Week0	Dose:20	Up	EXOC3L4	1.25138	-1.84802	13.2749	0.000389015	0.0061673
Week4 / Week0	Dose:20	Up	LOC102724968	1.29619	-1.6312	13.3787	0.000389284	0.0061673
Week4 / Week0	Dose:20	Up	PLSCR1	0.721769	6.46021	13.7682	0.000396175	0.00623135
Week4 / Week0	Dose:20	Up	NEK2	1.11345	-0.472723	13.6136	0.000405669	0.00634044
Week4 / Week0	Dose:20	Up	IFIT1	1.14728	5.92914	13.6896	0.000410985	0.00638399
Week4 / Week0	Dose:20	Up	IL3RA	0.684775	0.853351	13.465	0.000419159	0.00647172
Week4 / Week0	Dose:20	Up	USP18	0.916889	1.93264	13.6214	0.000419546	0.00647286
Week4 / Week0	Dose:20	Up	RECQL4	0.665976	1.03197	13.5491	0.000422835	0.00650998
Week4 / Week0	Dose:20	Up	SYT15-AS1	0.766567	-0.40198	13.408	0.000428767	0.00657093
Week4 / Week0	Dose:20	Up	ANLN	0.678397	1.05584	13.5068	0.000431151	0.0065906
Week4 / Week0	Dose:20	Up	LOC124900514	0.587244	0.502651	13.3834	0.000456626	0.00684277
Week4 / Week0	Dose:20	Up	ARHGEF39	0.774285	-0.85437	13.3422	0.000462335	0.00690592
Week4 / Week0	Dose:20	Up	LOC124906166	0.910558	-1.26615	13.1649	0.000475533	0.00705203
Week4 / Week0	Dose:20	Up	CD209	0.888781	-1.04607	13.1339	0.000486483	0.00714766
Week4 / Week0	Dose:20	Up	LINC01675	0.817131	-1.01158	13.1811	0.000497027	0.00721707
Week4 / Week0	Dose:20	Up	PTTG1	0.700865	1.65615	13.2019	0.000498509	0.00722002
Week4 / Week0	Dose:20	Up	TNFSF15	0.59194	0.542991	13.1832	0.000500463	0.0072349
Week4 / Week0	Dose:20	Up	KLHDC7B-DT	0.730316	-0.128618	13.1057	0.000520853	0.00742891
Week4 / Week0	Dose:20	Up	TMEM255A	0.844818	-0.794518	12.8993	0.000529222	0.0074981
Week4 / Week0	Dose:20	Up	GPR84	0.947704	0.584138	12.9971	0.000552175	0.00774358
Week4 / Week0	Dose:20	Up	JMJD1C-AS1	1.16654	-1.75551	12.562	0.000567336	0.00787594
Week4 / Week0	Dose:20	Up	STAP2	0.900592	-0.960086	12.8381	0.000575961	0.00796354
Week4 / Week0	Dose:20	Up	TICRR	1.0279	-0.390651	12.8864	0.000579116	0.00799646
Week4 / Week0	Dose:20	Up	H2AC15	0.595844	2.58372	12.7632	0.000611072	0.00829892
Week4 / Week0	Dose:20	Up	H2AX	0.691819	-0.458875	12.7466	0.000615678	0.00835048
Week4 / Week0	Dose:20	Up	KIF2C	0.990787	0.708333	12.7295	0.000627046	0.00846574
Week4 / Week0	Dose:20	Up	FAM72B	0.948094	-1.41789	12.3899	0.000650328	0.0086932
Week4 / Week0	Dose:20	Up	NUF2	0.79678	-0.189409	12.5708	0.000666123	0.00883757
Week4 / Week0	Dose:20	Up	C3orf14	0.715101	-0.136769	12.3821	0.00072584	0.00948324
Week4 / Week0	Dose:20	Up	CARMIL3	0.608239	0.773424	12.2827	0.000756832	0.00976683
Week4 / Week0	Dose:20	Up	H3C1	0.610127	2.37464	12.2963	0.000757609	0.00976683
Week4 / Week0	Dose:20	Up	DDO	0.798053	-0.365733	12.2591	0.000760081	0.00977592
Week4 / Week0	Dose:20	Up	INSYN2B	1.10541	-1.20042	12.1042	0.000778315	0.00993615
Week4 / Week0	Dose:20	Up	TRPV4	0.886591	-0.490391	12.1642	0.000799124	0.0101453
Week4 / Week0	Dose:20	Up	LINC02701	1.07763	-1.28756	11.8124	0.000863638	0.0107528
Week4 / Week0	Dose:20	Up	LOC124902034	0.723088	-0.456535	12.0021	0.000864851	0.0107614
Week4 / Week0	Dose:20	Up	MIR4308	1.49802	-2.03865	11.5469	0.000887318	0.0109551
Week4 / Week0	Dose:20	Up	IDO2	1.12747	-0.825569	11.8594	0.000892574	0.0110132
Week4 / Week0	Dose:20	Up	BUB1B	0.752058	0.962864	11.9095	0.00090431	0.0111117
Week4 / Week0	Dose:20	Up	GADD45G	0.806984	0.659007	11.7808	0.000958727	0.0115872
Week4 / Week0	Dose:20	Up	LOC124901758	1.16805	-1.0894	11.5535	0.000980143	0.0117634
Week4 / Week0	Dose:20	Up	SLCO4A1	0.600614	0.275624	11.6464	0.00101914	0.012076
Week4 / Week0	Dose:20	Up	E2F7	1.00163	-0.0796696	11.6639	0.00101964	0.012076
Week4 / Week0	Dose:20	Up	CENPM	0.871525	0.196295	11.6198	0.0010385	0.0122502
Week4 / Week0	Dose:20	Up	SIGLEC8	0.891247	4.16165	11.6203	0.00105708	0.0123946
Week4 / Week0	Dose:20	Up	LOC112267968	0.66573	0.189063	11.5596	0.0010635	0.0124174
Week4 / Week0	Dose:20	Up	FAM88C	0.919166	-1.64414	11.2288	0.00107469	0.0125267
Week4 / Week0	Dose:20	Up	CCL2	1.12116	-1.80979	11.1186	0.00111301	0.01285
Week4 / Week0	Dose:20	Up	SHCBP1	0.825291	0.950527	11.3895	0.0011604	0.0132271
Week4 / Week0	Dose:20	Up	XRCC2	0.652561	0.535764	11.3242	0.00118359	0.0134099
Week4 / Week0	Dose:20	Up	CAPNS2	0.626439	2.36441	11.266	0.00122793	0.0137537
Week4 / Week0	Dose:20	Up	LRRC32	0.883638	-1.16671	11.1815	0.00124659	0.0139401
Week4 / Week0	Dose:20	Up	DEPDC1B	0.786916	0.402233	11.19	0.00126635	0.0141087
Week4 / Week0	Dose:20	Up	CDCA8	0.599676	1.12219	11.018	0.00136607	0.0149047
Week4 / Week0	Dose:20	Up	APOBEC3H	0.645836	0.477575	11.0192	0.00136834	0.0149216
Week4 / Week0	Dose:20	Up	LOC107986976	0.650975	-0.491873	11.013	0.00137945	0.0149716
Week4 / Week0	Dose:20	Up	MYZAP	0.615175	-0.286997	10.9314	0.0014025	0.0151659
Week4 / Week0	Dose:20	Up	IFI27	1.50512	2.37075	10.9916	0.00141901	0.0152884
Week4 / Week0	Dose:20	Up	CDCP1	0.81252	0.00057551	10.9148	0.00144069	0.0154428
Week4 / Week0	Dose:20	Up	L3MBTL2-AS1	0.665004	-0.0557914	10.8879	0.00145866	0.0155413
Week4 / Week0	Dose:20	Up	ERICH3	1.0618	-1.62487	10.6532	0.00147375	0.0156254
Week4 / Week0	Dose:20	Up	LOC101928391	1.42407	-1.83738	10.4086	0.00154469	0.0160997
Week4 / Week0	Dose:20	Up	UBE2T	0.712501	-0.218803	10.7426	0.00156393	0.0162192
Week4 / Week0	Dose:20	Up	STAC	2.16591	0.401032	10.5881	0.00156745	0.0162352
Week4 / Week0	Dose:20	Up	TGM2	0.805156	3.98096	10.6901	0.00163371	0.0166706
Week4 / Week0	Dose:20	Up	CCR5AS	0.662161	0.24511	10.5304	0.00172591	0.017371
Week4 / Week0	Dose:20	Up	ESPL1	0.769003	0.623461	10.3324	0.00190495	0.0186983
Week4 / Week0	Dose:20	Up	TPRG1-AS1	0.825152	-0.503515	10.3055	0.0019067	0.0186983
Week4 / Week0	Dose:20	Up	GOLGA8J	1.03147	-1.60311	10.105	0.00193118	0.0188311
Week4 / Week0	Dose:20	Up	LOC124902552	0.800619	-0.954345	10.1851	0.00199292	0.0192415
Week4 / Week0	Dose:20	Up	PKN2-AS1	0.94791	-1.31325	10.1207	0.00205139	0.019596
Week4 / Week0	Dose:20	Up	LOC107986764	0.703699	-1.00384	10.0886	0.00206445	0.0196751
Week4 / Week0	Dose:20	Up	FAM72D	0.953966	-1.99507	9.84862	0.00208239	0.0198187
Week4 / Week0	Dose:20	Up	PRR29	0.596841	-0.516599	10.1068	0.00211124	0.0199999
Week4 / Week0	Dose:20	Up	HMGB3	0.624841	0.527432	10.0638	0.00215471	0.0203475
Week4 / Week0	Dose:20	Up	SIGLEC1	1.12804	3.11952	10.0872	0.00217488	0.0204352
Week4 / Week0	Dose:20	Up	MIR34AHG	0.909381	-1.47351	9.82911	0.00224305	0.020848
Week4 / Week0	Dose:20	Up	PADI6	0.924163	-1.34571	9.83817	0.00225456	0.0209266
Week4 / Week0	Dose:20	Up	SLC12A8	0.817744	-1.33774	9.87596	0.00227986	0.0210762
Week4 / Week0	Dose:20	Up	TRD-AS1	0.649607	2.64012	9.95823	0.0022938	0.0211766
Week4 / Week0	Dose:20	Up	PCDHGB1	0.939013	-1.71386	9.55446	0.00250856	0.0225931
Week4 / Week0	Dose:20	Up	MND1	0.93367	-1.6014	9.30702	0.00281779	0.0244702
Week4 / Week0	Dose:20	Up	MDK	0.678476	-0.246772	9.46959	0.00288316	0.0249443
Week4 / Week0	Dose:20	Up	ACBD7	1.195	-2.05355	8.94554	0.003292	0.0273909
Week4 / Week0	Dose:20	Up	AUNIP	0.794778	-1.2144	9.11599	0.00329587	0.027401
Week4 / Week0	Dose:20	Up	LOC124904768	0.63138	1.49808	9.04652	0.00354088	0.0287773
Week4 / Week0	Dose:20	Up	LOC124903921	1.1994	-2.06724	8.82474	0.00360431	0.0290993
Week4 / Week0	Dose:20	Up	OLFML2B	0.608536	-0.221753	9.00019	0.00362047	0.0291601
Week4 / Week0	Dose:20	Up	SLC29A1	0.793619	4.65484	9.02761	0.00362388	0.0291762
Week4 / Week0	Dose:20	Up	CALHM1	0.913912	-1.64369	8.80443	0.00372683	0.0297498
Week4 / Week0	Dose:20	Up	ACOX2	1.03906	-1.84146	8.7069	0.00381091	0.0301975
Week4 / Week0	Dose:20	Up	GRIK4	0.592999	-0.0812246	8.84028	0.00382035	0.0301975
Week4 / Week0	Dose:20	Up	SOX15	1.02842	-1.78943	8.60519	0.00404963	0.0312978
Week4 / Week0	Dose:20	Up	PYCR1	0.623589	-0.304228	8.67212	0.0042477	0.0323204
Week4 / Week0	Dose:20	Up	GGT5	1.09795	0.286	8.66127	0.00428504	0.0324729
Week4 / Week0	Dose:20	Up	H4C13	0.596257	2.63553	8.61646	0.00440529	0.0331408
Week4 / Week0	Dose:20	Up	UBE2C	0.691771	0.627827	8.5836	0.00444959	0.0333687
Week4 / Week0	Dose:20	Up	PLK1	0.608393	0.906004	8.47483	0.00468494	0.0346212
Week4 / Week0	Dose:20	Up	GTSE1	0.683622	0.628657	8.30527	0.00510668	0.0367307
Week4 / Week0	Dose:20	Up	FAP	1.11489	-1.79469	8.08354	0.00519007	0.0372009
Week4 / Week0	Dose:20	Up	PRR16	0.919956	-1.35055	8.12916	0.00522312	0.03736
Week4 / Week0	Dose:20	Up	LOC124907824	0.903906	-1.40331	8.10035	0.00526915	0.037598
Week4 / Week0	Dose:20	Up	SLC2A4	0.750587	-0.608527	8.19112	0.00537593	0.0380835
Week4 / Week0	Dose:20	Up	DEPP1	0.702687	-1.09858	8.12998	0.00548305	0.0386393
Week4 / Week0	Dose:20	Up	CEACAM1	0.667045	4.15811	8.15649	0.00555985	0.0390116
Week4 / Week0	Dose:20	Up	CHRNA5	0.601737	-0.813163	8.00583	0.00591611	0.0407881
Week4 / Week0	Dose:20	Up	CENPA	0.902845	-0.896968	7.96855	0.00593695	0.0408794
Week4 / Week0	Dose:20	Up	KCNK1	0.904255	-1.8363	7.80224	0.00604821	0.0414519
Week4 / Week0	Dose:20	Up	LOC124909415	0.679442	-0.704827	7.92258	0.00607731	0.0415962
Week4 / Week0	Dose:20	Up	LINC02085	0.626288	-0.142788	7.65696	0.00704137	0.0461677
Week4 / Week0	Dose:20	Up	IL3RA_1	0.797413	-0.559805	7.53052	0.00714639	0.0466697
Week4 / Week0	Dose:20	Up	LOC107986852	0.752986	-1.38499	7.58306	0.007164	0.0467551
Week4 / Week0	Dose:20	Up	EBI3	0.977272	-1.52847	7.46967	0.0074034	0.0476398
Week4 / Week0	Dose:20	Up	LOC105373033	0.825049	-0.983153	7.49937	0.00741527	0.0476716
Week4 / Week0	Dose:20	Up	HPDL	0.793906	-1.01186	7.46231	0.00770882	0.0488889
Week4 / Week0	Dose:20	Up	LOC105375217	1.17322	-2.03289	7.29604	0.00778911	0.0491865
Week4 / Week0	Dose:20	Down	LOC101927759	-0.717368	0.43985	30.2815	4.49383e-07	4.87804e-05
Week4 / Week0	Dose:20	Down	LOC105376568	-1.81252	0.890384	27.7516	1.26077e-06	0.000105997
Week4 / Week0	Dose:20	Down	LOC105378120	-0.635079	4.15469	26.6047	1.83915e-06	0.000134154
Week4 / Week0	Dose:20	Down	LOC122526780	-0.72277	0.564097	26.5236	1.86731e-06	0.000135252
Week4 / Week0	Dose:20	Down	ITGB4	-1.25376	0.567145	24.5168	4.17103e-06	0.000245306
Week4 / Week0	Dose:20	Down	TIAM2	-0.740725	2.4164	23.9732	5.05868e-06	0.000283767
Week4 / Week0	Dose:20	Down	KAZN	-1.10296	2.47853	23.8359	5.67307e-06	0.00030807
Week4 / Week0	Dose:20	Down	GALNT14	-1.41035	2.13483	23.2148	7.37947e-06	0.000369744
Week4 / Week0	Dose:20	Down	EREG	-1.04946	0.875126	22.9551	7.68518e-06	0.000380444
Week4 / Week0	Dose:20	Down	PLB1	-0.70925	4.53321	23.0016	7.86062e-06	0.000387271
Week4 / Week0	Dose:20	Down	LOC107985769	-1.16084	0.161103	22.6473	8.74475e-06	0.000420123
Week4 / Week0	Dose:20	Down	IRS2	-0.597715	5.95279	22.3337	1.01627e-05	0.000463111
Week4 / Week0	Dose:20	Down	BAIAP3	-0.775685	3.33441	21.5475	1.4002e-05	0.000586293
Week4 / Week0	Dose:20	Down	AOC2	-0.640561	3.54922	20.6615	1.98149e-05	0.000737644
Week4 / Week0	Dose:20	Down	MIR4537_1	-0.764822	-0.0921728	20.4745	2.12865e-05	0.000773623
Week4 / Week0	Dose:20	Down	LOC105375036	-0.856566	0.586572	19.6527	2.96744e-05	0.000986422
Week4 / Week0	Dose:20	Down	RAB36	-0.746939	1.5767	19.6063	3.01373e-05	0.00099381
Week4 / Week0	Dose:20	Down	UCN	-0.840397	-0.569517	19.4208	3.30691e-05	0.00106497
Week4 / Week0	Dose:20	Down	TSPEAR	-1.16259	0.892195	19.2341	3.51981e-05	0.001111
Week4 / Week0	Dose:20	Down	RFX2	-0.809811	3.64479	18.801	4.43059e-05	0.00131032
Week4 / Week0	Dose:20	Down	NRG1	-0.942966	1.95268	18.7411	4.44668e-05	0.0013132
Week4 / Week0	Dose:20	Down	KIAA0319	-0.9135	2.63449	18.691	4.60749e-05	0.0013472
Week4 / Week0	Dose:20	Down	LINC01765	-0.718274	0.404269	18.4782	4.8807e-05	0.00140716
Week4 / Week0	Dose:20	Down	IGLV3-12	-0.964419	0.0461406	17.7566	5.15304e-05	0.00147129
Week4 / Week0	Dose:20	Down	LINC02975	-0.755411	2.54494	18.284	5.37757e-05	0.00151652
Week4 / Week0	Dose:20	Down	ZNF608	-0.702536	3.11421	18.1327	5.75859e-05	0.00159993
Week4 / Week0	Dose:20	Down	C5orf67	-1.06714	-0.769439	18.0207	5.76783e-05	0.00160022
Week4 / Week0	Dose:20	Down	NECTIN1	-0.589361	2.59953	17.9231	6.14391e-05	0.00168655
Week4 / Week0	Dose:20	Down	DPEP3	-0.63125	1.98864	17.7065	6.7433e-05	0.00179847
Week4 / Week0	Dose:20	Down	LOC124901656	-0.951975	-0.72825	17.4545	6.76924e-05	0.00180074
Week4 / Week0	Dose:20	Down	ARHGEF40	-0.620446	6.25204	17.5845	7.38364e-05	0.00190526
Week4 / Week0	Dose:20	Down	LOC107985870	-1.30344	-1.43636	17.008	7.54977e-05	0.00193602
Week4 / Week0	Dose:20	Down	LOC105370356	-1.64937	-1.53845	16.9136	8.17171e-05	0.00203521
Week4 / Week0	Dose:20	Down	NSMCE1-DT	-1.17446	-0.929736	16.8682	9.26676e-05	0.00222953
Week4 / Week0	Dose:20	Down	LUNAR1	-0.971572	-0.635913	16.7059	0.000103948	0.00242636
Week4 / Week0	Dose:20	Down	TMEM45B	-0.673748	2.87596	16.5973	0.000110888	0.00254145
Week4 / Week0	Dose:20	Down	NFE4	-0.687508	2.677	16.429	0.000118982	0.00268725
Week4 / Week0	Dose:20	Down	ASIC3	-0.832989	-0.587656	16.3485	0.000123183	0.00277001
Week4 / Week0	Dose:20	Down	PROKR2	-1.3152	-1.09099	15.9477	0.000124737	0.00278975
Week4 / Week0	Dose:20	Down	LEP	-1.11326	-1.02176	15.9206	0.00013832	0.00301196
Week4 / Week0	Dose:20	Down	LOC105371240	-0.975463	-0.937765	16.0312	0.000139095	0.00301295
Week4 / Week0	Dose:20	Down	INSC	-1.17764	-0.486619	15.9068	0.000143935	0.0030822
Week4 / Week0	Dose:20	Down	CEACAM19	-0.709976	0.559052	15.8012	0.00015496	0.00326406
Week4 / Week0	Dose:20	Down	CNTNAP3C	-1.0526	4.87755	15.8051	0.000161319	0.00335995
Week4 / Week0	Dose:20	Down	CFAP54	-0.689756	0.659453	15.6606	0.000164651	0.00340578
Week4 / Week0	Dose:20	Down	LOC102724560	-0.756054	1.25085	15.3952	0.000170092	0.00349027
Week4 / Week0	Dose:20	Down	CCNJL	-0.904989	5.831	15.6285	0.000174221	0.00355438
Week4 / Week0	Dose:20	Down	LOC102724653	-0.973604	-1.14464	15.019	0.000203532	0.00394286
Week4 / Week0	Dose:20	Down	TTC9-DT	-0.803182	-0.413458	15.0583	0.000216894	0.00413677
Week4 / Week0	Dose:20	Down	MIR6513	-1.16604	-1.53255	14.5993	0.000226314	0.00425096
Week4 / Week0	Dose:20	Down	LINC01819	-0.936897	-0.849035	14.7506	0.000238115	0.0044283
Week4 / Week0	Dose:20	Down	ALPK3	-0.671907	0.724481	14.6373	0.000259046	0.00470316
Week4 / Week0	Dose:20	Down	SNORD128	-1.37559	-1.94376	14.043	0.000267813	0.00480813
Week4 / Week0	Dose:20	Down	LOC124901592	-0.7496	0.796134	14.5191	0.000273886	0.00486359
Week4 / Week0	Dose:20	Down	CFAP251	-0.666681	-0.0695458	14.5249	0.000274008	0.00486359
Week4 / Week0	Dose:20	Down	APCDD1	-0.883922	0.142563	14.4789	0.000278608	0.00492828
Week4 / Week0	Dose:20	Down	LOC105369354	-0.765939	1.21522	14.3771	0.000291622	0.00507585
Week4 / Week0	Dose:20	Down	FBXL13	-0.632946	4.31207	14.4134	0.000294441	0.0051034
Week4 / Week0	Dose:20	Down	TP53INP2	-0.592901	2.61433	14.2564	0.000308757	0.00528059
Week4 / Week0	Dose:20	Down	LINC02207	-0.726518	1.64382	14.0394	0.000340481	0.00568193
Week4 / Week0	Dose:20	Down	LOC124903207	-1.05361	2.54637	13.7723	0.000345711	0.0057406
Week4 / Week0	Dose:20	Down	PPARGC1A	-1.05035	-0.822747	13.7363	0.000354714	0.00583908
Week4 / Week0	Dose:20	Down	LOC107985365	-1.20238	-1.07584	13.7996	0.000357455	0.00587028
Week4 / Week0	Dose:20	Down	LINC01973	-0.941625	-0.552912	13.9147	0.000359685	0.00589284
Week4 / Week0	Dose:20	Down	THBD	-0.677628	4.52379	13.9647	0.000361324	0.00591499
Week4 / Week0	Dose:20	Down	LOC100506472	-0.598217	1.10285	13.8847	0.000363115	0.0059349
Week4 / Week0	Dose:20	Down	LOC105375785	-0.733934	1.28477	13.8416	0.000370391	0.00597342
Week4 / Week0	Dose:20	Down	LOC101929828_1	-0.870519	-0.860682	13.58	0.000389165	0.0061673
Week4 / Week0	Dose:20	Down	LOC105372649	-1.76717	-1.94322	13.2138	0.000392916	0.00620105
Week4 / Week0	Dose:20	Down	NLRP6	-0.725647	5.14218	13.7745	0.000395053	0.00622051
Week4 / Week0	Dose:20	Down	CC2D2A	-0.835066	-0.519406	13.711	0.000396346	0.00623135
Week4 / Week0	Dose:20	Down	LOC124901277	-1.32562	-1.46776	13.3851	0.00040294	0.00631099
Week4 / Week0	Dose:20	Down	CACNA1F	-0.640289	-0.111916	13.6279	0.000410591	0.00638399
Week4 / Week0	Dose:20	Down	ARHGEF9-IT1	-1.22552	-1.48674	13.1838	0.000446354	0.00674036
Week4 / Week0	Dose:20	Down	LOC105371268	-0.823939	-0.467112	13.4238	0.000451053	0.00680137
Week4 / Week0	Dose:20	Down	AOC3	-0.701711	2.26288	13.4167	0.000454638	0.00684277
Week4 / Week0	Dose:20	Down	NAV2	-0.617968	0.394585	13.3835	0.000457073	0.00684277
Week4 / Week0	Dose:20	Down	MANSC1	-0.665088	4.49986	13.4144	0.000462758	0.00690724
Week4 / Week0	Dose:20	Down	LOC124903556	-0.799798	-1.15597	13.2569	0.000472256	0.00700848
Week4 / Week0	Dose:20	Down	LOC101929707	-0.695047	3.01522	13.334	0.000475982	0.00705363
Week4 / Week0	Dose:20	Down	LINC00862	-0.631307	0.202969	13.2634	0.00048314	0.00712683
Week4 / Week0	Dose:20	Down	LINC02967	-1.40706	1.48697	13.1957	0.000514034	0.00737478
Week4 / Week0	Dose:20	Down	LOC124909468	-0.805591	-0.508323	13.1171	0.000519191	0.00742735
Week4 / Week0	Dose:20	Down	LOC124903654	-0.62904	2.63938	13.1072	0.000522241	0.00743491
Week4 / Week0	Dose:20	Down	LOC124902190	-1.44676	-2.03844	12.5605	0.00053693	0.00757093
Week4 / Week0	Dose:20	Down	GPRC5D	-1.1281	-1.24007	12.8008	0.000539293	0.00759387
Week4 / Week0	Dose:20	Down	CAPN13	-1.59181	-1.75028	12.4224	0.000588765	0.00810258
Week4 / Week0	Dose:20	Down	NKX3-1	-0.768692	2.91425	12.8218	0.00060103	0.00820572
Week4 / Week0	Dose:20	Down	TPSAB1	-1.30482	-1.82227	12.3934	0.000607973	0.00827862
Week4 / Week0	Dose:20	Down	LOC124903528	-0.945394	-1.32951	12.6523	0.000608933	0.00828622
Week4 / Week0	Dose:20	Down	LOC124902144	-0.7715	-1.08061	12.7044	0.000614367	0.00833818
Week4 / Week0	Dose:20	Down	MAP3K15	-1.04504	-0.346159	12.7008	0.000618231	0.00837961
Week4 / Week0	Dose:20	Down	LOC105378009	-1.56854	-1.9616	12.2247	0.000629833	0.00849781
Week4 / Week0	Dose:20	Down	LOC124902141	-0.596337	2.9174	12.6928	0.00063347	0.00852459
Week4 / Week0	Dose:20	Down	NSUN7	-0.678409	2.96616	12.706	0.000634138	0.00852757
Week4 / Week0	Dose:20	Down	MMP25-AS1	-1.02609	-0.638149	12.5638	0.000656873	0.00875393
Week4 / Week0	Dose:20	Down	TEK	-0.918334	0.326799	12.4003	0.000701528	0.00924163
Week4 / Week0	Dose:20	Down	TCTE1	-0.681605	-0.474349	12.453	0.000703787	0.00925368
Week4 / Week0	Dose:20	Down	DNAH7	-0.661684	-0.0524802	12.3434	0.000739054	0.00959515
Week4 / Week0	Dose:20	Down	MIR4539	-0.823886	-0.557367	12.2952	0.000754222	0.00974916
Week4 / Week0	Dose:20	Down	LOC124901577	-0.769626	0.837351	12.2789	0.00075851	0.00976683
Week4 / Week0	Dose:20	Down	ARPP21	-0.872405	-1.08025	12.1544	0.000760599	0.0097765
Week4 / Week0	Dose:20	Down	LOC124903210	-0.864871	1.9545	12.146	0.00082029	0.0103758
Week4 / Week0	Dose:20	Down	NECAB2	-0.830667	1.43218	12.1259	0.000823002	0.010391
Week4 / Week0	Dose:20	Down	LOC124903289	-1.30229	-1.81517	11.7006	0.000845559	0.010598
Week4 / Week0	Dose:20	Down	DOK4	-0.60127	1.80022	12.0389	0.000847551	0.0106036
Week4 / Week0	Dose:20	Down	HEY1	-0.890852	0.342773	12.0088	0.000851391	0.0106388
Week4 / Week0	Dose:20	Down	RUBCNL	-0.646955	6.02735	12.0393	0.000869248	0.010798
Week4 / Week0	Dose:20	Down	LINC02289	-0.813301	3.07168	12.0332	0.000869366	0.010798
Week4 / Week0	Dose:20	Down	SNORD3D	-1.05514	2.31092	11.6252	0.000876121	0.0108493
Week4 / Week0	Dose:20	Down	LINC01729	-1.29804	-1.85969	11.6091	0.00089309	0.0110132
Week4 / Week0	Dose:20	Down	MAK	-0.716448	3.94222	11.8767	0.000936313	0.0114027
Week4 / Week0	Dose:20	Down	LINC02649	-0.635442	2.90251	11.8303	0.000947176	0.0114812
Week4 / Week0	Dose:20	Down	LOC105378825	-0.997916	-1.58384	11.6172	0.000961112	0.0115994
Week4 / Week0	Dose:20	Down	LINC02596	-0.893574	0.344744	11.7717	0.000965203	0.0116247
Week4 / Week0	Dose:20	Down	LOC101928032	-0.766054	-0.674841	11.6101	0.00101804	0.0120709
Week4 / Week0	Dose:20	Down	CNTNAP3B	-0.995038	-0.408297	11.596	0.00104578	0.0123149
Week4 / Week0	Dose:20	Down	LOC124901653	-0.760074	-0.561308	11.5378	0.00105964	0.0124059
Week4 / Week0	Dose:20	Down	LOC107984390	-0.841347	-0.721808	11.5678	0.00106012	0.0124059
Week4 / Week0	Dose:20	Down	LOC124900644	-0.969966	-1.22084	11.5085	0.00106335	0.0124174
Week4 / Week0	Dose:20	Down	LOC124900511	-0.635737	-0.643999	11.5582	0.00106657	0.0124462
Week4 / Week0	Dose:20	Down	LOC124905982	-1.43376	-1.77052	11.1621	0.00108109	0.0125743
Week4 / Week0	Dose:20	Down	MYO16-AS1	-1.49349	-1.72603	11.3265	0.00112305	0.0129438
Week4 / Week0	Dose:20	Down	LOC124901459	-0.639361	-0.0143675	11.4006	0.00114307	0.0130873
Week4 / Week0	Dose:20	Down	IL1R1	-0.725539	3.99185	11.4062	0.00116619	0.0132605
Week4 / Week0	Dose:20	Down	TGM3	-1.00866	2.33154	11.4044	0.00116702	0.0132605
Week4 / Week0	Dose:20	Down	IRAG1-AS1	-0.654238	0.724713	11.3071	0.00119279	0.0134919
Week4 / Week0	Dose:20	Down	LOC105372952	-0.761339	1.63104	11.313	0.0012003	0.0135472
Week4 / Week0	Dose:20	Down	LOC105374318	-1.45029	-2.00735	10.9404	0.00120751	0.0135914
Week4 / Week0	Dose:20	Down	SNORD13F	-1.0055	-1.55112	11.1027	0.00123101	0.0137808
Week4 / Week0	Dose:20	Down	CHI3L1	-0.840482	5.96297	11.2556	0.00125269	0.0140007
Week4 / Week0	Dose:20	Down	PLLP	-0.592934	-0.435117	11.1885	0.00126108	0.0140716
Week4 / Week0	Dose:20	Down	LOC124905123	-0.666167	-0.191074	11.0051	0.00127234	0.0141438
Week4 / Week0	Dose:20	Down	TDRD12	-0.762079	-0.989571	11.1258	0.00127463	0.0141615
Week4 / Week0	Dose:20	Down	ALPL	-0.968175	6.50016	11.1833	0.00129574	0.0143344
Week4 / Week0	Dose:20	Down	LOC105369949	-0.631157	-0.0280879	11.0654	0.00134169	0.0147165
Week4 / Week0	Dose:20	Down	IGLV3-9	-0.644841	1.33568	11.0077	0.00137394	0.0149353
Week4 / Week0	Dose:20	Down	CLXN	-1.26399	-1.70035	10.6691	0.00142099	0.0153017
Week4 / Week0	Dose:20	Down	CXCL6	-0.92977	-0.389283	10.9401	0.00142664	0.0153386
Week4 / Week0	Dose:20	Down	LOC107986345_1	-0.666778	-0.673857	10.9271	0.00143737	0.0154218
Week4 / Week0	Dose:20	Down	NRXN1	-0.786558	0.53832	10.9045	0.0014447	0.0154603
Week4 / Week0	Dose:20	Down	LOC124901764	-0.983473	-0.354433	10.9066	0.00144857	0.0154811
Week4 / Week0	Dose:20	Down	LOC105372449	-0.673289	-0.579434	10.9069	0.00144889	0.0154811
Week4 / Week0	Dose:20	Down	LINC02320	-0.694136	-0.162119	10.8197	0.00145605	0.0155334
Week4 / Week0	Dose:20	Down	ORM1	-1.06094	2.12596	10.9277	0.0014598	0.0155413
Week4 / Week0	Dose:20	Down	LOC107986385	-1.28167	-1.94099	10.5373	0.0014867	0.0156822
Week4 / Week0	Dose:20	Down	KRTAP12-4	-1.28465	-1.78509	10.5355	0.00149848	0.0157581
Week4 / Week0	Dose:20	Down	C17orf113	-0.605752	-0.0765736	10.8294	0.00149964	0.0157622
Week4 / Week0	Dose:20	Down	BICDL2	-0.786962	0.0777982	10.7964	0.00151641	0.0159142
Week4 / Week0	Dose:20	Down	BASP1-AS1	-0.794311	0.264401	10.7639	0.00154532	0.0160997
Week4 / Week0	Dose:20	Down	LOC107985926	-0.710703	2.95589	10.7909	0.00154927	0.0160997
Week4 / Week0	Dose:20	Down	IGLV3-10	-1.18715	1.12634	10.7727	0.0015692	0.0162386
Week4 / Week0	Dose:20	Down	ABCA9	-0.89582	-0.963302	10.6894	0.00159028	0.0163243
Week4 / Week0	Dose:20	Down	LOC105374344	-0.819105	-1.00578	10.5764	0.00161756	0.0165467
Week4 / Week0	Dose:20	Down	SNORD62B	-0.912683	-1.29851	10.551	0.00164652	0.0167682
Week4 / Week0	Dose:20	Down	ITGAD	-0.653614	0.103554	10.5723	0.00169179	0.0171513
Week4 / Week0	Dose:20	Down	LOC105371088	-0.699165	-0.327653	10.5775	0.00169331	0.0171513
Week4 / Week0	Dose:20	Down	PGAM2	-0.972583	-1.42122	10.4573	0.00169577	0.0171513
Week4 / Week0	Dose:20	Down	GRPEL2-AS1	-0.996684	-1.76416	10.3056	0.00173956	0.0174658
Week4 / Week0	Dose:20	Down	LOC124901783	-0.81163	-0.863009	10.4525	0.00179227	0.0178389
Week4 / Week0	Dose:20	Down	PI3	-0.718965	4.16058	10.4696	0.00181206	0.0179407
Week4 / Week0	Dose:20	Down	SHANK1	-0.708147	-1.02336	10.2847	0.0019215	0.0188144
Week4 / Week0	Dose:20	Down	MIR629	-0.864236	-1.073	10.2639	0.00193495	0.0188583
Week4 / Week0	Dose:20	Down	LOC124903953	-0.863194	-1.45124	10.0921	0.00194326	0.0189042
Week4 / Week0	Dose:20	Down	LOC105378771	-1.09742	-1.78294	10.0238	0.00195223	0.0189647
Week4 / Week0	Dose:20	Down	LOC124905144	-0.669994	1.40415	10.2577	0.00197079	0.0190919
Week4 / Week0	Dose:20	Down	LOC105372571	-0.87547	-1.31241	10.1492	0.00199103	0.0192329
Week4 / Week0	Dose:20	Down	SLC44A3	-0.830898	-1.22157	10.0925	0.00203183	0.0194993
Week4 / Week0	Dose:20	Down	LOC124904858	-0.693993	0.114181	10.1752	0.00204665	0.019586
Week4 / Week0	Dose:20	Down	MIR4802	-1.04383	-1.01148	10.0305	0.00215172	0.0203286
Week4 / Week0	Dose:20	Down	SGCD	-0.646331	0.239332	9.97339	0.00215839	0.0203641
Week4 / Week0	Dose:20	Down	LOC124902539	-1.56461	-2.09359	9.77251	0.00216363	0.0203674
Week4 / Week0	Dose:20	Down	LINC02736	-1.41613	-1.91595	9.76709	0.00220006	0.0205968
Week4 / Week0	Dose:20	Down	LOC401312	-0.876281	-0.916898	9.94385	0.00224801	0.0208846
Week4 / Week0	Dose:20	Down	CYP24A1	-0.910343	-1.43735	9.83359	0.00225078	0.0209009
Week4 / Week0	Dose:20	Down	CHIT1	-0.769097	0.601617	9.9628	0.00225762	0.0209396
Week4 / Week0	Dose:20	Down	PTPRD	-1.22226	-1.98128	9.67879	0.002285	0.0211067
Week4 / Week0	Dose:20	Down	AICDA	-0.958858	-1.45234	9.77429	0.00233504	0.021471
Week4 / Week0	Dose:20	Down	GRAMD1C	-0.765688	3.19886	9.89599	0.00237894	0.0217679
Week4 / Week0	Dose:20	Down	LOC105370579	-0.649007	1.41119	9.82206	0.00242576	0.0220303
Week4 / Week0	Dose:20	Down	LOC124909489	-0.621071	-0.245842	9.74777	0.0025183	0.0226417
Week4 / Week0	Dose:20	Down	OTX1	-0.820611	-0.0169523	9.73355	0.00253248	0.0227042
Week4 / Week0	Dose:20	Down	LOC124904121	-0.623107	-0.0604531	9.73226	0.00253508	0.0227063
Week4 / Week0	Dose:20	Down	OLAH	-1.43747	-1.64379	9.45657	0.00256603	0.0229112
Week4 / Week0	Dose:20	Down	MIR4312	-0.65516	0.369834	9.69618	0.0025746	0.0229678
Week4 / Week0	Dose:20	Down	SEPT5-GP1BB	-0.69893	0.678695	9.68968	0.00258285	0.0230215
Week4 / Week0	Dose:20	Down	RSPO4	-1.38515	-2.06321	9.39545	0.00260991	0.0232015
Week4 / Week0	Dose:20	Down	NPIPB12	-0.608271	0.273894	9.66107	0.00262003	0.0232525
Week4 / Week0	Dose:20	Down	LINC00999	-0.629079	-0.487732	9.65749	0.00263467	0.0233553
Week4 / Week0	Dose:20	Down	LOC124901892	-1.11237	-1.74957	9.44464	0.00263719	0.0233646
Week4 / Week0	Dose:20	Down	LOC105375347	-0.653229	0.795214	9.63111	0.00265468	0.0234545
Week4 / Week0	Dose:20	Down	LOC124904127	-0.681149	-0.750093	9.57089	0.00274265	0.0240446
Week4 / Week0	Dose:20	Down	LOC107984602	-0.675374	0.470093	9.54872	0.00276468	0.0241725
Week4 / Week0	Dose:20	Down	PKIB	-0.682295	-0.763235	9.52712	0.00280639	0.0244234
Week4 / Week0	Dose:20	Down	PORCN-DT	-0.901977	-1.6406	9.36023	0.00284653	0.0246584
Week4 / Week0	Dose:20	Down	LOC107984192	-0.741143	1.90974	9.43559	0.00295235	0.0253622
Week4 / Week0	Dose:20	Down	LOC124906245	-0.830746	-0.9699	9.32224	0.00304634	0.0258788
Week4 / Week0	Dose:20	Down	XCR1	-1.08821	-1.64089	9.11792	0.00313534	0.0264391
Week4 / Week0	Dose:20	Down	KISS1R	-0.674572	-0.535888	9.27448	0.00316303	0.0265857
Week4 / Week0	Dose:20	Down	LOC124902134	-0.912119	-0.332521	9.19174	0.00321254	0.0269141
Week4 / Week0	Dose:20	Down	MIR6124	-0.643192	0.471971	9.23608	0.00321905	0.0269468
Week4 / Week0	Dose:20	Down	OCM	-0.680102	-0.676047	9.21664	0.00325657	0.0272057
Week4 / Week0	Dose:20	Down	TNR	-0.703574	-0.446493	9.17157	0.00332395	0.0275469
Week4 / Week0	Dose:20	Down	DAAM2	-0.92296	2.66187	9.17671	0.00336978	0.0277916
Week4 / Week0	Dose:20	Down	LOC107985871	-0.868527	-1.13911	9.0364	0.00337644	0.0278119
Week4 / Week0	Dose:20	Down	LOC124901342	-0.899027	-1.26958	9.08126	0.00337763	0.0278119
Week4 / Week0	Dose:20	Down	LINC02795	-0.817298	-1.0673	9.09329	0.00343051	0.0281351
Week4 / Week0	Dose:20	Down	LOC105374406	-1.3285	-1.06527	8.90413	0.00343228	0.0281384
Week4 / Week0	Dose:20	Down	GSEC	-0.61611	2.0261	9.06794	0.00351903	0.0286336
Week4 / Week0	Dose:20	Down	LOC124903548	-1.05722	-1.71648	8.89358	0.00352996	0.0287112
Week4 / Week0	Dose:20	Down	LOC105369402	-1.00616	-0.905837	8.89745	0.0035908	0.0290726
Week4 / Week0	Dose:20	Down	LOC107984128	-0.607553	1.813	9.01938	0.00359307	0.0290747
Week4 / Week0	Dose:20	Down	LOC124901441	-0.609886	1.35774	9.00203	0.00361204	0.0291149
Week4 / Week0	Dose:20	Down	LOC124903566	-0.753521	-0.0839018	8.94394	0.00369926	0.0295984
Week4 / Week0	Dose:20	Down	LOC124904902	-0.890415	-1.62877	8.85003	0.00370085	0.0295997
Week4 / Week0	Dose:20	Down	SNORD3C	-0.914689	1.08838	8.73753	0.00370778	0.0296435
Week4 / Week0	Dose:20	Down	LOC124904775	-0.640617	-0.0806822	8.93197	0.00374283	0.0298544
Week4 / Week0	Dose:20	Down	HTRA1	-0.796267	-0.545294	8.89505	0.00379859	0.0301362
Week4 / Week0	Dose:20	Down	BICC1	-0.610325	-0.34674	8.83985	0.00380914	0.0301967
Week4 / Week0	Dose:20	Down	LOC124903643	-0.727334	-0.329024	8.84347	0.00390856	0.0306203
Week4 / Week0	Dose:20	Down	LINC00211	-0.615586	3.32035	8.8576	0.00392466	0.0306998
Week4 / Week0	Dose:20	Down	LOC102724001	-0.68919	0.258849	8.72741	0.00393204	0.0307342
Week4 / Week0	Dose:20	Down	CA4	-0.633745	3.43267	8.80272	0.00403403	0.0312475
Week4 / Week0	Dose:20	Down	RSPH14	-0.606998	-0.128577	8.76017	0.00406832	0.0313952
Week4 / Week0	Dose:20	Down	LINC02597	-0.595026	7.30405	8.77153	0.00410374	0.0315742
Week4 / Week0	Dose:20	Down	MIR1250	-0.604588	0.0963431	8.7329	0.00412397	0.0316944
Week4 / Week0	Dose:20	Down	SNORD100	-0.600335	-0.746055	8.73514	0.00413689	0.0317706
Week4 / Week0	Dose:20	Down	LOC105378988	-1.26531	-2.19969	8.49087	0.00414469	0.0318181
Week4 / Week0	Dose:20	Down	LOC107984521	-0.63704	0.333905	8.70429	0.00418021	0.0320074
Week4 / Week0	Dose:20	Down	IGHV3-48	-0.589847	1.6711	8.67326	0.00425245	0.0323446
Week4 / Week0	Dose:20	Down	LAYN	-0.646091	-0.841674	8.61527	0.00436052	0.032912
Week4 / Week0	Dose:20	Down	LOC107985840	-0.602401	-0.37048	8.53633	0.00455224	0.0338716
Week4 / Week0	Dose:20	Down	LOC124904788	-1.3054	-2.04876	8.31029	0.00457401	0.0339767
Week4 / Week0	Dose:20	Down	PROK2	-0.685083	6.22434	8.53334	0.0046157	0.0342125
Week4 / Week0	Dose:20	Down	ZRANB2-DT	-1.14962	-1.97447	8.23626	0.00479372	0.0352159
Week4 / Week0	Dose:20	Down	TRN-GTT2-7	-0.789594	-1.18201	8.38703	0.00483924	0.0354242
Week4 / Week0	Dose:20	Down	MYBPH	-0.700643	1.64711	8.39266	0.00490957	0.0357994
Week4 / Week0	Dose:20	Down	RPH3A	-0.821051	-0.502036	8.36959	0.00492407	0.0358545
Week4 / Week0	Dose:20	Down	MIR1273H	-0.708026	-1.05285	8.3641	0.00493318	0.0358829
Week4 / Week0	Dose:20	Down	LINC00671	-0.67311	0.365814	8.21756	0.00532176	0.0378818
Week4 / Week0	Dose:20	Down	IGHV2-5	-0.8734	1.44013	8.19001	0.00545089	0.0384857
Week4 / Week0	Dose:20	Down	IGHV3-20	-0.763374	-0.434116	8.05271	0.00553937	0.0389075
Week4 / Week0	Dose:20	Down	LINC02145	-0.754431	-1.32252	8.03468	0.00561707	0.0392795
Week4 / Week0	Dose:20	Down	IGKV1D-33	-1.08933	-1.90223	7.92332	0.0056319	0.0393647
Week4 / Week0	Dose:20	Down	MIR5690	-0.637378	-0.490216	8.10029	0.00563534	0.0393673
Week4 / Week0	Dose:20	Down	MIR8066	-0.829962	-1.20673	8.06575	0.00564073	0.0393916
Week4 / Week0	Dose:20	Down	LOC107985684	-0.794306	-1.10594	8.0629	0.00567504	0.0395509
Week4 / Week0	Dose:20	Down	LOC729737	-0.629314	4.32435	8.07944	0.00577465	0.0400424
Week4 / Week0	Dose:20	Down	GRIK5	-0.726559	-1.16478	7.95086	0.00594387	0.0409134
Week4 / Week0	Dose:20	Down	SNORA23	-0.698828	0.309533	7.97144	0.00601531	0.0412812
Week4 / Week0	Dose:20	Down	MADCAM1	-0.893091	-1.41588	7.80993	0.00621984	0.0422217
Week4 / Week0	Dose:20	Down	CCER2	-0.92668	-1.78593	7.72505	0.00630954	0.0427042
Week4 / Week0	Dose:20	Down	IGKV1D-16	-0.844234	-0.930795	7.84087	0.00631241	0.0427096
Week4 / Week0	Dose:20	Down	LOC105374636	-0.916677	-1.21148	7.7827	0.00635043	0.0429106
Week4 / Week0	Dose:20	Down	SEPTIN5	-1.05832	-1.53213	7.72596	0.0064533	0.0433644
Week4 / Week0	Dose:20	Down	LOC105374455	-0.813338	-1.16525	7.80507	0.00648141	0.0435108
Week4 / Week0	Dose:20	Down	NIPAL1	-0.669916	-1.00287	7.74267	0.00655241	0.0439018
Week4 / Week0	Dose:20	Down	RGS17	-0.620215	-0.448061	7.75022	0.00669406	0.0445185
Week4 / Week0	Dose:20	Down	LOC124900526	-0.918412	-1.99897	7.57072	0.00675434	0.0448327
Week4 / Week0	Dose:20	Down	LOC100131532	-0.633528	-0.35109	7.73864	0.00677059	0.0448973
Week4 / Week0	Dose:20	Down	LOC124909446	-0.660618	-0.0732733	7.73067	0.00679761	0.0450169
Week4 / Week0	Dose:20	Down	LOC105371864	-0.757719	-1.64768	7.57375	0.00701658	0.0460698
Week4 / Week0	Dose:20	Down	INHBB	-0.623866	-0.0363119	7.66198	0.00703593	0.0461528
Week4 / Week0	Dose:20	Down	TREML4	-1.55811	1.03546	7.57645	0.00719154	0.0468312
Week4 / Week0	Dose:20	Down	LOC107984788	-0.796402	-0.487878	7.59283	0.0072805	0.0472454
Week4 / Week0	Dose:20	Down	PABPN1L	-0.670153	-0.70147	7.57988	0.00732015	0.0473847
Week4 / Week0	Dose:20	Down	SALL4	-1.01117	-1.80127	7.43303	0.00735905	0.0475251
Week4 / Week0	Dose:20	Down	IGLV4-60	-0.798465	-1.46377	7.46257	0.00743532	0.0477707
Week4 / Week0	Dose:20	Down	ENTPD2	-0.826746	-1.00682	7.44516	0.00763037	0.0485968
Week4 / Week0	Dose:20	Down	LOC124902618	-0.867548	-1.57494	7.38459	0.00773717	0.0489848
Week4 / Week0	Dose:20	Down	NANOS3	-0.863647	-1.56002	7.37595	0.00777891	0.0491521
Week4 / Week0	C.sex:Female	Up	LINC02528	4.32338	-0.745348	78.3699	4.69052e-13	9.87823e-09
Week4 / Week0	C.sex:Female	Up	CXCL9	3.07227	-0.717221	72.7471	1.68554e-12	1.77488e-08
Week4 / Week0	C.sex:Female	Up	LOC105369593	4.21303	-1.84226	64.668	4.52246e-11	3.17477e-07
Week4 / Week0	C.sex:Female	Up	MSR1	1.52569	2.13229	67.6355	1.01534e-10	5.34576e-07
Week4 / Week0	C.sex:Female	Up	HLA-DQB1	0.815294	6.77632	63.5193	2.42133e-10	1.01986e-06
Week4 / Week0	C.sex:Female	Up	FAM225A	2.93036	-0.797545	55.0114	3.39005e-10	1.18991e-06
Week4 / Week0	C.sex:Female	Up	HLA-DPA1	1.07235	7.96254	61.1981	5.37048e-10	1.34003e-06
Week4 / Week0	C.sex:Female	Up	HLA-DRB1	0.768473	7.84109	59.4109	6.04737e-10	1.34003e-06
Week4 / Week0	C.sex:Female	Up	CXCL10	3.49483	1.17678	58.29	6.16837e-10	1.34003e-06
Week4 / Week0	C.sex:Female	Up	APOL4	3.38457	1.44774	57.2424	6.56522e-10	1.34003e-06
Week4 / Week0	C.sex:Female	Up	HLA-DPB1	0.856462	7.43281	58.7693	6.99921e-10	1.34003e-06
Week4 / Week0	C.sex:Female	Up	HLA-DQA1	0.782695	5.21844	56.4632	1.19268e-09	2.09316e-06
Week4 / Week0	C.sex:Female	Up	C1QA	2.66059	2.32541	57.3475	1.30463e-09	2.1135e-06
Week4 / Week0	C.sex:Female	Up	C1QC	3.82011	0.0907177	53.932	1.53541e-09	2.15658e-06
Week4 / Week0	C.sex:Female	Up	NRN1	2.5671	0.319805	52.746	1.54141e-09	2.15658e-06
Week4 / Week0	C.sex:Female	Up	HLA-DRA	1.04294	8.78408	56.0072	1.71371e-09	2.15658e-06
Week4 / Week0	C.sex:Female	Up	HLA-DMA	0.761757	5.66579	54.8578	1.74083e-09	2.15658e-06
Week4 / Week0	C.sex:Female	Up	DUSP5	1.05239	3.91926	54.6757	2.24926e-09	2.59607e-06
Week4 / Week0	C.sex:Female	Up	PSMB10	0.750628	6.89497	53.6162	2.34213e-09	2.59607e-06
Week4 / Week0	C.sex:Female	Up	MS4A7	0.752436	5.70037	53.1607	2.61398e-09	2.65733e-06
Week4 / Week0	C.sex:Female	Up	CFB	3.27963	-1.15774	44.8784	2.75698e-09	2.65733e-06
Week4 / Week0	C.sex:Female	Up	PSME2	1.31328	6.08793	55.8452	2.78491e-09	2.65733e-06
Week4 / Week0	C.sex:Female	Up	HLA-DMB	0.863036	6.43878	52.7287	2.90212e-09	2.65733e-06
Week4 / Week0	C.sex:Female	Up	APOBEC3G	0.587368	5.43771	50.8963	4.54619e-09	3.72022e-06
Week4 / Week0	C.sex:Female	Up	CDKN1C	1.09192	3.42637	50.8589	4.59287e-09	3.72022e-06
Week4 / Week0	C.sex:Female	Up	PSME1	0.725955	7.50147	49.6928	6.13369e-09	4.78428e-06
Week4 / Week0	C.sex:Female	Up	STAT1	1.43549	8.9976	51.7544	7.17284e-09	5.395e-06
Week4 / Week0	C.sex:Female	Up	ATF3	3.13207	1.53619	52.3097	7.66148e-09	5.56382e-06
Week4 / Week0	C.sex:Female	Up	HLA-DQA2	0.923245	3.76439	48.401	8.49872e-09	5.9661e-06
Week4 / Week0	C.sex:Female	Up	HLA-DRB5	0.828741	6.73366	47.9751	9.46801e-09	6.43214e-06
Week4 / Week0	C.sex:Female	Up	C1QB	3.21449	1.37421	51.0309	1.03256e-08	6.67749e-06
Week4 / Week0	C.sex:Female	Up	PDCD1LG2	3.00315	0.937328	48.8099	1.04633e-08	6.67749e-06
Week4 / Week0	C.sex:Female	Up	PBK	2.46505	-1.54433	39.929	1.23579e-08	7.65461e-06
Week4 / Week0	C.sex:Female	Up	LINC02773	1.63772	1.03444	46.8107	1.30996e-08	7.8822e-06
Week4 / Week0	C.sex:Female	Up	GBP5	2.65623	9.06426	50.29	1.36564e-08	7.95096e-06
Week4 / Week0	C.sex:Female	Up	P2RY14	2.23738	4.54367	50.0022	1.42041e-08	7.95096e-06
Week4 / Week0	C.sex:Female	Up	GBP1	2.52037	7.67344	50.0723	1.43465e-08	7.95096e-06
Week4 / Week0	C.sex:Female	Up	SMCO4	1.20069	3.17157	46.5165	1.68993e-08	9.02227e-06
Week4 / Week0	C.sex:Female	Up	CALHM6	2.46339	3.72554	49.1644	1.71363e-08	9.02227e-06
Week4 / Week0	C.sex:Female	Up	PSMB9	0.944425	6.90131	46.2401	1.81159e-08	9.30541e-06
Week4 / Week0	C.sex:Female	Up	BATF2	3.29964	3.81471	48.6342	2.00068e-08	1.0032e-05
Week4 / Week0	C.sex:Female	Up	DRAP1	0.631704	5.17861	44.5705	2.29369e-08	1.12338e-05
Week4 / Week0	C.sex:Female	Up	RTP4	1.84549	3.51069	47.048	2.48608e-08	1.18993e-05
Week4 / Week0	C.sex:Female	Up	LAP3	1.99076	6.46515	46.8512	2.9342e-08	1.37321e-05
Week4 / Week0	C.sex:Female	Up	APOL6	1.34582	8.30949	45.6717	3.1412e-08	1.42465e-05
Week4 / Week0	C.sex:Female	Up	FBXO6	1.50622	3.97492	45.721	3.17942e-08	1.42465e-05
Week4 / Week0	C.sex:Female	Up	NPC2	0.754745	5.68801	42.8745	3.60971e-08	1.58376e-05
Week4 / Week0	C.sex:Female	Up	GPBAR1	0.826552	3.99034	42.6834	3.80181e-08	1.634e-05
Week4 / Week0	C.sex:Female	Up	FGL2	0.968361	9.45489	43.1268	4.05758e-08	1.70905e-05
Week4 / Week0	C.sex:Female	Up	GBP6	2.85141	1.91811	45.211	4.19884e-08	1.73388e-05
Week4 / Week0	C.sex:Female	Up	ANKRD22	3.81378	3.75182	45.0556	4.67345e-08	1.8268e-05
Week4 / Week0	C.sex:Female	Up	SAMD9L	1.51485	7.66822	44.5091	4.68419e-08	1.8268e-05
Week4 / Week0	C.sex:Female	Up	CD74	0.695581	10.2511	41.8228	4.80315e-08	1.8268e-05
Week4 / Week0	C.sex:Female	Up	SLC2A6	0.761086	4.98744	41.7825	4.85659e-08	1.8268e-05
Week4 / Week0	C.sex:Female	Up	UBE2L6	1.44385	6.89836	44.278	4.85759e-08	1.8268e-05
Week4 / Week0	C.sex:Female	Up	RAB39A	1.20172	1.64543	41.4959	5.27772e-08	1.88644e-05
Week4 / Week0	C.sex:Female	Up	WDFY1	1.03419	6.37896	42.8972	5.3825e-08	1.88644e-05
Week4 / Week0	C.sex:Female	Up	IDO1	2.9404	4.01465	44.3877	5.44263e-08	1.88644e-05
Week4 / Week0	C.sex:Female	Up	KMO	0.664276	2.99405	41.3515	5.46795e-08	1.88644e-05
Week4 / Week0	C.sex:Female	Up	GBP3	1.11848	5.23717	42.9522	5.50958e-08	1.88644e-05
Week4 / Week0	C.sex:Female	Up	ALDH1A1	0.945456	4.85402	41.9344	5.56942e-08	1.88644e-05
Week4 / Week0	C.sex:Female	Up	PLAAT4	1.02645	5.23747	42.6655	5.64321e-08	1.88644e-05
Week4 / Week0	C.sex:Female	Up	TMSB10	0.621833	8.33846	40.5493	6.82021e-08	2.24428e-05
Week4 / Week0	C.sex:Female	Up	DHRS9	1.58538	5.17006	42.8832	7.20362e-08	2.33397e-05
Week4 / Week0	C.sex:Female	Up	CASP7	0.725335	4.21126	40.23	7.45407e-08	2.37853e-05
Week4 / Week0	C.sex:Female	Up	IL15	0.90089	3.00906	39.8308	8.33535e-08	2.58546e-05
Week4 / Week0	C.sex:Female	Up	IL4I1	1.25487	0.58804	39.8378	8.48557e-08	2.58546e-05
Week4 / Week0	C.sex:Female	Up	GBP4	1.88863	7.06449	42.4669	8.49448e-08	2.58546e-05
Week4 / Week0	C.sex:Female	Up	ETV7	2.90379	3.21983	42.5555	8.59365e-08	2.58546e-05
Week4 / Week0	C.sex:Female	Up	SDC3	2.11123	1.59949	41.412	8.95143e-08	2.64391e-05
Week4 / Week0	C.sex:Female	Up	BLVRA	0.758808	3.69118	39.5407	9.03901e-08	2.64391e-05
Week4 / Week0	C.sex:Female	Up	TRIM22	1.20445	8.0201	41.2171	9.22681e-08	2.66187e-05
Week4 / Week0	C.sex:Female	Up	GRIN3A	2.98297	0.463866	40.452	9.38036e-08	2.66588e-05
Week4 / Week0	C.sex:Female	Up	LOC124907989	2.17728	-0.702046	37.939	9.53618e-08	2.66588e-05
Week4 / Week0	C.sex:Female	Up	MRC1	1.58879	0.680919	39.435	9.62046e-08	2.66588e-05
Week4 / Week0	C.sex:Female	Up	ATP1B3	0.773929	4.71892	39.2276	9.8695e-08	2.69937e-05
Week4 / Week0	C.sex:Female	Up	PSMB8	0.795393	6.94079	39.683	1.00743e-07	2.72006e-05
Week4 / Week0	C.sex:Female	Up	SCO2	1.35115	4.50837	41.0622	1.03024e-07	2.7377e-05
Week4 / Week0	C.sex:Female	Up	GBP2	1.15751	8.43186	40.4796	1.04906e-07	2.7377e-05
Week4 / Week0	C.sex:Female	Up	BISPR	0.917238	3.21604	38.972	1.06112e-07	2.7377e-05
Week4 / Week0	C.sex:Female	Up	PIMREG	2.26332	-1.47304	34.2977	1.06596e-07	2.7377e-05
Week4 / Week0	C.sex:Female	Up	LOC105373582	2.65599	1.93997	41.3372	1.08413e-07	2.75082e-05
Week4 / Week0	C.sex:Female	Up	MTHFD2	1.0569	4.59883	40.162	1.10364e-07	2.76698e-05
Week4 / Week0	C.sex:Female	Up	GADD45B	0.811317	5.29426	39.1139	1.19937e-07	2.96754e-05
Week4 / Week0	C.sex:Female	Up	FMNL2	1.02348	2.24982	38.4884	1.2182e-07	2.96754e-05
Week4 / Week0	C.sex:Female	Up	IL27	2.13497	-0.593599	37.2973	1.23275e-07	2.96754e-05
Week4 / Week0	C.sex:Female	Up	KCNMA1	2.23965	1.18247	39.2195	1.24e-07	2.96754e-05
Week4 / Week0	C.sex:Female	Up	GCH1	1.28639	5.61337	40.3939	1.25552e-07	2.97094e-05
Week4 / Week0	C.sex:Female	Up	WSB2	0.611603	5.2292	38.014	1.39277e-07	3.25908e-05
Week4 / Week0	C.sex:Female	Up	IFI35	1.42893	5.04287	39.8678	1.52031e-07	3.49044e-05
Week4 / Week0	C.sex:Female	Up	ODF3B	1.2807	4.64192	39.4862	1.54332e-07	3.49487e-05
Week4 / Week0	C.sex:Female	Up	RIPK2	0.782194	4.47233	37.5327	1.59907e-07	3.57888e-05
Week4 / Week0	C.sex:Female	Up	TPMT	0.675234	3.32342	37.5003	1.61441e-07	3.57888e-05
Week4 / Week0	C.sex:Female	Up	FCGR3A	0.799416	6.93869	37.841	1.71045e-07	3.75149e-05
Week4 / Week0	C.sex:Female	Up	WARS1	1.85902	7.68804	39.6662	1.7279e-07	3.75149e-05
Week4 / Week0	C.sex:Female	Up	SERPING1	3.13034	3.25626	39.6421	1.80668e-07	3.86179e-05
Week4 / Week0	C.sex:Female	Up	CBR1	0.757142	3.80674	37.0931	1.81537e-07	3.86179e-05
Week4 / Week0	C.sex:Female	Up	POLB	0.781975	4.24267	36.8636	1.94e-07	4.05195e-05
Week4 / Week0	C.sex:Female	Up	CTSL	1.65561	2.5586	38.408	1.94324e-07	4.05195e-05
Week4 / Week0	C.sex:Female	Up	EPSTI1	2.24727	6.38058	39.0772	2.05921e-07	4.22815e-05
Week4 / Week0	C.sex:Female	Up	LOC112268418	3.09152	0.674195	37.7554	2.0679e-07	4.22815e-05
Week4 / Week0	C.sex:Female	Up	FCGR1A	2.50959	4.63112	38.8132	2.20597e-07	4.46708e-05
Week4 / Week0	C.sex:Female	Up	NGFR	2.06945	-0.60204	34.9858	2.3941e-07	4.75659e-05
Week4 / Week0	C.sex:Female	Up	CYBB	0.919047	9.20502	36.5728	2.45001e-07	4.82218e-05
Week4 / Week0	C.sex:Female	Up	PSMA4	0.831187	4.11242	36.3778	2.53612e-07	4.94542e-05
Week4 / Week0	C.sex:Female	Up	SAMD4A	1.76599	2.98996	37.5788	2.71122e-07	5.19075e-05
Week4 / Week0	C.sex:Female	Up	CD274	2.30863	4.32325	37.8412	2.84598e-07	5.39968e-05
Week4 / Week0	C.sex:Female	Up	ADAP2	0.678393	3.75213	35.5192	2.8748e-07	5.40566e-05
Week4 / Week0	C.sex:Female	Up	TLR7	0.853435	4.03557	35.9172	2.93864e-07	5.4768e-05
Week4 / Week0	C.sex:Female	Up	TAP1	1.07584	8.29829	36.6263	2.98105e-07	5.5071e-05
Week4 / Week0	C.sex:Female	Up	KLHDC7B	0.926162	2.3473	35.3186	3.05244e-07	5.58994e-05
Week4 / Week0	C.sex:Female	Up	POMP	0.630127	3.85384	35.242	3.12003e-07	5.66446e-05
Week4 / Week0	C.sex:Female	Up	LACTB	0.706009	4.71771	35.1135	3.2407e-07	5.83326e-05
Week4 / Week0	C.sex:Female	Up	IL12RB1	0.619905	5.1373	35.0698	3.28294e-07	5.85921e-05
Week4 / Week0	C.sex:Female	Up	BST2	0.995249	5.42756	36.0983	3.42668e-07	6.02818e-05
Week4 / Week0	C.sex:Female	Up	PSTPIP2	1.38824	5.78395	36.7805	3.499e-07	6.02818e-05
Week4 / Week0	C.sex:Female	Up	NBN	0.727741	6.42771	35.1823	3.53652e-07	6.02818e-05
Week4 / Week0	C.sex:Female	Up	IFIT5	1.22656	5.487	36.5097	3.55204e-07	6.02818e-05
Week4 / Week0	C.sex:Female	Up	TYMP	0.950169	7.91507	35.7646	3.57567e-07	6.02818e-05
Week4 / Week0	C.sex:Female	Up	P2RX7	0.741553	4.59701	34.718	3.64505e-07	6.09245e-05
Week4 / Week0	C.sex:Female	Up	PARP14	1.21737	8.90726	36.1251	3.74116e-07	6.20384e-05
Week4 / Week0	C.sex:Female	Up	ACP5	0.61381	4.55638	34.5877	3.78954e-07	6.23497e-05
Week4 / Week0	C.sex:Female	Up	ETV7-AS1	3.07412	-1.3765	30.7532	3.93801e-07	6.34327e-05
Week4 / Week0	C.sex:Female	Up	LOC105371082	3.12034	1.20855	36.0385	3.95413e-07	6.34327e-05
Week4 / Week0	C.sex:Female	Up	IRF1	0.750771	9.24131	34.4268	3.97584e-07	6.34327e-05
Week4 / Week0	C.sex:Female	Up	VAMP5	1.52275	2.76831	35.701	4.08138e-07	6.4627e-05
Week4 / Week0	C.sex:Female	Up	CDT1	1.78043	0.52017	34.7467	4.30169e-07	6.76071e-05
Week4 / Week0	C.sex:Female	Up	IFIT3	2.22612	7.18653	36.0853	4.54556e-07	7.09107e-05
[truncated: 19,121 more rows]
