# Supplementary material for: Temporal modulation of gene expression in a controlled Schistosoma mansoni human infection model
Source: Front Immunol. 2025 Dec 16;16:1707749. doi: 10.3389/fimmu.2025.1707749 (PMC12748245; doi:10.3389/fimmu.2025.1707749)
Supplement: Supplementary file 4 [file Table4.xlsx]

## Sheet: Supplementary Table 3
Supplementary Table 3 Enriched gene ontology (GO) terms of DEGs
Comparisons	Subgroups	Direction	Description	GeneRatio	BgRatio	RichFactor	FoldEnrichment	zScore	P Value	P Adjust	qvalue	geneID	Count
Week4_vs_Week0	Age:>30	Up	GO:0002399:MHC class II protein complex assembly	8/80	14/13915	0.571429	99.3929	28.0083	2.43375e-15	2.19403e-12	1.64214e-12	HLA-DQB1/HLA-DPA1/HLA-DRB5/HLA-DMA/HLA-DMB/HLA-DPB1/HLA-DRB1/HLA-DRA	8
Week4_vs_Week0	Age:>30	Up	GO:0002503:peptide antigen assembly with MHC class II protein complex	8/80	14/13915	0.571429	99.3929	28.0083	2.43375e-15	2.19403e-12	1.64214e-12	HLA-DQB1/HLA-DPA1/HLA-DRB5/HLA-DMA/HLA-DMB/HLA-DPB1/HLA-DRB1/HLA-DRA	8
Week4_vs_Week0	Age:>30	Up	GO:0019886:antigen processing and presentation of exogenous peptide ant...	9/80	28/13915	0.321429	55.9085	22.1154	2.72968e-14	1.64054e-11	1.22788e-11	HLA-DQB1/HLA-DPA1/HLA-DRB5/HLA-DMA/HLA-DMB/HLA-DPB1/HLA-DRB1/IFI30/HLA-DRA	9
Week4_vs_Week0	Age:>30	Up	GO:0034341:response to type II interferon	12/80	111/13915	0.108108	18.8041	14.3205	1.38517e-12	2.77496e-10	2.07694e-10	ACOD1/GBP4/HLA-DPA1/GBP3/GBP5/GBP1/NUB1/GCH1/STAT1/BST2/GBP6/PARP14	12
Week4_vs_Week0	Age:>30	Up	GO:0042098:T cell proliferation	13/80	195/13915	0.0666667	11.5958	11.3307	7.45821e-11	1.1206e-08	8.38721e-09	IL4I1/IL15/PDCD1LG2/IDO1/HLA-DPA1/IL27/PSMB10/CD274/HLA-DMB/HLA-DPB1/HLA-DRB1/P2RX7/SH3RF1	13
Week4_vs_Week0	Age:>30	Up	GO:0050863:regulation of T cell activation	15/80	355/13915	0.0422535	7.34947	9.21517	1.38635e-09	1.75007e-07	1.30986e-07	IL4I1/IL15/HLA-DQB1/PDCD1LG2/IDO1/HLA-DPA1/IL27/HLA-DRB5/HLA-DMA/CD274/HLA-DMB/HLA-DPB1/HLA-DRB1/SH3RF1/HLA-DRA	15
Week4_vs_Week0	Age:>30	Up	GO:0070661:leukocyte proliferation	14/80	300/13915	0.0466667	8.11708	9.47622	1.45597e-09	1.75007e-07	1.30986e-07	IL4I1/IL15/PDCD1LG2/IDO1/HLA-DPA1/IL27/PSMB10/CD274/HLA-DMB/HLA-DPB1/HLA-DRB1/BST2/P2RX7/SH3RF1	14
Week4_vs_Week0	Age:>30	Up	GO:0042129:regulation of T cell proliferation	11/80	164/13915	0.0670732	11.6665	10.4486	2.26132e-09	2.39833e-07	1.79505e-07	IL4I1/IL15/PDCD1LG2/IDO1/HLA-DPA1/IL27/CD274/HLA-DMB/HLA-DPB1/HLA-DRB1/SH3RF1	11
Week4_vs_Week0	Age:>30	Up	GO:0051607:defense response to virus	13/80	278/13915	0.0467626	8.13377	9.13615	5.82616e-09	5.25229e-07	3.93113e-07	TLR7/ACOD1/CXCL10/IL15/IL27/RTP4/GBP3/GBP5/GBP1/STAT1/DDX60/CXCL9/BST2	13
Week4_vs_Week0	Age:>30	Up	GO:0070663:regulation of leukocyte proliferation	12/80	238/13915	0.0504202	8.76996	9.19376	1.02479e-08	8.39864e-07	6.28605e-07	IL4I1/IL15/PDCD1LG2/IDO1/HLA-DPA1/IL27/CD274/HLA-DMB/HLA-DPB1/HLA-DRB1/BST2/SH3RF1	12
Week4_vs_Week0	Age:>30	Up	GO:0050870:positive regulation of T cell activation	12/80	240/13915	0.05	8.69688	9.14614	1.12543e-08	8.82243e-07	6.60324e-07	IL4I1/IL15/HLA-DQB1/PDCD1LG2/HLA-DPA1/HLA-DRB5/HLA-DMA/CD274/HLA-DMB/HLA-DPB1/HLA-DRB1/HLA-DRA	12
Week4_vs_Week0	Age:>30	Up	GO:0009615:response to virus	14/80	367/13915	0.0381471	6.63522	8.31932	1.91592e-08	1.43933e-06	1.07728e-06	CD2AP/TLR7/ACOD1/CXCL10/IL15/IL27/RTP4/GBP3/GBP5/GBP1/STAT1/DDX60/CXCL9/BST2	14
Week4_vs_Week0	Age:>30	Up	GO:1903039:positive regulation of leukocyte cell-cell adhesion	12/80	260/13915	0.0461538	8.02788	8.69855	2.7434e-08	1.90244e-06	1.4239e-06	IL4I1/IL15/HLA-DQB1/PDCD1LG2/HLA-DPA1/HLA-DRB5/HLA-DMA/CD274/HLA-DMB/HLA-DPB1/HLA-DRB1/HLA-DRA	12
Week4_vs_Week0	Age:>30	Up	GO:0032496:response to lipopolysaccharide	12/80	290/13915	0.0413793	7.19741	8.11003	9.11136e-08	5.29928e-06	3.9663e-06	ACOD1/CXCL10/PDCD1LG2/IDO1/CXCL11/GBP3/GBP5/CASP7/GCH1/CD274/CXCL9/P2RX7	12
Week4_vs_Week0	Age:>30	Up	GO:0001906:cell killing	10/80	189/13915	0.0529101	9.20304	8.63406	1.21664e-07	6.45178e-06	4.8289e-06	CXCL10/CXCL11/GBP3/GBP5/GBP1/SLAMF7/HLA-DRB1/CXCL9/P2RX7/HLA-DRA	10
Week4_vs_Week0	Age:>30	Up	GO:0032609:type II interferon production	8/80	111/13915	0.0720721	12.536	9.27891	2.28724e-07	1.11457e-05	8.34208e-06	TLR7/PDCD1LG2/HLA-DPA1/IL27/CD274/HLA-DPB1/GAS6/HLA-DRB1	8
Week4_vs_Week0	Age:>30	Up	GO:0032649:regulation of type II interferon production	8/80	111/13915	0.0720721	12.536	9.27891	2.28724e-07	1.11457e-05	8.34208e-06	TLR7/PDCD1LG2/HLA-DPA1/IL27/CD274/HLA-DPB1/GAS6/HLA-DRB1	8
Week4_vs_Week0	Age:>30	Up	GO:0007159:leukocyte cell-cell adhesion	13/80	382/13915	0.0340314	5.91934	7.41349	2.44573e-07	1.16044e-05	8.6854e-06	IL4I1/IL15/HLA-DQB1/PDCD1LG2/IDO1/HLA-DPA1/HLA-DRB5/HLA-DMA/CD274/HLA-DMB/HLA-DPB1/HLA-DRB1/HLA-DRA	13
Week4_vs_Week0	Age:>30	Up	GO:0051715:cytolysis in another organism	3/80	5/13915	0.6	104.362	17.5779	1.81486e-06	7.89313e-05	5.90769e-05	GBP3/GBP5/GBP1	3
Week4_vs_Week0	Age:>30	Up	GO:0141061:disruption of cell in another organism	6/80	65/13915	0.0923077	16.0558	9.25159	1.88244e-06	7.89313e-05	5.90769e-05	CXCL10/CXCL11/GBP3/GBP5/GBP1/CXCL9	6
Week4_vs_Week0	Age:>30	Up	GO:0141060:disruption of anatomical structure in another organism	6/80	68/13915	0.0882353	15.3474	9.01845	2.46056e-06	9.85865e-05	7.37881e-05	CXCL10/CXCL11/GBP3/GBP5/GBP1/CXCL9	6
Week4_vs_Week0	Age:>30	Up	GO:0071216:cellular response to biotic stimulus	9/80	225/13915	0.04	6.9575	6.8507	5.51517e-06	0.000211571	0.000158353	ACOD1/CXCL10/PDCD1LG2/CXCL11/GBP3/GBP5/CASP7/CD274/CXCL9	9
Week4_vs_Week0	Age:>30	Up	GO:0002697:regulation of immune effector process	11/80	356/13915	0.0308989	5.37447	6.35797	5.68833e-06	0.000213668	0.000159922	TLR7/IL4I1/IL27/CD274/HLA-DMB/CALHM6/DDX60/HLA-DRB1/BST2/P2RX7/HLA-DRA	11
Week4_vs_Week0	Age:>30	Up	GO:0019835:cytolysis	3/80	7/13915	0.428571	74.5446	14.7996	6.29941e-06	0.000227157	0.000170018	GBP3/GBP5/GBP1	3
Week4_vs_Week0	Age:>30	Up	GO:0140639:positive regulation of pyroptotic inflammatory response	3/80	7/13915	0.428571	74.5446	14.7996	6.29941e-06	0.000227157	0.000170018	GBP3/GBP5/GBP1	3
Week4_vs_Week0	Age:>30	Up	GO:0006959:humoral immune response	8/80	183/13915	0.0437158	7.60383	6.8381	9.92605e-06	0.000344167	0.000257595	ACOD1/CXCL10/HLA-DQB1/CXCL11/PSMB10/HLA-DRB1/CXCL9/CFB	8
Week4_vs_Week0	Age:>30	Up	GO:0050729:positive regulation of inflammatory response	7/80	132/13915	0.0530303	9.22396	7.21901	1.05272e-05	0.000358123	0.000268041	TLR7/IL15/IDO1/GBP3/GBP5/GBP1/IFI35	7
Week4_vs_Week0	Age:>30	Up	GO:0002757:immune response-activating signaling pathway	12/80	478/13915	0.0251046	4.36663	5.6956	1.69527e-05	0.000545818	0.000408523	CD2AP/TLR7/ACOD1/HLA-DQB1/GBP5/GBP1/CD274/HLA-DPB1/IFI35/DDX60/HLA-DRB1/WDFY1	12
Week4_vs_Week0	Age:>30	Up	GO:0002840:regulation of T cell mediated immune response to tumor cell	3/80	14/13915	0.214286	37.2723	10.3252	6.36366e-05	0.00182122	0.00136311	IL4I1/CD274/HLA-DRB1	3
Week4_vs_Week0	Age:>30	Up	GO:0070234:positive regulation of T cell apoptotic process	3/80	14/13915	0.214286	37.2723	10.3252	6.36366e-05	0.00182122	0.00136311	IDO1/CD274/P2RX7	3
Week4_vs_Week0	Age:>30	Up	GO:0002424:T cell mediated immune response to tumor cell	3/80	15/13915	0.2	34.7875	9.95579	7.92164e-05	0.00223167	0.00167032	IL4I1/CD274/HLA-DRB1	3
Week4_vs_Week0	Age:>30	Up	GO:0045619:regulation of lymphocyte differentiation	7/80	204/13915	0.0343137	5.96844	5.43604	0.000168733	0.00405633	0.003036	IL4I1/IL15/IL27/GAS6/HLA-DRB1/SH3RF1/HLA-DRA	7
Week4_vs_Week0	Age:>30	Up	GO:0034612:response to tumor necrosis factor	7/80	206/13915	0.0339806	5.9105	5.3993	0.000179191	0.00425108	0.00318177	ACOD1/GBP3/GBP1/NUB1/GCH1/STAT1/GAS6	7
Week4_vs_Week0	Age:>30	Up	GO:0042742:defense response to bacterium	7/80	214/13915	0.0327103	5.68954	5.25706	0.000226411	0.00523357	0.00391712	GBP4/GBP3/GBP5/GBP1/CASP7/P2RX7/GBP6	7
Week4_vs_Week0	Age:>30	Up	GO:0097018:renal albumin absorption	2/80	5/13915	0.4	69.575	11.6619	0.000322779	0.00676344	0.00506217	CD2AP/GAS6	2
Week4_vs_Week0	Age:>30	Up	GO:1904064:positive regulation of cation transmembrane transport	5/80	104/13915	0.0480769	8.36238	5.73065	0.000326356	0.00676344	0.00506217	CXCL10/ATP1B3/CXCL11/CXCL9/P2RX7	5
Week4_vs_Week0	Age:>30	Up	GO:0002837:regulation of immune response to tumor cell	3/80	24/13915	0.125	21.7422	7.73348	0.000339479	0.00679517	0.00508592	IL4I1/CD274/HLA-DRB1	3
Week4_vs_Week0	Age:>30	Up	GO:0070371:ERK1 and ERK2 cascade	7/80	232/13915	0.0301724	5.24811	4.9617	0.000369781	0.00724691	0.00542402	CD2AP/GBP1/ATF3/GAS6/GPBAR1/HLA-DRB1/DUSP5	7
Week4_vs_Week0	Age:>30	Up	GO:0002834:regulation of response to tumor cell	3/80	25/13915	0.12	20.8725	7.56228	0.000384178	0.0074481	0.0055746	IL4I1/CD274/HLA-DRB1	3
Week4_vs_Week0	Age:>30	Up	GO:0071887:leukocyte apoptotic process	5/80	113/13915	0.0442478	7.69635	5.43485	0.00047849	0.00898664	0.00672614	IDO1/CASP7/CD274/GAS6/P2RX7	5
Week4_vs_Week0	Age:>30	Up	GO:0034143:regulation of toll-like receptor 4 signaling pathway	3/80	28/13915	0.107143	18.6362	7.1033	0.000540452	0.00955328	0.00715025	ACOD1/IFI35/WDFY1	3
Week4_vs_Week0	Age:>30	Up	GO:0002418:immune response to tumor cell	3/80	29/13915	0.103448	17.9935	6.96587	0.000600323	0.0104075	0.00778962	IL4I1/CD274/HLA-DRB1	3
Week4_vs_Week0	Age:>30	Up	GO:0035456:response to interferon-beta	3/80	30/13915	0.1	17.3938	6.83514	0.000664273	0.0104604	0.00782919	ACOD1/STAT1/BST2	3
Week4_vs_Week0	Age:>30	Up	GO:0006569:tryptophan catabolic process	2/80	7/13915	0.285714	49.6964	9.7993	0.000672786	0.0104604	0.00782919	IL4I1/IDO1	2
Week4_vs_Week0	Age:>30	Up	GO:0042436:indole-containing compound catabolic process	2/80	7/13915	0.285714	49.6964	9.7993	0.000672786	0.0104604	0.00782919	IL4I1/IDO1	2
Week4_vs_Week0	Age:>30	Up	GO:0035710:CD4-positive, alpha-beta T cell activation	5/80	122/13915	0.0409836	7.12859	5.17002	0.000678794	0.0104604	0.00782919	IL27/CD274/HLA-DRB1/SH3RF1/HLA-DRA	5
Week4_vs_Week0	Age:>30	Up	GO:0070098:chemokine-mediated signaling pathway	4/80	70/13915	0.0571429	9.93929	5.70147	0.000696381	0.0105961	0.00793078	CXCL10/CXCL11/CXCL9/CCRL2	4
Week4_vs_Week0	Age:>30	Up	GO:0045088:regulation of innate immune response	9/80	423/13915	0.0212766	3.7008	4.28949	0.000699356	0.0105961	0.00793078	TLR7/ACOD1/GBP5/CD274/CALHM6/IFI35/DDX60/WDFY1/PARP14	9
Week4_vs_Week0	Age:>30	Up	GO:0051281:positive regulation of release of sequestered calcium ion in...	3/80	31/13915	0.0967742	16.8327	6.71056	0.000732411	0.0109135	0.00816834	CXCL10/CXCL11/CXCL9	3
Week4_vs_Week0	Age:>30	Up	GO:0002822:regulation of adaptive immune response based on somatic reco...	6/80	190/13915	0.0315789	5.49276	4.7415	0.000778727	0.011415	0.00854367	IL4I1/IL27/CD274/HLA-DRB1/P2RX7/HLA-DRA	6
Week4_vs_Week0	Age:>30	Up	GO:0048247:lymphocyte chemotaxis	3/80	34/13915	0.0882353	15.3474	6.36919	0.000963014	0.0128616	0.00962638	CXCL10/CXCL11/GAS6	3
Week4_vs_Week0	Age:>30	Up	GO:1990868:response to chemokine	4/80	79/13915	0.0506329	8.80696	5.29141	0.00109743	0.0144429	0.0108099	CXCL10/CXCL11/CXCL9/CCRL2	4
Week4_vs_Week0	Age:>30	Up	GO:0006586:indolalkylamine metabolic process	2/80	9/13915	0.222222	38.6528	8.59209	0.00114476	0.0149566	0.0111944	IL4I1/IDO1	2
Week4_vs_Week0	Age:>30	Up	GO:0045066:regulatory T cell differentiation	3/80	37/13915	0.0810811	14.103	6.06863	0.00123504	0.0156815	0.011737	IL4I1/HLA-DRB1/HLA-DRA	3
Week4_vs_Week0	Age:>30	Up	GO:0070269:pyroptotic inflammatory response	3/80	38/13915	0.0789474	13.7319	5.97611	0.00133538	0.0166047	0.012428	GBP3/GBP5/GBP1	3
Week4_vs_Week0	Age:>30	Up	GO:0002347:response to tumor cell	3/80	42/13915	0.0714286	12.4241	5.63823	0.00178749	0.0207925	0.0155624	IL4I1/CD274/HLA-DRB1	3
Week4_vs_Week0	Age:>30	Up	GO:0051928:positive regulation of calcium ion transport	4/80	91/13915	0.043956	7.6456	4.83637	0.00185321	0.0214188	0.0160311	CXCL10/CXCL11/CXCL9/P2RX7	4
Week4_vs_Week0	Age:>30	Up	GO:0090715:immunological memory formation process	2/80	12/13915	0.166667	28.9896	7.37589	0.00207536	0.0229563	0.0171819	HLA-DRB1/HLA-DRA	2
Week4_vs_Week0	Age:>30	Up	GO:0019730:antimicrobial humoral response	4/80	95/13915	0.0421053	7.32368	4.70283	0.00216956	0.0235645	0.0176371	ACOD1/CXCL10/CXCL11/CXCL9	4
Week4_vs_Week0	Age:>30	Up	GO:0070555:response to interleukin-1	4/80	95/13915	0.0421053	7.32368	4.70283	0.00216956	0.0235645	0.0176371	ACOD1/GBP3/VRK2/GBP1	4
Week4_vs_Week0	Age:>30	Up	GO:0002443:leukocyte mediated immunity	8/80	416/13915	0.0192308	3.34495	3.69242	0.00263929	0.0276665	0.0207073	IL4I1/CD274/SLAMF7/CALHM6/HLA-DRB1/BST2/P2RX7/HLA-DRA	8
Week4_vs_Week0	Age:>30	Up	GO:0015812:gamma-aminobutyric acid transport	2/80	14/13915	0.142857	24.8482	6.78857	0.00284023	0.0289318	0.0216543	SLC6A12/P2RX7	2
Week4_vs_Week0	Age:>30	Up	GO:0002520:immune system development	5/80	180/13915	0.0277778	4.8316	3.93444	0.00376606	0.0355508	0.0266084	CD2AP/ACOD1/IL15/IDO1/MAFB	5
Week4_vs_Week0	Age:>30	Up	GO:0001845:phagolysosome assembly	2/80	17/13915	0.117647	20.4632	6.10583	0.00419758	0.0388115	0.0290488	RAB39A/P2RX7	2
Week4_vs_Week0	Age:>30	Up	GO:1901739:regulation of myoblast fusion	2/80	17/13915	0.117647	20.4632	6.10583	0.00419758	0.0388115	0.0290488	CXCL10/CXCL9	2
Week4_vs_Week0	Age:>30	Up	GO:0002718:regulation of cytokine production involved in immune respons...	4/80	115/13915	0.0347826	6.05	4.13506	0.00432132	0.0394137	0.0294996	TLR7/CALHM6/BST2/P2RX7	4
Week4_vs_Week0	Age:>30	Up	GO:0051651:maintenance of location in cell	5/80	186/13915	0.0268817	4.67574	3.83763	0.00432829	0.0394137	0.0294996	CXCL10/CXCL11/GM2A/CXCL9/P2RX7	5
Week4_vs_Week0	Age:>30	Up	GO:0002367:cytokine production involved in immune response	4/80	116/13915	0.0344828	5.99784	4.11026	0.00445639	0.0401744	0.0300689	TLR7/CALHM6/BST2/P2RX7	4
Week4_vs_Week0	Age:>30	Up	GO:0140895:cell surface toll-like receptor signaling pathway	3/80	62/13915	0.0483871	8.41633	4.45035	0.00542367	0.046775	0.0350092	ACOD1/IFI35/WDFY1	3
Week4_vs_Week0	Age:>30	Up	GO:0001912:positive regulation of leukocyte mediated cytotoxicity	3/80	63/13915	0.047619	8.28274	4.40545	0.00567153	0.0482348	0.0361018	HLA-DRB1/P2RX7/HLA-DRA	3
Week4_vs_Week0	Age:>30	Up	GO:0009074:aromatic amino acid family catabolic process	2/80	20/13915	0.1	17.3938	5.57886	0.00579919	0.0484321	0.0362495	IL4I1/IDO1	2
Week4_vs_Week0	Age:>30	Up	GO:0035455:response to interferon-alpha	2/80	20/13915	0.1	17.3938	5.57886	0.00579919	0.0484321	0.0362495	GAS6/BST2	2
Week4_vs_Week0	Age:>30	Up	GO:1902221:erythrose 4-phosphate/phosphoenolpyruvate family amino acid ...	2/80	21/13915	0.0952381	16.5655	5.428	0.00638586	0.0518635	0.0388178	IL4I1/IDO1	2
Week4_vs_Week0	Age:>30	Up	GO:0001909:leukocyte mediated cytotoxicity	4/80	133/13915	0.0300752	5.2312	3.72834	0.00720571	0.056982	0.0426488	SLAMF7/HLA-DRB1/P2RX7/HLA-DRA	4
Week4_vs_Week0	Age:>30	Up	GO:0070372:regulation of ERK1 and ERK2 cascade	5/80	211/13915	0.0236967	4.12174	3.47453	0.00732593	0.0576797	0.043171	GBP1/ATF3/GAS6/GPBAR1/HLA-DRB1	5
Week4_vs_Week0	Age:>30	Up	GO:0031343:positive regulation of cell killing	3/80	70/13915	0.0428571	7.45446	4.11665	0.00759684	0.0588403	0.0440396	HLA-DRB1/P2RX7/HLA-DRA	3
Week4_vs_Week0	Age:>30	Up	GO:0035458:cellular response to interferon-beta	2/80	23/13915	0.0869565	15.125	5.15527	0.00763651	0.0588403	0.0440396	ACOD1/STAT1	2
Week4_vs_Week0	Age:>30	Up	GO:1903901:negative regulation of viral life cycle	2/80	23/13915	0.0869565	15.125	5.15527	0.00763651	0.0588403	0.0440396	BST2/LY6E	2
Week4_vs_Week0	Age:>30	Up	GO:0030003:intracellular monoatomic cation homeostasis	7/80	408/13915	0.0171569	2.98422	3.0933	0.00895466	0.0666387	0.0498764	CXCL10/ATP1B3/RAB39A/CXCL11/MT2A/CXCL9/P2RX7	7
Week4_vs_Week0	Age:>30	Up	GO:0044346:fibroblast apoptotic process	2/80	25/13915	0.08	13.915	4.91467	0.00898819	0.0666387	0.0498764	CASP7/GAS6	2
Week4_vs_Week0	Age:>30	Up	GO:0030101:natural killer cell activation	3/80	76/13915	0.0394737	6.86595	3.89919	0.00951961	0.0697718	0.0522214	IL15/SLAMF7/GAS6	3
Week4_vs_Week0	Age:>30	Up	GO:0009308:amine metabolic process	3/80	80/13915	0.0375	6.52266	3.76691	0.0109452	0.077389	0.0579226	IL4I1/IDO1/GCH1	3
Week4_vs_Week0	Age:>30	Up	GO:0007260:tyrosine phosphorylation of STAT protein	2/80	29/13915	0.0689655	11.9957	4.50728	0.011985	0.0824772	0.0617309	IL15/PARP14	2
Week4_vs_Week0	Age:>30	Up	GO:0090382:phagosome maturation	2/80	29/13915	0.0689655	11.9957	4.50728	0.011985	0.0824772	0.0617309	RAB39A/P2RX7	2
Week4_vs_Week0	Age:>30	Up	GO:0042157:lipoprotein metabolic process	3/80	83/13915	0.0361446	6.2869	3.67349	0.0120912	0.0825772	0.0618057	APOL4/APOL6/APOL3	3
Week4_vs_Week0	Age:>30	Up	GO:0010043:response to zinc ion	2/80	31/13915	0.0645161	11.2218	4.33243	0.0136255	0.0903189	0.0676001	MT2A/P2RX7	2
Week4_vs_Week0	Age:>30	Up	GO:0002460:adaptive immune response based on somatic recombination of i...	6/80	342/13915	0.0175439	3.05154	2.92103	0.0138211	0.090947	0.0680702	IL4I1/IL27/CD274/HLA-DRB1/P2RX7/HLA-DRA	6
Week4_vs_Week0	Age:>30	Up	GO:0070588:calcium ion transmembrane transport	5/80	256/13915	0.0195312	3.39722	2.94374	0.0159234	0.102223	0.0765097	CXCL10/CXCL11/GAS6/CXCL9/P2RX7	5
Week4_vs_Week0	Age:>30	Up	GO:0003104:positive regulation of glomerular filtration	1/80	3/13915	0.333333	57.9792	7.50522	0.0171498	0.102223	0.0765097	GAS6	1
Week4_vs_Week0	Age:>30	Up	GO:0031460:glycine betaine transport	1/80	3/13915	0.333333	57.9792	7.50522	0.0171498	0.102223	0.0765097	SLC6A12	1
Week4_vs_Week0	Age:>30	Up	GO:0046813:receptor-mediated virion attachment to host cell	1/80	3/13915	0.333333	57.9792	7.50522	0.0171498	0.102223	0.0765097	GAS6	1
Week4_vs_Week0	Age:>30	Up	GO:0071163:DNA replication preinitiation complex assembly	1/80	3/13915	0.333333	57.9792	7.50522	0.0171498	0.102223	0.0765097	GMNN	1
Week4_vs_Week0	Age:>30	Up	GO:0072162:metanephric mesenchymal cell differentiation	1/80	3/13915	0.333333	57.9792	7.50522	0.0171498	0.102223	0.0765097	STAT1	1
Week4_vs_Week0	Age:>30	Up	GO:0090185:negative regulation of kidney development	1/80	3/13915	0.333333	57.9792	7.50522	0.0171498	0.102223	0.0765097	STAT1	1
Week4_vs_Week0	Age:>30	Up	GO:1900141:regulation of oligodendrocyte apoptotic process	1/80	3/13915	0.333333	57.9792	7.50522	0.0171498	0.102223	0.0765097	GAS6	1
Week4_vs_Week0	Age:>30	Up	GO:1900245:positive regulation of MDA-5 signaling pathway	1/80	3/13915	0.333333	57.9792	7.50522	0.0171498	0.102223	0.0765097	DDX60	1
Week4_vs_Week0	Age:>30	Up	GO:1901252:regulation of intracellular transport of viral material	1/80	3/13915	0.333333	57.9792	7.50522	0.0171498	0.102223	0.0765097	BST2	1
Week4_vs_Week0	Age:>30	Up	GO:1901509:regulation of endothelial tube morphogenesis	1/80	3/13915	0.333333	57.9792	7.50522	0.0171498	0.102223	0.0765097	CXCL10	1
Week4_vs_Week0	Age:>30	Up	GO:1904100:positive regulation of protein O-linked glycosylation	1/80	3/13915	0.333333	57.9792	7.50522	0.0171498	0.102223	0.0765097	IL15	1
Week4_vs_Week0	Age:>30	Up	GO:0051503:adenine nucleotide transport	2/80	35/13915	0.0571429	9.93929	4.02646	0.0171789	0.102223	0.0765097	CALHM6/P2RX7	2
Week4_vs_Week0	Age:>30	Up	GO:1990266:neutrophil migration	3/80	95/13915	0.0315789	5.49276	3.3412	0.0173453	0.102537	0.0767445	CXCL10/CXCL11/CXCL9	3
Week4_vs_Week0	Age:>30	Up	GO:0009612:response to mechanical stimulus	4/80	175/13915	0.0228571	3.97571	3.0123	0.0182382	0.106764	0.0799088	TLR7/CXCL10/STAT1/P2RX7	4
Week4_vs_Week0	Age:>30	Up	GO:0055080:monoatomic cation homeostasis	7/80	471/13915	0.014862	2.58506	2.66117	0.0185017	0.107956	0.080801	CXCL10/ATP1B3/RAB39A/CXCL11/MT2A/CXCL9/P2RX7	7
Week4_vs_Week0	Age:>30	Up	GO:0035850:epithelial cell differentiation involved in kidney developme...	2/80	37/13915	0.0540541	9.40203	3.89137	0.0190874	0.10995	0.0822935	CD2AP/STAT1	2
Week4_vs_Week0	Age:>30	Up	GO:0031146:SCF-dependent proteasomal ubiquitin-dependent protein catabo...	2/80	40/13915	0.05	8.69688	3.70689	0.0221086	0.118819	0.0889313	CUL1/FBXO6	2
Week4_vs_Week0	Age:>30	Up	GO:0014916:regulation of lung blood pressure	1/80	4/13915	0.25	43.4844	6.46192	0.0228016	0.118819	0.0889313	GCH1	1
Week4_vs_Week0	Age:>30	Up	GO:0019064:fusion of virus membrane with host plasma membrane	1/80	4/13915	0.25	43.4844	6.46192	0.0228016	0.118819	0.0889313	GAS6	1
Week4_vs_Week0	Age:>30	Up	GO:0019805:quinolinate biosynthetic process	1/80	4/13915	0.25	43.4844	6.46192	0.0228016	0.118819	0.0889313	IDO1	1
Week4_vs_Week0	Age:>30	Up	GO:0021546:rhombomere development	1/80	4/13915	0.25	43.4844	6.46192	0.0228016	0.118819	0.0889313	MAFB	1
Week4_vs_Week0	Age:>30	Up	GO:0021891:olfactory bulb interneuron development	1/80	4/13915	0.25	43.4844	6.46192	0.0228016	0.118819	0.0889313	ATF5	1
Week4_vs_Week0	Age:>30	Up	GO:0032571:response to vitamin K	1/80	4/13915	0.25	43.4844	6.46192	0.0228016	0.118819	0.0889313	GAS6	1
Week4_vs_Week0	Age:>30	Up	GO:0072733:response to staurosporine	1/80	4/13915	0.25	43.4844	6.46192	0.0228016	0.118819	0.0889313	CASP7	1
Week4_vs_Week0	Age:>30	Up	GO:0072734:cellular response to staurosporine	1/80	4/13915	0.25	43.4844	6.46192	0.0228016	0.118819	0.0889313	CASP7	1
Week4_vs_Week0	Age:>30	Up	GO:0140971:regulation of AIM2 inflammasome complex assembly	1/80	4/13915	0.25	43.4844	6.46192	0.0228016	0.118819	0.0889313	GBP5	1
Week4_vs_Week0	Age:>30	Up	GO:0160075:non-canonical inflammasome complex assembly	1/80	4/13915	0.25	43.4844	6.46192	0.0228016	0.118819	0.0889313	GBP1	1
Week4_vs_Week0	Age:>30	Up	GO:1903413:cellular response to bile acid	1/80	4/13915	0.25	43.4844	6.46192	0.0228016	0.118819	0.0889313	GPBAR1	1
Week4_vs_Week0	Age:>30	Up	GO:1904054:regulation of cholangiocyte proliferation	1/80	4/13915	0.25	43.4844	6.46192	0.0228016	0.118819	0.0889313	GPBAR1	1
Week4_vs_Week0	Age:>30	Up	GO:1905686:positive regulation of plasma membrane repair	1/80	4/13915	0.25	43.4844	6.46192	0.0228016	0.118819	0.0889313	CASP7	1
Week4_vs_Week0	Age:>30	Up	GO:0046683:response to organophosphorus	3/80	106/13915	0.0283019	4.92276	3.0828	0.0231186	0.119633	0.0895406	TLR7/STAT1/P2RX7	3
Week4_vs_Week0	Age:>30	Up	GO:0043154:negative regulation of cysteine-type endopeptidase activity ...	2/80	43/13915	0.0465116	8.09012	3.54078	0.0253138	0.127845	0.0956871	GAS6/SH3RF1	2
Week4_vs_Week0	Age:>30	Up	GO:0052548:regulation of endopeptidase activity	4/80	200/13915	0.02	3.47875	2.68492	0.0280889	0.134649	0.100779	PSME2/GAS6/PSMB9/SH3RF1	4
Week4_vs_Week0	Age:>30	Up	GO:0002759:regulation of antimicrobial humoral response	1/80	5/13915	0.2	34.7875	5.74591	0.0284214	0.134649	0.100779	ACOD1	1
Week4_vs_Week0	Age:>30	Up	GO:0045794:negative regulation of cell volume	1/80	5/13915	0.2	34.7875	5.74591	0.0284214	0.134649	0.100779	P2RX7	1
Week4_vs_Week0	Age:>30	Up	GO:0097241:hematopoietic stem cell migration to bone marrow	1/80	5/13915	0.2	34.7875	5.74591	0.0284214	0.134649	0.100779	GAS6	1
Week4_vs_Week0	Age:>30	Up	GO:0097252:oligodendrocyte apoptotic process	1/80	5/13915	0.2	34.7875	5.74591	0.0284214	0.134649	0.100779	GAS6	1
Week4_vs_Week0	Age:>30	Up	GO:0140459:response to Gram-positive bacterium	1/80	5/13915	0.2	34.7875	5.74591	0.0284214	0.134649	0.100779	IL27	1
Week4_vs_Week0	Age:>30	Up	GO:1990705:cholangiocyte proliferation	1/80	5/13915	0.2	34.7875	5.74591	0.0284214	0.134649	0.100779	GPBAR1	1
Week4_vs_Week0	Age:>30	Up	GO:2000121:regulation of removal of superoxide radicals	1/80	5/13915	0.2	34.7875	5.74591	0.0284214	0.134649	0.100779	GCH1	1
Week4_vs_Week0	Age:>30	Up	GO:0050714:positive regulation of protein secretion	3/80	115/13915	0.026087	4.5375	2.89659	0.028528	0.134649	0.100779	CD2AP/HLA-DRB1/P2RX7	3
Week4_vs_Week0	Age:>30	Up	GO:0002440:production of molecular mediator of immune response	4/80	203/13915	0.0197044	3.42734	2.64917	0.0294477	0.137907	0.103218	TLR7/CALHM6/BST2/P2RX7	4
Week4_vs_Week0	Age:>30	Up	GO:0140253:cell-cell fusion	2/80	47/13915	0.0425532	7.4016	3.34281	0.0298612	0.138762	0.103858	CXCL10/CXCL9	2
Week4_vs_Week0	Age:>30	Up	GO:0140467:integrated stress response signaling	2/80	47/13915	0.0425532	7.4016	3.34281	0.0298612	0.138762	0.103858	BATF2/MAFB	2
Week4_vs_Week0	Age:>30	Up	GO:0014074:response to purine-containing compound	3/80	118/13915	0.0254237	4.42214	2.83875	0.0304679	0.141218	0.105696	TLR7/STAT1/P2RX7	3
Week4_vs_Week0	Age:>30	Up	GO:0140894:endolysosomal toll-like receptor signaling pathway	2/80	49/13915	0.0408163	7.09949	3.25235	0.0322478	0.14227	0.106484	TLR7/WDFY1	2
Week4_vs_Week0	Age:>30	Up	GO:0006909:phagocytosis	4/80	212/13915	0.0188679	3.28184	2.54581	0.0337561	0.14227	0.106484	IL15/RAB39A/GAS6/P2RX7	4
Week4_vs_Week0	Age:>30	Up	GO:0006689:ganglioside catabolic process	1/80	6/13915	0.166667	28.9896	5.21441	0.0340092	0.14227	0.106484	GM2A	1
Week4_vs_Week0	Age:>30	Up	GO:0014052:regulation of gamma-aminobutyric acid secretion	1/80	6/13915	0.166667	28.9896	5.21441	0.0340092	0.14227	0.106484	P2RX7	1
Week4_vs_Week0	Age:>30	Up	GO:0032020:ISG15-protein conjugation	1/80	6/13915	0.166667	28.9896	5.21441	0.0340092	0.14227	0.106484	UBE2L6	1
Week4_vs_Week0	Age:>30	Up	GO:0043570:maintenance of DNA repeat elements	1/80	6/13915	0.166667	28.9896	5.21441	0.0340092	0.14227	0.106484	RMI2	1
Week4_vs_Week0	Age:>30	Up	GO:0046654:tetrahydrofolate biosynthetic process	1/80	6/13915	0.166667	28.9896	5.21441	0.0340092	0.14227	0.106484	GCH1	1
Week4_vs_Week0	Age:>30	Up	GO:0051674:localization of cell	1/80	6/13915	0.166667	28.9896	5.21441	0.0340092	0.14227	0.106484	CD2AP	1
Week4_vs_Week0	Age:>30	Up	GO:0051901:positive regulation of mitochondrial depolarization	1/80	6/13915	0.166667	28.9896	5.21441	0.0340092	0.14227	0.106484	P2RX7	1
Week4_vs_Week0	Age:>30	Up	GO:0051933:amino acid neurotransmitter reuptake	1/80	6/13915	0.166667	28.9896	5.21441	0.0340092	0.14227	0.106484	SLC6A12	1
Week4_vs_Week0	Age:>30	Up	GO:0071104:response to interleukin-9	1/80	6/13915	0.166667	28.9896	5.21441	0.0340092	0.14227	0.106484	STAT1	1
Week4_vs_Week0	Age:>30	Up	GO:0071393:cellular response to progesterone stimulus	1/80	6/13915	0.166667	28.9896	5.21441	0.0340092	0.14227	0.106484	ACOD1	1
Week4_vs_Week0	Age:>30	Up	GO:0072307:regulation of metanephric nephron tubule epithelial cell dif...	1/80	6/13915	0.166667	28.9896	5.21441	0.0340092	0.14227	0.106484	STAT1	1
Week4_vs_Week0	Age:>30	Up	GO:0140970:AIM2 inflammasome complex assembly	1/80	6/13915	0.166667	28.9896	5.21441	0.0340092	0.14227	0.106484	GBP5	1
Week4_vs_Week0	Age:>30	Up	GO:1903412:response to bile acid	1/80	6/13915	0.166667	28.9896	5.21441	0.0340092	0.14227	0.106484	GPBAR1	1
Week4_vs_Week0	Age:>30	Up	GO:1903575:cornified envelope assembly	1/80	6/13915	0.166667	28.9896	5.21441	0.0340092	0.14227	0.106484	MAFB	1
Week4_vs_Week0	Age:>30	Up	GO:0006869:lipid transport	5/80	319/13915	0.015674	2.72629	2.37184	0.0365701	0.151229	0.113189	APOL4/APOL6/APOL3/GM2A/P2RX7	5
Week4_vs_Week0	Age:>30	Up	GO:0006816:calcium ion transport	5/80	326/13915	0.0153374	2.66775	2.31701	0.0395616	0.151779	0.1136	CXCL10/CXCL11/GAS6/CXCL9/P2RX7	5
Week4_vs_Week0	Age:>30	Up	GO:0010273:detoxification of copper ion	1/80	7/13915	0.142857	24.8482	4.79904	0.0395652	0.151779	0.1136	MT2A	1
Week4_vs_Week0	Age:>30	Up	GO:0021603:cranial nerve formation	1/80	7/13915	0.142857	24.8482	4.79904	0.0395652	0.151779	0.1136	MAFB	1
Week4_vs_Week0	Age:>30	Up	GO:0036015:response to interleukin-3	1/80	7/13915	0.142857	24.8482	4.79904	0.0395652	0.151779	0.1136	MT2A	1
Week4_vs_Week0	Age:>30	Up	GO:0036016:cellular response to interleukin-3	1/80	7/13915	0.142857	24.8482	4.79904	0.0395652	0.151779	0.1136	MT2A	1
Week4_vs_Week0	Age:>30	Up	GO:0042118:endothelial cell activation	1/80	7/13915	0.142857	24.8482	4.79904	0.0395652	0.151779	0.1136	CXCL10	1
Week4_vs_Week0	Age:>30	Up	GO:0042416:dopamine biosynthetic process	1/80	7/13915	0.142857	24.8482	4.79904	0.0395652	0.151779	0.1136	GCH1	1
Week4_vs_Week0	Age:>30	Up	GO:0090383:phagosome acidification	1/80	7/13915	0.142857	24.8482	4.79904	0.0395652	0.151779	0.1136	RAB39A	1
Week4_vs_Week0	Age:>30	Up	GO:2000270:negative regulation of fibroblast apoptotic process	1/80	7/13915	0.142857	24.8482	4.79904	0.0395652	0.151779	0.1136	GAS6	1
Week4_vs_Week0	Age:>30	Up	GO:0046718:symbiont entry into host cell	3/80	132/13915	0.0227273	3.95312	2.59226	0.0404161	0.154386	0.115552	GAS6/HLA-DRB1/LY6E	3
Week4_vs_Week0	Age:>30	Up	GO:0035563:positive regulation of chromatin binding	1/80	8/13915	0.125	21.7422	4.46236	0.0450897	0.158971	0.118983	GMNN	1
Week4_vs_Week0	Age:>30	Up	GO:0036017:response to erythropoietin	1/80	8/13915	0.125	21.7422	4.46236	0.0450897	0.158971	0.118983	MT2A	1
Week4_vs_Week0	Age:>30	Up	GO:0036018:cellular response to erythropoietin	1/80	8/13915	0.125	21.7422	4.46236	0.0450897	0.158971	0.118983	MT2A	1
Week4_vs_Week0	Age:>30	Up	GO:0070292:N-acylphosphatidylethanolamine metabolic process	1/80	8/13915	0.125	21.7422	4.46236	0.0450897	0.158971	0.118983	PLAAT4	1
Week4_vs_Week0	Age:>30	Up	GO:1901031:regulation of response to reactive oxygen species	1/80	8/13915	0.125	21.7422	4.46236	0.0450897	0.158971	0.118983	GCH1	1
Week4_vs_Week0	Age:>30	Up	GO:2000510:positive regulation of dendritic cell chemotaxis	1/80	8/13915	0.125	21.7422	4.46236	0.0450897	0.158971	0.118983	GAS6	1
Week4_vs_Week0	Age:>30	Up	GO:0045661:regulation of myoblast differentiation	2/80	59/13915	0.0338983	5.89619	2.8658	0.0452313	0.158971	0.118983	CXCL10/CXCL9	2
Week4_vs_Week0	Age:>30	Up	GO:0050766:positive regulation of phagocytosis	2/80	60/13915	0.0333333	5.79792	2.83209	0.0466203	0.1629	0.121924	IL15/GAS6	2
Week4_vs_Week0	Age:>30	Up	GO:0002370:natural killer cell cytokine production	1/80	9/13915	0.111111	19.3264	4.18195	0.0505828	0.168578	0.126174	CALHM6	1
Week4_vs_Week0	Age:>30	Up	GO:0002666:positive regulation of T cell tolerance induction	1/80	9/13915	0.111111	19.3264	4.18195	0.0505828	0.168578	0.126174	IDO1	1
Week4_vs_Week0	Age:>30	Up	GO:0006930:substrate-dependent cell migration, cell extension	1/80	9/13915	0.111111	19.3264	4.18195	0.0505828	0.168578	0.126174	CD2AP	1
Week4_vs_Week0	Age:>30	Up	GO:0014049:positive regulation of glutamate secretion	1/80	9/13915	0.111111	19.3264	4.18195	0.0505828	0.168578	0.126174	P2RX7	1
Week4_vs_Week0	Age:>30	Up	GO:0033555:multicellular organismal response to stress	2/80	63/13915	0.031746	5.52183	2.73533	0.0508803	0.168945	0.126449	IDO1/GCH1	2
Week4_vs_Week0	Age:>30	Up	GO:0060760:positive regulation of response to cytokine stimulus	2/80	63/13915	0.031746	5.52183	2.73533	0.0508803	0.168945	0.126449	GAS6/PARP14	2
Week4_vs_Week0	Age:>30	Up	GO:0034103:regulation of tissue remodeling	2/80	64/13915	0.03125	5.43555	2.70444	0.0523304	0.173441	0.129813	IL15/P2RX7	2
Week4_vs_Week0	Age:>30	Up	GO:0055074:calcium ion homeostasis	4/80	245/13915	0.0163265	2.8398	2.20928	0.0525622	0.173889	0.130149	CXCL10/CXCL11/CXCL9/P2RX7	4
Week4_vs_Week0	Age:>30	Up	GO:0007379:segment specification	1/80	10/13915	0.1	17.3938	3.94343	0.0560448	0.177903	0.133153	MAFB	1
Week4_vs_Week0	Age:>30	Up	GO:0030007:intracellular potassium ion homeostasis	1/80	10/13915	0.1	17.3938	3.94343	0.0560448	0.177903	0.133153	ATP1B3	1
Week4_vs_Week0	Age:>30	Up	GO:0032060:bleb assembly	1/80	10/13915	0.1	17.3938	3.94343	0.0560448	0.177903	0.133153	P2RX7	1
Week4_vs_Week0	Age:>30	Up	GO:0032308:positive regulation of prostaglandin secretion	1/80	10/13915	0.1	17.3938	3.94343	0.0560448	0.177903	0.133153	P2RX7	1
Week4_vs_Week0	Age:>30	Up	GO:0035457:cellular response to interferon-alpha	1/80	10/13915	0.1	17.3938	3.94343	0.0560448	0.177903	0.133153	GAS6	1
Week4_vs_Week0	Age:>30	Up	GO:0035561:regulation of chromatin binding	1/80	10/13915	0.1	17.3938	3.94343	0.0560448	0.177903	0.133153	GMNN	1
Week4_vs_Week0	Age:>30	Up	GO:0045779:negative regulation of bone resorption	1/80	10/13915	0.1	17.3938	3.94343	0.0560448	0.177903	0.133153	P2RX7	1
Week4_vs_Week0	Age:>30	Up	GO:0075733:intracellular transport of virus	1/80	10/13915	0.1	17.3938	3.94343	0.0560448	0.177903	0.133153	BST2	1
Week4_vs_Week0	Age:>30	Up	GO:1902043:positive regulation of extrinsic apoptotic signaling pathway...	1/80	10/13915	0.1	17.3938	3.94343	0.0560448	0.177903	0.133153	ATF3	1
Week4_vs_Week0	Age:>30	Up	GO:2000104:negative regulation of DNA-templated DNA replication	1/80	10/13915	0.1	17.3938	3.94343	0.0560448	0.177903	0.133153	GMNN	1
Week4_vs_Week0	Age:>30	Up	GO:0010876:lipid localization	5/80	364/13915	0.0137363	2.38925	2.04234	0.0583722	0.184317	0.137954	APOL4/APOL6/APOL3/GM2A/P2RX7	5
Week4_vs_Week0	Age:>30	Up	GO:0006935:chemotaxis	5/80	369/13915	0.0135501	2.35688	2.00877	0.0611733	0.185663	0.138961	CXCL10/CXCL11/GAS6/CXCL9/CCRL2	5
Week4_vs_Week0	Age:>30	Up	GO:0006957:complement activation, alternative pathway	1/80	11/13915	0.0909091	15.8125	3.73711	0.0614756	0.185663	0.138961	CFB	1
Week4_vs_Week0	Age:>30	Up	GO:0031665:negative regulation of lipopolysaccharide-mediated signaling...	1/80	11/13915	0.0909091	15.8125	3.73711	0.0614756	0.185663	0.138961	ACOD1	1
Week4_vs_Week0	Age:>30	Up	GO:0032148:activation of protein kinase B activity	1/80	11/13915	0.0909091	15.8125	3.73711	0.0614756	0.185663	0.138961	GAS6	1
Week4_vs_Week0	Age:>30	Up	GO:0036462:TRAIL-activated apoptotic signaling pathway	1/80	11/13915	0.0909091	15.8125	3.73711	0.0614756	0.185663	0.138961	ATF3	1
Week4_vs_Week0	Age:>30	Up	GO:0051000:positive regulation of nitric-oxide synthase activity	1/80	11/13915	0.0909091	15.8125	3.73711	0.0614756	0.185663	0.138961	GCH1	1
Week4_vs_Week0	Age:>30	Up	GO:0060231:mesenchymal to epithelial transition	1/80	11/13915	0.0909091	15.8125	3.73711	0.0614756	0.185663	0.138961	STAT1	1
Week4_vs_Week0	Age:>30	Up	GO:0098801:regulation of renal system process	1/80	11/13915	0.0909091	15.8125	3.73711	0.0614756	0.185663	0.138961	GAS6	1
Week4_vs_Week0	Age:>30	Up	GO:0008015:blood circulation	5/80	373/13915	0.0134048	2.3316	1.9823	0.0634689	0.190724	0.142749	CXCL10/GCH1/STAT1/ERAP2/GAS6	5
Week4_vs_Week0	Age:>30	Up	GO:0070167:regulation of biomineral tissue development	2/80	73/13915	0.0273973	4.76541	2.45276	0.066019	0.193542	0.144859	GAS6/P2RX7	2
Week4_vs_Week0	Age:>30	Up	GO:0006814:sodium ion transport	3/80	162/13915	0.0185185	3.22106	2.16223	0.0665175	0.193542	0.144859	ATP1B3/SLC6A12/P2RX7	3
Week4_vs_Week0	Age:>30	Up	GO:0009313:oligosaccharide catabolic process	1/80	12/13915	0.0833333	14.4948	3.55618	0.0668757	0.193542	0.144859	GM2A	1
Week4_vs_Week0	Age:>30	Up	GO:0009713:catechol-containing compound biosynthetic process	1/80	12/13915	0.0833333	14.4948	3.55618	0.0668757	0.193542	0.144859	GCH1	1
Week4_vs_Week0	Age:>30	Up	GO:0043650:dicarboxylic acid biosynthetic process	1/80	12/13915	0.0833333	14.4948	3.55618	0.0668757	0.193542	0.144859	IDO1	1
Week4_vs_Week0	Age:>30	Up	GO:0046655:folic acid metabolic process	1/80	12/13915	0.0833333	14.4948	3.55618	0.0668757	0.193542	0.144859	MTHFD2	1
Week4_vs_Week0	Age:>30	Up	GO:0070672:response to interleukin-15	1/80	12/13915	0.0833333	14.4948	3.55618	0.0668757	0.193542	0.144859	IL15	1
Week4_vs_Week0	Age:>30	Up	GO:0071294:cellular response to zinc ion	1/80	12/13915	0.0833333	14.4948	3.55618	0.0668757	0.193542	0.144859	MT2A	1
Week4_vs_Week0	Age:>30	Up	GO:1900025:negative regulation of substrate adhesion-dependent cell spr...	1/80	12/13915	0.0833333	14.4948	3.55618	0.0668757	0.193542	0.144859	GBP1	1
Week4_vs_Week0	Age:>30	Up	GO:0010720:positive regulation of cell development	5/80	384/13915	0.0130208	2.26481	1.91121	0.0700315	0.202351	0.151451	IL4I1/IL15/GAS6/HLA-DRB1/HLA-DRA	5
Week4_vs_Week0	Age:>30	Up	GO:0045039:protein insertion into mitochondrial inner membrane	1/80	13/13915	0.0769231	13.3798	3.39569	0.072245	0.202578	0.151622	TIMM10	1
Week4_vs_Week0	Age:>30	Up	GO:0050884:neuromuscular process controlling posture	1/80	13/13915	0.0769231	13.3798	3.39569	0.072245	0.202578	0.151622	GCH1	1
Week4_vs_Week0	Age:>30	Up	GO:0061687:detoxification of inorganic compound	1/80	13/13915	0.0769231	13.3798	3.39569	0.072245	0.202578	0.151622	MT2A	1
Week4_vs_Week0	Age:>30	Up	GO:1901654:response to ketone	3/80	169/13915	0.0177515	3.08765	2.07632	0.0734936	0.20544	0.153764	ACOD1/GAS6/SH3RF1	3
Week4_vs_Week0	Age:>30	Up	GO:0051701:biological process involved in interaction with host	3/80	170/13915	0.0176471	3.06949	2.06441	0.0745161	0.207976	0.155662	GAS6/HLA-DRB1/LY6E	3
Week4_vs_Week0	Age:>30	Up	GO:0043648:dicarboxylic acid metabolic process	2/80	79/13915	0.0253165	4.40348	2.30682	0.0757335	0.208782	0.156265	IDO1/MTHFD2	2
Week4_vs_Week0	Age:>30	Up	GO:0048145:regulation of fibroblast proliferation	2/80	79/13915	0.0253165	4.40348	2.30682	0.0757335	0.208782	0.156265	GAS6/IFI30	2
Week4_vs_Week0	Age:>30	Up	GO:1904951:positive regulation of establishment of protein localization	4/80	278/13915	0.0143885	2.5027	1.92449	0.076062	0.208782	0.156265	CD2AP/GAS6/HLA-DRB1/P2RX7	4
Week4_vs_Week0	Age:>30	Up	GO:0001771:immunological synapse formation	1/80	14/13915	0.0714286	12.4241	3.25196	0.0775838	0.208782	0.156265	CD2AP	1
Week4_vs_Week0	Age:>30	Up	GO:0016045:detection of bacterium	1/80	14/13915	0.0714286	12.4241	3.25196	0.0775838	0.208782	0.156265	HLA-DRB1	1
Week4_vs_Week0	Age:>30	Up	GO:0051770:positive regulation of nitric-oxide synthase biosynthetic pr...	1/80	14/13915	0.0714286	12.4241	3.25196	0.0775838	0.208782	0.156265	STAT1	1
Week4_vs_Week0	Age:>30	Up	GO:0051262:protein tetramerization	2/80	82/13915	0.0243902	4.24238	2.2392	0.0807517	0.216338	0.16192	GBP5/HLA-DRB1	2
Week4_vs_Week0	Age:>30	Up	GO:0006878:intracellular copper ion homeostasis	1/80	15/13915	0.0666667	11.5958	3.12216	0.0828923	0.216601	0.162117	MT2A	1
Week4_vs_Week0	Age:>30	Up	GO:0033033:negative regulation of myeloid cell apoptotic process	1/80	15/13915	0.0666667	11.5958	3.12216	0.0828923	0.216601	0.162117	GAS6	1
Week4_vs_Week0	Age:>30	Up	GO:0045618:positive regulation of keratinocyte differentiation	1/80	15/13915	0.0666667	11.5958	3.12216	0.0828923	0.216601	0.162117	PLAAT4	1
Week4_vs_Week0	Age:>30	Up	GO:0097396:response to interleukin-17	1/80	15/13915	0.0666667	11.5958	3.12216	0.0828923	0.216601	0.162117	CXCL10	1
Week4_vs_Week0	Age:>30	Up	GO:0097398:cellular response to interleukin-17	1/80	15/13915	0.0666667	11.5958	3.12216	0.0828923	0.216601	0.162117	CXCL10	1
Week4_vs_Week0	Age:>30	Up	GO:0007252:I-kappaB phosphorylation	1/80	16/13915	0.0625	10.8711	3.0041	0.0881706	0.225812	0.169011	TLR7	1
Week4_vs_Week0	Age:>30	Up	GO:0071318:cellular response to ATP	1/80	16/13915	0.0625	10.8711	3.0041	0.0881706	0.225812	0.169011	P2RX7	1
Week4_vs_Week0	Age:>30	Up	GO:1904044:response to aldosterone	1/80	16/13915	0.0625	10.8711	3.0041	0.0881706	0.225812	0.169011	SH3RF1	1
Week4_vs_Week0	Age:>30	Up	GO:1901655:cellular response to ketone	2/80	87/13915	0.0229885	3.99856	2.13341	0.0893365	0.22815	0.170761	ACOD1/GAS6	2
Week4_vs_Week0	Age:>30	Up	GO:0045445:myoblast differentiation	2/80	88/13915	0.0227273	3.95312	2.1132	0.091085	0.230732	0.172694	CXCL10/CXCL9	2
Week4_vs_Week0	Age:>30	Up	GO:0140888:interferon-mediated signaling pathway	2/80	88/13915	0.0227273	3.95312	2.1132	0.091085	0.230732	0.172694	STAT1/PARP14	2
Week4_vs_Week0	Age:>30	Up	GO:0002830:positive regulation of type 2 immune response	1/80	17/13915	0.0588235	10.2316	2.89606	0.093419	0.230732	0.172694	IDO1	1
Week4_vs_Week0	Age:>30	Up	GO:0051767:nitric-oxide synthase biosynthetic process	1/80	17/13915	0.0588235	10.2316	2.89606	0.093419	0.230732	0.172694	STAT1	1
Week4_vs_Week0	Age:>30	Up	GO:0001580:detection of chemical stimulus involved in sensory perceptio...	1/80	18/13915	0.0555556	9.66319	2.79663	0.0986374	0.237441	0.177715	RTP4	1
Week4_vs_Week0	Age:>30	Up	GO:0002053:positive regulation of mesenchymal cell proliferation	1/80	18/13915	0.0555556	9.66319	2.79663	0.0986374	0.237441	0.177715	STAT1	1
Week4_vs_Week0	Age:>30	Up	GO:0002544:chronic inflammatory response	1/80	18/13915	0.0555556	9.66319	2.79663	0.0986374	0.237441	0.177715	IDO1	1
Week4_vs_Week0	Age:>30	Up	GO:0010460:positive regulation of heart rate	1/80	18/13915	0.0555556	9.66319	2.79663	0.0986374	0.237441	0.177715	GCH1	1
Week4_vs_Week0	Age:>30	Up	GO:0043171:peptide catabolic process	1/80	18/13915	0.0555556	9.66319	2.79663	0.0986374	0.237441	0.177715	ERAP2	1
Week4_vs_Week0	Age:>30	Up	GO:2000810:regulation of bicellular tight junction assembly	1/80	18/13915	0.0555556	9.66319	2.79663	0.0986374	0.237441	0.177715	GPBAR1	1
Week4_vs_Week0	Age:>30	Up	GO:0071407:cellular response to organic cyclic compound	5/80	427/13915	0.0117096	2.03674	1.65459	0.0991426	0.238339	0.178387	ACOD1/CASP7/STAT1/GPBAR1/P2RX7	5
Week4_vs_Week0	Age:>30	Up	GO:0045937:positive regulation of phosphate metabolic process	5/80	431/13915	0.0116009	2.01784	1.63226	0.102123	0.241859	0.181022	IL15/GAS6/HLA-DRB1/P2RX7/PARP14	5
Week4_vs_Week0	Age:>30	Up	GO:0072593:reactive oxygen species metabolic process	3/80	196/13915	0.0153061	2.66231	1.78221	0.103239	0.241859	0.181022	ACOD1/GCH1/P2RX7	3
Week4_vs_Week0	Age:>30	Up	GO:0048144:fibroblast proliferation	2/80	95/13915	0.0210526	3.66184	1.97957	0.103599	0.241859	0.181022	GAS6/IFI30	2
Week4_vs_Week0	Age:>30	Up	GO:0033123:positive regulation of purine nucleotide catabolic process	1/80	19/13915	0.0526316	9.15461	2.70468	0.103826	0.241859	0.181022	P2RX7	1
Week4_vs_Week0	Age:>30	Up	GO:0042537:benzene-containing compound metabolic process	1/80	19/13915	0.0526316	9.15461	2.70468	0.103826	0.241859	0.181022	IDO1	1
Week4_vs_Week0	Age:>30	Up	GO:0045821:positive regulation of glycolytic process	1/80	19/13915	0.0526316	9.15461	2.70468	0.103826	0.241859	0.181022	P2RX7	1
Week4_vs_Week0	Age:>30	Up	GO:0050999:regulation of nitric-oxide synthase activity	1/80	19/13915	0.0526316	9.15461	2.70468	0.103826	0.241859	0.181022	GCH1	1
Week4_vs_Week0	Age:>30	Up	GO:0055070:copper ion homeostasis	1/80	19/13915	0.0526316	9.15461	2.70468	0.103826	0.241859	0.181022	MT2A	1
Week4_vs_Week0	Age:>30	Up	GO:0016525:negative regulation of angiogenesis	2/80	96/13915	0.0208333	3.6237	1.96152	0.105424	0.244317	0.182862	CXCL10/STAT1	2
Week4_vs_Week0	Age:>30	Up	GO:0034312:diol biosynthetic process	1/80	20/13915	0.05	8.69688	2.61928	0.108986	0.248421	0.185933	GCH1	1
Week4_vs_Week0	Age:>30	Up	GO:0098760:response to interleukin-7	1/80	20/13915	0.05	8.69688	2.61928	0.108986	0.248421	0.185933	STAT1	1
Week4_vs_Week0	Age:>30	Up	GO:0017121:plasma membrane phospholipid scrambling	1/80	21/13915	0.047619	8.28274	2.53964	0.114116	0.252765	0.189184	P2RX7	1
Week4_vs_Week0	Age:>30	Up	GO:1900227:positive regulation of NLRP3 inflammasome complex assembly	1/80	21/13915	0.047619	8.28274	2.53964	0.114116	0.252765	0.189184	GBP5	1
Week4_vs_Week0	Age:>30	Up	GO:1900407:regulation of cellular response to oxidative stress	1/80	21/13915	0.047619	8.28274	2.53964	0.114116	0.252765	0.189184	GCH1	1
Week4_vs_Week0	Age:>30	Up	GO:0000303:response to superoxide	1/80	22/13915	0.0454545	7.90625	2.46511	0.119216	0.25835	0.193365	GCH1	1
Week4_vs_Week0	Age:>30	Up	GO:0050913:sensory perception of bitter taste	1/80	22/13915	0.0454545	7.90625	2.46511	0.119216	0.25835	0.193365	RTP4	1
Week4_vs_Week0	Age:>30	Up	GO:0051882:mitochondrial depolarization	1/80	22/13915	0.0454545	7.90625	2.46511	0.119216	0.25835	0.193365	P2RX7	1
Week4_vs_Week0	Age:>30	Up	GO:0141087:positive regulation of inflammasome-mediated signaling pathw...	1/80	22/13915	0.0454545	7.90625	2.46511	0.119216	0.25835	0.193365	GBP5	1
Week4_vs_Week0	Age:>30	Up	GO:2000773:negative regulation of cellular senescence	1/80	22/13915	0.0454545	7.90625	2.46511	0.119216	0.25835	0.193365	GCH1	1
Week4_vs_Week0	Age:>30	Up	GO:0007040:lysosome organization	2/80	104/13915	0.0192308	3.34495	1.82524	0.120326	0.259507	0.19423	RAB39A/P2RX7	2
Week4_vs_Week0	Age:>30	Up	GO:0002274:myeloid leukocyte activation	3/80	213/13915	0.0140845	2.44982	1.62142	0.124054	0.263637	0.197322	IL15/IFI35/BATF2	3
Week4_vs_Week0	Age:>30	Up	GO:0010667:negative regulation of cardiac muscle cell apoptotic process	1/80	23/13915	0.0434783	7.5625	2.39515	0.124288	0.263637	0.197322	GCH1	1
Week4_vs_Week0	Age:>30	Up	GO:0055075:potassium ion homeostasis	1/80	23/13915	0.0434783	7.5625	2.39515	0.124288	0.263637	0.197322	ATP1B3	1
Week4_vs_Week0	Age:>30	Up	GO:2000352:negative regulation of endothelial cell apoptotic process	1/80	23/13915	0.0434783	7.5625	2.39515	0.124288	0.263637	0.197322	GAS6	1
Week4_vs_Week0	Age:>30	Up	GO:1901136:carbohydrate derivative catabolic process	3/80	215/13915	0.0139535	2.42703	1.60352	0.126598	0.267279	0.200048	GM2A/FBXO6/P2RX7	3
Week4_vs_Week0	Age:>30	Up	GO:0071333:cellular response to glucose stimulus	2/80	108/13915	0.0185185	3.22106	1.762	0.127964	0.269846	0.201969	GAS6/HLA-DRB1	2
Week4_vs_Week0	Age:>30	Up	GO:0042401:biogenic amine biosynthetic process	1/80	24/13915	0.0416667	7.2474	2.32927	0.129331	0.269889	0.202001	GCH1	1
Week4_vs_Week0	Age:>30	Up	GO:0071295:cellular response to vitamin	1/80	24/13915	0.0416667	7.2474	2.32927	0.129331	0.269889	0.202001	GAS6	1
Week4_vs_Week0	Age:>30	Up	GO:0071331:cellular response to hexose stimulus	2/80	111/13915	0.018018	3.13401	1.71647	0.133766	0.276828	0.207195	GAS6/HLA-DRB1	2
Week4_vs_Week0	Age:>30	Up	GO:0045684:positive regulation of epidermis development	1/80	25/13915	0.04	6.9575	2.26707	0.134345	0.276828	0.207195	PLAAT4	1
Week4_vs_Week0	Age:>30	Up	GO:0006979:response to oxidative stress	4/80	344/13915	0.0116279	2.02253	1.46026	0.136034	0.279987	0.209559	CD2AP/VRK2/GCH1/STAT1	4
Week4_vs_Week0	Age:>30	Up	GO:0006882:intracellular zinc ion homeostasis	1/80	26/13915	0.0384615	6.6899	2.2082	0.139331	0.281	0.210317	MT2A	1
Week4_vs_Week0	Age:>30	Up	GO:0032212:positive regulation of telomere maintenance via telomerase	1/80	26/13915	0.0384615	6.6899	2.2082	0.139331	0.281	0.210317	GCH1	1
Week4_vs_Week0	Age:>30	Up	GO:0048668:collateral sprouting	1/80	26/13915	0.0384615	6.6899	2.2082	0.139331	0.281	0.210317	CD2AP	1
Week4_vs_Week0	Age:>30	Up	GO:1903077:negative regulation of protein localization to plasma membra...	1/80	26/13915	0.0384615	6.6899	2.2082	0.139331	0.281	0.210317	GBP1	1
Week4_vs_Week0	Age:>30	Up	GO:2000042:negative regulation of double-strand break repair via homolo...	1/80	26/13915	0.0384615	6.6899	2.2082	0.139331	0.281	0.210317	RMI2	1
Week4_vs_Week0	Age:>30	Up	GO:0003158:endothelium development	2/80	114/13915	0.0175439	3.05154	1.67247	0.139627	0.281283	0.210529	CD2AP/CXCL10	2
Week4_vs_Week0	Age:>30	Up	GO:0015718:monocarboxylic acid transport	2/80	115/13915	0.0173913	3.025	1.65812	0.141594	0.284291	0.212781	SLC6A12/P2RX7	2
Week4_vs_Week0	Age:>30	Up	GO:1903532:positive regulation of secretion by cell	3/80	228/13915	0.0131579	2.28865	1.49187	0.143581	0.286196	0.214207	CD2AP/HLA-DRB1/P2RX7	3
Week4_vs_Week0	Age:>30	Up	GO:0050921:positive regulation of chemotaxis	2/80	117/13915	0.017094	2.97329	1.62989	0.145545	0.288054	0.215597	CXCL10/GAS6	2
Week4_vs_Week0	Age:>30	Up	GO:0006516:glycoprotein catabolic process	1/80	28/13915	0.0357143	6.21205	2.09925	0.149218	0.292117	0.218638	FBXO6	1
Week4_vs_Week0	Age:>30	Up	GO:0034311:diol metabolic process	1/80	28/13915	0.0357143	6.21205	2.09925	0.149218	0.292117	0.218638	GCH1	1
Week4_vs_Week0	Age:>30	Up	GO:0090322:regulation of superoxide metabolic process	1/80	28/13915	0.0357143	6.21205	2.09925	0.149218	0.292117	0.218638	GCH1	1
Week4_vs_Week0	Age:>30	Up	GO:0033280:response to vitamin D	1/80	29/13915	0.0344828	5.99784	2.04868	0.154119	0.297831	0.222915	CXCL10	1
Week4_vs_Week0	Age:>30	Up	GO:0046717:acid secretion	1/80	29/13915	0.0344828	5.99784	2.04868	0.154119	0.297831	0.222915	P2RX7	1
Week4_vs_Week0	Age:>30	Up	GO:0051602:response to electrical stimulus	1/80	29/13915	0.0344828	5.99784	2.04868	0.154119	0.297831	0.222915	P2RX7	1
Week4_vs_Week0	Age:>30	Up	GO:0008544:epidermis development	3/80	236/13915	0.0127119	2.21107	1.42685	0.154393	0.298042	0.223073	PLAAT4/HLA-DRB1/MAFB	3
Week4_vs_Week0	Age:>30	Up	GO:0010463:mesenchymal cell proliferation	1/80	30/13915	0.0333333	5.79792	2.00042	0.158992	0.302069	0.226086	STAT1	1
Week4_vs_Week0	Age:>30	Up	GO:0034405:response to fluid shear stress	1/80	30/13915	0.0333333	5.79792	2.00042	0.158992	0.302069	0.226086	P2RX7	1
Week4_vs_Week0	Age:>30	Up	GO:1903580:positive regulation of ATP metabolic process	1/80	30/13915	0.0333333	5.79792	2.00042	0.158992	0.302069	0.226086	P2RX7	1
Week4_vs_Week0	Age:>30	Up	GO:1905144:response to acetylcholine	1/80	30/13915	0.0333333	5.79792	2.00042	0.158992	0.302069	0.226086	LY6E	1
Week4_vs_Week0	Age:>30	Up	GO:0051402:neuron apoptotic process	3/80	242/13915	0.0123967	2.15625	1.37978	0.162668	0.304536	0.227933	CD2AP/CASP7/GCH1	3
Week4_vs_Week0	Age:>30	Up	GO:0000289:nuclear-transcribed mRNA poly(A) tail shortening	1/80	31/13915	0.0322581	5.61089	1.95429	0.163838	0.304536	0.227933	SAMD4A	1
Week4_vs_Week0	Age:>30	Up	GO:0006730:one-carbon metabolic process	1/80	31/13915	0.0322581	5.61089	1.95429	0.163838	0.304536	0.227933	MTHFD2	1
Week4_vs_Week0	Age:>30	Up	GO:0044331:cell-cell adhesion mediated by cadherin	1/80	31/13915	0.0322581	5.61089	1.95429	0.163838	0.304536	0.227933	CD2AP	1
Week4_vs_Week0	Age:>30	Up	GO:0001678:intracellular glucose homeostasis	2/80	127/13915	0.015748	2.73917	1.49719	0.165624	0.307223	0.229944	GAS6/HLA-DRB1	2
Week4_vs_Week0	Age:>30	Up	GO:0034067:protein localization to Golgi apparatus	1/80	32/13915	0.03125	5.43555	1.91013	0.168656	0.309345	0.231533	GBP5	1
Week4_vs_Week0	Age:>30	Up	GO:0051347:positive regulation of transferase activity	3/80	247/13915	0.0121457	2.1126	1.34158	0.169666	0.310311	0.232255	PLAAT4/GAS6/HLA-DRB1	3
Week4_vs_Week0	Age:>30	Up	GO:0045807:positive regulation of endocytosis	2/80	129/13915	0.0155039	2.69671	1.47219	0.169699	0.310311	0.232255	IL15/GAS6	2
Week4_vs_Week0	Age:>30	Up	GO:0006986:response to unfolded protein	2/80	130/13915	0.0153846	2.67596	1.45987	0.171742	0.311834	0.233395	ATF3/FBXO6	2
Week4_vs_Week0	Age:>30	Up	GO:0007565:female pregnancy	2/80	130/13915	0.0153846	2.67596	1.45987	0.171742	0.311834	0.233395	ACOD1/IDO1	2
Week4_vs_Week0	Age:>30	Up	GO:0048873:homeostasis of number of cells within a tissue	1/80	33/13915	0.030303	5.27083	1.86778	0.173446	0.312724	0.234061	P2RX7	1
Week4_vs_Week0	Age:>30	Up	GO:0032781:positive regulation of ATP-dependent activity	1/80	34/13915	0.0294118	5.11581	1.82711	0.17821	0.318446	0.238344	ATP1B3	1
Week4_vs_Week0	Age:>30	Up	GO:0033028:myeloid cell apoptotic process	1/80	34/13915	0.0294118	5.11581	1.82711	0.17821	0.318446	0.238344	GAS6	1
Week4_vs_Week0	Age:>30	Up	GO:0072659:protein localization to plasma membrane	3/80	255/13915	0.0117647	2.04632	1.28231	0.181041	0.322547	0.241413	ATP1B3/GBP1/GAS6	3
Week4_vs_Week0	Age:>30	Up	GO:0001764:neuron migration	2/80	135/13915	0.0148148	2.57685	1.39996	0.182021	0.323701	0.242277	GAS6/SH3RF1	2
Week4_vs_Week0	Age:>30	Up	GO:0006270:DNA replication initiation	1/80	36/13915	0.0277778	4.8316	1.75038	0.187655	0.329447	0.246578	GMNN	1
Week4_vs_Week0	Age:>30	Up	GO:0070670:response to interleukin-4	1/80	36/13915	0.0277778	4.8316	1.75038	0.187655	0.329447	0.246578	PARP14	1
Week4_vs_Week0	Age:>30	Up	GO:0034101:erythrocyte homeostasis	2/80	139/13915	0.0143885	2.5027	1.35394	0.19031	0.333447	0.249572	STAT1/MAFB	2
Week4_vs_Week0	Age:>30	Up	GO:0086009:membrane repolarization	1/80	37/13915	0.027027	4.70101	1.71411	0.192338	0.333447	0.249572	ATP1B3	1
Week4_vs_Week0	Age:>30	Up	GO:0048771:tissue remodeling	2/80	141/13915	0.0141844	2.4672	1.33153	0.194474	0.336582	0.251918	IL15/P2RX7	2
Week4_vs_Week0	Age:>30	Up	GO:0170039:proteinogenic amino acid metabolic process	2/80	142/13915	0.0140845	2.44982	1.32046	0.196561	0.337944	0.252938	IL4I1/IDO1	2
Week4_vs_Week0	Age:>30	Up	GO:0010659:cardiac muscle cell apoptotic process	1/80	38/13915	0.0263158	4.5773	1.67912	0.196993	0.337944	0.252938	GCH1	1
Week4_vs_Week0	Age:>30	Up	GO:0042311:vasodilation	1/80	38/13915	0.0263158	4.5773	1.67912	0.196993	0.337944	0.252938	GCH1	1
Week4_vs_Week0	Age:>30	Up	GO:0042398:cellular modified amino acid biosynthetic process	1/80	38/13915	0.0263158	4.5773	1.67912	0.196993	0.337944	0.252938	GCH1	1
Week4_vs_Week0	Age:>30	Up	GO:0043331:response to dsRNA	1/80	38/13915	0.0263158	4.5773	1.67912	0.196993	0.337944	0.252938	P2RX7	1
Week4_vs_Week0	Age:>30	Up	GO:0141085:regulation of inflammasome-mediated signaling pathway	1/80	38/13915	0.0263158	4.5773	1.67912	0.196993	0.337944	0.252938	GBP5	1
Week4_vs_Week0	Age:>30	Up	GO:0046496:nicotinamide nucleotide metabolic process	2/80	144/13915	0.0138889	2.4158	1.29862	0.200743	0.341339	0.255478	IDO1/P2RX7	2
Week4_vs_Week0	Age:>30	Up	GO:0085029:extracellular matrix assembly	1/80	39/13915	0.025641	4.45994	1.64532	0.201623	0.341339	0.255478	GAS6	1
Week4_vs_Week0	Age:>30	Up	GO:0120163:negative regulation of cold-induced thermogenesis	1/80	39/13915	0.025641	4.45994	1.64532	0.201623	0.341339	0.255478	IL15	1
Week4_vs_Week0	Age:>30	Up	GO:0140632:canonical inflammasome complex assembly	1/80	39/13915	0.025641	4.45994	1.64532	0.201623	0.341339	0.255478	GBP5	1
Week4_vs_Week0	Age:>30	Up	GO:0006418:tRNA aminoacylation for protein translation	1/80	40/13915	0.025	4.34844	1.61264	0.206226	0.345241	0.258399	WARS1	1
Week4_vs_Week0	Age:>30	Up	GO:0042092:type 2 immune response	1/80	40/13915	0.025	4.34844	1.61264	0.206226	0.345241	0.258399	IDO1	1
Week4_vs_Week0	Age:>30	Up	GO:1990089:response to nerve growth factor	1/80	40/13915	0.025	4.34844	1.61264	0.206226	0.345241	0.258399	CD2AP	1
Week4_vs_Week0	Age:>30	Up	GO:0044706:multi-multicellular organism process	2/80	148/13915	0.0135135	2.35051	1.256	0.209138	0.349335	0.261463	ACOD1/IDO1	2
Week4_vs_Week0	Age:>30	Up	GO:0001937:negative regulation of endothelial cell proliferation	1/80	41/13915	0.0243902	4.24238	1.58102	0.210802	0.349335	0.261463	STAT1	1
Week4_vs_Week0	Age:>30	Up	GO:0170033:L-amino acid metabolic process	2/80	149/13915	0.0134228	2.33473	1.24556	0.211243	0.349744	0.261769	IL4I1/IDO1	2
Week4_vs_Week0	Age:>30	Up	GO:0006836:neurotransmitter transport	2/80	150/13915	0.0133333	2.31917	1.2352	0.21335	0.352585	0.263896	SLC6A12/P2RX7	2
Week4_vs_Week0	Age:>30	Up	GO:0009988:cell-cell recognition	1/80	42/13915	0.0238095	4.14137	1.55039	0.215353	0.35477	0.265531	CD2AP	1
Week4_vs_Week0	Age:>30	Up	GO:0009749:response to glucose	2/80	152/13915	0.0131579	2.28865	1.21474	0.217571	0.357919	0.267888	GAS6/HLA-DRB1	2
Week4_vs_Week0	Age:>30	Up	GO:0061025:membrane fusion	2/80	153/13915	0.0130719	2.27369	1.20462	0.219684	0.359746	0.269255	RAB39A/GAS6	2
Week4_vs_Week0	Age:>30	Up	GO:0045778:positive regulation of ossification	1/80	43/13915	0.0232558	4.04506	1.52069	0.219878	0.359746	0.269255	P2RX7	1
Week4_vs_Week0	Age:>30	Up	GO:0051205:protein insertion into membrane	1/80	43/13915	0.0232558	4.04506	1.52069	0.219878	0.359746	0.269255	RTP4	1
Week4_vs_Week0	Age:>30	Up	GO:0141084:inflammasome-mediated signaling pathway	1/80	43/13915	0.0232558	4.04506	1.52069	0.219878	0.359746	0.269255	GBP5	1
Week4_vs_Week0	Age:>30	Up	GO:0043029:T cell homeostasis	1/80	44/13915	0.0227273	3.95312	1.49189	0.224377	0.365448	0.273523	P2RX7	1
Week4_vs_Week0	Age:>30	Up	GO:0051346:negative regulation of hydrolase activity	2/80	156/13915	0.0128205	2.22997	1.17475	0.226034	0.367815	0.275295	GAS6/SH3RF1	2
Week4_vs_Week0	Age:>30	Up	GO:0007007:inner mitochondrial membrane organization	1/80	45/13915	0.0222222	3.86528	1.46392	0.22885	0.368737	0.275985	TIMM10	1
Week4_vs_Week0	Age:>30	Up	GO:0045216:cell-cell junction organization	2/80	158/13915	0.0126582	2.20174	1.1552	0.230275	0.370372	0.277208	CD2AP/GPBAR1	2
Week4_vs_Week0	Age:>30	Up	GO:0035592:establishment of protein localization to extracellular regio...	3/80	289/13915	0.0103806	1.80558	1.05234	0.231432	0.371587	0.278118	CD2AP/HLA-DRB1/P2RX7	3
Week4_vs_Week0	Age:>30	Up	GO:0006509:membrane protein ectodomain proteolysis	1/80	46/13915	0.0217391	3.78125	1.43674	0.233298	0.371587	0.278118	P2RX7	1
Week4_vs_Week0	Age:>30	Up	GO:0006968:cellular defense response	1/80	46/13915	0.0217391	3.78125	1.43674	0.233298	0.371587	0.278118	CXCL9	1
Week4_vs_Week0	Age:>30	Up	GO:0071692:protein localization to extracellular region	3/80	293/13915	0.0102389	1.78093	1.02732	0.237535	0.375644	0.281155	CD2AP/HLA-DRB1/P2RX7	3
Week4_vs_Week0	Age:>30	Up	GO:0001706:endoderm formation	1/80	47/13915	0.0212766	3.7008	1.41031	0.23772	0.375644	0.281155	DUSP5	1
Week4_vs_Week0	Age:>30	Up	GO:0010332:response to gamma radiation	1/80	47/13915	0.0212766	3.7008	1.41031	0.23772	0.375644	0.281155	CXCL10	1
Week4_vs_Week0	Age:>30	Up	GO:0006513:protein monoubiquitination	1/80	48/13915	0.0208333	3.6237	1.3846	0.242118	0.380591	0.284858	CUL1	1
Week4_vs_Week0	Age:>30	Up	GO:0051338:regulation of transferase activity	4/80	442/13915	0.00904977	1.5741	0.932705	0.249314	0.389526	0.291545	PLAAT4/GAS6/HLA-DRB1/WARS1	4
Week4_vs_Week0	Age:>30	Up	GO:0170041:non-proteinogenic amino acid metabolic process	1/80	51/13915	0.0196078	3.41054	1.3114	0.25516	0.394219	0.295057	IDO1	1
Week4_vs_Week0	Age:>30	Up	GO:0002931:response to ischemia	1/80	52/13915	0.0192308	3.34495	1.28822	0.259458	0.396779	0.296974	P2RX7	1
Week4_vs_Week0	Age:>30	Up	GO:0072577:endothelial cell apoptotic process	1/80	52/13915	0.0192308	3.34495	1.28822	0.259458	0.396779	0.296974	GAS6	1
Week4_vs_Week0	Age:>30	Up	GO:0035914:skeletal muscle cell differentiation	1/80	53/13915	0.0188679	3.28184	1.26559	0.263732	0.400319	0.299623	ATF3	1
Week4_vs_Week0	Age:>30	Up	GO:0009410:response to xenobiotic stimulus	3/80	310/13915	0.00967742	1.68327	0.92513	0.263771	0.400319	0.299623	STAT1/GAS6/P2RX7	3
Week4_vs_Week0	Age:>30	Up	GO:0043462:regulation of ATP-dependent activity	1/80	54/13915	0.0185185	3.22106	1.24349	0.267981	0.403313	0.301864	ATP1B3	1
Week4_vs_Week0	Age:>30	Up	GO:0043470:regulation of carbohydrate catabolic process	1/80	54/13915	0.0185185	3.22106	1.24349	0.267981	0.403313	0.301864	P2RX7	1
Week4_vs_Week0	Age:>30	Up	GO:0046605:regulation of centrosome cycle	1/80	54/13915	0.0185185	3.22106	1.24349	0.267981	0.403313	0.301864	ATF5	1
Week4_vs_Week0	Age:>30	Up	GO:0097035:regulation of membrane lipid distribution	1/80	54/13915	0.0185185	3.22106	1.24349	0.267981	0.403313	0.301864	P2RX7	1
Week4_vs_Week0	Age:>30	Up	GO:0019674:NAD metabolic process	1/80	55/13915	0.0181818	3.1625	1.2219	0.272206	0.407292	0.304842	IDO1	1
Week4_vs_Week0	Age:>30	Up	GO:0031100:animal organ regeneration	1/80	55/13915	0.0181818	3.1625	1.2219	0.272206	0.407292	0.304842	GAS6	1
Week4_vs_Week0	Age:>30	Up	GO:0170040:proteinogenic amino acid catabolic process	1/80	56/13915	0.0178571	3.10603	1.20081	0.276406	0.410174	0.306999	IL4I1	1
Week4_vs_Week0	Age:>30	Up	GO:0045926:negative regulation of growth	2/80	183/13915	0.010929	1.90096	0.932919	0.283563	0.419756	0.314171	MT2A/BST2	2
Week4_vs_Week0	Age:>30	Up	GO:0006767:water-soluble vitamin metabolic process	1/80	59/13915	0.0169492	2.94809	1.14025	0.288866	0.421039	0.315131	MTHFD2	1
Week4_vs_Week0	Age:>30	Up	GO:0034605:cellular response to heat	1/80	59/13915	0.0169492	2.94809	1.14025	0.288866	0.421039	0.315131	CXCL10	1
Week4_vs_Week0	Age:>30	Up	GO:0007585:respiratory gaseous exchange by respiratory system	1/80	60/13915	0.0166667	2.89896	1.12091	0.292972	0.423599	0.317047	MAFB	1
Week4_vs_Week0	Age:>30	Up	GO:0046824:positive regulation of nucleocytoplasmic transport	1/80	60/13915	0.0166667	2.89896	1.12091	0.292972	0.423599	0.317047	GAS6	1
Week4_vs_Week0	Age:>30	Up	GO:0140115:export across plasma membrane	1/80	60/13915	0.0166667	2.89896	1.12091	0.292972	0.423599	0.317047	ATP1B3	1
Week4_vs_Week0	Age:>30	Up	GO:0170035:L-amino acid catabolic process	1/80	60/13915	0.0166667	2.89896	1.12091	0.292972	0.423599	0.317047	IL4I1	1
Week4_vs_Week0	Age:>30	Up	GO:0044091:membrane biogenesis	1/80	61/13915	0.0163934	2.85143	1.10196	0.297054	0.428471	0.320693	MAFB	1
Week4_vs_Week0	Age:>30	Up	GO:0045732:positive regulation of protein catabolic process	2/80	190/13915	0.0105263	1.83092	0.876924	0.298478	0.429837	0.321716	NUB1/SH3RF1	2
Week4_vs_Week0	Age:>30	Up	GO:0032102:negative regulation of response to external stimulus	3/80	335/13915	0.00895522	1.55765	0.785625	0.30296	0.434902	0.325507	ACOD1/HLA-DRB1/PARP14	3
Week4_vs_Week0	Age:>30	Up	GO:0046323:D-glucose import	1/80	63/13915	0.015873	2.76091	1.06521	0.305149	0.435617	0.326042	CD2AP	1
Week4_vs_Week0	Age:>30	Up	GO:0045444:fat cell differentiation	2/80	196/13915	0.0102041	1.77487	0.830765	0.311229	0.442196	0.330966	ATF5/MAFB	2
Week4_vs_Week0	Age:>30	Up	GO:0042472:inner ear morphogenesis	1/80	65/13915	0.0153846	2.67596	1.02986	0.313152	0.443182	0.331704	MAFB	1
Week4_vs_Week0	Age:>30	Up	GO:0007492:endoderm development	1/80	66/13915	0.0151515	2.63542	1.01268	0.31712	0.447042	0.334593	DUSP5	1
Week4_vs_Week0	Age:>30	Up	GO:0071260:cellular response to mechanical stimulus	1/80	66/13915	0.0151515	2.63542	1.01268	0.31712	0.447042	0.334593	TLR7	1
Week4_vs_Week0	Age:>30	Up	GO:0042593:glucose homeostasis	2/80	199/13915	0.0100503	1.74812	0.808282	0.317588	0.447353	0.334826	GAS6/HLA-DRB1	2
Week4_vs_Week0	Age:>30	Up	GO:0021954:central nervous system neuron development	1/80	67/13915	0.0149254	2.59608	0.995819	0.321064	0.44979	0.33665	ATF5	1
Week4_vs_Week0	Age:>30	Up	GO:0071496:cellular response to external stimulus	1/80	67/13915	0.0149254	2.59608	0.995819	0.321064	0.44979	0.33665	TLR7	1
Week4_vs_Week0	Age:>30	Up	GO:0050821:protein stabilization	2/80	203/13915	0.00985222	1.71367	0.778891	0.326048	0.455003	0.340552	ATP1B3/IFI30	2
Week4_vs_Week0	Age:>30	Up	GO:0002437:inflammatory response to antigenic stimulus	1/80	69/13915	0.0144928	2.52083	0.962998	0.328887	0.457195	0.342193	HLA-DRB1	1
Week4_vs_Week0	Age:>30	Up	GO:0032411:positive regulation of transporter activity	1/80	69/13915	0.0144928	2.52083	0.962998	0.328887	0.457195	0.342193	ATP1B3	1
Week4_vs_Week0	Age:>30	Up	GO:1902750:negative regulation of cell cycle G2/M phase transition	1/80	69/13915	0.0144928	2.52083	0.962998	0.328887	0.457195	0.342193	ATF5	1
Week4_vs_Week0	Age:>30	Up	GO:0060249:anatomical structure homeostasis	2/80	207/13915	0.00966184	1.68056	0.750141	0.334481	0.462948	0.346498	CD2AP/P2RX7	2
Week4_vs_Week0	Age:>30	Up	GO:0051606:detection of stimulus	2/80	208/13915	0.00961538	1.67248	0.743051	0.336585	0.462948	0.346498	RTP4/HLA-DRB1	2
Week4_vs_Week0	Age:>30	Up	GO:0006809:nitric oxide biosynthetic process	1/80	71/13915	0.0140845	2.44982	0.931312	0.33662	0.462948	0.346498	GCH1	1
Week4_vs_Week0	Age:>30	Up	GO:0097194:execution phase of apoptosis	1/80	71/13915	0.0140845	2.44982	0.931312	0.33662	0.462948	0.346498	CASP7	1
Week4_vs_Week0	Age:>30	Up	GO:0060079:excitatory postsynaptic potential	1/80	72/13915	0.0138889	2.4158	0.91587	0.340453	0.466441	0.349113	P2RX7	1
Week4_vs_Week0	Age:>30	Up	GO:0006094:gluconeogenesis	1/80	73/13915	0.0136986	2.38271	0.900685	0.344265	0.469168	0.351153	ATF3	1
Week4_vs_Week0	Age:>30	Up	GO:0032088:negative regulation of NF-kappaB transcription factor activi...	1/80	73/13915	0.0136986	2.38271	0.900685	0.344265	0.469168	0.351153	ACOD1	1
Week4_vs_Week0	Age:>30	Up	GO:0048661:positive regulation of smooth muscle cell proliferation	1/80	77/13915	0.012987	2.25893	0.842347	0.359295	0.4838	0.362105	STAT1	1
Week4_vs_Week0	Age:>30	Up	GO:0042326:negative regulation of phosphorylation	2/80	219/13915	0.00913242	1.58847	0.667469	0.359594	0.483842	0.362137	WARS1/PARP14	2
Week4_vs_Week0	Age:>30	Up	GO:0030968:endoplasmic reticulum unfolded protein response	1/80	78/13915	0.0128205	2.22997	0.828326	0.362999	0.486969	0.364477	ATF3	1
Week4_vs_Week0	Age:>30	Up	GO:0000082:G1/S transition of mitotic cell cycle	2/80	221/13915	0.00904977	1.5741	0.654178	0.363749	0.487613	0.364959	PSME2/CUL1	2
Week4_vs_Week0	Age:>30	Up	GO:1901264:carbohydrate derivative transport	1/80	79/13915	0.0126582	2.20174	0.814517	0.366682	0.489724	0.366539	CALHM6	1
Week4_vs_Week0	Age:>30	Up	GO:0002532:production of molecular mediator involved in inflammatory re...	1/80	80/13915	0.0125	2.17422	0.800914	0.370343	0.492063	0.368289	GBP5	1
Week4_vs_Week0	Age:>30	Up	GO:0098869:cellular oxidant detoxification	1/80	80/13915	0.0125	2.17422	0.800914	0.370343	0.492063	0.368289	GCH1	1
Week4_vs_Week0	Age:>30	Up	GO:2001057:reactive nitrogen species metabolic process	1/80	80/13915	0.0125	2.17422	0.800914	0.370343	0.492063	0.368289	GCH1	1
Week4_vs_Week0	Age:>30	Up	GO:0002793:positive regulation of peptide secretion	1/80	81/13915	0.0123457	2.14738	0.78751	0.373984	0.49435	0.370002	HLA-DRB1	1
Week4_vs_Week0	Age:>30	Up	GO:0016079:synaptic vesicle exocytosis	1/80	81/13915	0.0123457	2.14738	0.78751	0.373984	0.49435	0.370002	P2RX7	1
Week4_vs_Week0	Age:>30	Up	GO:1905954:positive regulation of lipid localization	1/80	81/13915	0.0123457	2.14738	0.78751	0.373984	0.49435	0.370002	P2RX7	1
Week4_vs_Week0	Age:>30	Up	GO:0032868:response to insulin	2/80	231/13915	0.00865801	1.50595	0.589645	0.384369	0.503092	0.376544	CD2AP/STAT1	2
Week4_vs_Week0	Age:>30	Up	GO:0032963:collagen metabolic process	1/80	84/13915	0.0119048	2.07068	0.748438	0.384783	0.503092	0.376544	P2RX7	1
Week4_vs_Week0	Age:>30	Up	GO:0046330:positive regulation of JNK cascade	1/80	87/13915	0.0114943	1.99928	0.710967	0.395398	0.513618	0.384423	SH3RF1	1
Week4_vs_Week0	Age:>30	Up	GO:0034446:substrate adhesion-dependent cell spreading	1/80	88/13915	0.0113636	1.97656	0.69881	0.398895	0.516673	0.386709	GBP1	1
Week4_vs_Week0	Age:>30	Up	GO:0006885:regulation of pH	1/80	89/13915	0.011236	1.95435	0.686812	0.402373	0.519684	0.388963	RAB39A	1
Week4_vs_Week0	Age:>30	Up	GO:0044843:cell cycle G1/S phase transition	2/80	243/13915	0.00823045	1.43158	0.5161	0.408738	0.52602	0.393705	PSME2/CUL1	2
Week4_vs_Week0	Age:>30	Up	GO:0050890:cognition	2/80	245/13915	0.00816327	1.4199	0.504225	0.412756	0.529302	0.396161	GM2A/HLA-DRA	2
Week4_vs_Week0	Age:>30	Up	GO:0090398:cellular senescence	1/80	93/13915	0.0107527	1.8703	0.640331	0.416087	0.532438	0.398509	GCH1	1
Week4_vs_Week0	Age:>30	Up	GO:0033044:regulation of chromosome organization	2/80	248/13915	0.00806452	1.40272	0.486604	0.418758	0.535476	0.400782	GCH1/RMI2	2
Week4_vs_Week0	Age:>30	Up	GO:0035296:regulation of tube diameter	1/80	100/13915	0.01	1.73937	0.564249	0.439342	0.552781	0.413734	GCH1	1
Week4_vs_Week0	Age:>30	Up	GO:0120034:positive regulation of plasma membrane bounded cell projecti...	1/80	100/13915	0.01	1.73937	0.564249	0.439342	0.552781	0.413734	P2RX7	1
Week4_vs_Week0	Age:>30	Up	GO:0009593:detection of chemical stimulus	1/80	101/13915	0.00990099	1.72215	0.553875	0.442589	0.555315	0.415631	RTP4	1
Week4_vs_Week0	Age:>30	Up	GO:0033045:regulation of sister chromatid segregation	1/80	102/13915	0.00980392	1.70527	0.543617	0.445817	0.556654	0.416633	RMI2	1
Week4_vs_Week0	Age:>30	Up	GO:0036503:ERAD pathway	1/80	105/13915	0.00952381	1.65655	0.513506	0.455391	0.565475	0.423236	FBXO6	1
Week4_vs_Week0	Age:>30	Up	GO:0007517:muscle organ development	2/80	267/13915	0.00749064	1.3029	0.380019	0.456042	0.565504	0.423257	CXCL10/ATF3	2
Week4_vs_Week0	Age:>30	Up	GO:0008584:male gonad development	1/80	107/13915	0.00934579	1.62558	0.493962	0.461683	0.570537	0.427025	CD2AP	1
Week4_vs_Week0	Age:>30	Up	GO:0044089:positive regulation of cellular component biogenesis	3/80	442/13915	0.00678733	1.18057	0.293365	0.469295	0.577964	0.432583	GBP5/P2RX7/WARS1	3
Week4_vs_Week0	Age:>30	Up	GO:0061157:mRNA destabilization	1/80	111/13915	0.00900901	1.567	0.456065	0.474052	0.581439	0.435184	SAMD4A	1
Week4_vs_Week0	Age:>30	Up	GO:0099643:signal release from synapse	1/80	112/13915	0.00892857	1.55301	0.446827	0.4771	0.583194	0.436497	P2RX7	1
Week4_vs_Week0	Age:>30	Up	GO:0062013:positive regulation of small molecule metabolic process	1/80	114/13915	0.00877193	1.52577	0.42862	0.483144	0.587	0.439346	P2RX7	1
Week4_vs_Week0	Age:>30	Up	GO:0031589:cell-substrate adhesion	2/80	285/13915	0.00701754	1.22061	0.286147	0.490098	0.592654	0.443578	GBP1/GAS6	2
Week4_vs_Week0	Age:>30	Up	GO:0009611:response to wounding	3/80	457/13915	0.00656455	1.14182	0.234418	0.49147	0.593914	0.444521	CD2AP/CASP7/GAS6	3
Week4_vs_Week0	Age:>30	Up	GO:0008643:carbohydrate transport	1/80	118/13915	0.00847458	1.47405	0.393234	0.495025	0.596213	0.446242	CD2AP	1
Week4_vs_Week0	Age:>30	Up	GO:0051493:regulation of cytoskeleton organization	3/80	468/13915	0.00641026	1.11498	0.192411	0.507451	0.608738	0.455616	CD2AP/BST2/P2RX7	3
Week4_vs_Week0	Age:>30	Up	GO:0061351:neural precursor cell proliferation	1/80	123/13915	0.00813008	1.41413	0.350795	0.509499	0.609169	0.455938	ATF5	1
Week4_vs_Week0	Age:>30	Up	GO:0043467:regulation of generation of precursor metabolites and energy	1/80	124/13915	0.00806452	1.40272	0.342531	0.512344	0.61095	0.457272	P2RX7	1
Week4_vs_Week0	Age:>30	Up	GO:0051983:regulation of chromosome segregation	1/80	125/13915	0.008	1.3915	0.334338	0.515173	0.612298	0.458281	RMI2	1
Week4_vs_Week0	Age:>30	Up	GO:0045727:positive regulation of translation	1/80	126/13915	0.00793651	1.38046	0.326216	0.517985	0.614022	0.459571	SAMD4A	1
Week4_vs_Week0	Age:>30	Up	GO:0048659:smooth muscle cell proliferation	1/80	127/13915	0.00787402	1.36959	0.318162	0.520782	0.615314	0.460538	STAT1	1
Week4_vs_Week0	Age:>30	Up	GO:0071466:cellular response to xenobiotic stimulus	1/80	127/13915	0.00787402	1.36959	0.318162	0.520782	0.615314	0.460538	GAS6	1
Week4_vs_Week0	Age:>30	Up	GO:0044283:small molecule biosynthetic process	3/80	478/13915	0.00627615	1.09166	0.155065	0.521758	0.616064	0.4611	IDO1/ATF3/GCH1	3
Week4_vs_Week0	Age:>30	Up	GO:0035264:multicellular organism growth	1/80	128/13915	0.0078125	1.35889	0.310177	0.523562	0.616982	0.461787	ATF5	1
Week4_vs_Week0	Age:>30	Up	GO:0040017:positive regulation of locomotion	3/80	491/13915	0.00610998	1.06275	0.107653	0.540027	0.628173	0.470163	CXCL10/CD274/GAS6	3
Week4_vs_Week0	Age:>30	Up	GO:0044282:small molecule catabolic process	2/80	313/13915	0.00638978	1.11142	0.151608	0.540396	0.628197	0.47018	IL4I1/IDO1	2
Week4_vs_Week0	Age:>30	Up	GO:0007626:locomotory behavior	1/80	136/13915	0.00735294	1.27895	0.248583	0.54524	0.631768	0.472853	IDO1	1
Week4_vs_Week0	Age:>30	Up	GO:0007098:centrosome cycle	1/80	137/13915	0.00729927	1.26962	0.241155	0.547881	0.633224	0.473943	ATF5	1
Week4_vs_Week0	Age:>30	Up	GO:1990845:adaptive thermogenesis	1/80	139/13915	0.00719424	1.25135	0.226467	0.553116	0.637232	0.476943	IL15	1
Week4_vs_Week0	Age:>30	Up	GO:0098739:import across plasma membrane	1/80	141/13915	0.0070922	1.2336	0.211998	0.558291	0.641555	0.480178	ATP1B3	1
Week4_vs_Week0	Age:>30	Up	GO:0030308:negative regulation of cell growth	1/80	142/13915	0.00704225	1.22491	0.204844	0.560857	0.642455	0.480852	BST2	1
Week4_vs_Week0	Age:>30	Up	GO:0048469:cell maturation	1/80	142/13915	0.00704225	1.22491	0.204844	0.560857	0.642455	0.480852	IL15	1
Week4_vs_Week0	Age:>30	Up	GO:0009411:response to UV	1/80	143/13915	0.00699301	1.21635	0.197743	0.563408	0.644558	0.482426	CASP7	1
Week4_vs_Week0	Age:>30	Up	GO:0044839:cell cycle G2/M phase transition	1/80	146/13915	0.00684932	1.19135	0.176743	0.570972	0.651559	0.487666	ATF5	1
Week4_vs_Week0	Age:>30	Up	GO:0030041:actin filament polymerization	1/80	147/13915	0.00680272	1.18325	0.169842	0.573465	0.65399	0.489485	CD2AP	1
Week4_vs_Week0	Age:>30	Up	GO:0032970:regulation of actin filament-based process	2/80	333/13915	0.00600601	1.04467	0.0627385	0.574212	0.654428	0.489813	CD2AP/BST2	2
Week4_vs_Week0	Age:>30	Up	GO:0042445:hormone metabolic process	1/80	149/13915	0.00671141	1.16737	0.156184	0.578408	0.657961	0.492458	IL4I1	1
Week4_vs_Week0	Age:>30	Up	GO:0006813:potassium ion transport	1/80	152/13915	0.00657895	1.14433	0.136047	0.585716	0.663762	0.496799	ATP1B3	1
Week4_vs_Week0	Age:>30	Up	GO:0032409:regulation of transporter activity	1/80	153/13915	0.00653595	1.13685	0.129425	0.588124	0.665237	0.497903	ATP1B3	1
Week4_vs_Week0	Age:>30	Up	GO:0016050:vesicle organization	2/80	344/13915	0.00581395	1.01126	0.0160867	0.592041	0.66854	0.500376	RAB39A/P2RX7	2
Week4_vs_Week0	Age:>30	Up	GO:0031099:regeneration	1/80	156/13915	0.00641026	1.11498	0.109822	0.595265	0.669952	0.501433	GAS6	1
Week4_vs_Week0	Age:>30	Up	GO:0048284:organelle fusion	1/80	156/13915	0.00641026	1.11498	0.109822	0.595265	0.669952	0.501433	RAB39A	1
Week4_vs_Week0	Age:>30	Up	GO:0051168:nuclear export	1/80	159/13915	0.00628931	1.09395	0.0905972	0.602285	0.674484	0.504825	GAS6	1
Week4_vs_Week0	Age:>30	Up	GO:0048167:regulation of synaptic plasticity	1/80	162/13915	0.00617284	1.07369	0.0717362	0.609184	0.68025	0.50914	CD2AP	1
Week4_vs_Week0	Age:>30	Up	GO:0007623:circadian rhythm	1/80	167/13915	0.00598802	1.04154	0.0410683	0.620421	0.687535	0.514592	ATF5	1
Week4_vs_Week0	Age:>30	Up	GO:0042180:cellular ketone metabolic process	1/80	172/13915	0.00581395	1.01126	0.0113036	0.631339	0.696636	0.521404	IDO1	1
Week4_vs_Week0	Age:>30	Up	GO:0006839:mitochondrial transport	1/80	178/13915	0.00561798	0.977177	-0.0233034	0.644031	0.70761	0.529618	TIMM10	1
Week4_vs_Week0	Age:>30	Up	GO:0048588:developmental cell growth	1/80	179/13915	0.00558659	0.971718	-0.0289594	0.646104	0.709024	0.530676	CD2AP	1
Week4_vs_Week0	Age:>30	Up	GO:0032869:cellular response to insulin stimulus	1/80	183/13915	0.00546448	0.950478	-0.0512787	0.654278	0.714514	0.534785	STAT1	1
Week4_vs_Week0	Age:>30	Up	GO:0045055:regulated exocytosis	1/80	183/13915	0.00546448	0.950478	-0.0512787	0.654278	0.714514	0.534785	P2RX7	1
Week4_vs_Week0	Age:>30	Up	GO:0060560:developmental growth involved in morphogenesis	1/80	186/13915	0.00537634	0.935148	-0.0677084	0.660285	0.717598	0.537093	CD2AP	1
Week4_vs_Week0	Age:>30	Up	GO:0032200:telomere organization	1/80	187/13915	0.00534759	0.930147	-0.0731279	0.662265	0.71845	0.537731	GCH1	1
Week4_vs_Week0	Age:>30	Up	GO:0016049:cell growth	2/80	393/13915	0.00508906	0.885178	-0.175583	0.664783	0.720748	0.539451	CD2AP/BST2	2
Week4_vs_Week0	Age:>30	Up	GO:0007596:blood coagulation	1/80	192/13915	0.00520833	0.905924	-0.0998123	0.671993	0.726817	0.543993	GAS6	1
Week4_vs_Week0	Age:>30	Up	GO:0016311:dephosphorylation	1/80	192/13915	0.00520833	0.905924	-0.0998123	0.671993	0.726817	0.543993	DUSP5	1
Week4_vs_Week0	Age:>30	Up	GO:0046034:ATP metabolic process	1/80	194/13915	0.00515464	0.896585	-0.110299	0.675806	0.729628	0.546098	P2RX7	1
Week4_vs_Week0	Age:>30	Up	GO:0071695:anatomical structure maturation	1/80	194/13915	0.00515464	0.896585	-0.110299	0.675806	0.729628	0.546098	IL15	1
Week4_vs_Week0	Age:>30	Up	GO:0050817:coagulation	1/80	196/13915	0.00510204	0.887436	-0.120683	0.679576	0.732382	0.548159	GAS6	1
Week4_vs_Week0	Age:>30	Up	GO:0007599:hemostasis	1/80	199/13915	0.00502513	0.874058	-0.136071	0.685149	0.734874	0.550024	GAS6	1
Week4_vs_Week0	Age:>30	Up	GO:0043413:macromolecule glycosylation	1/80	199/13915	0.00502513	0.874058	-0.136071	0.685149	0.734874	0.550024	IL15	1
Week4_vs_Week0	Age:>30	Up	GO:0046434:organophosphate catabolic process	1/80	202/13915	0.0049505	0.861077	-0.15124	0.690627	0.737678	0.552122	P2RX7	1
Week4_vs_Week0	Age:>30	Up	GO:0065004:protein-DNA complex assembly	1/80	203/13915	0.00492611	0.856835	-0.156249	0.692432	0.73873	0.55291	GMNN	1
Week4_vs_Week0	Age:>30	Up	GO:0010721:negative regulation of cell development	1/80	209/13915	0.00478469	0.832237	-0.185821	0.703044	0.747399	0.559398	MAFB	1
Week4_vs_Week0	Age:>30	Up	GO:0031331:positive regulation of cellular catabolic process	1/80	210/13915	0.0047619	0.828274	-0.190673	0.704778	0.7488	0.560447	P2RX7	1
Week4_vs_Week0	Age:>30	Up	GO:0070085:glycosylation	1/80	214/13915	0.0046729	0.812792	-0.209863	0.711611	0.754727	0.564883	IL15	1
Week4_vs_Week0	Age:>30	Up	GO:0061448:connective tissue development	1/80	215/13915	0.00465116	0.809012	-0.214609	0.713295	0.755624	0.565554	CD2AP	1
Week4_vs_Week0	Age:>30	Up	GO:0071824:protein-DNA complex organization	1/80	221/13915	0.00452489	0.787048	-0.242658	0.723197	0.764062	0.57187	GMNN	1
Week4_vs_Week0	Age:>30	Up	GO:0000819:sister chromatid segregation	1/80	224/13915	0.00446429	0.776507	-0.25642	0.72802	0.76627	0.573522	RMI2	1
Week4_vs_Week0	Age:>30	Up	GO:0032886:regulation of microtubule-based process	1/80	233/13915	0.00429185	0.746513	-0.296716	0.741997	0.777351	0.581816	ATF5	1
Week4_vs_Week0	Age:>30	Up	GO:0009914:hormone transport	1/80	236/13915	0.00423729	0.737023	-0.309833	0.746497	0.780704	0.584326	HLA-DRB1	1
Week4_vs_Week0	Age:>30	Up	GO:0042886:amide transport	1/80	243/13915	0.00411523	0.715792	-0.339864	0.756697	0.788309	0.590018	HLA-DRB1	1
Week4_vs_Week0	Age:>30	Up	GO:0007346:regulation of mitotic cell cycle	2/80	469/13915	0.00426439	0.741738	-0.432646	0.756829	0.788309	0.590018	PSME2/GMNN	2
Week4_vs_Week0	Age:>30	Up	GO:0021700:developmental maturation	1/80	255/13915	0.00392157	0.682108	-0.389588	0.773248	0.800785	0.599356	IL15	1
Week4_vs_Week0	Age:>30	Up	GO:0030336:negative regulation of cell migration	1/80	256/13915	0.00390625	0.679443	-0.393638	0.774576	0.8017	0.60004	BST2	1
Week4_vs_Week0	Age:>30	Up	GO:0040013:negative regulation of locomotion	1/80	281/13915	0.00355872	0.618995	-0.49063	0.80539	0.827889	0.619642	BST2	1
Week4_vs_Week0	Age:>30	Up	GO:0014706:striated muscle tissue development	1/80	294/13915	0.00340136	0.591624	-0.538159	0.819729	0.837378	0.626744	ATF3	1
Week4_vs_Week0	Age:>30	Up	GO:0098813:nuclear chromosome segregation	1/80	294/13915	0.00340136	0.591624	-0.538159	0.819729	0.837378	0.626744	RMI2	1
Week4_vs_Week0	Age:>30	Up	GO:0031346:positive regulation of cell projection organization	1/80	309/13915	0.00323625	0.562905	-0.590842	0.834982	0.847676	0.634452	P2RX7	1
Week4_vs_Week0	Age:>30	Up	GO:0019693:ribose phosphate metabolic process	1/80	313/13915	0.00319489	0.555711	-0.60453	0.838829	0.850624	0.636658	P2RX7	1
Week4_vs_Week0	Age:>30	Up	GO:0141188:nucleic acid catabolic process	1/80	326/13915	0.00306748	0.533551	-0.648039	0.850732	0.860274	0.643881	SAMD4A	1
Week4_vs_Week0	Age:>30	Up	GO:0001503:ossification	1/80	341/13915	0.00293255	0.510081	-0.696513	0.86339	0.871608	0.652364	P2RX7	1
Week4_vs_Week0	Age:>30	Up	GO:0007059:chromosome segregation	1/80	393/13915	0.00254453	0.442589	-0.852379	0.899599	0.904112	0.676691	RMI2	1
Week4_vs_Week0	Age:>30	Up	GO:0006091:generation of precursor metabolites and energy	1/80	410/13915	0.00243902	0.424238	-0.899848	0.909238	0.911766	0.682421	P2RX7	1
Week4_vs_Week0	Age:>30	Up	GO:0050808:synapse organization	1/80	417/13915	0.00239808	0.417116	-0.91896	0.912936	0.914966	0.684816	CD2AP	1
Week4_vs_Week0	Age:>30	Up	GO:0007507:heart development	1/80	455/13915	0.0021978	0.38228	-1.01872	0.930561	0.931078	0.696875	CASP7	1
Week4_vs_Week0	Age:<25	Up	GO:0000280:nuclear division	72/528	381/13691	0.188976	4.90014	15.4631	2.84813e-30	1.4121e-26	1.15634e-26	FANCA/UBE2S/UHRF1/PKMYT1/AURKB/CHEK1/CDCA5/CDT1/RAD51/CDK1/LIF/CENPE/BIRC5/BRCA2/TRIP13/KIF4A/RACGAP1/KIFC1/KIF2C/TPX2/CCNE2/HASPIN/NCAPH/ASPM/CCNB2/KIF15/NDC80/CDCA2/NEK2/RAD51AP1/TOP2A/TTK/AURKA/SPC24/CDC20/CCNB1/SKA1/NCAPG/SPC25/DLGAP5/KIF18B/PTTG1/ZWINT/KIF14/SPAG5/KNL1/NCAPG2/CDCA8/MKI67/KIF11/FBXO5/CENPF/SMC2/SGO1/BUB1B/NUSAP1/RAD54L/KIF23/MAD2L1/MND1/BUB1/ESPL1/EME1/PRC1/UBE2C/PLK1/CDC25C/…	72
Week4_vs_Week0	Age:<25	Up	GO:0140014:mitotic nuclear division	58/528	262/13691	0.221374	5.74021	15.5156	3.09402e-28	5.11338e-25	4.18724e-25	UBE2S/UHRF1/PKMYT1/AURKB/CHEK1/CDCA5/CDT1/CDK1/CENPE/BIRC5/TRIP13/KIF4A/RACGAP1/KIFC1/KIF2C/TPX2/HASPIN/NCAPH/KIF15/NDC80/CDCA2/NEK2/TTK/AURKA/SPC24/CDC20/CCNB1/SKA1/NCAPG/SPC25/DLGAP5/KIF18B/ZWINT/KIF14/SPAG5/KNL1/NCAPG2/CDCA8/MKI67/KIF11/FBXO5/CENPF/SMC2/BUB1B/NUSAP1/KIF23/MAD2L1/BUB1/ESPL1/PRC1/UBE2C/PLK1/CDC25C/MYBL2/NUF2/ANLN/FBXO43/KIF18A	58
Week4_vs_Week0	Age:<25	Up	GO:0007059:chromosome segregation	70/528	390/13691	0.179487	4.65409	14.6626	5.33226e-28	6.60934e-25	5.41225e-25	UHRF1/AURKB/CDCA5/CDT1/CDK1/CENPE/BIRC5/TRIP13/KIF4A/RACGAP1/KIFC1/HJURP/CENPN/KIF2C/TPX2/CDC6/CCNE2/HASPIN/NCAPH/ASPM/CCNB2/KIF15/NDC80/CDCA2/NEK2/TOP2A/TTK/AURKA/SPC24/CDC20/CCNB1/SKA1/CENPM/NCAPG/SPC25/DLGAP5/RMI2/ESCO2/KIF18B/PTTG1/ZWINT/KIF14/SPAG5/KNL1/NCAPG2/PLSCR1/CDCA8/MKI67/KIF11/FBXO5/CENPF/OIP5/SMC2/SGO1/BUB1B/NUSAP1/KIF23/MAD2L1/MND1/DIAPH3/BUB1/ESPL1/PRC1/UBE2C/PLK1/CENPU/MYBL2/NUF2…	70
Week4_vs_Week0	Age:<25	Up	GO:0098813:nuclear chromosome segregation	59/528	291/13691	0.202749	5.25727	14.7017	1.47296e-26	1.1051e-23	9.04942e-24	UHRF1/AURKB/CDCA5/CDT1/CDK1/CENPE/BIRC5/TRIP13/KIF4A/RACGAP1/KIFC1/KIF2C/TPX2/CDC6/CCNE2/HASPIN/NCAPH/ASPM/CCNB2/KIF15/NDC80/NEK2/TOP2A/TTK/AURKA/SPC24/CDC20/CCNB1/SKA1/NCAPG/SPC25/DLGAP5/RMI2/KIF18B/PTTG1/ZWINT/KIF14/SPAG5/KNL1/NCAPG2/CDCA8/KIF11/FBXO5/CENPF/SMC2/SGO1/BUB1B/NUSAP1/KIF23/MAD2L1/MND1/BUB1/ESPL1/PRC1/UBE2C/PLK1/MYBL2/NUF2/KIF18A	59
Week4_vs_Week0	Age:<25	Up	GO:1905818:regulation of chromosome separation	29/528	73/13691	0.39726	10.3009	15.9578	1.83822e-22	1.13924e-19	9.32897e-20	AURKB/BIRC5/TRIP13/HASPIN/NCAPH/NDC80/TTK/SPC24/CDC20/CCNB1/SKA1/NCAPG/SPC25/DLGAP5/ZWINT/KNL1/NCAPG2/PLSCR1/CDCA8/FBXO5/CENPF/SMC2/BUB1B/MAD2L1/BUB1/ESPL1/UBE2C/PLK1/NUF2	29
Week4_vs_Week0	Age:<25	Up	GO:0051983:regulation of chromosome segregation	36/528	125/13691	0.288	7.46782	14.5488	4.98282e-22	2.47048e-19	2.02303e-19	AURKB/CDK1/CENPE/BIRC5/TRIP13/KIF2C/CDC6/HASPIN/NCAPH/NDC80/CDCA2/TTK/SPC24/CDC20/CCNB1/SKA1/NCAPG/SPC25/DLGAP5/RMI2/ZWINT/KNL1/NCAPG2/PLSCR1/CDCA8/MKI67/FBXO5/CENPF/SMC2/BUB1B/MAD2L1/BUB1/ESPL1/UBE2C/PLK1/NUF2	36
Week4_vs_Week0	Age:<25	Up	GO:0051607:defense response to virus	51/528	275/13691	0.185455	4.80882	12.7787	3.17105e-21	1.20939e-18	9.90345e-19	CXCL10/CXCL9/ACOD1/GBP5/STAT1/GBP1/GBP3/BST2/TRIM22/MOV10/GBP2/IFITM3/CD40/IRF7/RTP4/FGL2/APOBEC3G/AIM2/IFIH1/DDX60/IFI6/IL15/DTX3L/STAT2/PARP9/RSAD2/ISG15/IFITM1/IRF1/LILRB1/DHX58/OAS1/IFIT3/CGAS/IFI44L/ZBP1/HERC5/IL27/TLR7/OAS3/MX1/IFIT1/APOBEC3H/OASL/OAS2/IFIT5/PLSCR1/IFIT2/IFI27/USP18/IFNG	51
Week4_vs_Week0	Age:<25	Up	GO:0007088:regulation of mitotic nuclear division	33/528	109/13691	0.302752	7.85034	14.3809	4.78165e-21	1.58049e-18	1.29423e-18	PKMYT1/AURKB/CHEK1/BIRC5/TRIP13/HASPIN/NDC80/CDCA2/NEK2/TTK/AURKA/SPC24/CDC20/CCNB1/SKA1/SPC25/DLGAP5/ZWINT/KNL1/CDCA8/MKI67/FBXO5/CENPF/BUB1B/NUSAP1/MAD2L1/BUB1/ESPL1/UBE2C/PLK1/CDC25C/NUF2/FBXO43	33
Week4_vs_Week0	Age:<25	Up	GO:0051783:regulation of nuclear division	35/528	125/13691	0.28	7.26038	14.0822	5.30734e-21	1.64461e-18	1.34674e-18	PKMYT1/AURKB/CHEK1/LIF/BIRC5/TRIP13/HASPIN/NDC80/CDCA2/NEK2/RAD51AP1/TTK/AURKA/SPC24/CDC20/CCNB1/SKA1/SPC25/DLGAP5/ZWINT/KNL1/CDCA8/MKI67/FBXO5/CENPF/BUB1B/NUSAP1/MAD2L1/BUB1/ESPL1/UBE2C/PLK1/CDC25C/NUF2/FBXO43	35
Week4_vs_Week0	Age:<25	Up	GO:0006334:nucleosome assembly	31/528	96/13691	0.322917	8.3732	14.5192	8.86825e-21	2.44271e-18	2.00028e-18	H1-1/MCM2/H4C1/H2BC6/H2BC15/H3C7/H2BC9/H2BC8/H3C11/H2BC17/H3C3/H2BC10/H2BC13/H2BC11/H2BC3/H1-5/H3C2/H3C8/H4C9/H3C12/H2BC14/H2BC7/H2AX/H3C1/H3C13/H3C10/H4C8/CHAF1B/H3C4/H4C13/H4C4	31
Week4_vs_Week0	Age:<25	Up	GO:0065004:protein-DNA complex assembly	43/528	203/13691	0.211823	5.49255	12.9154	2.31057e-20	6.02937e-18	4.93732e-18	H1-1/CDT1/CDC45/RAD51/MCM2/H4C1/H2BC6/CENPE/H2BC15/HJURP/CENPN/H3C7/H2BC9/H2BC8/H3C11/H2BC17/H3C3/H2BC10/H2BC13/H2BC11/H2BC3/DLGAP5/H1-5/H3C2/H3C8/H4C9/H3C12/H2BC14/H2BC7/H2AX/H3C1/CENPF/H3C13/OIP5/H3C10/H4C8/CHAF1B/H3C4/H4C13/H4C4/CENPA/GMNN/CENPW	43
Week4_vs_Week0	Age:<25	Up	GO:0009615:response to virus	57/528	361/13691	0.157895	4.0942	11.9324	4.36722e-20	1.08263e-17	8.86546e-18	CXCL10/CXCL9/ACOD1/GBP5/STAT1/GBP1/GBP3/BST2/NPC2/TRIM22/MOV10/GBP2/IFITM3/CD40/IRF7/RTP4/FGL2/APOBEC3G/AIM2/IFIH1/DDX60/IFI6/IL15/DTX3L/STAT2/PARP9/RSAD2/ISG15/IFITM1/BATF3/IRF1/LILRB1/DHX58/OAS1/IFIT3/CGAS/IFI44L/STMN1/ZBP1/IFI44/HERC5/IL27/TLR7/OAS3/JAK2/MX1/IFIT1/APOBEC3H/OASL/OAS2/IFIT5/PLSCR1/IFIT2/IFI27/IL12A/USP18/IFNG	57
Week4_vs_Week0	Age:<25	Up	GO:0071824:protein-DNA complex organization	43/528	221/13691	0.19457	5.04519	12.1421	7.14105e-19	1.36174e-16	1.1151e-16	H1-1/CDT1/CDC45/RAD51/MCM2/H4C1/H2BC6/CENPE/H2BC15/HJURP/CENPN/H3C7/H2BC9/H2BC8/H3C11/H2BC17/H3C3/H2BC10/H2BC13/H2BC11/H2BC3/DLGAP5/H1-5/H3C2/H3C8/H4C9/H3C12/H2BC14/H2BC7/H2AX/H3C1/CENPF/H3C13/OIP5/H3C10/H4C8/CHAF1B/H3C4/H4C13/H4C4/CENPA/GMNN/CENPW	43
Week4_vs_Week0	Age:<25	Up	GO:0034728:nucleosome organization	31/528	114/13691	0.27193	7.05112	12.9935	2.4886e-18	4.4066e-16	3.60847e-16	H1-1/MCM2/H4C1/H2BC6/H2BC15/H3C7/H2BC9/H2BC8/H3C11/H2BC17/H3C3/H2BC10/H2BC13/H2BC11/H2BC3/H1-5/H3C2/H3C8/H4C9/H3C12/H2BC14/H2BC7/H2AX/H3C1/H3C13/H3C10/H4C8/CHAF1B/H3C4/H4C13/H4C4	31
Week4_vs_Week0	Age:<25	Up	GO:0006260:DNA replication	44/528	265/13691	0.166038	4.30535	10.882	1.48133e-16	1.66919e-14	1.36686e-14	POLB/GINS2/CHEK1/MCM10/DTL/CDT1/CDC45/RAD51/TK1/MCM2/CCNA2/RFC4/CDK1/MCM4/BRCA2/PCNA/CDC6/CCNE2/EXO1/POLQ/PCLAF/FEN1/CDC25A/RMI2/ESCO2/RECQL4/DSCC1/FAM111B/ORC1/FBXO5/RBBP8/MCM6/E2F8/GINS3/TICRR/ACVRL1/GINS1/CHAF1B/WDHD1/E2F7/CDKN1A/EME1/ORC6/GMNN	44
Week4_vs_Week0	Age:<25	Up	GO:1902850:microtubule cytoskeleton organization involved in mitosis	32/528	156/13691	0.205128	5.31896	10.8656	4.99459e-15	4.58577e-13	3.75519e-13	PARP3/UHRF1/AURKB/STMN1/CDK1/CENPE/BIRC5/KIF4A/RACGAP1/KIFC1/TPX2/KIF15/NDC80/NEK2/TTK/AURKA/CDC20/CCNB1/SPC25/DLGAP5/CDCA8/KIF11/NUSAP1/KIF23/MAD2L1/ESPL1/SAPCD2/PRC1/PLK1/CENPA/MYBL2/NUF2	32
Week4_vs_Week0	Age:<25	Up	GO:0002399:MHC class II protein complex assembly	11/528	14/13691	0.785714	20.3735	14.5251	8.30928e-14	6.64474e-12	5.44124e-12	HLA-DPA1/HLA-DPB1/HLA-DRB5/HLA-DRA/HLA-DMA/HLA-DQB1/HLA-DMB/HLA-DRB1/HLA-DQA1/HLA-DQA2/HLA-DQB2	11
Week4_vs_Week0	Age:<25	Up	GO:0002503:peptide antigen assembly with MHC class II protein complex	11/528	14/13691	0.785714	20.3735	14.5251	8.30928e-14	6.64474e-12	5.44124e-12	HLA-DPA1/HLA-DPB1/HLA-DRB5/HLA-DRA/HLA-DMA/HLA-DQB1/HLA-DMB/HLA-DRB1/HLA-DQA1/HLA-DQA2/HLA-DQB2	11
Week4_vs_Week0	Age:<25	Up	GO:0050000:chromosome localization	26/528	114/13691	0.22807	5.91384	10.5515	1.3609e-13	1.05427e-11	8.6332e-12	AURKB/CDCA5/CDT1/CDK1/CENPE/BIRC5/RACGAP1/KIFC1/KIF2C/NDC80/NEK2/TTK/SPC24/CCNB1/SKA1/SPC25/DLGAP5/ZWINT/KIF14/SPAG5/KNL1/CDCA8/CENPF/SGO1/NUF2/KIF18A	26
Week4_vs_Week0	Age:<25	Up	GO:0002478:antigen processing and presentation of exogenous peptide ant...	16/528	39/13691	0.410256	10.6379	12.0714	3.17457e-13	2.38477e-11	1.95284e-11	HLA-DPA1/HLA-DPB1/CTSL/HLA-DRB5/HLA-DRA/HLA-DMA/HLA-DQB1/HLA-DMB/CD74/IFI30/TAP2/HLA-DRB1/HLA-DQA1/HLA-DQA2/FCGR1A/HLA-DQB2	16
Week4_vs_Week0	Age:<25	Up	GO:1903900:regulation of viral life cycle	26/528	126/13691	0.206349	5.35062	9.8258	1.63642e-12	1.14273e-10	9.35755e-11	CD74/BST2/TRIM22/IFITM3/HLA-DRB1/APOBEC3G/IFIH1/RSAD2/ISG15/IFITM1/LY6E/OAS1/LAMP3/KPNA2/OAS3/NECTIN2/TOP2A/MX1/IFIT1/APOBEC3H/OASL/OAS2/IFIT5/PLSCR1/CLEC4G/RFPL4A	26
Week4_vs_Week0	Age:<25	Up	GO:0034341:response to type II interferon	24/528	109/13691	0.220183	5.70934	9.88628	2.71118e-12	1.84138e-10	1.50786e-10	HLA-DPA1/ACOD1/GBP5/GBP4/GCH1/STAT1/GBP1/CD74/GBP3/BST2/GBP2/GBP6/PARP14/IFITM3/CD40/NR1H3/PARP9/IFITM1/IRF1/MRC1/JAK2/RAB20/IFNG/CCL2	24
Week4_vs_Week0	Age:<25	Up	GO:0051249:regulation of lymphocyte activation	52/528	462/13691	0.112554	2.91852	8.40166	3.00696e-12	2.01466e-10	1.64977e-10	HLA-DPA1/HLA-DPB1/HLA-DRB5/HLA-DRA/PDCD1LG2/HLA-DMA/PARP3/HLA-DQB1/HLA-DMB/CD74/CD40/HLA-DRB1/FGL2/SLAMF8/FANCA/CD274/HLA-DQA1/IL4I1/DUSP3/HLA-DQA2/IL15/HLA-DQB2/SRC/IRF1/LILRB1/CGAS/ASCL2/GAS6/CCR2/ADA/IL27/IL15RA/JAK2/FCGR3A/RIPK2/BATF/LILRB4/IDO1/CTLA4/SOCS1/CDKN1A/VSIG4/PDCD1/CD24/IL12A/CD70/CD38/IFNG/CLEC4G/CDKN2A/LRRC32/CCL2	52
Week4_vs_Week0	Age:<25	Up	GO:0019221:cytokine-mediated signaling pathway	49/528	419/13691	0.116945	3.03238	8.46222	3.26209e-12	2.15646e-10	1.76588e-10	CXCL10/CXCL9/STAT1/CD74/PARP14/IFITM3/CD40/IRF7/AIM2/IFIH1/NR1H3/IL15/STAT2/CCRL2/SLIT2/PARP9/ISG15/IFITM1/IL31RA/SRC/IRF1/LILRB1/OAS1/GAS6/ZBP1/CCR2/VRK2/IL15RA/OAS3/JAK2/RIPK2/LILRB4/TIFA/MX1/H2BC11/IL17RC/CCR5/OASL/OAS2/SOCS1/IL3RA/IFI27/CD24/IL12A/CD70/USP18/CEACAM1/IFNG/CCL2	49
Week4_vs_Week0	Age:<25	Up	GO:0071459:protein localization to chromosome, centromeric region	15/528	39/13691	0.384615	9.97305	11.2387	5.45414e-12	3.46688e-10	2.83895e-10	AURKB/H4C1/CDK1/HASPIN/TTK/H2BC11/H2AC8/H4C9/KNL1/H2AC4/H4C8/BUB1B/H4C13/H4C4/CENPA	15
Week4_vs_Week0	Age:<25	Up	GO:0044839:cell cycle G2/M phase transition	27/528	146/13691	0.184932	4.79526	9.23357	9.31723e-12	5.70307e-10	4.67012e-10	PKMYT1/AURKB/CHEK1/DTL/ATF5/FOXM1/CCNA2/CDK1/BIRC5/CDC6/MELK/CLSPN/CCNB2/NDC80/AURKA/CCNB1/CDC25A/KIF14/ORC1/FBXO5/RBBP8/CENPF/NABP2/TICRR/CDKN1A/PLK1/CDC25C	27
Week4_vs_Week0	Age:<25	Up	GO:0002831:regulation of response to biotic stimulus	53/528	498/13691	0.106426	2.75961	8.01126	1.60645e-11	9.26135e-10	7.58392e-10	ACOD1/CALHM6/GBP5/STAT1/IFI35/WDFY1/SERPING1/TRIM22/GBP2/TRAFD1/PARP14/IRF7/HLA-DRB1/FGL2/SLAMF8/CD274/APOBEC3G/AIM2/IFIH1/IL4I1/DDX60/NR1H3/IL15/DTX3L/STAT2/AURKB/PARP9/RSAD2/ISG15/SRC/IRF1/LILRB1/DHX58/OAS1/CGAS/ZBP1/HERC5/IL27/TLR7/OAS3/RIPK2/CLEC6A/SCIMP/TIFA/NECTIN2/OASL/PLSCR1/VSIG4/PDCD1/IL12A/USP18/CEACAM1/SIGLEC16	53
Week4_vs_Week0	Age:<25	Up	GO:0140888:interferon-mediated signaling pathway	20/528	86/13691	0.232558	6.03021	9.3719	6.33845e-11	3.49178e-09	2.85935e-09	STAT1/PARP14/IFITM3/IRF7/IFIH1/NR1H3/STAT2/PARP9/ISG15/IFITM1/IRF1/OAS1/ZBP1/OAS3/JAK2/OASL/OAS2/IFI27/USP18/IFNG	20
Week4_vs_Week0	Age:<25	Up	GO:0002683:negative regulation of immune system process	48/528	455/13691	0.105495	2.73546	7.54023	2.10231e-10	1.10886e-08	9.08019e-09	C1QC/ACOD1/PDCD1LG2/GBP1/PARP3/CD74/SERPING1/BST2/TRAFD1/PARP14/HLA-DRB1/FGL2/SLAMF8/CD274/IL4I1/DUSP3/NR1H3/STAT2/MAFB/AURKB/SLIT2/ISG15/IL31RA/SRC/IRF1/LILRB1/DHX58/OAS1/CGAS/ASCL2/CCR2/ADA/TNFAIP6/OAS3/LILRB4/DLL1/IDO1/TMEM176B/CTLA4/SOCS1/VSIG4/PDCD1/USP18/CEACAM1/CLEC4G/CDKN2A/LRRC32/CCL2	48
Week4_vs_Week0	Age:<25	Up	GO:0002819:regulation of adaptive immune response	30/528	206/13691	0.145631	3.7762	8.04082	3.24649e-10	1.67668e-08	1.37299e-08	HLA-DRA/PARP3/CD40/IRF7/TAP2/HLA-DRB1/P2RX7/CD274/IL4I1/FCGR1A/RSAD2/IRF1/LILRB1/ASCL2/CCR2/ADA/IL27/SECTM1/JAK2/RIPK2/BATF/LILRB4/CLEC6A/NECTIN2/FZD5/PDCD1/IL12A/CEACAM1/CLEC4G/TRPM4	30
Week4_vs_Week0	Age:<25	Up	GO:1903037:regulation of leukocyte cell-cell adhesion	40/528	342/13691	0.116959	3.03274	7.62451	3.50378e-10	1.7909e-08	1.46653e-08	HLA-DPA1/HLA-DPB1/HLA-DRB5/HLA-DRA/PDCD1LG2/HLA-DMA/HLA-DQB1/HLA-DMB/CD74/HLA-DRB1/FGL2/CD274/HLA-DQA1/IL4I1/DUSP3/HLA-DQA2/IL15/HLA-DQB2/SRC/IRF1/LILRB1/ASCL2/CCR2/ADA/JAK2/RIPK2/LILRB4/IDO1/CTLA4/SOCS1/VSIG4/PDCD1/CD24/IL12A/CD70/IFNG/CLEC4G/CDKN2A/LRRC32/CCL2	40
Week4_vs_Week0	Age:<25	Up	GO:0019058:viral life cycle	35/528	281/13691	0.124555	3.22971	7.56358	8.5329e-10	4.14766e-08	3.39643e-08	CTSL/CD74/BST2/TRIM22/IFITM3/HLA-DRB1/APOBEC3G/IFIH1/RSAD2/ISG15/IFITM1/SRC/LY6E/OAS1/GAS6/LAMP3/CDK1/KPNA2/MRC1/OAS3/NECTIN2/TOP2A/MX1/IFIT1/APOBEC3H/CCR5/OASL/OAS2/IFIT5/PLSCR1/IFI27/CLEC4G/SIGLEC1/CCL2/RFPL4A	35
Week4_vs_Week0	Age:<25	Up	GO:0032944:regulation of mononuclear cell proliferation	30/528	216/13691	0.138889	3.60138	7.71804	1.04535e-09	5.03188e-08	4.1205e-08	HLA-DPA1/HLA-DPB1/PDCD1LG2/HLA-DMB/CD74/CD40/HLA-DRB1/CD274/IL4I1/IL15/IRF1/LILRB1/CCR2/ADA/IL27/JAK2/FCGR3A/RIPK2/LILRB4/IDO1/CTLA4/CDKN1A/VSIG4/CD24/IL12A/CD70/CD38/CLEC4G/CDKN2A/LRRC32	30
Week4_vs_Week0	Age:<25	Up	GO:0046651:lymphocyte proliferation	33/528	263/13691	0.125475	3.25356	7.39066	2.1706e-09	9.69533e-08	7.93929e-08	HLA-DPA1/HLA-DPB1/PSMB10/PDCD1LG2/HLA-DMB/CD74/CD40/HLA-DRB1/P2RX7/CD274/IL4I1/IL15/LIPA/IRF1/LILRB1/CCR2/ADA/IL27/JAK2/FCGR3A/RIPK2/LILRB4/IDO1/CTLA4/CDKN1A/VSIG4/CD24/IL12A/CD70/CD38/CLEC4G/CDKN2A/LRRC32	33
Week4_vs_Week0	Age:<25	Up	GO:0032200:telomere organization	27/528	186/13691	0.145161	3.76402	7.60137	2.7181e-09	1.17186e-07	9.59608e-08	GCH1/PARP3/AURKB/SRC/RAD51/H4C1/BRCA2/PCNA/H3C7/CCNE2/H3C11/EXO1/NEK2/H3C3/FEN1/RECQL4/H3C2/H3C8/H4C9/H3C12/H3C1/H3C10/H4C8/NABP2/H3C4/H4C13/H4C4	27
Week4_vs_Week0	Age:<25	Up	GO:0002460:adaptive immune response based on somatic recombination of i...	38/528	342/13691	0.111111	2.8811	7.05574	4.1942e-09	1.74746e-07	1.43096e-07	C1QC/HLA-DRA/PARP3/C2/CD74/C1QA/SERPING1/C1QB/CD40/IRF7/TAP2/HLA-DRB1/P2RX7/CD274/IL4I1/FCGR1A/RSAD2/LILRB1/ASCL2/CCR2/ADA/IL27/SECTM1/JAK2/FCGR3A/RIPK2/BATF/LILRB4/CLEC6A/EXO1/NECTIN2/FZD5/PDCD1/IL12A/CD70/CEACAM1/CLEC4G/TRPM4	38
Week4_vs_Week0	Age:<25	Up	GO:0032943:mononuclear cell proliferation	33/528	270/13691	0.122222	3.16921	7.20996	4.24668e-09	1.75459e-07	1.43679e-07	HLA-DPA1/HLA-DPB1/PSMB10/PDCD1LG2/HLA-DMB/CD74/CD40/HLA-DRB1/P2RX7/CD274/IL4I1/IL15/LIPA/IRF1/LILRB1/CCR2/ADA/IL27/JAK2/FCGR3A/RIPK2/LILRB4/IDO1/CTLA4/CDKN1A/VSIG4/CD24/IL12A/CD70/CD38/CLEC4G/CDKN2A/LRRC32	33
Week4_vs_Week0	Age:<25	Up	GO:0007159:leukocyte cell-cell adhesion	40/528	375/13691	0.106667	2.76586	6.94426	5.28728e-09	2.13125e-07	1.74523e-07	HLA-DPA1/HLA-DPB1/HLA-DRB5/HLA-DRA/PDCD1LG2/HLA-DMA/HLA-DQB1/HLA-DMB/CD74/HLA-DRB1/FGL2/CD274/HLA-DQA1/IL4I1/DUSP3/HLA-DQA2/IL15/HLA-DQB2/SRC/IRF1/LILRB1/ASCL2/CCR2/ADA/JAK2/RIPK2/LILRB4/IDO1/CTLA4/SOCS1/VSIG4/PDCD1/CD24/IL12A/CD70/IFNG/CLEC4G/CDKN2A/LRRC32/CCL2	40
Week4_vs_Week0	Age:<25	Up	GO:1903706:regulation of hemopoiesis	39/528	375/13691	0.104	2.69671	6.67234	1.67305e-08	6.23682e-07	5.1072e-07	C1QC/HLA-DRA/STAT1/CD74/IRF7/HLA-DRB1/FGL2/SLAMF8/FANCA/IL4I1/IL15/MAFB/ISG15/IRF1/LILRB1/ASCL2/GAS6/CCR2/ADA/TNFAIP6/H4C1/IL27/LIF/IL15RA/RIPK2/BATF/LILRB4/DLL1/TMEM176B/CTLA4/H4C9/SOCS1/H4C8/H4C13/H4C4/CEACAM1/IFNG/CLEC4G/CDKN2A	39
Week4_vs_Week0	Age:<25	Up	GO:0006310:DNA recombination	35/528	315/13691	0.111111	2.8811	6.76466	1.74845e-08	6.46927e-07	5.29754e-07	PARP3/POLB/CD40/H1-1/GINS2/UHRF1/CHEK1/CDC45/CGAS/RAD51/MCM2/KPNA2/MCM4/BRCA2/TRIP13/BATF/EXO1/RAD51AP1/TOP2A/POLQ/FEN1/RMI2/H1-5/RECQL4/H2AX/RBBP8/MCM6/NABP2/RAD54L/MND1/EME1/AUNIP/XRCC2/PLK1/HMGB3	35
Week4_vs_Week0	Age:<25	Up	GO:0001819:positive regulation of cytokine production	42/528	423/13691	0.0992908	2.5746	6.58839	1.79475e-08	6.54292e-07	5.35786e-07	HLA-DPA1/HLA-DPB1/GBP5/STAT1/CD74/CD40/IRF7/P2RX7/CD274/AIM2/IFIH1/IL15/CYBB/RSAD2/ISG15/SRC/IRF1/LILRB1/DHX58/OAS1/CGAS/CCR2/IL27/SECTM1/KPNA2/TLR7/OAS3/JAK2/FCGR3A/RIPK2/BATF/CLEC6A/SCIMP/TRPV4/IL17RC/IDO1/OAS2/C3AR1/FZD5/IL12A/IFNG/SIGLEC16	42
Week4_vs_Week0	Age:<25	Up	GO:0051445:regulation of meiotic cell cycle	13/528	48/13691	0.270833	7.02269	8.37138	2.01385e-08	7.23527e-07	5.92481e-07	PKMYT1/LIF/TRIP13/ASPM/RAD51AP1/TTK/CDC20/CDC25A/ZWINT/KNL1/FBXO5/CDC25C/FBXO43	13
Week4_vs_Week0	Age:<25	Up	GO:0002709:regulation of T cell mediated immunity	18/528	98/13691	0.183673	4.76264	7.48668	3.12385e-08	1.07556e-06	8.80752e-07	HLA-DRA/TAP2/HLA-DRB1/P2RX7/CD274/IL4I1/RSAD2/LILRB1/CCR2/SECTM1/LILRB4/NECTIN2/FZD5/PDCD1/IL12A/CEACAM1/CLEC4G/TRPM4	18
Week4_vs_Week0	Age:<25	Up	GO:0050870:positive regulation of T cell activation	29/528	237/13691	0.122363	3.17286	6.75805	3.65923e-08	1.23418e-06	1.01064e-06	HLA-DPA1/HLA-DPB1/HLA-DRB5/HLA-DRA/PDCD1LG2/HLA-DMA/HLA-DQB1/HLA-DMB/CD74/HLA-DRB1/CD274/HLA-DQA1/IL4I1/HLA-DQA2/IL15/HLA-DQB2/SRC/LILRB1/CCR2/ADA/JAK2/RIPK2/LILRB4/SOCS1/CD24/IL12A/CD70/IFNG/CCL2	29
Week4_vs_Week0	Age:<25	Up	GO:0045088:regulation of innate immune response	41/528	418/13691	0.0980861	2.54337	6.41821	3.76747e-08	1.2621e-06	1.03351e-06	ACOD1/CALHM6/GBP5/IFI35/WDFY1/SERPING1/GBP2/TRAFD1/PARP14/IRF7/SLAMF8/CD274/AIM2/IFIH1/DDX60/NR1H3/STAT2/AURKB/PARP9/RSAD2/ISG15/SRC/IRF1/LILRB1/DHX58/OAS1/CGAS/ZBP1/TLR7/OAS3/RIPK2/CLEC6A/SCIMP/TIFA/NECTIN2/OASL/PLSCR1/VSIG4/IL12A/USP18/CEACAM1	41
Week4_vs_Week0	Age:<25	Up	GO:0002449:lymphocyte mediated immunity	35/528	329/13691	0.106383	2.7585	6.46616	5.2722e-08	1.75433e-06	1.43659e-06	C1QC/CALHM6/HLA-DRA/PARP3/C2/CD74/C1QA/SERPING1/C1QB/CD40/IRF7/TAP2/HLA-DRB1/P2RX7/CD274/IL4I1/FCGR1A/RSAD2/LILRB1/CCR2/SECTM1/FCGR3A/BATF/LILRB4/SLAMF7/EXO1/NECTIN2/GZMB/FZD5/PDCD1/IL12A/CD70/CEACAM1/CLEC4G/TRPM4	35
Week4_vs_Week0	Age:<25	Up	GO:0006959:humoral immune response	24/528	178/13691	0.134831	3.49617	6.71351	8.87863e-08	2.84234e-06	2.32753e-06	CXCL10/CXCL9/C1QC/ACOD1/PSMB10/HLA-DQB1/C2/CFB/C1QA/SERPING1/C1QB/HLA-DRB1/CCR2/H2BC6/H2BC12/H2BC8/EXO1/H2BC10/H2BC11/H2BC7/VSIG4/PDCD1/IFNG/CCL2	24
Week4_vs_Week0	Age:<25	Up	GO:0035456:response to interferon-beta	10/528	30/13691	0.333333	8.64331	8.39348	1.00096e-07	3.16098e-06	2.58846e-06	ACOD1/STAT1/BST2/IFITM3/AIM2/IFITM1/IRF1/OAS1/XAF1/PLSCR1	10
Week4_vs_Week0	Age:<25	Up	GO:0050868:negative regulation of T cell activation	19/528	117/13691	0.162393	4.21084	6.98553	1.02377e-07	3.21255e-06	2.63069e-06	PDCD1LG2/CD74/HLA-DRB1/FGL2/CD274/IL4I1/DUSP3/IRF1/LILRB1/ASCL2/LILRB4/IDO1/CTLA4/SOCS1/VSIG4/PDCD1/CLEC4G/CDKN2A/LRRC32	19
Week4_vs_Week0	Age:<25	Up	GO:0006275:regulation of DNA replication	19/528	119/13691	0.159664	4.14007	6.89021	1.35159e-07	4.11116e-06	3.36654e-06	CDT1/MCM2/CCNA2/RFC4/CDK1/MCM4/PCNA/CDC6/CDC25A/ESCO2/DSCC1/FBXO5/MCM6/E2F8/TICRR/ACVRL1/E2F7/CDKN1A/GMNN	19
Week4_vs_Week0	Age:<25	Up	GO:0000910:cytokinesis	23/528	172/13691	0.133721	3.46737	6.52181	1.92084e-07	5.66878e-06	4.64204e-06	SEPTIN4/AURKB/STMN1/BIRC5/BRCA2/KIF4A/RACGAP1/CEP55/CDC6/AURKA/KIF14/CDCA8/KIF20A/CIT/E2F8/NUSAP1/KIF23/ESPL1/E2F7/PRC1/PLK1/CENPA/ANLN	23
Week4_vs_Week0	Age:<25	Up	GO:0030261:chromosome condensation	11/528	40/13691	0.275	7.13073	7.7768	2.11605e-07	6.20792e-06	5.08354e-06	H1-1/CDCA5/CDK1/NCAPH/TOP2A/NCAPG/H1-5/NCAPG2/SMC2/NUSAP1/PLK1	11
Week4_vs_Week0	Age:<25	Up	GO:0002456:T cell mediated immunity	19/528	124/13691	0.153226	3.97313	6.66077	2.63427e-07	7.59343e-06	6.2181e-06	HLA-DRA/TAP2/HLA-DRB1/P2RX7/CD274/IL4I1/RSAD2/LILRB1/CCR2/SECTM1/LILRB4/NECTIN2/FZD5/PDCD1/IL12A/CD70/CEACAM1/CLEC4G/TRPM4	19
Week4_vs_Week0	Age:<25	Up	GO:0031349:positive regulation of defense response	40/528	444/13691	0.0900901	2.33603	5.73179	5.34256e-07	1.47158e-05	1.20504e-05	ACOD1/GBP5/GBP1/IFI35/WDFY1/GBP3/GBP2/IRF7/CD274/AIM2/IFIH1/DDX60/FCGR1A/NR1H3/IL15/AURKB/PARP9/RSAD2/SRC/IRF1/DHX58/OAS1/CGAS/ZBP1/CCR2/TLR7/OAS3/RIPK2/CLEC6A/SCIMP/TIFA/NECTIN2/TRPV4/SUCNR1/OASL/IDO1/PLSCR1/IL12A/IFNG/SIGLEC16	40
Week4_vs_Week0	Age:<25	Up	GO:0045835:negative regulation of meiotic nuclear division	6/528	10/13691	0.6	15.558	9.22322	5.88596e-07	1.59468e-05	1.30585e-05	LIF/TRIP13/ZWINT/KNL1/FBXO5/FBXO43	6
Week4_vs_Week0	Age:<25	Up	GO:0051383:kinetochore organization	8/528	21/13691	0.380952	9.87807	8.15427	6.05781e-07	1.63232e-05	1.33667e-05	CENPE/NDC80/DLGAP5/CENPF/SMC2/CENPA/NUF2/CENPW	8
Week4_vs_Week0	Age:<25	Up	GO:0042770:signal transduction in response to DNA damage	23/528	186/13691	0.123656	3.20639	6.06782	7.92332e-07	2.10074e-05	1.72025e-05	CD74/FBXO6/DTX3L/PARP9/CHEK1/DTL/RAD51/FOXM1/CDK1/BRCA2/BATF/CLSPN/E2F1/H2AX/WDR76/TICRR/E2F7/CDKN1A/EME1/GTSE1/PLK1/CDKN2A/MUC1	23
Week4_vs_Week0	Age:<25	Up	GO:0051338:regulation of transferase activity	39/528	437/13691	0.0892449	2.31411	5.59166	9.42849e-07	2.4221e-05	1.9834e-05	CD74/WARS1/PLAAT4/HLA-DRB1/SLAMF8/LIMK1/UBE2S/CDKN1C/DUSP3/DTX3L/PKMYT1/SRC/GAS6/RFC4/HERC5/CENPE/JAK2/PCNA/LILRB4/TPX2/CDC6/CCNE2/CLSPN/CDC20/CDC25A/DSCC1/KIF14/FBXO5/MAD2L1/CDKN2C/CDKN1A/UBE2C/CD24/PLK1/TNFSF15/CEACAM1/CDC25C/IFNG/CDKN2A	39
Week4_vs_Week0	Age:<25	Up	GO:0002757:immune response-activating signaling pathway	41/528	475/13691	0.0863158	2.23816	5.50067	1.17207e-06	2.98006e-05	2.44031e-05	ACOD1/HLA-DPB1/GBP5/GBP1/IFI35/HLA-DQB1/WDFY1/GBP2/IRF7/HLA-DRB1/LIMK1/CD274/AIM2/IFIH1/DUSP3/DDX60/NR1H3/LIPA/AURKB/RSAD2/SRC/IRF1/DHX58/OAS1/CGAS/ADA/TLR7/OAS3/RIPK2/LILRB4/CLEC6A/SCIMP/TIFA/NECTIN2/OASL/CTLA4/C3AR1/PLSCR1/FPR3/CEACAM1/CD38	41
Week4_vs_Week0	Age:<25	Up	GO:0002237:response to molecule of bacterial origin	30/528	301/13691	0.0996678	2.58438	5.56664	1.90173e-06	4.55497e-05	3.72996e-05	CXCL10/CXCL9/ACOD1/GBP5/PDCD1LG2/GCH1/C2/GBP3/GBP2/CD40/TAP2/CASP7/P2RX7/CD274/NR1H3/SRC/LILRB1/CMPK2/MRC1/JAK2/RIPK2/SCIMP/E2F1/CCR5/IDO1/FZD5/CD24/IL12A/CCL2/NQO1	30
Week4_vs_Week0	Age:<25	Up	GO:0001906:cell killing	22/528	182/13691	0.120879	3.13439	5.80548	2.01901e-06	4.81263e-05	3.94096e-05	CXCL10/CXCL9/GBP5/HLA-DRA/APOL1/GBP1/GBP3/GBP2/TAP2/HLA-DRB1/P2RX7/FCGR1A/LILRB1/FCGR3A/H2BC12/SLAMF7/NECTIN2/H2BC11/GZMB/IL12A/CEACAM1/IFNG	22
Week4_vs_Week0	Age:<25	Up	GO:0032606:type I interferon production	17/528	120/13691	0.141667	3.67341	5.89102	3.41139e-06	7.65325e-05	6.26708e-05	ACOD1/STAT1/IRF7/IFIH1/ISG15/IRF1/LILRB1/DHX58/OAS1/CGAS/XAF1/KPNA2/TLR7/OAS3/RIPK2/OAS2/SIGLEC1	17
Week4_vs_Week0	Age:<25	Up	GO:0071887:leukocyte apoptotic process	16/528	111/13691	0.144144	3.73765	5.80003	5.24893e-06	0.000113149	9.2655e-05	CTSL/CD74/IRF7/BAK1/CASP7/P2RX7/CD274/LIPA/AURKB/LILRB1/GAS6/ADA/CCR5/IDO1/PDCD1/CDKN2A	16
Week4_vs_Week0	Age:<25	Up	GO:0007260:tyrosine phosphorylation of STAT protein	8/528	27/13691	0.296296	7.68294	6.96148	5.38452e-06	0.000115569	9.46369e-05	PARP14/IL15/PARP9/IL31RA/JAK2/SOCS1/IL12A/IFNG	8
Week4_vs_Week0	Age:<25	Up	GO:1903131:mononuclear cell differentiation	39/528	473/13691	0.0824524	2.13799	5.04459	6.46438e-06	0.000136712	0.00011195	C1QC/CTSL/HLA-DRA/CD74/BATF2/IRF7/BAK1/HLA-DRB1/FGL2/SLAMF8/FANCA/IL4I1/IL15/MAFB/LIPA/RSAD2/IL31RA/BATF3/IRF1/LILRB1/ASCL2/GAS6/CCR2/ADA/IL27/LIF/IL15RA/RIPK2/BATF/LILRB4/DLL1/TMEM176B/CTLA4/SOCS1/FZD5/DIAPH3/IFNG/CLEC4G/CDKN2A	39
Week4_vs_Week0	Age:<25	Up	GO:2000241:regulation of reproductive process	17/528	127/13691	0.133858	3.47093	5.60287	7.46333e-06	0.000154883	0.00012683	LHFPL2/PKMYT1/SRC/ADA/LIF/TRIP13/ASPM/RAD51AP1/TTK/AURKA/CDC20/CDC25A/ZWINT/KNL1/FBXO5/CDC25C/FBXO43	17
Week4_vs_Week0	Age:<25	Up	GO:0140694:non-membrane-bounded organelle assembly	33/528	372/13691	0.0887097	2.30024	5.09212	7.46612e-06	0.000154883	0.00012683	UHRF1/AURKB/PLA2G4C/SRC/CENPE/BIRC5/KIF4A/RACGAP1/KIFC1/TPX2/ASPM/CCNB2/KIF15/NDC80/NEK2/AURKA/CDC20/SKA1/DLGAP5/PLK4/SPAG5/CDCA8/KIF11/FBXO5/CENPF/KIF23/DIAPH3/PRC1/PLK1/CENPA/MYBL2/ANLN/CENPW	33
Week4_vs_Week0	Age:<25	Up	GO:0042742:defense response to bacterium	23/528	212/13691	0.108491	2.81315	5.32862	7.55647e-06	0.000156104	0.00012783	GBP5/GBP4/GBP1/GBP3/GBP2/GBP6/CASP7/P2RX7/SLAMF8/FCGR1A/ISG15/OAS1/H2BC6/OAS3/RIPK2/H2BC12/H2BC8/H2BC10/H2BC11/OAS2/H2BC7/IL12A/SIGLEC16	23
Week4_vs_Week0	Age:<25	Up	GO:0051715:cytolysis in another organism	4/528	5/13691	0.8	20.7439	8.84345	1.06047e-05	0.000211158	0.000172913	GBP5/GBP1/GBP3/GBP2	4
Week4_vs_Week0	Age:<25	Up	GO:0046718:symbiont entry into host cell	17/528	131/13691	0.129771	3.36495	5.44715	1.13636e-05	0.000225363	0.000184545	CTSL/CD74/TRIM22/IFITM3/HLA-DRB1/IFITM1/SRC/LY6E/GAS6/CDK1/MRC1/NECTIN2/CCR5/PLSCR1/CLEC4G/SIGLEC1/RFPL4A	17
Week4_vs_Week0	Age:<25	Up	GO:0031055:chromatin remodeling at centromere	5/528	10/13691	0.5	12.965	7.58043	1.79603e-05	0.000338582	0.000277258	HJURP/CENPN/OIP5/CENPA/CENPW	5
Week4_vs_Week0	Age:<25	Up	GO:0039530:MDA-5 signaling pathway	5/528	10/13691	0.5	12.965	7.58043	1.79603e-05	0.000338582	0.000277258	IRF7/IFIH1/DDX60/DHX58/OAS3	5
Week4_vs_Week0	Age:<25	Up	GO:0141061:disruption of cell in another organism	11/528	61/13691	0.180328	4.67589	5.76263	1.83645e-05	0.000343588	0.000281357	CXCL10/CXCL9/GBP5/APOL1/GBP1/GBP3/GBP2/H2BC12/H2BC11/GZMB/IFNG	11
Week4_vs_Week0	Age:<25	Up	GO:0060759:regulation of response to cytokine stimulus	19/528	165/13691	0.115152	2.98587	5.13984	2.01234e-05	0.000375082	0.000307147	CD74/PARP14/CD40/IRF7/IFIH1/NR1H3/STAT2/SLIT2/PARP9/ISG15/OAS1/GAS6/ZBP1/VRK2/OAS3/RIPK2/H2BC11/CD24/USP18	19
Week4_vs_Week0	Age:<25	Up	GO:0002837:regulation of immune response to tumor cell	7/528	24/13691	0.291667	7.56289	6.44474	2.38114e-05	0.000435635	0.000356732	HLA-DRB1/CD274/IL4I1/NECTIN2/PDCD1/IL12A/CEACAM1	7
Week4_vs_Week0	Age:<25	Up	GO:0007259:cell surface receptor signaling pathway via JAK-STAT	14/528	99/13691	0.141414	3.66686	5.33356	2.52578e-05	0.000458593	0.000375532	STAT1/PARP14/CD40/IL15/STAT2/PARP9/IL31RA/CCR2/IL15RA/JAK2/SOCS1/IL12A/IFNG/CCL2	14
Week4_vs_Week0	Age:<25	Up	GO:0141060:disruption of anatomical structure in another organism	11/528	64/13691	0.171875	4.45671	5.55128	2.94188e-05	0.000528455	0.00043274	CXCL10/CXCL9/GBP5/APOL1/GBP1/GBP3/GBP2/H2BC12/H2BC11/GZMB/IFNG	11
Week4_vs_Week0	Age:<25	Up	GO:0051302:regulation of cell division	18/528	155/13691	0.116129	3.01122	5.04337	2.95244e-05	0.000528455	0.00043274	AURKB/BIRC5/BRCA2/RACGAP1/CDC6/ASPM/AURKA/DLL1/KIF18B/KIF14/CDCA8/KIF20A/CIT/E2F8/KIF23/E2F7/PRC1/PLK1	18
Week4_vs_Week0	Age:<25	Up	GO:0048146:positive regulation of fibroblast proliferation	9/528	43/13691	0.209302	5.42719	5.8233	3.07724e-05	0.000546107	0.000447195	CD74/GAS6/CCNA2/LIF/NGFR/CDC6/E2F1/CCNB1/CDKN1A	9
Week4_vs_Week0	Age:<25	Up	GO:0060718:chorionic trophoblast cell differentiation	4/528	6/13691	0.666667	17.2866	7.99145	3.0841e-05	0.000546107	0.000447195	ASCL2/E2F8/FZD5/E2F7	4
Week4_vs_Week0	Age:<25	Up	GO:0046631:alpha-beta T cell activation	20/528	185/13691	0.108108	2.80324	4.94557	3.10071e-05	0.000547093	0.000448002	CTSL/HLA-DRA/HLA-DRB1/CD274/IL15/RSAD2/IRF1/LILRB1/ASCL2/CCR2/ADA/IL27/JAK2/RIPK2/BATF/LILRB4/SOCS1/IL12A/IFNG/CLEC4G	20
Week4_vs_Week0	Age:<25	Up	GO:0048144:fibroblast proliferation	13/528	89/13691	0.146067	3.78752	5.28387	3.45184e-05	0.000596255	0.00048826	CD74/IFI30/GAS6/CCNA2/CDK1/LIF/NGFR/CDC6/E2F1/CCNB1/E2F8/CKS1B/CDKN1A	13
Week4_vs_Week0	Age:<25	Up	GO:0051653:spindle localization	10/528	54/13691	0.185185	4.80184	5.60625	3.46352e-05	0.000596255	0.00048826	ASPM/NDC80/SKA1/SPAG5/NUSAP1/MAD2L1/ESPL1/SAPCD2/PLK1/CENPA	10
Week4_vs_Week0	Age:<25	Up	GO:0002440:production of molecular mediator of immune response	21/528	202/13691	0.10396	2.69569	4.86264	3.55743e-05	0.000610302	0.000499764	CALHM6/PARP3/CD74/POLB/BST2/CD40/P2RX7/RSAD2/LILRB1/CGAS/CCR2/SECTM1/TLR7/RIPK2/BATF/LILRB4/SCIMP/EXO1/POLQ/FZD5/TRPM4	21
Week4_vs_Week0	Age:<25	Up	GO:1904029:regulation of cyclin-dependent protein kinase activity	11/528	66/13691	0.166667	4.32165	5.41751	3.96341e-05	0.000672965	0.000551077	CDKN1C/PKMYT1/HERC5/CDC6/CCNE2/CDC25A/CDKN2C/CDKN1A/PLK1/CDC25C/CDKN2A	11
Week4_vs_Week0	Age:<25	Up	GO:0002227:innate immune response in mucosa	6/528	18/13691	0.333333	8.64331	6.49871	3.99353e-05	0.000675765	0.00055337	H2BC6/H2BC12/H2BC8/H2BC10/H2BC11/H2BC7	6
Week4_vs_Week0	Age:<25	Up	GO:0007019:microtubule depolymerization	9/528	45/13691	0.2	5.18598	5.63304	4.51471e-05	0.000756214	0.000619247	AURKB/STMN1/KIF2C/TPX2/KIF24/TRPV4/KIF18B/DIAPH3/KIF18A	9
Week4_vs_Week0	Age:<25	Up	GO:0071216:cellular response to biotic stimulus	22/528	221/13691	0.0995475	2.58126	4.74632	4.54171e-05	0.000758174	0.000620853	CXCL10/CXCL9/ACOD1/GBP5/PDCD1LG2/GBP3/GBP2/CD40/CASP7/CD274/NR1H3/SRC/LILRB1/CMPK2/MRC1/JAK2/RIPK2/SCIMP/CCR5/FZD5/EME1/CCL2	22
Week4_vs_Week0	Age:<25	Up	GO:0071659:negative regulation of IP-10 production	3/528	3/13691	1	25.9299	8.64874	5.70453e-05	0.000918281	0.000751961	OAS1/OAS3/LILRB4	3
Week4_vs_Week0	Age:<25	Up	GO:2000106:regulation of leukocyte apoptotic process	12/528	82/13691	0.146341	3.79462	5.08345	6.74803e-05	0.00106891	0.000875304	CD74/IRF7/P2RX7/CD274/AURKB/LILRB1/GAS6/ADA/CCR5/IDO1/PDCD1/CDKN2A	12
Week4_vs_Week0	Age:<25	Up	GO:0019835:cytolysis	4/528	7/13691	0.571429	14.8171	7.3232	6.9764e-05	0.00109132	0.00089366	GBP5/GBP1/GBP3/GBP2	4
Week4_vs_Week0	Age:<25	Up	GO:0060707:trophoblast giant cell differentiation	4/528	7/13691	0.571429	14.8171	7.3232	6.9764e-05	0.00109132	0.00089366	LIF/PLK4/E2F8/E2F7	4
Week4_vs_Week0	Age:<25	Up	GO:0140639:positive regulation of pyroptotic inflammatory response	4/528	7/13691	0.571429	14.8171	7.3232	6.9764e-05	0.00109132	0.00089366	GBP5/GBP1/GBP3/GBP2	4
Week4_vs_Week0	Age:<25	Up	GO:0031348:negative regulation of defense response	22/528	228/13691	0.0964912	2.50201	4.58048	7.26285e-05	0.00112882	0.000924363	ACOD1/SERPING1/PBK/TRAFD1/PARP14/HLA-DRB1/FGL2/SLAMF8/NR1H3/STAT2/AURKB/ISG15/SRC/LILRB1/DHX58/OAS1/ADA/TNFAIP6/OAS3/VSIG4/USP18/CEACAM1	22
Week4_vs_Week0	Age:<25	Up	GO:0035455:response to interferon-alpha	6/528	20/13691	0.3	7.77898	6.07604	7.80622e-05	0.00119087	0.000975178	BST2/IFITM3/IFITM1/OAS1/GAS6/LAMP3	6
Week4_vs_Week0	Age:<25	Up	GO:0070269:pyroptotic inflammatory response	8/528	38/13691	0.210526	5.45893	5.51252	8.15769e-05	0.00122936	0.00100669	GBP5/GBP1/GBP3/GBP2/AIM2/ZBP1/GZMB/IFI27	8
Week4_vs_Week0	Age:<25	Up	GO:0002418:immune response to tumor cell	7/528	29/13691	0.241379	6.25895	5.67782	9.07984e-05	0.00136006	0.00111372	HLA-DRB1/CD274/IL4I1/NECTIN2/PDCD1/IL12A/CEACAM1	7
Week4_vs_Week0	Age:<25	Up	GO:0051293:establishment of spindle localization	9/528	50/13691	0.18	4.66739	5.20307	0.000107531	0.00158202	0.00129548	NDC80/SKA1/SPAG5/NUSAP1/MAD2L1/ESPL1/SAPCD2/PLK1/CENPA	9
Week4_vs_Week0	Age:<25	Up	GO:0002718:regulation of cytokine production involved in immune respons...	14/528	115/13691	0.121739	3.15669	4.65148	0.00013458	0.00192529	0.00157658	CALHM6/CD74/BST2/P2RX7/RSAD2/LILRB1/CCR2/SECTM1/TLR7/RIPK2/LILRB4/SCIMP/FZD5/TRPM4	14
Week4_vs_Week0	Age:<25	Up	GO:0035563:positive regulation of chromatin binding	4/528	8/13691	0.5	12.965	6.77964	0.000135271	0.00192529	0.00157658	DTX3L/PARP9/CDT1/GMNN	4
Week4_vs_Week0	Age:<25	Up	GO:0002407:dendritic cell chemotaxis	6/528	22/13691	0.272727	7.0718	5.70823	0.000140697	0.00199307	0.00163209	SLAMF8/GAS6/CCR2/CCR5/IL12A/TRPM4	6
Week4_vs_Week0	Age:<25	Up	GO:0002367:cytokine production involved in immune response	14/528	116/13691	0.12069	3.12947	4.61288	0.000147758	0.0020812	0.00170425	CALHM6/CD74/BST2/P2RX7/RSAD2/LILRB1/CCR2/SECTM1/TLR7/RIPK2/LILRB4/SCIMP/FZD5/TRPM4	14
Week4_vs_Week0	Age:<25	Up	GO:0031100:animal organ regeneration	9/528	53/13691	0.169811	4.40319	4.97154	0.000171634	0.00240385	0.00196846	BAK1/TYMS/GAS6/CCNA2/CDK1/PCNA/AURKA/PTPRU/CDKN1A	9
Week4_vs_Week0	Age:<25	Up	GO:0007292:female gamete generation	14/528	119/13691	0.117647	3.05058	4.49955	0.000194201	0.00268203	0.00219626	SRC/TNFAIP6/BRCA2/TRIP13/NCAPH/ASPM/CCNB2/NDC80/TOP2A/TTK/AURKA/SKA1/FBXO5/PLK1	14
Week4_vs_Week0	Age:<25	Up	GO:0019064:fusion of virus membrane with host plasma membrane	3/528	4/13691	0.75	19.4474	7.39015	0.000221617	0.00296167	0.00242525	CTSL/GAS6/NECTIN2	3
Week4_vs_Week0	Age:<25	Up	GO:0060717:chorion development	4/528	9/13691	0.444444	11.5244	6.32536	0.000236068	0.00313787	0.00256953	ASCL2/E2F8/FZD5/E2F7	4
Week4_vs_Week0	Age:<25	Up	GO:0051444:negative regulation of ubiquitin-protein transferase activit...	5/528	16/13691	0.3125	8.1031	5.69358	0.00025671	0.00335823	0.00274998	LIMK1/DTX3L/FBXO5/MAD2L1/CDKN2A	5
Week4_vs_Week0	Age:<25	Up	GO:0040029:epigenetic regulation of gene expression	22/528	253/13691	0.0869565	2.25478	4.0346	0.000325718	0.00419457	0.00343485	UHRF1/CHEK1/H2AC16/H2AC15/H3C7/H3C11/H2AC17/H2AC11/H3C3/H2AC12/H2AC8/H3C2/H2AC13/H3C8/H2AC4/H3C12/H2AX/H3C1/NDN/H3C10/H2AC21/H3C4	22
Week4_vs_Week0	Age:<25	Up	GO:0035561:regulation of chromatin binding	4/528	10/13691	0.4	10.372	5.93763	0.000381473	0.00478821	0.00392096	DTX3L/PARP9/CDT1/GMNN	4
Week4_vs_Week0	Age:<25	Up	GO:1904668:positive regulation of ubiquitin protein ligase activity	4/528	10/13691	0.4	10.372	5.93763	0.000381473	0.00478821	0.00392096	UBE2S/CDC20/UBE2C/PLK1	4
Week4_vs_Week0	Age:<25	Up	GO:0044843:cell cycle G1/S phase transition	21/528	241/13691	0.0871369	2.25945	3.95067	0.00043001	0.00534333	0.00437554	PSME2/PSME1/CCNA2/CDK1/CDC6/CCNE2/E2F1/CCNB2/CCNB1/CDC25A/KIF14/RRM2/RBBP8/CCNF/E2F7/CDKN2C/CDKN1A/GTSE1/CDKN2A/CCL2/MUC1	21
Week4_vs_Week0	Age:<25	Up	GO:0032102:negative regulation of response to external stimulus	26/528	329/13691	0.0790274	2.04917	3.8579	0.000436681	0.00541267	0.00443232	ACOD1/GRIN3A/SERPING1/PBK/TRAFD1/PARP14/HLA-DRB1/FGL2/SLAMF8/DUSP3/NR1H3/STAT2/AURKB/SLIT2/ISG15/SRC/LILRB1/DHX58/OAS1/ADA/TNFAIP6/OAS3/VSIG4/USP18/CEACAM1/CCL2	26
Week4_vs_Week0	Age:<25	Up	GO:0061844:antimicrobial humoral immune response mediated by antimicrob...	9/528	60/13691	0.15	3.88949	4.49235	0.000450746	0.00554618	0.00454165	CXCL10/CXCL9/H2BC6/H2BC12/H2BC8/H2BC10/H2BC11/H2BC7/CCL2	9
Week4_vs_Week0	Age:<25	Up	GO:0002385:mucosal immune response	6/528	27/13691	0.222222	5.76221	4.96069	0.00047369	0.00577041	0.00472526	H2BC6/H2BC12/H2BC8/H2BC10/H2BC11/H2BC7	6
Week4_vs_Week0	Age:<25	Up	GO:0051347:positive regulation of transferase activity	21/528	243/13691	0.0864198	2.24086	3.90875	0.000479907	0.00581756	0.00476387	CD74/PLAAT4/HLA-DRB1/UBE2S/SRC/GAS6/RFC4/CENPE/JAK2/PCNA/TPX2/CLSPN/CDC20/DSCC1/KIF14/CDKN1A/UBE2C/CD24/PLK1/TNFSF15/IFNG	21
Week4_vs_Week0	Age:<25	Up	GO:0007204:positive regulation of cytosolic calcium ion concentration	13/528	115/13691	0.113043	2.93121	4.16518	0.000481944	0.005828	0.00477243	BAK1/P2RX7/CCRL2/CCR2/JAK2/TRPV4/JPH4/CCR5/C3AR1/FPR3/CD24/CD38/TRPM4	13
Week4_vs_Week0	Age:<25	Up	GO:0060574:intestinal epithelial cell maturation	3/528	5/13691	0.6	15.558	6.52061	0.000538136	0.00635257	0.00520198	TYMS/FZD5/CDKN1A	3
Week4_vs_Week0	Age:<25	Up	GO:1902623:negative regulation of neutrophil migration	3/528	5/13691	0.6	15.558	6.52061	0.000538136	0.00635257	0.00520198	SLAMF8/SLIT2/TNFAIP6	3
Week4_vs_Week0	Age:<25	Up	GO:1904783:positive regulation of NMDA glutamate receptor activity	3/528	5/13691	0.6	15.558	6.52061	0.000538136	0.00635257	0.00520198	CCR2/IFNG/CCL2	3
Week4_vs_Week0	Age:<25	Up	GO:0002285:lymphocyte activation involved in immune response	18/528	196/13691	0.0918367	2.38132	3.90101	0.000585629	0.00683188	0.00559448	HLA-DRA/PARP3/HLA-DMB/CD74/CD40/HLA-DRB1/FGL2/LILRB1/ASCL2/ADA/IL27/FCGR3A/RIPK2/BATF/EXO1/DLL1/CEACAM1/IFNG	18
Week4_vs_Week0	Age:<25	Up	GO:0036336:dendritic cell migration	6/528	29/13691	0.206897	5.36481	4.71247	0.000711971	0.00815232	0.00667576	SLAMF8/GAS6/CCR2/CCR5/IL12A/TRPM4	6
Week4_vs_Week0	Age:<25	Up	GO:0043549:regulation of kinase activity	28/528	377/13691	0.0742706	1.92583	3.65081	0.000716242	0.00818232	0.00670032	CD74/WARS1/HLA-DRB1/SLAMF8/CDKN1C/DUSP3/PKMYT1/SRC/GAS6/HERC5/CENPE/JAK2/LILRB4/TPX2/CDC6/CCNE2/CLSPN/CDC25A/KIF14/CDKN2C/CDKN1A/CD24/PLK1/TNFSF15/CEACAM1/CDC25C/IFNG/CDKN2A	28
Week4_vs_Week0	Age:<25	Up	GO:0070555:response to interleukin-1	11/528	92/13691	0.119565	3.10032	4.04824	0.000804749	0.00910947	0.00745955	ACOD1/GBP1/GBP3/GBP2/CD40/SRC/ZBP1/VRK2/RIPK2/CD38/CCL2	11
Week4_vs_Week0	Age:<25	Up	GO:0071888:macrophage apoptotic process	4/528	12/13691	0.333333	8.64331	5.30501	0.000845394	0.00952606	0.00780068	CTSL/IRF7/CCR5/CDKN2A	4
Week4_vs_Week0	Age:<25	Up	GO:0002347:response to tumor cell	7/528	42/13691	0.166667	4.32165	4.31787	0.00101708	0.0112548	0.00921634	HLA-DRB1/CD274/IL4I1/NECTIN2/PDCD1/IL12A/CEACAM1	7
Week4_vs_Week0	Age:<25	Up	GO:0009162:deoxyribonucleoside monophosphate metabolic process	5/528	21/13691	0.238095	6.17379	4.75199	0.00101925	0.0112548	0.00921634	TYMP/TYMS/ADA/TK1/DPYS	5
Week4_vs_Week0	Age:<25	Up	GO:0032020:ISG15-protein conjugation	3/528	6/13691	0.5	12.965	5.87092	0.00104543	0.0113918	0.00932847	UBE2L6/ISG15/HERC5	3
Week4_vs_Week0	Age:<25	Up	GO:0140970:AIM2 inflammasome complex assembly	3/528	6/13691	0.5	12.965	5.87092	0.00104543	0.0113918	0.00932847	GBP5/GBP2/AIM2	3
Week4_vs_Week0	Age:<25	Up	GO:0006883:intracellular sodium ion homeostasis	4/528	13/13691	0.307692	7.97844	5.0415	0.00118411	0.0125713	0.0102944	ATP1B3/ATP1B1/TMPRSS3/SLC1A3	4
Week4_vs_Week0	Age:<25	Up	GO:0002274:myeloid leukocyte activation	18/528	211/13691	0.0853081	2.21203	3.55346	0.00137656	0.0144292	0.0118157	IFI35/CD74/C1QA/BATF2/NR1H3/IL15/IL31RA/BATF3/CCR2/JAK2/FCGR3A/BATF/LILRB4/NECTIN2/SUCNR1/PLSCR1/VSIG4/IFNG	18
Week4_vs_Week0	Age:<25	Up	GO:0006909:phagocytosis	18/528	211/13691	0.0853081	2.21203	3.55346	0.00137656	0.0144292	0.0118157	C2/MSR1/P2RX7/LIMK1/FCGR1A/NR1H3/IL15/MARCO/SRC/RAB39A/GAS6/CCR2/IL15RA/PLSCR1/RAB20/P2RY6/IFNG/CCL2	18
Week4_vs_Week0	Age:<25	Up	GO:0035458:cellular response to interferon-beta	5/528	23/13691	0.217391	5.63694	4.45743	0.00158138	0.0163003	0.013348	ACOD1/STAT1/AIM2/IRF1/OAS1	5
Week4_vs_Week0	Age:<25	Up	GO:0051770:positive regulation of nitric-oxide synthase biosynthetic pr...	4/528	14/13691	0.285714	7.40855	4.80474	0.00160757	0.0163999	0.0134295	STAT1/JAK2/IFNG/CCL2	4
Week4_vs_Week0	Age:<25	Up	GO:0052548:regulation of endopeptidase activity	17/528	197/13691	0.0862944	2.23761	3.50418	0.00163499	0.0166453	0.0136305	PSMB9/PSME2/PSMB8/SERPING1/PSME1/BAK1/AIM2/IFI6/SRC/GAS6/LAMP3/NGFR/BIRC5/TNFSF10/RIPK2/TNFSF15/CDKN2A	17
Week4_vs_Week0	Age:<25	Up	GO:0033028:myeloid cell apoptotic process	6/528	34/13691	0.176471	4.57587	4.18104	0.00171215	0.0173241	0.0141864	CTSL/IRF7/LIPA/GAS6/CCR5/CDKN2A	6
Week4_vs_Week0	Age:<25	Up	GO:0010332:response to gamma radiation	7/528	46/13691	0.152174	3.94586	4.00816	0.00176698	0.0177289	0.0145178	CXCL10/POLB/BAK1/BRCA2/H2AX/CDKN1A/XRCC2	7
Week4_vs_Week0	Age:<25	Up	GO:0036015:response to interleukin-3	3/528	7/13691	0.428571	11.1128	5.35989	0.00177718	0.0177289	0.0145178	MT2A/JAK2/IL3RA	3
Week4_vs_Week0	Age:<25	Up	GO:0036016:cellular response to interleukin-3	3/528	7/13691	0.428571	11.1128	5.35989	0.00177718	0.0177289	0.0145178	MT2A/JAK2/IL3RA	3
Week4_vs_Week0	Age:<25	Up	GO:0090383:phagosome acidification	3/528	7/13691	0.428571	11.1128	5.35989	0.00177718	0.0177289	0.0145178	SLAMF8/RAB39A/RAB20	3
Week4_vs_Week0	Age:<25	Up	GO:0006956:complement activation	7/528	47/13691	0.148936	3.8619	3.93617	0.00200853	0.0196804	0.0161158	C1QC/C2/CFB/C1QA/SERPING1/C1QB/VSIG4	7
Week4_vs_Week0	Age:<25	Up	GO:0002688:regulation of leukocyte chemotaxis	11/528	103/13691	0.106796	2.76922	3.60963	0.00204322	0.0199809	0.0163619	CXCL10/CD74/SLAMF8/SLIT2/GAS6/CCR2/TNFAIP6/TRPV4/C3AR1/IL12A/CCL2	11
Week4_vs_Week0	Age:<25	Up	GO:0001833:inner cell mass cell proliferation	4/528	15/13691	0.266667	6.91465	4.59025	0.00212588	0.0205861	0.0168575	CHEK1/BRCA2/NCAPG2/GINS1	4
Week4_vs_Week0	Age:<25	Up	GO:0070670:response to interleukin-4	6/528	36/13691	0.166667	4.32165	3.9967	0.00232333	0.0221948	0.0181748	RUFY4/PARP14/CD40/TUBA1B/MCM2/MRC1	6
Week4_vs_Week0	Age:<25	Up	GO:0046653:tetrahydrofolate metabolic process	4/528	16/13691	0.25	6.48248	4.39455	0.00274893	0.0255993	0.0209627	GCH1/MTHFD2/TYMS/MTHFD1	4
Week4_vs_Week0	Age:<25	Up	GO:0036017:response to erythropoietin	3/528	8/13691	0.375	9.72372	4.94308	0.00276233	0.0255993	0.0209627	CD40/MT2A/JAK2	3
Week4_vs_Week0	Age:<25	Up	GO:0048469:cell maturation	13/528	142/13691	0.0915493	2.37387	3.29592	0.0033499	0.030419	0.0249095	C1QA/GLDN/IL15/TYMS/SCARF1/BRCA2/TRIP13/AURKA/KIF14/FBXO5/FZD5/DIAPH3/CDKN1A	13
Week4_vs_Week0	Age:<25	Up	GO:0043086:negative regulation of catalytic activity	24/528	341/13691	0.0703812	1.82498	3.08973	0.00338459	0.0306779	0.0251215	WARS1/SERPING1/LIMK1/CDKN1C/DUSP3/IFI6/DTX3L/PARP9/SRC/GAS6/CCR2/LAMP3/MCM2/SORT1/BIRC5/LILRB4/IFIT1/FBXO5/MAD2L1/CDKN1A/PLK1/CEACAM1/IFNG/CDKN2A	24
Week4_vs_Week0	Age:<25	Up	GO:0034767:positive regulation of monoatomic ion transmembrane transpor...	11/528	110/13691	0.1	2.59299	3.35958	0.00343313	0.0310611	0.0254352	CXCL10/CXCL9/BAK1/ATP1B3/P2RX7/ATP1B1/CCR2/P2RY6/IFNG/CCL2/STAC	11
Week4_vs_Week0	Age:<25	Up	GO:0051767:nitric-oxide synthase biosynthetic process	4/528	17/13691	0.235294	6.10116	4.21489	0.00348638	0.0313711	0.0256891	STAT1/JAK2/IFNG/CCL2	4
Week4_vs_Week0	Age:<25	Up	GO:0042092:type 2 immune response	6/528	39/13691	0.153846	3.98922	3.74398	0.00353021	0.0315365	0.0258246	CD74/RSAD2/ASCL2/CCR2/BATF/IDO1	6
Week4_vs_Week0	Age:<25	Up	GO:0032411:positive regulation of transporter activity	8/528	66/13691	0.121212	3.14302	3.49519	0.00372861	0.0329527	0.0269842	ATP1B3/NR1H3/ATP1B1/CCR2/P2RY6/IFNG/CCL2/STAC	8
Week4_vs_Week0	Age:<25	Up	GO:0002420:natural killer cell mediated cytotoxicity directed against t...	3/528	9/13691	0.333333	8.64331	4.59377	0.00402546	0.03471	0.0284232	NECTIN2/IL12A/CEACAM1	3
Week4_vs_Week0	Age:<25	Up	GO:0072182:regulation of nephron tubule epithelial cell differentiation	3/528	9/13691	0.333333	8.64331	4.59377	0.00402546	0.03471	0.0284232	STAT1/LIF/CD24	3
Week4_vs_Week0	Age:<25	Up	GO:1901654:response to ketone	14/528	163/13691	0.0858896	2.22711	3.15647	0.00424735	0.0362881	0.0297156	ACOD1/NR1H3/LIPA/CYBB/SLIT2/TYMS/SRC/GAS6/JAK2/PCNA/P2RY6/CDKN1A/CD38/NQO1	14
Week4_vs_Week0	Age:<25	Up	GO:0019860:uracil metabolic process	2/528	3/13691	0.666667	17.2866	5.65019	0.00433967	0.0362881	0.0297156	TYMS/DPYS	2
Week4_vs_Week0	Age:<25	Up	GO:0021891:olfactory bulb interneuron development	2/528	3/13691	0.666667	17.2866	5.65019	0.00433967	0.0362881	0.0297156	SLIT2/ATF5	2
Week4_vs_Week0	Age:<25	Up	GO:0070221:sulfide oxidation, using sulfide:quinone oxidoreductase	2/528	3/13691	0.666667	17.2866	5.65019	0.00433967	0.0362881	0.0297156	SQOR/SLC25A10	2
Week4_vs_Week0	Age:<25	Up	GO:1903288:positive regulation of potassium ion import across plasma me...	2/528	3/13691	0.666667	17.2866	5.65019	0.00433967	0.0362881	0.0297156	ATP1B3/ATP1B1	2
Week4_vs_Week0	Age:<25	Up	GO:1904844:response to L-glutamine	2/528	3/13691	0.666667	17.2866	5.65019	0.00433967	0.0362881	0.0297156	CYBB/NQO1	2
Week4_vs_Week0	Age:<25	Up	GO:0010460:positive regulation of heart rate	4/528	18/13691	0.222222	5.76221	4.04906	0.00434755	0.0362881	0.0297156	GCH1/ADA/ADRB1/TRPM4	4
Week4_vs_Week0	Age:<25	Up	GO:0090713:immunological memory process	4/528	18/13691	0.222222	5.76221	4.04906	0.00434755	0.0362881	0.0297156	HLA-DRA/HLA-DRB1/FGL2/CD70	4
Week4_vs_Week0	Age:<25	Up	GO:0001909:leukocyte mediated cytotoxicity	12/528	131/13691	0.0916031	2.37526	3.16761	0.00470934	0.0389148	0.0318665	HLA-DRA/TAP2/HLA-DRB1/P2RX7/FCGR1A/LILRB1/FCGR3A/SLAMF7/NECTIN2/GZMB/IL12A/CEACAM1	12
Week4_vs_Week0	Age:<25	Up	GO:0001701:in utero embryonic development	23/528	334/13691	0.0688623	1.78559	2.91111	0.0052984	0.043485	0.0356089	SCO2/POLB/CHEK1/ASCL2/ADA/RCN1/LIF/BRCA2/CCNB2/NEK2/CCNB1/PLK4/NCAPG2/RRM2/RBBP8/E2F8/FZD5/ACVRL1/DIAPH3/GINS1/E2F7/CDKN1A/XRCC2	23
Week4_vs_Week0	Age:<25	Up	GO:0034351:negative regulation of glial cell apoptotic process	3/528	10/13691	0.3	7.77898	4.29484	0.00558717	0.0439701	0.0360062	GAS6/DLL1/CCL2	3
Week4_vs_Week0	Age:<25	Up	GO:0010721:negative regulation of cell development	16/528	204/13691	0.0784314	2.03372	2.97921	0.00565984	0.0444714	0.0364167	C1QC/CD74/FGL2/MAFB/IRF1/LILRB1/ASCL2/TNFAIP6/LILRB4/TMEM176B/CTLA4/SOCS1/PRTG/CEACAM1/CLEC4G/CDKN2A	16
Week4_vs_Week0	Age:<25	Up	GO:1900182:positive regulation of protein localization to nucleus	9/528	86/13691	0.104651	2.7136	3.19264	0.00580434	0.0455347	0.0372874	DTX3L/PARP9/SRC/CDK1/NGFR/JAK2/PLK1/IFNG/CDKN2A	9
Week4_vs_Week0	Age:<25	Up	GO:0070372:regulation of ERK1 and ERK2 cascade	16/528	205/13691	0.0780488	2.0238	2.95795	0.00592768	0.0463556	0.0379596	ATF3/GBP1/CD74/HLA-DRB1/GPBAR1/DUSP3/MARCO/SRC/GAS6/LIF/RRAS/RIPK2/SCIMP/TRPV4/P2RY6/CEACAM1	16
Week4_vs_Week0	Age:<25	Up	GO:0071312:cellular response to alkaloid	5/528	31/13691	0.16129	4.18225	3.55247	0.00619681	0.0481564	0.0394343	CASP7/CHEK1/RAD51/CCNA2/SLC1A3	5
Week4_vs_Week0	Age:<25	Up	GO:0046794:transport of virus	4/528	20/13691	0.2	5.18598	3.75192	0.00647624	0.0499365	0.040892	CTSL/BST2/KPNA2/SIGLEC1	4
Week4_vs_Week0	Age:<25	Up	GO:0071359:cellular response to dsRNA	4/528	20/13691	0.2	5.18598	3.75192	0.00647624	0.0499365	0.040892	P2RX7/IFIH1/CGAS/IFIT1	4
Week4_vs_Week0	Age:<25	Up	GO:0032570:response to progesterone	5/528	32/13691	0.15625	4.05155	3.46121	0.00711634	0.0542812	0.0444497	ACOD1/NR1H3/TYMS/SRC/CD38	5
Week4_vs_Week0	Age:<25	Up	GO:0009159:deoxyribonucleoside monophosphate catabolic process	3/528	11/13691	0.272727	7.0718	4.03471	0.00746439	0.0558197	0.0457096	TYMP/ADA/DPYS	3
Week4_vs_Week0	Age:<25	Up	GO:0070671:response to interleukin-12	3/528	11/13691	0.272727	7.0718	4.03471	0.00746439	0.0558197	0.0457096	JAK2/RIPK2/IL12A	3
Week4_vs_Week0	Age:<25	Up	GO:0050766:positive regulation of phagocytosis	7/528	60/13691	0.116667	3.02516	3.14856	0.00803316	0.0596233	0.0488243	C2/FCGR1A/IL15/GAS6/IL15RA/IFNG/CCL2	7
Week4_vs_Week0	Age:<25	Up	GO:0140467:integrated stress response signaling	6/528	46/13691	0.130435	3.38216	3.24119	0.0080809	0.0597987	0.0489679	BATF2/NFE2L3/MAFB/BATF3/HERC5/BATF	6
Week4_vs_Week0	Age:<25	Up	GO:0006235:dTTP biosynthetic process	2/528	4/13691	0.5	12.965	4.79323	0.00845773	0.0599049	0.0490548	TYMS/CMPK2	2
Week4_vs_Week0	Age:<25	Up	GO:0009212:pyrimidine deoxyribonucleoside triphosphate biosynthetic pro...	2/528	4/13691	0.5	12.965	4.79323	0.00845773	0.0599049	0.0490548	TYMS/CMPK2	2
Week4_vs_Week0	Age:<25	Up	GO:0009449:gamma-aminobutyric acid biosynthetic process	2/528	4/13691	0.5	12.965	4.79323	0.00845773	0.0599049	0.0490548	ALDH1A1/SLC1A3	2
Week4_vs_Week0	Age:<25	Up	GO:0014038:regulation of Schwann cell differentiation	2/528	4/13691	0.5	12.965	4.79323	0.00845773	0.0599049	0.0490548	EGR2/CDK1	2
Week4_vs_Week0	Age:<25	Up	GO:0021546:rhombomere development	2/528	4/13691	0.5	12.965	4.79323	0.00845773	0.0599049	0.0490548	MAFB/EGR2	2
Week4_vs_Week0	Age:<25	Up	GO:0031117:positive regulation of microtubule depolymerization	2/528	4/13691	0.5	12.965	4.79323	0.00845773	0.0599049	0.0490548	AURKB/TRPV4	2
Week4_vs_Week0	Age:<25	Up	GO:0032596:protein transport into membrane raft	2/528	4/13691	0.5	12.965	4.79323	0.00845773	0.0599049	0.0490548	ATP1B1/CD24	2
Week4_vs_Week0	Age:<25	Up	GO:0051004:regulation of lipoprotein lipase activity	2/528	4/13691	0.5	12.965	4.79323	0.00845773	0.0599049	0.0490548	NR1H3/SORT1	2
Week4_vs_Week0	Age:<25	Up	GO:0051097:negative regulation of helicase activity	2/528	4/13691	0.5	12.965	4.79323	0.00845773	0.0599049	0.0490548	MCM2/IFIT1	2
Week4_vs_Week0	Age:<25	Up	GO:0140971:regulation of AIM2 inflammasome complex assembly	2/528	4/13691	0.5	12.965	4.79323	0.00845773	0.0599049	0.0490548	GBP5/GBP2	2
Week4_vs_Week0	Age:<25	Up	GO:1905448:positive regulation of mitochondrial ATP synthesis coupled e...	2/528	4/13691	0.5	12.965	4.79323	0.00845773	0.0599049	0.0490548	CDK1/CCNB1	2
Week4_vs_Week0	Age:<25	Up	GO:1905784:regulation of anaphase-promoting complex-dependent catabolic...	2/528	4/13691	0.5	12.965	4.79323	0.00845773	0.0599049	0.0490548	CDC20/PLK1	2
Week4_vs_Week0	Age:<25	Up	GO:0009411:response to UV	12/528	142/13691	0.084507	2.19126	2.85785	0.00884463	0.0624668	0.0511527	PBK/BAK1/CASP7/AURKB/DTL/BRCA2/PCNA/PCLAF/FEN1/CDC25A/CDKN1A/IL12A	12
Week4_vs_Week0	Age:<25	Up	GO:0006925:inflammatory cell apoptotic process	4/528	22/13691	0.181818	4.71453	3.49211	0.00920082	0.0641598	0.0525391	CTSL/IRF7/CCR5/CDKN2A	4
Week4_vs_Week0	Age:<25	Up	GO:0010878:cholesterol storage	4/528	22/13691	0.181818	4.71453	3.49211	0.00920082	0.0641598	0.0525391	MSR1/NPC2/NR1H3/LIPA	4
Week4_vs_Week0	Age:<25	Up	GO:0051882:mitochondrial depolarization	4/528	22/13691	0.181818	4.71453	3.49211	0.00920082	0.0641598	0.0525391	P2RX7/IFI6/SRC/CDKN2A	4
Week4_vs_Week0	Age:<25	Up	GO:0140895:cell surface toll-like receptor signaling pathway	7/528	62/13691	0.112903	2.92757	3.0466	0.00957973	0.0663356	0.0543208	ACOD1/IFI35/WDFY1/NR1H3/OAS1/RIPK2/SCIMP	7
Week4_vs_Week0	Age:<25	Up	GO:0098883:synapse pruning	3/528	12/13691	0.25	6.48248	3.80524	0.00967073	0.0665013	0.0544565	C1QC/C1QA/C1QB	3
Week4_vs_Week0	Age:<25	Up	GO:0140894:endolysosomal toll-like receptor signaling pathway	6/528	48/13691	0.125	3.24124	3.11527	0.00992593	0.0679734	0.055662	WDFY1/RSAD2/SRC/OAS1/TLR7/SCIMP	6
Week4_vs_Week0	Age:<25	Up	GO:0050920:regulation of chemotaxis	13/528	165/13691	0.0787879	2.04296	2.6994	0.0115383	0.0776213	0.0635624	CXCL10/CD74/SLAMF8/DUSP3/SLIT2/GAS6/CCR2/TNFAIP6/TRPV4/SUCNR1/C3AR1/IL12A/CCL2	13
Week4_vs_Week0	Age:<25	Up	GO:0001974:blood vessel remodeling	5/528	36/13691	0.138889	3.60138	3.13004	0.0117473	0.0784951	0.0642779	BAK1/CCR2/LIF/ACVRL1/CEACAM1	5
Week4_vs_Week0	Age:<25	Up	GO:0016446:somatic hypermutation of immunoglobulin genes	3/528	13/13691	0.230769	5.98383	3.60052	0.0122167	0.0808684	0.0662214	POLB/EXO1/POLQ	3
Week4_vs_Week0	Age:<25	Up	GO:0048532:anatomical structure arrangement	3/528	13/13691	0.230769	5.98383	3.60052	0.0122167	0.0808684	0.0662214	EGR2/DLL1/KIF14	3
Week4_vs_Week0	Age:<25	Up	GO:0044346:fibroblast apoptotic process	4/528	24/13691	0.166667	4.32165	3.26186	0.0125789	0.0826042	0.0676428	BAK1/CASP7/GAS6/XRCC2	4
Week4_vs_Week0	Age:<25	Up	GO:0001937:negative regulation of endothelial cell proliferation	5/528	37/13691	0.135135	3.50404	3.0546	0.0131635	0.0859873	0.0704132	STAT1/NGFR/ACVRL1/IL12A/CCL2	5
Week4_vs_Week0	Age:<25	Up	GO:0046686:response to cadmium ion	5/528	37/13691	0.135135	3.50404	3.0546	0.0131635	0.0859873	0.0704132	CYBB/MT2A/CDK1/PCNA/MT1E	5
Week4_vs_Week0	Age:<25	Up	GO:0045937:positive regulation of phosphate metabolic process	26/528	424/13691	0.0613208	1.59004	2.47184	0.013493	0.0868754	0.0711404	CD74/PARP14/HLA-DRB1/P2RX7/IL15/PARP9/IL31RA/SRC/FAM20A/GAS6/LIF/CENPE/JAK2/RIPK2/CLEC6A/TPX2/CLSPN/KIF14/P2RY6/CDKN1A/CD24/IL12A/PLK1/TNFSF15/HBEGF/IFNG	26
Week4_vs_Week0	Age:<25	Up	GO:0045794:negative regulation of cell volume	2/528	5/13691	0.4	10.372	4.19777	0.0137375	0.0868754	0.0711404	KCNMA1/P2RX7	2
Week4_vs_Week0	Age:<25	Up	GO:0046967:cytosol to endoplasmic reticulum transport	2/528	5/13691	0.4	10.372	4.19777	0.0137375	0.0868754	0.0711404	TAP1/TAP2	2
Week4_vs_Week0	Age:<25	Up	GO:0051601:exocyst localization	2/528	5/13691	0.4	10.372	4.19777	0.0137375	0.0868754	0.0711404	EXOC3L1/EXOC3L4	2
Week4_vs_Week0	Age:<25	Up	GO:0051902:negative regulation of mitochondrial depolarization	2/528	5/13691	0.4	10.372	4.19777	0.0137375	0.0868754	0.0711404	IFI6/SRC	2
Week4_vs_Week0	Age:<25	Up	GO:2000371:regulation of DNA topoisomerase (ATP-hydrolyzing) activity	2/528	5/13691	0.4	10.372	4.19777	0.0137375	0.0868754	0.0711404	UHRF1/PLSCR1	2
Week4_vs_Week0	Age:<25	Up	GO:2000373:positive regulation of DNA topoisomerase (ATP-hydrolyzing) a...	2/528	5/13691	0.4	10.372	4.19777	0.0137375	0.0868754	0.0711404	UHRF1/PLSCR1	2
Week4_vs_Week0	Age:<25	Up	GO:0009410:response to xenobiotic stimulus	20/528	303/13691	0.0660066	1.71155	2.50846	0.0138047	0.0871893	0.0713974	STAT1/BAK1/P2RX7/AIM2/CBR1/LIPA/CYBB/TYMS/SRC/GAS6/ADA/CDK1/PCNA/E2F1/CENPF/SLC1A3/RAD54L/CDKN1A/CD38/NQO1	20
Week4_vs_Week0	Age:<25	Up	GO:0043123:positive regulation of canonical NF-kappaB signal transducti...	15/528	207/13691	0.0724638	1.87898	2.55209	0.0143584	0.0905712	0.0741668	CD74/APOL3/BST2/TRIM22/CD40/HLA-DRB1/SECTM1/TLR7/TNFSF10/RIPK2/CLEC6A/TIFA/IFIT5/TNFSF15/RFPL4A	15
Week4_vs_Week0	Age:<25	Up	GO:0043331:response to dsRNA	5/528	38/13691	0.131579	3.41183	2.98171	0.0146904	0.0913864	0.0748343	P2RX7/IFIH1/CGAS/RIPK2/IFIT1	5
Week4_vs_Week0	Age:<25	Up	GO:0031341:regulation of cell killing	9/528	100/13691	0.09	2.33369	2.68084	0.0150026	0.0927177	0.0759246	HLA-DRA/TAP2/HLA-DRB1/P2RX7/LILRB1/NECTIN2/IL12A/CEACAM1/IFNG	9
Week4_vs_Week0	Age:<25	Up	GO:0031507:heterochromatin formation	11/528	135/13691	0.0814815	2.11281	2.60233	0.0153334	0.0939716	0.0769513	UHRF1/H2AC16/H2AC15/H2AC17/H2AC11/H2AC12/H2AC8/H2AC13/H2AC4/H2AX/H2AC21	11
Week4_vs_Week0	Age:<25	Up	GO:0071695:anatomical structure maturation	14/528	190/13691	0.0736842	1.91063	2.53148	0.01547	0.0946918	0.0775411	C1QA/GLDN/IL15/TYMS/SCARF1/BRCA2/TRIP13/AURKA/KIF14/FBXO5/FZD5/ACVRL1/DIAPH3/CDKN1A	14
Week4_vs_Week0	Age:<25	Up	GO:0001556:oocyte maturation	4/528	26/13691	0.153846	3.98922	3.05549	0.0166592	0.100558	0.0823451	BRCA2/TRIP13/AURKA/FBXO5	4
Week4_vs_Week0	Age:<25	Up	GO:0090399:replicative senescence	3/528	15/13691	0.2	5.18598	3.24867	0.0183562	0.108345	0.0887215	CHEK1/CDKN1A/CDKN2A	3
Week4_vs_Week0	Age:<25	Up	GO:0055078:sodium ion homeostasis	4/528	27/13691	0.148148	3.84147	2.9599	0.0189753	0.111337	0.0911713	ATP1B3/ATP1B1/TMPRSS3/SLC1A3	4
Week4_vs_Week0	Age:<25	Up	GO:0043154:negative regulation of cysteine-type endopeptidase activity ...	5/528	41/13691	0.121951	3.16219	2.7769	0.0199696	0.114599	0.0938428	IFI6/SRC/GAS6/LAMP3/BIRC5	5
Week4_vs_Week0	Age:<25	Up	GO:0019062:virion attachment to host cell	2/528	6/13691	0.333333	8.64331	3.75038	0.0200835	0.114599	0.0938428	GAS6/NECTIN2	2
Week4_vs_Week0	Age:<25	Up	GO:0046654:tetrahydrofolate biosynthetic process	2/528	6/13691	0.333333	8.64331	3.75038	0.0200835	0.114599	0.0938428	GCH1/MTHFD1	2
Week4_vs_Week0	Age:<25	Up	GO:0071393:cellular response to progesterone stimulus	2/528	6/13691	0.333333	8.64331	3.75038	0.0200835	0.114599	0.0938428	ACOD1/SRC	2
Week4_vs_Week0	Age:<25	Up	GO:0001910:regulation of leukocyte mediated cytotoxicity	8/528	88/13691	0.0909091	2.35727	2.55817	0.020086	0.114599	0.0938428	HLA-DRA/TAP2/HLA-DRB1/P2RX7/LILRB1/NECTIN2/IL12A/CEACAM1	8
Week4_vs_Week0	Age:<25	Up	GO:0006775:fat-soluble vitamin metabolic process	4/528	28/13691	0.142857	3.70427	2.86879	0.021481	0.121579	0.0995582	CBR1/LIPA/IFNG/NQO1	4
Week4_vs_Week0	Age:<25	Up	GO:0090382:phagosome maturation	4/528	28/13691	0.142857	3.70427	2.86879	0.021481	0.121579	0.0995582	P2RX7/SLAMF8/RAB39A/RAB20	4
Week4_vs_Week0	Age:<25	Up	GO:1902742:apoptotic process involved in development	4/528	28/13691	0.142857	3.70427	2.86879	0.021481	0.121579	0.0995582	BAK1/SLIT2/CHEK1/FZD5	4
Week4_vs_Week0	Age:<25	Up	GO:0007584:response to nutrient	10/528	124/13691	0.0806452	2.09112	2.44447	0.0216057	0.122145	0.100022	CXCL10/STAT1/C2/CD40/LIPA/CYBB/TYMS/GAS6/FOLR2/NQO1	10
Week4_vs_Week0	Age:<25	Up	GO:0001845:phagolysosome assembly	3/528	16/13691	0.1875	4.86186	3.09552	0.0219578	0.12254	0.100345	P2RX7/RAB39A/RAB20	3
Week4_vs_Week0	Age:<25	Up	GO:0071276:cellular response to cadmium ion	3/528	16/13691	0.1875	4.86186	3.09552	0.0219578	0.12254	0.100345	CYBB/MT2A/MT1E	3
Week4_vs_Week0	Age:<25	Up	GO:0001776:leukocyte homeostasis	9/528	107/13691	0.0841121	2.18102	2.45628	0.0223829	0.124411	0.101877	CD74/BAK1/P2RX7/AIM2/LIPA/MTHFD1/CCR2/ADA/CCNB2	9
Week4_vs_Week0	Age:<25	Up	GO:0051261:protein depolymerization	9/528	108/13691	0.0833333	2.16083	2.42562	0.0236175	0.130687	0.107017	AURKB/STMN1/KIF2C/TPX2/KIF24/TRPV4/KIF18B/DIAPH3/KIF18A	9
Week4_vs_Week0	Age:<25	Up	GO:1990868:response to chemokine	7/528	74/13691	0.0945946	2.45283	2.50976	0.0236945	0.130821	0.107127	CXCL10/CXCL9/CCRL2/SLIT2/CCR2/CCR5/CCL2	7
Week4_vs_Week0	Age:<25	Up	GO:0008015:blood circulation	22/528	362/13691	0.0607735	1.57585	2.22386	0.0239343	0.131998	0.10809	CXCL10/KCNMA1/GCH1/STAT1/SERPING1/MYOF/SLIT2/SRC/ATP1B1/GAS6/ADA/DLL1/TRPV4/SUCNR1/GUCY1A1/C3AR1/ACVRL1/HBEGF/CEACAM1/CD38/ADRB1/TRPM4	22
Week4_vs_Week0	Age:<25	Up	GO:0034349:glial cell apoptotic process	3/528	17/13691	0.176471	4.57587	2.95461	0.025916	0.140736	0.115245	GAS6/DLL1/CCL2	3
Week4_vs_Week0	Age:<25	Up	GO:0060402:calcium ion transport into cytosol	3/528	17/13691	0.176471	4.57587	2.95461	0.025916	0.140736	0.115245	BAK1/P2RX7/JPH4	3
Week4_vs_Week0	Age:<25	Up	GO:2000810:regulation of bicellular tight junction assembly	3/528	17/13691	0.176471	4.57587	2.95461	0.025916	0.140736	0.115245	GPBAR1/FZD5/ACVRL1	3
Week4_vs_Week0	Age:<25	Up	GO:0034612:response to tumor necrosis factor	14/528	204/13691	0.0686275	1.7795	2.24656	0.0267339	0.144702	0.118493	ACOD1/GCH1/STAT1/GBP1/GBP3/GBP2/CD40/AIM2/GAS6/JAK2/TIFA/H2BC11/CD70/CCL2	14
Week4_vs_Week0	Age:<25	Up	GO:0030101:natural killer cell activation	7/528	76/13691	0.0921053	2.38828	2.43062	0.0269756	0.144706	0.118497	IL15/GAS6/IL15RA/JAK2/FCGR3A/SLAMF7/IL12A	7
Week4_vs_Week0	Age:<25	Up	GO:0006569:tryptophan catabolic process	2/528	7/13691	0.285714	7.40855	3.39659	0.027406	0.144706	0.118497	IL4I1/IDO1	2
Week4_vs_Week0	Age:<25	Up	GO:0010248:establishment or maintenance of transmembrane electrochemica...	2/528	7/13691	0.285714	7.40855	3.39659	0.027406	0.144706	0.118497	BAK1/ATP1B1	2
Week4_vs_Week0	Age:<25	Up	GO:0010273:detoxification of copper ion	2/528	7/13691	0.285714	7.40855	3.39659	0.027406	0.144706	0.118497	MT2A/MT1E	2
Week4_vs_Week0	Age:<25	Up	GO:0010911:regulation of isomerase activity	2/528	7/13691	0.285714	7.40855	3.39659	0.027406	0.144706	0.118497	UHRF1/PLSCR1	2
Week4_vs_Week0	Age:<25	Up	GO:0010912:positive regulation of isomerase activity	2/528	7/13691	0.285714	7.40855	3.39659	0.027406	0.144706	0.118497	UHRF1/PLSCR1	2
Week4_vs_Week0	Age:<25	Up	GO:0031077:post-embryonic camera-type eye development	2/528	7/13691	0.285714	7.40855	3.39659	0.027406	0.144706	0.118497	BAK1/FZD5	2
Week4_vs_Week0	Age:<25	Up	GO:0051593:response to folic acid	2/528	7/13691	0.285714	7.40855	3.39659	0.027406	0.144706	0.118497	TYMS/FOLR2	2
Week4_vs_Week0	Age:<25	Up	GO:1905936:regulation of germ cell proliferation	2/528	7/13691	0.285714	7.40855	3.39659	0.027406	0.144706	0.118497	FANCA/SRC	2
Week4_vs_Week0	Age:<25	Up	GO:0032886:regulation of microtubule-based process	15/528	226/13691	0.0663717	1.72101	2.18895	0.0290312	0.151893	0.124382	PARP3/AURKB/STMN1/ATF5/TPX2/AURKA/TRPV4/SKA1/PLK4/SPAG5/CCNF/DIAPH3/PLK1/NEFH/KIF18A	15
Week4_vs_Week0	Age:<25	Up	GO:0061842:microtubule organizing center localization	4/528	31/13691	0.129032	3.3458	2.61871	0.0301676	0.15645	0.128113	ASPM/AURKA/DLGAP5/MAD2L1	4
Week4_vs_Week0	Age:<25	Up	GO:0031099:regeneration	11/528	150/13691	0.0733333	1.90153	2.22352	0.0306759	0.158428	0.129734	BAK1/TYMS/SCARF1/GAS6/CCNA2/CDK1/JAK2/PCNA/AURKA/PTPRU/CDKN1A	11
Week4_vs_Week0	Age:<25	Up	GO:0006935:chemotaxis	21/528	352/13691	0.0596591	1.54696	2.08211	0.0320357	0.163697	0.134048	CXCL10/CXCL9/CD74/TYMP/SLAMF8/DUSP3/CCRL2/SLIT2/GAS6/CCR2/TNFAIP6/TRPV4/SUCNR1/IL17RC/CCR5/C3AR1/FPR3/IL12A/HBEGF/CCL2/TRPM4	21
Week4_vs_Week0	Age:<25	Up	GO:0043270:positive regulation of monoatomic ion transport	11/528	152/13691	0.0723684	1.87651	2.17633	0.0333387	0.169358	0.138683	CXCL10/CXCL9/BAK1/ATP1B3/P2RX7/ATP1B1/CCR2/P2RY6/IFNG/CCL2/STAC	11
Week4_vs_Week0	Age:<25	Up	GO:0030003:intracellular monoatomic cation homeostasis	23/528	396/13691	0.0580808	1.50603	2.04655	0.0334962	0.169637	0.138912	CXCL10/CXCL9/KCNMA1/SCO2/CYB561/CD40/BAK1/ATP1B3/P2RX7/SLAMF8/MT2A/RAB39A/ATP1B1/CCR2/TMPRSS3/TRPV4/JPH4/CCR5/RAB20/P2RY6/SLC1A3/MT1E/IFNG	23
Week4_vs_Week0	Age:<25	Up	GO:0032069:regulation of nuclease activity	3/528	19/13691	0.157895	4.0942	2.70303	0.0348963	0.173997	0.142482	OAS1/OAS3/PCNA	3
Week4_vs_Week0	Age:<25	Up	GO:0001788:antibody-dependent cellular cytotoxicity	2/528	8/13691	0.25	6.48248	3.10651	0.0356205	0.173997	0.142482	FCGR1A/FCGR3A	2
Week4_vs_Week0	Age:<25	Up	GO:0002536:respiratory burst involved in inflammatory response	2/528	8/13691	0.25	6.48248	3.10651	0.0356205	0.173997	0.142482	SLAMF8/LIPA	2
Week4_vs_Week0	Age:<25	Up	GO:0035726:common myeloid progenitor cell proliferation	2/528	8/13691	0.25	6.48248	3.10651	0.0356205	0.173997	0.142482	LIPA/CEACAM1	2
Week4_vs_Week0	Age:<25	Up	GO:0043615:astrocyte cell migration	2/528	8/13691	0.25	6.48248	3.10651	0.0356205	0.173997	0.142482	CCR2/CCL2	2
Week4_vs_Week0	Age:<25	Up	GO:0051541:elastin metabolic process	2/528	8/13691	0.25	6.48248	3.10651	0.0356205	0.173997	0.142482	CTSL/HBEGF	2
Week4_vs_Week0	Age:<25	Up	GO:2001214:positive regulation of vasculogenesis	2/528	8/13691	0.25	6.48248	3.10651	0.0356205	0.173997	0.142482	RRAS/CEACAM1	2
Week4_vs_Week0	Age:<25	Up	GO:0170041:non-proteinogenic amino acid metabolic process	5/528	48/13691	0.104167	2.70103	2.36439	0.0367097	0.178438	0.146119	MTHFD1/ALDH1A1/IDO1/SLC1A3/DDO	5
Week4_vs_Week0	Age:<25	Up	GO:0046660:female sex differentiation	7/528	82/13691	0.0853659	2.21353	2.20742	0.0386335	0.186509	0.152728	LHFPL2/BAK1/FANCA/SLIT2/SRC/TNFAIP6/BRCA2	7
Week4_vs_Week0	Age:<25	Up	GO:1901136:carbohydrate derivative catabolic process	14/528	215/13691	0.0651163	1.68846	2.03779	0.0391471	0.188621	0.154458	CTSL/TYMP/SLC2A6/FBXO6/P2RX7/APOBEC3G/GM2A/LIPA/SRC/ADA/HMMR/ALDH1A1/DPYS/IFNG	14
Week4_vs_Week0	Age:<25	Up	GO:0014856:skeletal muscle cell proliferation	3/528	20/13691	0.15	3.88949	2.58986	0.0399116	0.190454	0.155959	SRC/JAK2/NDC80	3
Week4_vs_Week0	Age:<25	Up	GO:0033123:positive regulation of purine nucleotide catabolic process	3/528	20/13691	0.15	3.88949	2.58986	0.0399116	0.190454	0.155959	P2RX7/SRC/IFNG	3
Week4_vs_Week0	Age:<25	Up	GO:0045821:positive regulation of glycolytic process	3/528	20/13691	0.15	3.88949	2.58986	0.0399116	0.190454	0.155959	P2RX7/SRC/IFNG	3
Week4_vs_Week0	Age:<25	Up	GO:1990845:adaptive thermogenesis	10/528	138/13691	0.0724638	1.87898	2.07846	0.0409388	0.19442	0.159207	NR1H3/IL15/LIPA/CCR2/JAK2/TRPV4/ALDH1A1/GADD45G/ADRB1/G0S2	10
Week4_vs_Week0	Age:<25	Up	GO:0043114:regulation of vascular permeability	4/528	35/13691	0.114286	2.96342	2.32931	0.0445496	0.203272	0.166455	SLIT2/SRC/TRPV4/CEACAM1	4
Week4_vs_Week0	Age:<25	Up	GO:0045730:respiratory burst	4/528	35/13691	0.114286	2.96342	2.32931	0.0445496	0.203272	0.166455	SLAMF8/LIPA/CYBB/CD24	4
Week4_vs_Week0	Age:<25	Up	GO:0000915:actomyosin contractile ring assembly	2/528	9/13691	0.222222	5.76221	2.86217	0.0446477	0.203272	0.166455	RACGAP1/ANLN	2
Week4_vs_Week0	Age:<25	Up	GO:0002024:diet induced thermogenesis	2/528	9/13691	0.222222	5.76221	2.86217	0.0446477	0.203272	0.166455	TRPV4/ADRB1	2
Week4_vs_Week0	Age:<25	Up	GO:0002604:regulation of dendritic cell antigen processing and presenta...	2/528	9/13691	0.222222	5.76221	2.86217	0.0446477	0.203272	0.166455	CD74/FGL2	2
Week4_vs_Week0	Age:<25	Up	GO:0007379:segment specification	2/528	9/13691	0.222222	5.76221	2.86217	0.0446477	0.203272	0.166455	MAFB/DLL1	2
Week4_vs_Week0	Age:<25	Up	GO:0010994:free ubiquitin chain polymerization	2/528	9/13691	0.222222	5.76221	2.86217	0.0446477	0.203272	0.166455	UBE2S/UBE2C	2
Week4_vs_Week0	Age:<25	Up	GO:0019065:receptor-mediated endocytosis of virus by host cell	2/528	9/13691	0.222222	5.76221	2.86217	0.0446477	0.203272	0.166455	CTSL/SIGLEC1	2
Week4_vs_Week0	Age:<25	Up	GO:0032873:negative regulation of stress-activated MAPK cascade	2/528	9/13691	0.222222	5.76221	2.86217	0.0446477	0.203272	0.166455	PBK/FOXM1	2
Week4_vs_Week0	Age:<25	Up	GO:0035701:hematopoietic stem cell migration	2/528	9/13691	0.222222	5.76221	2.86217	0.0446477	0.203272	0.166455	GAS6/CCR2	2
Week4_vs_Week0	Age:<25	Up	GO:0035907:dorsal aorta development	2/528	9/13691	0.222222	5.76221	2.86217	0.0446477	0.203272	0.166455	NGFR/ACVRL1	2
Week4_vs_Week0	Age:<25	Up	GO:1903044:protein localization to membrane raft	2/528	9/13691	0.222222	5.76221	2.86217	0.0446477	0.203272	0.166455	ATP1B1/CD24	2
Week4_vs_Week0	Age:<25	Up	GO:1903588:negative regulation of blood vessel endothelial cell prolife...	2/528	9/13691	0.222222	5.76221	2.86217	0.0446477	0.203272	0.166455	NGFR/IL12A	2
Week4_vs_Week0	Age:<25	Up	GO:0010950:positive regulation of endopeptidase activity	9/528	122/13691	0.0737705	1.91286	2.0284	0.0462883	0.209204	0.171313	PSME2/PSME1/BAK1/AIM2/NGFR/TNFSF10/RIPK2/TNFSF15/CDKN2A	9
Week4_vs_Week0	Age:<25	Up	GO:0042311:vasodilation	4/528	36/13691	0.111111	2.8811	2.26339	0.0486498	0.219278	0.179562	KCNMA1/GCH1/GUCY1A1/ADRB1	4
Week4_vs_Week0	Age:<25	Up	GO:0043467:regulation of generation of precursor metabolites and energy	9/528	124/13691	0.0725806	1.88201	1.97599	0.0504115	0.226806	0.185727	SLC2A6/P2RX7/SRC/OAS1/CDK1/TRPV4/CCNB1/AK4/IFNG	9
Week4_vs_Week0	Age:<25	Up	GO:0001836:release of cytochrome c from mitochondria	5/528	53/13691	0.0943396	2.44622	2.1127	0.052731	0.235878	0.193155	BAK1/IFI6/GGCT/TNFSF10/IFI27	5
Week4_vs_Week0	Age:<25	Up	GO:0016554:cytidine to uridine editing	2/528	10/13691	0.2	5.18598	2.65204	0.0544128	0.237481	0.194468	APOBEC3G/APOBEC3H	2
Week4_vs_Week0	Age:<25	Up	GO:0032060:bleb assembly	2/528	10/13691	0.2	5.18598	2.65204	0.0544128	0.237481	0.194468	P2RX7/ANLN	2
Week4_vs_Week0	Age:<25	Up	GO:0035457:cellular response to interferon-alpha	2/528	10/13691	0.2	5.18598	2.65204	0.0544128	0.237481	0.194468	OAS1/GAS6	2
Week4_vs_Week0	Age:<25	Up	GO:0035519:protein K29-linked ubiquitination	2/528	10/13691	0.2	5.18598	2.65204	0.0544128	0.237481	0.194468	UBE2S/UBE2T	2
Week4_vs_Week0	Age:<25	Up	GO:0045779:negative regulation of bone resorption	2/528	10/13691	0.2	5.18598	2.65204	0.0544128	0.237481	0.194468	P2RX7/CD38	2
Week4_vs_Week0	Age:<25	Up	GO:0060837:blood vessel endothelial cell differentiation	2/528	10/13691	0.2	5.18598	2.65204	0.0544128	0.237481	0.194468	LIPA/DLL1	2
Week4_vs_Week0	Age:<25	Up	GO:0070365:hepatocyte differentiation	2/528	10/13691	0.2	5.18598	2.65204	0.0544128	0.237481	0.194468	E2F8/E2F7	2
Week4_vs_Week0	Age:<25	Up	GO:0045807:positive regulation of endocytosis	9/528	127/13691	0.0708661	1.83755	1.89916	0.0570376	0.247412	0.202601	C2/H1-1/FCGR1A/IL15/GAS6/IL15RA/DLL1/IFNG/CCL2	9
Week4_vs_Week0	Age:<25	Up	GO:0042398:cellular modified amino acid biosynthetic process	4/528	38/13691	0.105263	2.72947	2.13811	0.0574525	0.248343	0.203363	GCH1/MTHFD1/PLSCR1/GGT5	4
Week4_vs_Week0	Age:<25	Up	GO:0043279:response to alkaloid	6/528	72/13691	0.0833333	2.16083	1.97789	0.0588613	0.25399	0.207987	CASP7/CHEK1/RAD51/CCNA2/SLC1A3/NQO1	6
Week4_vs_Week0	Age:<25	Up	GO:0030865:cortical cytoskeleton organization	5/528	55/13691	0.0909091	2.35727	2.01997	0.0601161	0.258504	0.211684	EPB41L3/FMNL2/RACGAP1/TRPV4/ANLN	5
Week4_vs_Week0	Age:<25	Up	GO:0070507:regulation of microtubule cytoskeleton organization	10/528	148/13691	0.0675676	1.75202	1.84224	0.0604449	0.259693	0.212657	PARP3/AURKB/STMN1/TPX2/TRPV4/SKA1/SPAG5/DIAPH3/PLK1/KIF18A	10
Week4_vs_Week0	Age:<25	Up	GO:0021700:developmental maturation	15/528	250/13691	0.06	1.5558	1.77628	0.0605502	0.25992	0.212843	C1QA/GLDN/IL15/TYMS/SCARF1/BRCA2/TRIP13/AURKA/CDC20/KIF14/FBXO5/FZD5/ACVRL1/DIAPH3/CDKN1A	15
Week4_vs_Week0	Age:<25	Up	GO:0009612:response to mechanical stimulus	11/528	168/13691	0.0654762	1.69779	1.82258	0.0606998	0.260337	0.213185	CXCL10/STAT1/CD40/BAK1/P2RX7/CHEK1/SRC/IRF1/TLR7/TRPV4/SLC1A3	11
Week4_vs_Week0	Age:<25	Up	GO:0009068:aspartate family amino acid catabolic process	2/528	11/13691	0.181818	4.71453	2.4683	0.0648458	0.270628	0.221611	SDSL/DDO	2
Week4_vs_Week0	Age:<25	Up	GO:0036152:phosphatidylethanolamine acyl-chain remodeling	2/528	11/13691	0.181818	4.71453	2.4683	0.0648458	0.270628	0.221611	PLAAT4/PLA2G4C	2
Week4_vs_Week0	Age:<25	Up	GO:0042454:ribonucleoside catabolic process	2/528	11/13691	0.181818	4.71453	2.4683	0.0648458	0.270628	0.221611	APOBEC3G/ADA	2
Week4_vs_Week0	Age:<25	Up	GO:0043301:negative regulation of leukocyte degranulation	2/528	11/13691	0.181818	4.71453	2.4683	0.0648458	0.270628	0.221611	CCR2/CEACAM1	2
Week4_vs_Week0	Age:<25	Up	GO:0072202:cell differentiation involved in metanephros development	2/528	11/13691	0.181818	4.71453	2.4683	0.0648458	0.270628	0.221611	STAT1/LIF	2
Week4_vs_Week0	Age:<25	Up	GO:0072697:protein localization to cell cortex	2/528	11/13691	0.181818	4.71453	2.4683	0.0648458	0.270628	0.221611	SAPCD2/PLK1	2
Week4_vs_Week0	Age:<25	Up	GO:1902358:sulfate transmembrane transport	2/528	11/13691	0.181818	4.71453	2.4683	0.0648458	0.270628	0.221611	RACGAP1/SLC25A10	2
Week4_vs_Week0	Age:<25	Up	GO:0090398:cellular senescence	7/528	93/13691	0.0752688	1.95171	1.84439	0.0676182	0.279842	0.229157	GCH1/CGAS/BRCA2/H2AX/FBXO5/CDKN1A/CDKN2A	7
Week4_vs_Week0	Age:<25	Up	GO:0051048:negative regulation of secretion	9/528	132/13691	0.0681818	1.76795	1.77561	0.0692816	0.28601	0.234208	CD74/NR1H3/RSAD2/LILRB1/CCR2/ADA/LIF/IL12A/CEACAM1	9
Week4_vs_Week0	Age:<25	Up	GO:0010526:retrotransposon silencing	3/528	25/13691	0.12	3.11159	2.11641	0.0699889	0.287494	0.235423	MOV10/APOBEC3G/APOBEC3H	3
Week4_vs_Week0	Age:<25	Up	GO:0034605:cellular response to heat	5/528	58/13691	0.0862069	2.23534	1.88819	0.0722378	0.295996	0.242385	CXCL10/TFEC/TRPV4/CDKN1A/STAC	5
Week4_vs_Week0	Age:<25	Up	GO:0080135:regulation of cellular response to stress	25/528	478/13691	0.0523013	1.35617	1.58748	0.0758049	0.305123	0.249859	GCH1/PARP3/CD74/PBK/BAK1/NR1H3/CHEK1/SCARF1/CGAS/RAD51/FOXM1/BRCA2/PCNA/RIPK2/SCIMP/RAD51AP1/POLQ/RMI2/H2AX/WDR76/DDIAS/AUNIP/PLK1/CDKN2A/MUC1	25
Week4_vs_Week0	Age:<25	Up	GO:0051081:nuclear membrane disassembly	2/528	12/13691	0.166667	4.32165	2.30547	0.0758808	0.305123	0.249859	CDK1/PLK1	2
Week4_vs_Week0	Age:<25	Up	GO:0070341:fat cell proliferation	2/528	12/13691	0.166667	4.32165	2.30547	0.0758808	0.305123	0.249859	LIPA/E2F1	2
Week4_vs_Week0	Age:<25	Up	GO:0070672:response to interleukin-15	2/528	12/13691	0.166667	4.32165	2.30547	0.0758808	0.305123	0.249859	IL15/IL15RA	2
Week4_vs_Week0	Age:<25	Up	GO:0002438:acute inflammatory response to antigenic stimulus	3/528	26/13691	0.115385	2.99191	2.03607	0.076945	0.30642	0.250921	FCGR1A/IL31RA/FCGR3A	3
Week4_vs_Week0	Age:<25	Up	GO:0032197:retrotransposition	3/528	26/13691	0.115385	2.99191	2.03607	0.076945	0.30642	0.250921	MOV10/APOBEC3G/APOBEC3H	3
Week4_vs_Week0	Age:<25	Up	GO:0071478:cellular response to radiation	10/528	155/13691	0.0645161	1.6729	1.68737	0.0771903	0.306825	0.251252	PBK/BAK1/AURKB/RAD51/BRCA2/PCNA/RAD51AP1/CDC25A/H2AX/CDKN1A	10
Week4_vs_Week0	Age:<25	Up	GO:0006968:cellular defense response	4/528	42/13691	0.0952381	2.46952	1.91025	0.0774178	0.306825	0.251252	CXCL9/LGALS3BP/CCR2/CCR5	4
Week4_vs_Week0	Age:<25	Up	GO:0055080:monoatomic cation homeostasis	24/528	458/13691	0.0524017	1.35877	1.5641	0.0793339	0.314167	0.257265	CXCL10/CXCL9/KCNMA1/SCO2/CYB561/CD40/BAK1/ATP1B3/P2RX7/SLAMF8/MT2A/RAB39A/ATP1B1/FAM20A/CCR2/TMPRSS3/TRPV4/JPH4/CCR5/RAB20/P2RY6/SLC1A3/MT1E/IFNG	24
Week4_vs_Week0	Age:<25	Up	GO:0006898:receptor-mediated endocytosis	13/528	218/13691	0.059633	1.54628	1.62837	0.0796635	0.315221	0.258128	CTSL/MSR1/H1-1/FCGR1A/MARCO/LILRB1/SCARF1/MRC1/HMMR/LILRB4/DLL1/CEACAM1/SIGLEC1	13
Week4_vs_Week0	Age:<25	Up	GO:0097009:energy homeostasis	5/528	60/13691	0.0833333	2.16083	1.80476	0.081007	0.320026	0.262062	LIPA/DLL1/TRPV4/SUCNR1/ADRB1	5
Week4_vs_Week0	Age:<25	Up	GO:0007588:excretion	2/528	13/13691	0.153846	3.98922	2.15953	0.0874561	0.336652	0.275677	KCNMA1/LIPA	2
Week4_vs_Week0	Age:<25	Up	GO:0010992:ubiquitin recycling	2/528	13/13691	0.153846	3.98922	2.15953	0.0874561	0.336652	0.275677	UBE2S/UBE2C	2
Week4_vs_Week0	Age:<25	Up	GO:0033623:regulation of integrin activation	2/528	13/13691	0.153846	3.98922	2.15953	0.0874561	0.336652	0.275677	SRC/KIF14	2
Week4_vs_Week0	Age:<25	Up	GO:0055093:response to hyperoxia	2/528	13/13691	0.153846	3.98922	2.15953	0.0874561	0.336652	0.275677	POLB/CDKN1A	2
Week4_vs_Week0	Age:<25	Up	GO:0061687:detoxification of inorganic compound	2/528	13/13691	0.153846	3.98922	2.15953	0.0874561	0.336652	0.275677	MT2A/MT1E	2
Week4_vs_Week0	Age:<25	Up	GO:0097384:cellular lipid biosynthetic process	2/528	13/13691	0.153846	3.98922	2.15953	0.0874561	0.336652	0.275677	LIPA/PLA2G4C	2
Week4_vs_Week0	Age:<25	Up	GO:0170043:non-proteinogenic amino acid biosynthetic process	2/528	13/13691	0.153846	3.98922	2.15953	0.0874561	0.336652	0.275677	ALDH1A1/SLC1A3	2
Week4_vs_Week0	Age:<25	Up	GO:0002526:acute inflammatory response	6/528	80/13691	0.075	1.94474	1.69729	0.0881226	0.338954	0.277562	APOL2/FCGR1A/LIPA/IL31RA/FCGR3A/PLSCR1	6
Week4_vs_Week0	Age:<25	Up	GO:0048660:regulation of smooth muscle cell proliferation	8/528	119/13691	0.0672269	1.74319	1.63077	0.0891038	0.341404	0.279568	STAT1/SRC/JAK2/P2RY6/CDKN1A/IL12A/HBEGF/IFNG	8
Week4_vs_Week0	Age:<25	Up	GO:0008637:apoptotic mitochondrial changes	7/528	100/13691	0.07	1.81509	1.63841	0.0914179	0.348719	0.285559	BAK1/IFI6/GGCT/TNFSF10/IFIT2/IFI27/CDKN2A	7
Week4_vs_Week0	Age:<25	Up	GO:0034390:smooth muscle cell apoptotic process	3/528	28/13691	0.107143	2.77821	1.88638	0.0917164	0.348719	0.285559	IL12A/IFNG/CDKN2A	3
Week4_vs_Week0	Age:<25	Up	GO:0071392:cellular response to estradiol stimulus	3/528	28/13691	0.107143	2.77821	1.88638	0.0917164	0.348719	0.285559	CCNA2/ZNF703/KIF18A	3
Week4_vs_Week0	Age:<25	Up	GO:1902230:negative regulation of intrinsic apoptotic signaling pathway...	3/528	28/13691	0.107143	2.77821	1.88638	0.0917164	0.348719	0.285559	CD74/DDIAS/MUC1	3
Week4_vs_Week0	Age:<25	Up	GO:0042157:lipoprotein metabolic process	6/528	81/13691	0.0740741	1.92074	1.66452	0.0922528	0.349954	0.28657	APOL1/APOL4/APOL3/APOL6/APOL2/LIPA	6
Week4_vs_Week0	Age:<25	Up	GO:0120161:regulation of cold-induced thermogenesis	8/528	122/13691	0.0655738	1.70032	1.55613	0.0993251	0.360581	0.295272	NR1H3/IL15/CCR2/JAK2/ALDH1A1/GADD45G/ADRB1/G0S2	8
Week4_vs_Week0	Age:<25	Up	GO:0051602:response to electrical stimulus	3/528	29/13691	0.103448	2.68241	1.81641	0.0995091	0.360581	0.295272	P2RX7/SRC/NQO1	3
Week4_vs_Week0	Age:<25	Up	GO:0007620:copulation	2/528	14/13691	0.142857	3.70427	2.0275	0.0995138	0.360581	0.295272	ADA/DDO	2
Week4_vs_Week0	Age:<25	Up	GO:0015812:gamma-aminobutyric acid transport	2/528	14/13691	0.142857	3.70427	2.0275	0.0995138	0.360581	0.295272	P2RX7/SLC6A12	2
Week4_vs_Week0	Age:<25	Up	GO:0045723:positive regulation of fatty acid biosynthetic process	2/528	14/13691	0.142857	3.70427	2.0275	0.0995138	0.360581	0.295272	CD74/NR1H3	2
Week4_vs_Week0	Age:<25	Up	GO:0051895:negative regulation of focal adhesion assembly	2/528	14/13691	0.142857	3.70427	2.0275	0.0995138	0.360581	0.295272	SRC/ACVRL1	2
Week4_vs_Week0	Age:<25	Up	GO:0099188:postsynaptic cytoskeleton organization	2/528	14/13691	0.142857	3.70427	2.0275	0.0995138	0.360581	0.295272	KIF2C/NEFH	2
Week4_vs_Week0	Age:<25	Up	GO:0150118:negative regulation of cell-substrate junction organization	2/528	14/13691	0.142857	3.70427	2.0275	0.0995138	0.360581	0.295272	SRC/ACVRL1	2
Week4_vs_Week0	Age:<25	Up	GO:0160049:negative regulation of cGAS/STING signaling pathway	2/528	14/13691	0.142857	3.70427	2.0275	0.0995138	0.360581	0.295272	AURKB/CGAS	2
Week4_vs_Week0	Age:<25	Up	GO:0071396:cellular response to lipid	25/528	494/13691	0.0506073	1.31224	1.41566	0.100615	0.360581	0.295272	CXCL10/CXCL9/ACOD1/GBP5/PDCD1LG2/GBP3/GBP2/CD40/CASP7/GPBAR1/CD274/NR1H3/SRC/LILRB1/CMPK2/CCNA2/MRC1/JAK2/RIPK2/SCIMP/CCR5/P2RY6/ZNF703/KIF18A/CCL2	25
Week4_vs_Week0	Age:<25	Up	GO:0048659:smooth muscle cell proliferation	8/528	123/13691	0.0650407	1.6865	1.53171	0.102873	0.360581	0.295272	STAT1/SRC/JAK2/P2RY6/CDKN1A/IL12A/HBEGF/IFNG	8
Week4_vs_Week0	Age:<25	Up	GO:0044283:small molecule biosynthetic process	24/528	473/13691	0.05074	1.31568	1.3994	0.10377	0.360581	0.295272	ATF3/GCH1/CD74/CBR1/NR1H3/LIPA/MTHFD1/DHRS9/ACOT7/ADA/TK1/ALDH1A1/IDO1/SLC27A2/SLC25A10/PSAT1/SDSL/P2RY6/SLC1A3/CEACAM1/IFNG/PYCR1/ACOX2/GGT5	24
Week4_vs_Week0	Age:<25	Up	GO:0071496:cellular response to external stimulus	5/528	65/13691	0.0769231	1.99461	1.60978	0.105264	0.360581	0.295272	CD40/BAK1/CHEK1/IRF1/TLR7	5
Week4_vs_Week0	Age:<25	Up	GO:0001504:neurotransmitter uptake	3/528	30/13691	0.1	2.59299	1.74934	0.107557	0.360581	0.295272	SLC6A12/SLC1A3/SLC18A1	3
Week4_vs_Week0	Age:<25	Up	GO:0006730:one-carbon metabolic process	3/528	30/13691	0.1	2.59299	1.74934	0.107557	0.360581	0.295272	MTHFD2/TYMS/MTHFD1	3
Week4_vs_Week0	Age:<25	Up	GO:0001798:positive regulation of type IIa hypersensitivity	1/528	3/13691	0.333333	8.64331	2.65163	0.1113	0.360581	0.295272	FCGR1A	1
Week4_vs_Week0	Age:<25	Up	GO:0003104:positive regulation of glomerular filtration	1/528	3/13691	0.333333	8.64331	2.65163	0.1113	0.360581	0.295272	GAS6	1
Week4_vs_Week0	Age:<25	Up	GO:0010593:negative regulation of lamellipodium assembly	1/528	3/13691	0.333333	8.64331	2.65163	0.1113	0.360581	0.295272	SLIT2	1
Week4_vs_Week0	Age:<25	Up	GO:0014807:regulation of somitogenesis	1/528	3/13691	0.333333	8.64331	2.65163	0.1113	0.360581	0.295272	DLL1	1
Week4_vs_Week0	Age:<25	Up	GO:0014832:urinary bladder smooth muscle contraction	1/528	3/13691	0.333333	8.64331	2.65163	0.1113	0.360581	0.295272	KCNMA1	1
Week4_vs_Week0	Age:<25	Up	GO:0030103:vasopressin secretion	1/528	3/13691	0.333333	8.64331	2.65163	0.1113	0.360581	0.295272	TRPV4	1
Week4_vs_Week0	Age:<25	Up	GO:0030382:sperm mitochondrion organization	1/528	3/13691	0.333333	8.64331	2.65163	0.1113	0.360581	0.295272	NECTIN2	1
Week4_vs_Week0	Age:<25	Up	GO:0031460:glycine betaine transport	1/528	3/13691	0.333333	8.64331	2.65163	0.1113	0.360581	0.295272	SLC6A12	1
Week4_vs_Week0	Age:<25	Up	GO:0032962:positive regulation of inositol trisphosphate biosynthetic p...	1/528	3/13691	0.333333	8.64331	2.65163	0.1113	0.360581	0.295272	P2RY6	1
Week4_vs_Week0	Age:<25	Up	GO:0033860:regulation of NAD(P)H oxidase activity	1/528	3/13691	0.333333	8.64331	2.65163	0.1113	0.360581	0.295272	SLAMF8	1
Week4_vs_Week0	Age:<25	Up	GO:0035482:gastric motility	1/528	3/13691	0.333333	8.64331	2.65163	0.1113	0.360581	0.295272	TYMP	1
Week4_vs_Week0	Age:<25	Up	GO:0038016:insulin receptor internalization	1/528	3/13691	0.333333	8.64331	2.65163	0.1113	0.360581	0.295272	CEACAM1	1
Week4_vs_Week0	Age:<25	Up	GO:0042488:positive regulation of odontogenesis of dentin-containing to...	1/528	3/13691	0.333333	8.64331	2.65163	0.1113	0.360581	0.295272	NGFR	1
Week4_vs_Week0	Age:<25	Up	GO:0042539:hypotonic salinity response	1/528	3/13691	0.333333	8.64331	2.65163	0.1113	0.360581	0.295272	TRPV4	1
Week4_vs_Week0	Age:<25	Up	GO:0042904:9-cis-retinoic acid biosynthetic process	1/528	3/13691	0.333333	8.64331	2.65163	0.1113	0.360581	0.295272	DHRS9	1
Week4_vs_Week0	Age:<25	Up	GO:0043309:regulation of eosinophil degranulation	1/528	3/13691	0.333333	8.64331	2.65163	0.1113	0.360581	0.295272	CCR2	1
Week4_vs_Week0	Age:<25	Up	GO:0043318:negative regulation of cytotoxic T cell degranulation	1/528	3/13691	0.333333	8.64331	2.65163	0.1113	0.360581	0.295272	CEACAM1	1
Week4_vs_Week0	Age:<25	Up	GO:0046105:thymidine biosynthetic process	1/528	3/13691	0.333333	8.64331	2.65163	0.1113	0.360581	0.295272	TK1	1
Week4_vs_Week0	Age:<25	Up	GO:0046331:lateral inhibition	1/528	3/13691	0.333333	8.64331	2.65163	0.1113	0.360581	0.295272	DLL1	1
Week4_vs_Week0	Age:<25	Up	GO:0048936:peripheral nervous system neuron axonogenesis	1/528	3/13691	0.333333	8.64331	2.65163	0.1113	0.360581	0.295272	NEFH	1
Week4_vs_Week0	Age:<25	Up	GO:0060399:positive regulation of growth hormone receptor signaling pat...	1/528	3/13691	0.333333	8.64331	2.65163	0.1113	0.360581	0.295272	JAK2	1
Week4_vs_Week0	Age:<25	Up	GO:0060559:positive regulation of calcidiol 1-monooxygenase activity	1/528	3/13691	0.333333	8.64331	2.65163	0.1113	0.360581	0.295272	IFNG	1
Week4_vs_Week0	Age:<25	Up	GO:0070495:negative regulation of thrombin-activated receptor signaling...	1/528	3/13691	0.333333	8.64331	2.65163	0.1113	0.360581	0.295272	STMN1	1
Week4_vs_Week0	Age:<25	Up	GO:0071205:protein localization to juxtaparanode region of axon	1/528	3/13691	0.333333	8.64331	2.65163	0.1113	0.360581	0.295272	EPB41L3	1
Week4_vs_Week0	Age:<25	Up	GO:0071373:cellular response to luteinizing hormone stimulus	1/528	3/13691	0.333333	8.64331	2.65163	0.1113	0.360581	0.295272	CCNA2	1
Week4_vs_Week0	Age:<25	Up	GO:0071423:malate transmembrane transport	1/528	3/13691	0.333333	8.64331	2.65163	0.1113	0.360581	0.295272	SLC25A10	1
Week4_vs_Week0	Age:<25	Up	GO:0071477:cellular hypotonic salinity response	1/528	3/13691	0.333333	8.64331	2.65163	0.1113	0.360581	0.295272	TRPV4	1
Week4_vs_Week0	Age:<25	Up	GO:0086045:membrane depolarization during AV node cell action potential	1/528	3/13691	0.333333	8.64331	2.65163	0.1113	0.360581	0.295272	TRPM4	1
Week4_vs_Week0	Age:<25	Up	GO:0086047:membrane depolarization during Purkinje myocyte cell action ...	1/528	3/13691	0.333333	8.64331	2.65163	0.1113	0.360581	0.295272	TRPM4	1
Week4_vs_Week0	Age:<25	Up	GO:0097037:heme export	1/528	3/13691	0.333333	8.64331	2.65163	0.1113	0.360581	0.295272	FLVCR2	1
Week4_vs_Week0	Age:<25	Up	GO:0097360:chorionic trophoblast cell proliferation	1/528	3/13691	0.333333	8.64331	2.65163	0.1113	0.360581	0.295272	FZD5	1
Week4_vs_Week0	Age:<25	Up	GO:0097752:regulation of DNA stability	1/528	3/13691	0.333333	8.64331	2.65163	0.1113	0.360581	0.295272	DDIAS	1
Week4_vs_Week0	Age:<25	Up	GO:0098700:neurotransmitter loading into synaptic vesicle	1/528	3/13691	0.333333	8.64331	2.65163	0.1113	0.360581	0.295272	SLC18A1	1
Week4_vs_Week0	Age:<25	Up	GO:0098711:iron ion import across plasma membrane	1/528	3/13691	0.333333	8.64331	2.65163	0.1113	0.360581	0.295272	IFNG	1
Week4_vs_Week0	Age:<25	Up	GO:0098910:regulation of atrial cardiac muscle cell action potential	1/528	3/13691	0.333333	8.64331	2.65163	0.1113	0.360581	0.295272	TRPM4	1
Week4_vs_Week0	Age:<25	Up	GO:0150064:vertebrate eye-specific patterning	1/528	3/13691	0.333333	8.64331	2.65163	0.1113	0.360581	0.295272	C1QA	1
Week4_vs_Week0	Age:<25	Up	GO:1901143:insulin catabolic process	1/528	3/13691	0.333333	8.64331	2.65163	0.1113	0.360581	0.295272	CEACAM1	1
Week4_vs_Week0	Age:<25	Up	GO:1901382:regulation of chorionic trophoblast cell proliferation	1/528	3/13691	0.333333	8.64331	2.65163	0.1113	0.360581	0.295272	FZD5	1
Week4_vs_Week0	Age:<25	Up	GO:1901509:regulation of endothelial tube morphogenesis	1/528	3/13691	0.333333	8.64331	2.65163	0.1113	0.360581	0.295272	CXCL10	1
Week4_vs_Week0	Age:<25	Up	GO:1901740:negative regulation of myoblast fusion	1/528	3/13691	0.333333	8.64331	2.65163	0.1113	0.360581	0.295272	CXCL10	1
Week4_vs_Week0	Age:<25	Up	GO:1903444:negative regulation of brown fat cell differentiation	1/528	3/13691	0.333333	8.64331	2.65163	0.1113	0.360581	0.295272	TRPV4	1
Week4_vs_Week0	Age:<25	Up	GO:1904100:positive regulation of protein O-linked glycosylation	1/528	3/13691	0.333333	8.64331	2.65163	0.1113	0.360581	0.295272	IL15	1
Week4_vs_Week0	Age:<25	Up	GO:1904798:positive regulation of core promoter binding	1/528	3/13691	0.333333	8.64331	2.65163	0.1113	0.360581	0.295272	IFNG	1
Week4_vs_Week0	Age:<25	Up	GO:1905178:regulation of cardiac muscle tissue regeneration	1/528	3/13691	0.333333	8.64331	2.65163	0.1113	0.360581	0.295272	CDKN1A	1
Week4_vs_Week0	Age:<25	Up	GO:1990086:lens fiber cell apoptotic process	1/528	3/13691	0.333333	8.64331	2.65163	0.1113	0.360581	0.295272	E2F1	1
Week4_vs_Week0	Age:<25	Up	GO:1990637:response to prolactin	1/528	3/13691	0.333333	8.64331	2.65163	0.1113	0.360581	0.295272	SRC	1
Week4_vs_Week0	Age:<25	Up	GO:2000346:negative regulation of hepatocyte proliferation	1/528	3/13691	0.333333	8.64331	2.65163	0.1113	0.360581	0.295272	CEACAM1	1
Week4_vs_Week0	Age:<25	Up	GO:0006878:intracellular copper ion homeostasis	2/528	15/13691	0.133333	3.45732	1.90708	0.112	0.360581	0.295272	SCO2/MT2A	2
Week4_vs_Week0	Age:<25	Up	GO:0033599:regulation of mammary gland epithelial cell proliferation	2/528	15/13691	0.133333	3.45732	1.90708	0.112	0.360581	0.295272	BRCA2/ZNF703	2
Week4_vs_Week0	Age:<25	Up	GO:0032409:regulation of transporter activity	9/528	147/13691	0.0612245	1.58755	1.43439	0.115176	0.369607	0.302663	ATP1B3/NR1H3/ATP1B1/CCR2/JPH4/P2RY6/IFNG/CCL2/STAC	9
Week4_vs_Week0	Age:<25	Up	GO:1903580:positive regulation of ATP metabolic process	3/528	31/13691	0.0967742	2.50935	1.68495	0.115849	0.370853	0.303683	P2RX7/SRC/IFNG	3
Week4_vs_Week0	Age:<25	Up	GO:0061025:membrane fusion	9/528	149/13691	0.0604027	1.56624	1.39185	0.122322	0.390015	0.319375	CTSL/RAB39A/GAS6/NECTIN2/STX11/RAB20/FOLR2/DIAPH3/OTOF	9
Week4_vs_Week0	Age:<25	Up	GO:0008340:determination of adult lifespan	3/528	32/13691	0.09375	2.43093	1.62303	0.124372	0.391816	0.32085	LIPA/CGAS/RAD54L	3
Week4_vs_Week0	Age:<25	Up	GO:0007271:synaptic transmission, cholinergic	2/528	16/13691	0.125	3.24124	1.7965	0.124863	0.391816	0.32085	LYNX1/NQO1	2
Week4_vs_Week0	Age:<25	Up	GO:0019934:cGMP-mediated signaling	2/528	16/13691	0.125	3.24124	1.7965	0.124863	0.391816	0.32085	CGAS/GUCY1A1	2
Week4_vs_Week0	Age:<25	Up	GO:0048308:organelle inheritance	2/528	16/13691	0.125	3.24124	1.7965	0.124863	0.391816	0.32085	CDK1/PLK1	2
Week4_vs_Week0	Age:<25	Up	GO:0048313:Golgi inheritance	2/528	16/13691	0.125	3.24124	1.7965	0.124863	0.391816	0.32085	CDK1/PLK1	2
Week4_vs_Week0	Age:<25	Up	GO:0098696:regulation of neurotransmitter receptor localization to post...	2/528	16/13691	0.125	3.24124	1.7965	0.124863	0.391816	0.32085	NETO2/KIF2C	2
Week4_vs_Week0	Age:<25	Up	GO:1901881:positive regulation of protein depolymerization	2/528	16/13691	0.125	3.24124	1.7965	0.124863	0.391816	0.32085	AURKB/TRPV4	2
Week4_vs_Week0	Age:<25	Up	GO:0048511:rhythmic process	13/528	236/13691	0.0550847	1.42834	1.32937	0.125513	0.393608	0.322317	GRIN3A/NR1H3/SLIT2/TYMS/SRC/DTL/ATF5/TNFAIP6/CDK1/NGFR/PCNA/TOP2A/ADRB1	13
Week4_vs_Week0	Age:<25	Up	GO:0042542:response to hydrogen peroxide	6/528	89/13691	0.0674157	1.74808	1.41803	0.128909	0.402981	0.329993	STAT1/BAK1/SRC/CDK1/PCNA/NQO1	6
Week4_vs_Week0	Age:<25	Up	GO:0019233:sensory perception of pain	4/528	51/13691	0.0784314	2.03372	1.48123	0.132927	0.409874	0.335637	P2RX7/CCR2/NDN/CCL2	4
Week4_vs_Week0	Age:<25	Up	GO:0044319:wound healing, spreading of cells	3/528	33/13691	0.0909091	2.35727	1.5634	0.133114	0.409874	0.335637	ACVRL1/HBEGF/CEACAM1	3
Week4_vs_Week0	Age:<25	Up	GO:0048873:homeostasis of number of cells within a tissue	3/528	33/13691	0.0909091	2.35727	1.5634	0.133114	0.409874	0.335637	P2RX7/LIPA/CCR2	3
Week4_vs_Week0	Age:<25	Up	GO:0097242:amyloid-beta clearance	3/528	33/13691	0.0909091	2.35727	1.5634	0.133114	0.409874	0.335637	MSR1/MARCO/IFNG	3
Week4_vs_Week0	Age:<25	Up	GO:0006837:serotonin transport	2/528	17/13691	0.117647	3.05058	1.69432	0.138056	0.409874	0.335637	LILRB1/SLC18A1	2
Week4_vs_Week0	Age:<25	Up	GO:0019430:removal of superoxide radicals	2/528	17/13691	0.117647	3.05058	1.69432	0.138056	0.409874	0.335637	GCH1/NQO1	2
Week4_vs_Week0	Age:<25	Up	GO:0070193:synaptonemal complex organization	2/528	17/13691	0.117647	3.05058	1.69432	0.138056	0.409874	0.335637	TRIP13/PLK1	2
Week4_vs_Week0	Age:<25	Up	GO:0140354:lipid import into cell	2/528	17/13691	0.117647	3.05058	1.69432	0.138056	0.409874	0.335637	LIPA/SLC27A2	2
Week4_vs_Week0	Age:<25	Up	GO:0000730:DNA recombinase assembly	1/528	4/13691	0.25	6.48248	2.19631	0.14558	0.409874	0.335637	RAD51	1
Week4_vs_Week0	Age:<25	Up	GO:0001550:ovarian cumulus expansion	1/528	4/13691	0.25	6.48248	2.19631	0.14558	0.409874	0.335637	TNFAIP6	1
Week4_vs_Week0	Age:<25	Up	GO:0002434:immune complex clearance	1/528	4/13691	0.25	6.48248	2.19631	0.14558	0.409874	0.335637	CCR2	1
Week4_vs_Week0	Age:<25	Up	GO:0006116:NADH oxidation	1/528	4/13691	0.25	6.48248	2.19631	0.14558	0.409874	0.335637	NQO1	1
Week4_vs_Week0	Age:<25	Up	GO:0006663:platelet activating factor biosynthetic process	1/528	4/13691	0.25	6.48248	2.19631	0.14558	0.409874	0.335637	PLA2G4C	1
Week4_vs_Week0	Age:<25	Up	GO:0014063:negative regulation of serotonin secretion	1/528	4/13691	0.25	6.48248	2.19631	0.14558	0.409874	0.335637	LILRB1	1
Week4_vs_Week0	Age:<25	Up	GO:0014824:artery smooth muscle contraction	1/528	4/13691	0.25	6.48248	2.19631	0.14558	0.409874	0.335637	CD38	1
Week4_vs_Week0	Age:<25	Up	GO:0019747:regulation of isoprenoid metabolic process	1/528	4/13691	0.25	6.48248	2.19631	0.14558	0.409874	0.335637	NPC2	1
Week4_vs_Week0	Age:<25	Up	GO:0030951:establishment or maintenance of microtubule cytoskeleton pol...	1/528	4/13691	0.25	6.48248	2.19631	0.14558	0.409874	0.335637	KIF2C	1
Week4_vs_Week0	Age:<25	Up	GO:0032185:septin cytoskeleton organization	1/528	4/13691	0.25	6.48248	2.19631	0.14558	0.409874	0.335637	ANLN	1
Week4_vs_Week0	Age:<25	Up	GO:0032263:GMP salvage	1/528	4/13691	0.25	6.48248	2.19631	0.14558	0.409874	0.335637	ADA	1
Week4_vs_Week0	Age:<25	Up	GO:0035634:response to stilbenoid	1/528	4/13691	0.25	6.48248	2.19631	0.14558	0.409874	0.335637	USP18	1
Week4_vs_Week0	Age:<25	Up	GO:0038135:ERBB2-ERBB4 signaling pathway	1/528	4/13691	0.25	6.48248	2.19631	0.14558	0.409874	0.335637	HBEGF	1
Week4_vs_Week0	Age:<25	Up	GO:0042360:vitamin E metabolic process	1/528	4/13691	0.25	6.48248	2.19631	0.14558	0.409874	0.335637	NQO1	1
Week4_vs_Week0	Age:<25	Up	GO:0043132:NAD transport	1/528	4/13691	0.25	6.48248	2.19631	0.14558	0.409874	0.335637	P2RX7	1
Week4_vs_Week0	Age:<25	Up	GO:0043316:cytotoxic T cell degranulation	1/528	4/13691	0.25	6.48248	2.19631	0.14558	0.409874	0.335637	CEACAM1	1
Week4_vs_Week0	Age:<25	Up	GO:0045760:positive regulation of action potential	1/528	4/13691	0.25	6.48248	2.19631	0.14558	0.409874	0.335637	TRPM4	1
Week4_vs_Week0	Age:<25	Up	GO:0045829:negative regulation of isotype switching	1/528	4/13691	0.25	6.48248	2.19631	0.14558	0.409874	0.335637	PARP3	1
Week4_vs_Week0	Age:<25	Up	GO:0046136:positive regulation of vitamin metabolic process	1/528	4/13691	0.25	6.48248	2.19631	0.14558	0.409874	0.335637	IFNG	1
Week4_vs_Week0	Age:<25	Up	GO:0051838:cytolysis by host of symbiont cells	1/528	4/13691	0.25	6.48248	2.19631	0.14558	0.409874	0.335637	APOL1	1
Week4_vs_Week0	Age:<25	Up	GO:0060061:Spemann organizer formation	1/528	4/13691	0.25	6.48248	2.19631	0.14558	0.409874	0.335637	FZD5	1
Week4_vs_Week0	Age:<25	Up	GO:0060309:elastin catabolic process	1/528	4/13691	0.25	6.48248	2.19631	0.14558	0.409874	0.335637	CTSL	1
Week4_vs_Week0	Age:<25	Up	GO:0090175:regulation of establishment of planar polarity	1/528	4/13691	0.25	6.48248	2.19631	0.14558	0.409874	0.335637	SAPCD2	1
Week4_vs_Week0	Age:<25	Up	GO:0090735:DNA repair complex assembly	1/528	4/13691	0.25	6.48248	2.19631	0.14558	0.409874	0.335637	RAD51	1
Week4_vs_Week0	Age:<25	Up	GO:0097089:methyl-branched fatty acid metabolic process	1/528	4/13691	0.25	6.48248	2.19631	0.14558	0.409874	0.335637	SLC27A2	1
Week4_vs_Week0	Age:<25	Up	GO:0141008:retrotransposon silencing by mRNA destabilization	1/528	4/13691	0.25	6.48248	2.19631	0.14558	0.409874	0.335637	MOV10	1
Week4_vs_Week0	Age:<25	Up	GO:0160075:non-canonical inflammasome complex assembly	1/528	4/13691	0.25	6.48248	2.19631	0.14558	0.409874	0.335637	GBP1	1
Week4_vs_Week0	Age:<25	Up	GO:1901750:leukotriene D4 biosynthetic process	1/528	4/13691	0.25	6.48248	2.19631	0.14558	0.409874	0.335637	GGT5	1
Week4_vs_Week0	Age:<25	Up	GO:1904772:response to tetrachloromethane	1/528	4/13691	0.25	6.48248	2.19631	0.14558	0.409874	0.335637	NQO1	1
Week4_vs_Week0	Age:<25	Up	GO:1905686:positive regulation of plasma membrane repair	1/528	4/13691	0.25	6.48248	2.19631	0.14558	0.409874	0.335637	CASP7	1
Week4_vs_Week0	Age:<25	Up	GO:0040017:positive regulation of locomotion	23/528	471/13691	0.0488323	1.26622	1.17753	0.145938	0.410647	0.33627	CXCL10/CD74/CD40/CD274/SLIT2/SRC/ASCL2/GAS6/CCR2/TNFAIP6/JAK2/RRAS/TRPV4/SUCNR1/C3AR1/FBXO5/P2RY6/IL12A/ZNF703/ARHGEF39/HBEGF/IFNG/CCL2	23
Week4_vs_Week0	Age:<25	Up	GO:0042698:ovulation cycle	4/528	53/13691	0.0754717	1.95698	1.39799	0.147016	0.412978	0.338178	SLIT2/SRC/TNFAIP6/PCNA	4
Week4_vs_Week0	Age:<25	Up	GO:0046785:microtubule polymerization	6/528	93/13691	0.0645161	1.6729	1.30405	0.149508	0.418088	0.342364	STMN1/TPX2/TRPV4/SKA1/FBXO5/DIAPH3	6
Week4_vs_Week0	Age:<25	Up	GO:0070167:regulation of biomineral tissue development	5/528	73/13691	0.0684932	1.77602	1.33144	0.150494	0.418088	0.342364	P2RX7/ISG15/GAS6/FBXO5/TRPM4	5
Week4_vs_Week0	Age:<25	Up	GO:0071800:podosome assembly	2/528	18/13691	0.111111	2.8811	1.5994	0.151534	0.418088	0.342364	SRC/DIAPH3	2
Week4_vs_Week0	Age:<25	Up	GO:2000269:regulation of fibroblast apoptotic process	2/528	18/13691	0.111111	2.8811	1.5994	0.151534	0.418088	0.342364	GAS6/XRCC2	2
Week4_vs_Week0	Age:<25	Up	GO:0019674:NAD metabolic process	4/528	54/13691	0.0740741	1.92074	1.35773	0.154269	0.423748	0.346998	PARP9/IDO1/CD38/NQO1	4
Week4_vs_Week0	Age:<25	Up	GO:0099024:plasma membrane invagination	4/528	54/13691	0.0740741	1.92074	1.35773	0.154269	0.423748	0.346998	MSR1/FCGR1A/AURKB/MARCO	4
Week4_vs_Week0	Age:<25	Up	GO:0043470:regulation of carbohydrate catabolic process	4/528	55/13691	0.0727273	1.88581	1.31832	0.161654	0.440373	0.360612	SLC2A6/P2RX7/SRC/IFNG	4
Week4_vs_Week0	Age:<25	Up	GO:0045662:negative regulation of myoblast differentiation	2/528	19/13691	0.105263	2.72947	1.51082	0.165256	0.441203	0.361292	CXCL10/DLL1	2
Week4_vs_Week0	Age:<25	Up	GO:0045907:positive regulation of vasoconstriction	2/528	19/13691	0.105263	2.72947	1.51082	0.165256	0.441203	0.361292	CD38/TRPM4	2
Week4_vs_Week0	Age:<25	Up	GO:0055070:copper ion homeostasis	2/528	19/13691	0.105263	2.72947	1.51082	0.165256	0.441203	0.361292	SCO2/MT2A	2
Week4_vs_Week0	Age:<25	Up	GO:0070588:calcium ion transmembrane transport	13/528	249/13691	0.0522088	1.35377	1.12832	0.166298	0.441203	0.361292	CXCL10/CXCL9/GRIN3A/BAK1/P2RX7/ATP1B1/GAS6/TRPV4/JPH4/CCR5/P2RY6/STAC/TRPM4	13
Week4_vs_Week0	Age:<25	Up	GO:0050885:neuromuscular process controlling balance	3/528	37/13691	0.0810811	2.10243	1.34481	0.170019	0.441203	0.361292	GM2A/JPH4/SLC1A3	3
Week4_vs_Week0	Age:<25	Up	GO:0035296:regulation of tube diameter	6/528	98/13691	0.0612245	1.58755	1.16907	0.177173	0.441203	0.361292	KCNMA1/GCH1/GUCY1A1/CD38/ADRB1/TRPM4	6
Week4_vs_Week0	Age:<25	Up	GO:0002759:regulation of antimicrobial humoral response	1/528	5/13691	0.2	5.18598	1.87493	0.178541	0.441203	0.361292	ACOD1	1
Week4_vs_Week0	Age:<25	Up	GO:0006689:ganglioside catabolic process	1/528	5/13691	0.2	5.18598	1.87493	0.178541	0.441203	0.361292	GM2A	1
Week4_vs_Week0	Age:<25	Up	GO:0006707:cholesterol catabolic process	1/528	5/13691	0.2	5.18598	1.87493	0.178541	0.441203	0.361292	SCARF1	1
Week4_vs_Week0	Age:<25	Up	GO:0006751:glutathione catabolic process	1/528	5/13691	0.2	5.18598	1.87493	0.178541	0.441203	0.361292	GGT5	1
Week4_vs_Week0	Age:<25	Up	GO:0021603:cranial nerve formation	1/528	5/13691	0.2	5.18598	1.87493	0.178541	0.441203	0.361292	MAFB	1
Week4_vs_Week0	Age:<25	Up	GO:0030263:apoptotic chromosome condensation	1/528	5/13691	0.2	5.18598	1.87493	0.178541	0.441203	0.361292	TOP2A	1
Week4_vs_Week0	Age:<25	Up	GO:0033499:galactose catabolic process via UDP-galactose	1/528	5/13691	0.2	5.18598	1.87493	0.178541	0.441203	0.361292	GALM	1
Week4_vs_Week0	Age:<25	Up	GO:0038001:paracrine signaling	1/528	5/13691	0.2	5.18598	1.87493	0.178541	0.441203	0.361292	CGAS	1
Week4_vs_Week0	Age:<25	Up	GO:0043131:erythrocyte enucleation	1/528	5/13691	0.2	5.18598	1.87493	0.178541	0.441203	0.361292	DIAPH3	1
Week4_vs_Week0	Age:<25	Up	GO:0043252:sodium-independent organic anion transport	1/528	5/13691	0.2	5.18598	1.87493	0.178541	0.441203	0.361292	SLCO4A1	1
Week4_vs_Week0	Age:<25	Up	GO:0045110:intermediate filament bundle assembly	1/528	5/13691	0.2	5.18598	1.87493	0.178541	0.441203	0.361292	NEFH	1
Week4_vs_Week0	Age:<25	Up	GO:0046487:glyoxylate metabolic process	1/528	5/13691	0.2	5.18598	1.87493	0.178541	0.441203	0.361292	IDH2	1
Week4_vs_Week0	Age:<25	Up	GO:0048633:positive regulation of skeletal muscle tissue growth	1/528	5/13691	0.2	5.18598	1.87493	0.178541	0.441203	0.361292	DLL1	1
Week4_vs_Week0	Age:<25	Up	GO:0060087:relaxation of vascular associated smooth muscle	1/528	5/13691	0.2	5.18598	1.87493	0.178541	0.441203	0.361292	GUCY1A1	1
Week4_vs_Week0	Age:<25	Up	GO:0060268:negative regulation of respiratory burst	1/528	5/13691	0.2	5.18598	1.87493	0.178541	0.441203	0.361292	SLAMF8	1
Week4_vs_Week0	Age:<25	Up	GO:0060463:lung lobe morphogenesis	1/528	5/13691	0.2	5.18598	1.87493	0.178541	0.441203	0.361292	LIF	1
Week4_vs_Week0	Age:<25	Up	GO:0060831:smoothened signaling pathway involved in dorsal/ventral neur...	1/528	5/13691	0.2	5.18598	1.87493	0.178541	0.441203	0.361292	GPR161	1
Week4_vs_Week0	Age:<25	Up	GO:0070345:negative regulation of fat cell proliferation	1/528	5/13691	0.2	5.18598	1.87493	0.178541	0.441203	0.361292	E2F1	1
Week4_vs_Week0	Age:<25	Up	GO:0070995:NADPH oxidation	1/528	5/13691	0.2	5.18598	1.87493	0.178541	0.441203	0.361292	NQO1	1
Week4_vs_Week0	Age:<25	Up	GO:0071224:cellular response to peptidoglycan	1/528	5/13691	0.2	5.18598	1.87493	0.178541	0.441203	0.361292	RIPK2	1
Week4_vs_Week0	Age:<25	Up	GO:0090188:negative regulation of pancreatic juice secretion	1/528	5/13691	0.2	5.18598	1.87493	0.178541	0.441203	0.361292	NR1H3	1
Week4_vs_Week0	Age:<25	Up	GO:0090674:endothelial cell-matrix adhesion via fibronectin	1/528	5/13691	0.2	5.18598	1.87493	0.178541	0.441203	0.361292	RRAS	1
Week4_vs_Week0	Age:<25	Up	GO:0097018:renal albumin absorption	1/528	5/13691	0.2	5.18598	1.87493	0.178541	0.441203	0.361292	GAS6	1
Week4_vs_Week0	Age:<25	Up	GO:0097411:hypoxia-inducible factor-1alpha signaling pathway	1/528	5/13691	0.2	5.18598	1.87493	0.178541	0.441203	0.361292	CYBB	1
Week4_vs_Week0	Age:<25	Up	GO:0097749:membrane tubulation	1/528	5/13691	0.2	5.18598	1.87493	0.178541	0.441203	0.361292	CIBAR1	1
Week4_vs_Week0	Age:<25	Up	GO:0140009:L-aspartate import across plasma membrane	1/528	5/13691	0.2	5.18598	1.87493	0.178541	0.441203	0.361292	SLC1A3	1
Week4_vs_Week0	Age:<25	Up	GO:0140459:response to Gram-positive bacterium	1/528	5/13691	0.2	5.18598	1.87493	0.178541	0.441203	0.361292	IL27	1
Week4_vs_Week0	Age:<25	Up	GO:0160162:CD27 signaling pathway	1/528	5/13691	0.2	5.18598	1.87493	0.178541	0.441203	0.361292	CD70	1
Week4_vs_Week0	Age:<25	Up	GO:1901748:leukotriene D4 metabolic process	1/528	5/13691	0.2	5.18598	1.87493	0.178541	0.441203	0.361292	GGT5	1
Week4_vs_Week0	Age:<25	Up	GO:1904906:positive regulation of endothelial cell-matrix adhesion via ...	1/528	5/13691	0.2	5.18598	1.87493	0.178541	0.441203	0.361292	RRAS	1
Week4_vs_Week0	Age:<25	Up	GO:1905098:negative regulation of guanyl-nucleotide exchange factor act...	1/528	5/13691	0.2	5.18598	1.87493	0.178541	0.441203	0.361292	STMN1	1
Week4_vs_Week0	Age:<25	Up	GO:1990705:cholangiocyte proliferation	1/528	5/13691	0.2	5.18598	1.87493	0.178541	0.441203	0.361292	GPBAR1	1
Week4_vs_Week0	Age:<25	Up	GO:2000646:positive regulation of receptor catabolic process	1/528	5/13691	0.2	5.18598	1.87493	0.178541	0.441203	0.361292	DTX3L	1
Week4_vs_Week0	Age:<25	Up	GO:0009110:vitamin biosynthetic process	2/528	20/13691	0.1	2.59299	1.42781	0.179183	0.441203	0.361292	PSAT1/IFNG	2
Week4_vs_Week0	Age:<25	Up	GO:0051180:vitamin transport	3/528	38/13691	0.0789474	2.0471	1.29451	0.179667	0.441203	0.361292	SLC2A6/TCN2/FOLR2	3
Week4_vs_Week0	Age:<25	Up	GO:0030010:establishment of cell polarity	8/528	143/13691	0.0559441	1.45063	1.08489	0.187688	0.458403	0.375376	NDC80/SKA1/SPAG5/MAD2L1/DIAPH3/SAPCD2/PLK1/CENPA	8
Week4_vs_Week0	Age:<25	Up	GO:0002532:production of molecular mediator involved in inflammatory re...	5/528	79/13691	0.0632911	1.64113	1.14457	0.188893	0.460212	0.376858	GBP5/SLAMF8/LIPA/LILRB4/IL17RC	5
Week4_vs_Week0	Age:<25	Up	GO:0014002:astrocyte development	3/528	39/13691	0.0769231	1.99461	1.24574	0.18946	0.460462	0.377063	C1QA/DLL1/IFNG	3
Week4_vs_Week0	Age:<25	Up	GO:0031641:regulation of myelination	3/528	39/13691	0.0769231	1.99461	1.24574	0.18946	0.460462	0.377063	TYMP/EGR2/KIF14	3
Week4_vs_Week0	Age:<25	Up	GO:0017121:plasma membrane phospholipid scrambling	2/528	21/13691	0.0952381	2.46952	1.34971	0.193279	0.463608	0.379639	P2RX7/PLSCR1	2
Week4_vs_Week0	Age:<25	Up	GO:0035774:positive regulation of insulin secretion involved in cellula...	2/528	21/13691	0.0952381	2.46952	1.34971	0.193279	0.463608	0.379639	HLA-DRB1/TRPM4	2
Week4_vs_Week0	Age:<25	Up	GO:0036120:cellular response to platelet-derived growth factor stimulus	2/528	21/13691	0.0952381	2.46952	1.34971	0.193279	0.463608	0.379639	SRC/CCNA2	2
Week4_vs_Week0	Age:<25	Up	GO:0097066:response to thyroid hormone	2/528	21/13691	0.0952381	2.46952	1.34971	0.193279	0.463608	0.379639	CTSL/C2	2
Week4_vs_Week0	Age:<25	Up	GO:0097150:neuronal stem cell population maintenance	2/528	21/13691	0.0952381	2.46952	1.34971	0.193279	0.463608	0.379639	ASPM/DLL1	2
Week4_vs_Week0	Age:<25	Up	GO:0140896:cGAS/STING signaling pathway	2/528	21/13691	0.0952381	2.46952	1.34971	0.193279	0.463608	0.379639	AURKB/CGAS	2
Week4_vs_Week0	Age:<25	Up	GO:1902547:regulation of cellular response to vascular endothelial grow...	2/528	21/13691	0.0952381	2.46952	1.34971	0.193279	0.463608	0.379639	DLL1/IL12A	2
Week4_vs_Week0	Age:<25	Up	GO:0055074:calcium ion homeostasis	12/528	234/13691	0.0512821	1.32974	1.01893	0.193817	0.464674	0.380512	CXCL10/CXCL9/CD40/BAK1/P2RX7/ATP1B1/FAM20A/CCR2/TRPV4/JPH4/CCR5/P2RY6	12
Week4_vs_Week0	Age:<25	Up	GO:0046824:positive regulation of nucleocytoplasmic transport	4/528	60/13691	0.0666667	1.72866	1.13287	0.200349	0.465535	0.381217	GAS6/CDK1/JAK2/IFNG	4
Week4_vs_Week0	Age:<25	Up	GO:1901657:glycosyl compound metabolic process	4/528	60/13691	0.0666667	1.72866	1.13287	0.200349	0.465535	0.381217	TYMP/APOBEC3G/ADA/TK1	4
Week4_vs_Week0	Age:<25	Up	GO:0090132:epithelium migration	5/528	81/13691	0.0617284	1.60061	1.0858	0.202411	0.465535	0.381217	SRC/HBEGF/FAT2/IFNG/ANLN	5
Week4_vs_Week0	Age:<25	Up	GO:0010743:regulation of macrophage derived foam cell differentiation	2/528	22/13691	0.0909091	2.35727	1.276	0.207511	0.465535	0.381217	MSR1/NR1H3	2
Week4_vs_Week0	Age:<25	Up	GO:0071295:cellular response to vitamin	2/528	22/13691	0.0909091	2.35727	1.276	0.207511	0.465535	0.381217	GAS6/FOLR2	2
Week4_vs_Week0	Age:<25	Up	GO:0141087:positive regulation of inflammasome-mediated signaling pathw...	2/528	22/13691	0.0909091	2.35727	1.276	0.207511	0.465535	0.381217	GBP5/GBP2	2
Week4_vs_Week0	Age:<25	Up	GO:1990858:cellular response to lectin	2/528	22/13691	0.0909091	2.35727	1.276	0.207511	0.465535	0.381217	SRC/CLEC6A	2
Week4_vs_Week0	Age:<25	Up	GO:0071466:cellular response to xenobiotic stimulus	7/528	125/13691	0.056	1.45208	1.01691	0.207994	0.465535	0.381217	AIM2/CBR1/GAS6/ADA/PCNA/E2F1/NQO1	7
Week4_vs_Week0	Age:<25	Up	GO:0001561:fatty acid alpha-oxidation	1/528	6/13691	0.166667	4.32165	1.62985	0.210233	0.465535	0.381217	SLC27A2	1
Week4_vs_Week0	Age:<25	Up	GO:0001955:blood vessel maturation	1/528	6/13691	0.166667	4.32165	1.62985	0.210233	0.465535	0.381217	ACVRL1	1
Week4_vs_Week0	Age:<25	Up	GO:0002001:renin secretion into blood stream	1/528	6/13691	0.166667	4.32165	1.62985	0.210233	0.465535	0.381217	SUCNR1	1
Week4_vs_Week0	Age:<25	Up	GO:0014052:regulation of gamma-aminobutyric acid secretion	1/528	6/13691	0.166667	4.32165	1.62985	0.210233	0.465535	0.381217	P2RX7	1
Week4_vs_Week0	Age:<25	Up	GO:0030913:paranodal junction assembly	1/528	6/13691	0.166667	4.32165	1.62985	0.210233	0.465535	0.381217	EPB41L3	1
Week4_vs_Week0	Age:<25	Up	GO:0032959:inositol trisphosphate biosynthetic process	1/528	6/13691	0.166667	4.32165	1.62985	0.210233	0.465535	0.381217	P2RY6	1
Week4_vs_Week0	Age:<25	Up	GO:0044691:tooth eruption	1/528	6/13691	0.166667	4.32165	1.62985	0.210233	0.465535	0.381217	FAM20A	1
Week4_vs_Week0	Age:<25	Up	GO:0046149:pigment catabolic process	1/528	6/13691	0.166667	4.32165	1.62985	0.210233	0.465535	0.381217	BLVRA	1
Week4_vs_Week0	Age:<25	Up	GO:0048631:regulation of skeletal muscle tissue growth	1/528	6/13691	0.166667	4.32165	1.62985	0.210233	0.465535	0.381217	DLL1	1
Week4_vs_Week0	Age:<25	Up	GO:0060556:regulation of vitamin D biosynthetic process	1/528	6/13691	0.166667	4.32165	1.62985	0.210233	0.465535	0.381217	IFNG	1
Week4_vs_Week0	Age:<25	Up	GO:0061523:cilium disassembly	1/528	6/13691	0.166667	4.32165	1.62985	0.210233	0.465535	0.381217	AURKA	1
Week4_vs_Week0	Age:<25	Up	GO:0071104:response to interleukin-9	1/528	6/13691	0.166667	4.32165	1.62985	0.210233	0.465535	0.381217	STAT1	1
Week4_vs_Week0	Age:<25	Up	GO:0090129:positive regulation of synapse maturation	1/528	6/13691	0.166667	4.32165	1.62985	0.210233	0.465535	0.381217	CDC20	1
Week4_vs_Week0	Age:<25	Up	GO:0097350:neutrophil clearance	1/528	6/13691	0.166667	4.32165	1.62985	0.210233	0.465535	0.381217	CCR2	1
Week4_vs_Week0	Age:<25	Up	GO:0110095:cellular detoxification of aldehyde	1/528	6/13691	0.166667	4.32165	1.62985	0.210233	0.465535	0.381217	ALDH1A1	1
Week4_vs_Week0	Age:<25	Up	GO:0120183:positive regulation of focal adhesion disassembly	1/528	6/13691	0.166667	4.32165	1.62985	0.210233	0.465535	0.381217	DUSP3	1
Week4_vs_Week0	Age:<25	Up	GO:1901355:response to rapamycin	1/528	6/13691	0.166667	4.32165	1.62985	0.210233	0.465535	0.381217	LIPA	1
Week4_vs_Week0	Age:<25	Up	GO:1903575:cornified envelope assembly	1/528	6/13691	0.166667	4.32165	1.62985	0.210233	0.465535	0.381217	MAFB	1
Week4_vs_Week0	Age:<25	Up	GO:0046683:response to organophosphorus	6/528	104/13691	0.0576923	1.49596	1.01681	0.212841	0.47068	0.38543	STAT1/P2RX7/TYMS/TLR7/P2RY6/TRPM4	6
Week4_vs_Week0	Age:<25	Up	GO:0072593:reactive oxygen species metabolic process	10/528	194/13691	0.0515464	1.33659	0.945649	0.216771	0.477455	0.390977	ACOD1/GCH1/P2RX7/CBR1/IFI6/LIPA/CYBB/FOXM1/CDKN1A/NQO1	10
Week4_vs_Week0	Age:<25	Up	GO:0051402:neuron apoptotic process	12/528	240/13691	0.05	1.2965	0.928087	0.217299	0.478405	0.391756	GCH1/POLB/CASP7/NGFR/JAK2/KIF14/CIT/XRCC2/PYCR1/MYBL2/CCL2/NQO1	12
Week4_vs_Week0	Age:<25	Up	GO:0001523:retinoid metabolic process	3/528	42/13691	0.0714286	1.85214	1.10771	0.219586	0.481943	0.394652	LIPA/DHRS9/ALDH1A1	3
Week4_vs_Week0	Age:<25	Up	GO:0007617:mating behavior	2/528	23/13691	0.0869565	2.25478	1.2062	0.221846	0.482629	0.395215	ADA/DDO	2
Week4_vs_Week0	Age:<25	Up	GO:0036119:response to platelet-derived growth factor	2/528	23/13691	0.0869565	2.25478	1.2062	0.221846	0.482629	0.395215	SRC/CCNA2	2
Week4_vs_Week0	Age:<25	Up	GO:0070633:transepithelial transport	2/528	23/13691	0.0869565	2.25478	1.2062	0.221846	0.482629	0.395215	P2RY6/SLC1A3	2
Week4_vs_Week0	Age:<25	Up	GO:1901659:glycosyl compound biosynthetic process	2/528	23/13691	0.0869565	2.25478	1.2062	0.221846	0.482629	0.395215	ADA/TK1	2
Week4_vs_Week0	Age:<25	Up	GO:0007589:body fluid secretion	4/528	63/13691	0.0634921	1.64634	1.02982	0.224775	0.488358	0.399906	NR1H3/ADA/OAS2/NME1	4
Week4_vs_Week0	Age:<25	Up	GO:0010876:lipid localization	17/528	360/13691	0.0472222	1.22447	0.864404	0.228026	0.494772	0.405158	APOL1/APOL4/MSR1/APOL3/NPC2/APOL6/APOL2/P2RX7/GM2A/NR1H3/LIPA/PLA2G4C/SLC27A2/PLSCR1/SLC25A10/SLCO4A1/CEACAM1	17
Week4_vs_Week0	Age:<25	Up	GO:0040013:negative regulation of locomotion	13/528	267/13691	0.0486891	1.26251	0.86755	0.232258	0.496633	0.406682	CD74/BST2/SLAMF8/DUSP3/SLIT2/IFITM1/ADA/TNFAIP6/NGFR/RRAS/PTPRU/ACVRL1/CCL2	13
Week4_vs_Week0	Age:<25	Up	GO:0044058:regulation of digestive system process	2/528	24/13691	0.0833333	2.16083	1.13993	0.236256	0.496633	0.406682	TYMP/NR1H3	2
Week4_vs_Week0	Age:<25	Up	GO:0044827:modulation by host of viral genome replication	2/528	24/13691	0.0833333	2.16083	1.13993	0.236256	0.496633	0.406682	APOBEC3H/IFI27	2
Week4_vs_Week0	Age:<25	Up	GO:0006824:cobalt ion transport	1/528	7/13691	0.142857	3.70427	1.43329	0.240704	0.496633	0.406682	TCN2	1
Week4_vs_Week0	Age:<25	Up	GO:0010626:negative regulation of Schwann cell proliferation	1/528	7/13691	0.142857	3.70427	1.43329	0.240704	0.496633	0.406682	ASCL2	1
Week4_vs_Week0	Age:<25	Up	GO:0015755:fructose transmembrane transport	1/528	7/13691	0.142857	3.70427	1.43329	0.240704	0.496633	0.406682	SLC2A6	1
Week4_vs_Week0	Age:<25	Up	GO:0015884:folic acid transport	1/528	7/13691	0.142857	3.70427	1.43329	0.240704	0.496633	0.406682	FOLR2	1
Week4_vs_Week0	Age:<25	Up	GO:0030321:transepithelial chloride transport	1/528	7/13691	0.142857	3.70427	1.43329	0.240704	0.496633	0.406682	P2RY6	1
Week4_vs_Week0	Age:<25	Up	GO:0035912:dorsal aorta morphogenesis	1/528	7/13691	0.142857	3.70427	1.43329	0.240704	0.496633	0.406682	ACVRL1	1
Week4_vs_Week0	Age:<25	Up	GO:0036089:cleavage furrow formation	1/528	7/13691	0.142857	3.70427	1.43329	0.240704	0.496633	0.406682	AURKB	1
Week4_vs_Week0	Age:<25	Up	GO:0042118:endothelial cell activation	1/528	7/13691	0.142857	3.70427	1.43329	0.240704	0.496633	0.406682	CXCL10	1
Week4_vs_Week0	Age:<25	Up	GO:0042416:dopamine biosynthetic process	1/528	7/13691	0.142857	3.70427	1.43329	0.240704	0.496633	0.406682	GCH1	1
Week4_vs_Week0	Age:<25	Up	GO:0044557:relaxation of smooth muscle	1/528	7/13691	0.142857	3.70427	1.43329	0.240704	0.496633	0.406682	GUCY1A1	1
Week4_vs_Week0	Age:<25	Up	GO:0045683:negative regulation of epidermis development	1/528	7/13691	0.142857	3.70427	1.43329	0.240704	0.496633	0.406682	DLL1	1
Week4_vs_Week0	Age:<25	Up	GO:0048703:embryonic viscerocranium morphogenesis	1/528	7/13691	0.142857	3.70427	1.43329	0.240704	0.496633	0.406682	MTHFD1	1
Week4_vs_Week0	Age:<25	Up	GO:0051969:regulation of transmission of nerve impulse	1/528	7/13691	0.142857	3.70427	1.43329	0.240704	0.496633	0.406682	TYMP	1
Week4_vs_Week0	Age:<25	Up	GO:0055015:ventricular cardiac muscle cell development	1/528	7/13691	0.142857	3.70427	1.43329	0.240704	0.496633	0.406682	CDK1	1
Week4_vs_Week0	Age:<25	Up	GO:0070593:dendrite self-avoidance	1/528	7/13691	0.142857	3.70427	1.43329	0.240704	0.496633	0.406682	NEXN	1
Week4_vs_Week0	Age:<25	Up	GO:0080154:regulation of fertilization	1/528	7/13691	0.142857	3.70427	1.43329	0.240704	0.496633	0.406682	LHFPL2	1
Week4_vs_Week0	Age:<25	Up	GO:0106380:purine ribonucleotide salvage	1/528	7/13691	0.142857	3.70427	1.43329	0.240704	0.496633	0.406682	ADA	1
Week4_vs_Week0	Age:<25	Up	GO:1900222:negative regulation of amyloid-beta clearance	1/528	7/13691	0.142857	3.70427	1.43329	0.240704	0.496633	0.406682	IFNG	1
Week4_vs_Week0	Age:<25	Up	GO:1903896:positive regulation of IRE1-mediated unfolded protein respon...	1/528	7/13691	0.142857	3.70427	1.43329	0.240704	0.496633	0.406682	BAK1	1
Week4_vs_Week0	Age:<25	Up	GO:2000394:positive regulation of lamellipodium morphogenesis	1/528	7/13691	0.142857	3.70427	1.43329	0.240704	0.496633	0.406682	SRC	1
Week4_vs_Week0	Age:<25	Up	GO:0006816:calcium ion transport	15/528	318/13691	0.0471698	1.22311	0.80623	0.247094	0.50876	0.416613	CXCL10/CXCL9/GRIN3A/BAK1/P2RX7/LILRB1/ATP1B1/GAS6/TRPV4/JPH4/CCR5/P2RY6/CCL2/STAC/TRPM4	15
Week4_vs_Week0	Age:<25	Up	GO:0002269:leukocyte activation involved in inflammatory response	3/528	45/13691	0.0666667	1.72866	0.980552	0.250592	0.511169	0.418585	C1QA/JAK2/IFNG	3
Week4_vs_Week0	Age:<25	Up	GO:0006911:phagocytosis, engulfment	3/528	45/13691	0.0666667	1.72866	0.980552	0.250592	0.511169	0.418585	MSR1/FCGR1A/MARCO	3
Week4_vs_Week0	Age:<25	Up	GO:0006882:intracellular zinc ion homeostasis	2/528	25/13691	0.08	2.07439	1.07685	0.250714	0.511169	0.418585	MT2A/MT1E	2
Week4_vs_Week0	Age:<25	Up	GO:0030212:hyaluronan metabolic process	2/528	25/13691	0.08	2.07439	1.07685	0.250714	0.511169	0.418585	TNFAIP6/HMMR	2
Week4_vs_Week0	Age:<25	Up	GO:0051968:positive regulation of synaptic transmission, glutamatergic	2/528	25/13691	0.08	2.07439	1.07685	0.250714	0.511169	0.418585	CCR2/CCL2	2
Week4_vs_Week0	Age:<25	Up	GO:0090330:regulation of platelet aggregation	2/528	25/13691	0.08	2.07439	1.07685	0.250714	0.511169	0.418585	JAK2/CEACAM1	2
Week4_vs_Week0	Age:<25	Up	GO:1902473:regulation of protein localization to synapse	2/528	25/13691	0.08	2.07439	1.07685	0.250714	0.511169	0.418585	NETO2/KIF2C	2
Week4_vs_Week0	Age:<25	Up	GO:0045926:negative regulation of growth	9/528	179/13691	0.0502793	1.30374	0.819236	0.254589	0.518167	0.424316	BST2/SLIT2/MT2A/ACVRL1/MT1E/CDKN2C/CDKN1A/CDKN2A/ADRB1	9
Week4_vs_Week0	Age:<25	Up	GO:0010742:macrophage derived foam cell differentiation	2/528	26/13691	0.0769231	1.99461	1.01666	0.265195	0.526827	0.431407	MSR1/NR1H3	2
Week4_vs_Week0	Age:<25	Up	GO:0042572:retinol metabolic process	2/528	26/13691	0.0769231	1.99461	1.01666	0.265195	0.526827	0.431407	DHRS9/ALDH1A1	2
Week4_vs_Week0	Age:<25	Up	GO:0002634:regulation of germinal center formation	1/528	8/13691	0.125	3.24124	1.26994	0.270001	0.526827	0.431407	ADA	1
Week4_vs_Week0	Age:<25	Up	GO:0007172:signal complex assembly	1/528	8/13691	0.125	3.24124	1.26994	0.270001	0.526827	0.431407	SRC	1
Week4_vs_Week0	Age:<25	Up	GO:0007342:fusion of sperm to egg plasma membrane involved in single fe...	1/528	8/13691	0.125	3.24124	1.26994	0.270001	0.526827	0.431407	FOLR2	1
Week4_vs_Week0	Age:<25	Up	GO:0010624:regulation of Schwann cell proliferation	1/528	8/13691	0.125	3.24124	1.26994	0.270001	0.526827	0.431407	ASCL2	1
Week4_vs_Week0	Age:<25	Up	GO:0040016:embryonic cleavage	1/528	8/13691	0.125	3.24124	1.26994	0.270001	0.526827	0.431407	TOP2A	1
Week4_vs_Week0	Age:<25	Up	GO:0040034:regulation of development, heterochronic	1/528	8/13691	0.125	3.24124	1.26994	0.270001	0.526827	0.431407	DLL1	1
Week4_vs_Week0	Age:<25	Up	GO:0042989:sequestering of actin monomers	1/528	8/13691	0.125	3.24124	1.26994	0.270001	0.526827	0.431407	TMSB10	1
Week4_vs_Week0	Age:<25	Up	GO:0043308:eosinophil degranulation	1/528	8/13691	0.125	3.24124	1.26994	0.270001	0.526827	0.431407	CCR2	1
Week4_vs_Week0	Age:<25	Up	GO:0060312:regulation of blood vessel remodeling	1/528	8/13691	0.125	3.24124	1.26994	0.270001	0.526827	0.431407	CEACAM1	1
Week4_vs_Week0	Age:<25	Up	GO:0070255:regulation of mucus secretion	1/528	8/13691	0.125	3.24124	1.26994	0.270001	0.526827	0.431407	ADA	1
Week4_vs_Week0	Age:<25	Up	GO:0070327:thyroid hormone transport	1/528	8/13691	0.125	3.24124	1.26994	0.270001	0.526827	0.431407	SLCO4A1	1
Week4_vs_Week0	Age:<25	Up	GO:0071838:cell proliferation in bone marrow	1/528	8/13691	0.125	3.24124	1.26994	0.270001	0.526827	0.431407	LIPA	1
Week4_vs_Week0	Age:<25	Up	GO:0098917:retrograde trans-synaptic signaling	1/528	8/13691	0.125	3.24124	1.26994	0.270001	0.526827	0.431407	GUCY1A1	1
Week4_vs_Week0	Age:<25	Up	GO:0099612:protein localization to axon	1/528	8/13691	0.125	3.24124	1.26994	0.270001	0.526827	0.431407	EPB41L3	1
Week4_vs_Week0	Age:<25	Up	GO:1901031:regulation of response to reactive oxygen species	1/528	8/13691	0.125	3.24124	1.26994	0.270001	0.526827	0.431407	GCH1	1
Week4_vs_Week0	Age:<25	Up	GO:1904669:ATP export	1/528	8/13691	0.125	3.24124	1.26994	0.270001	0.526827	0.431407	CALHM6	1
Week4_vs_Week0	Age:<25	Up	GO:2000726:negative regulation of cardiac muscle cell differentiation	1/528	8/13691	0.125	3.24124	1.26994	0.270001	0.526827	0.431407	DLL1	1
Week4_vs_Week0	Age:<25	Up	GO:0006809:nitric oxide biosynthetic process	4/528	69/13691	0.057971	1.50318	0.839213	0.27561	0.536715	0.439504	GCH1/JAK2/IFNG/NQO1	4
Week4_vs_Week0	Age:<25	Up	GO:0170039:proteinogenic amino acid metabolic process	7/528	138/13691	0.0507246	1.31529	0.745535	0.28359	0.54795	0.448705	IL4I1/MTHFD1/IDO1/PSAT1/SDSL/DDO/PYCR1	7
Week4_vs_Week0	Age:<25	Up	GO:0170038:proteinogenic amino acid biosynthetic process	3/528	49/13691	0.0612245	1.58755	0.825168	0.2928	0.556181	0.455445	MTHFD1/PSAT1/PYCR1	3
Week4_vs_Week0	Age:<25	Up	GO:0090140:regulation of mitochondrial fission	2/528	28/13691	0.0714286	1.85214	0.903976	0.294134	0.556181	0.455445	STAT2/AURKA	2
Week4_vs_Week0	Age:<25	Up	GO:0014049:positive regulation of glutamate secretion	1/528	9/13691	0.111111	2.8811	1.13058	0.298171	0.556181	0.455445	P2RX7	1
Week4_vs_Week0	Age:<25	Up	GO:0014842:regulation of skeletal muscle satellite cell proliferation	1/528	9/13691	0.111111	2.8811	1.13058	0.298171	0.556181	0.455445	JAK2	1
Week4_vs_Week0	Age:<25	Up	GO:0045187:regulation of circadian sleep/wake cycle, sleep	1/528	9/13691	0.111111	2.8811	1.13058	0.298171	0.556181	0.455445	ADRB1	1
Week4_vs_Week0	Age:<25	Up	GO:0045989:positive regulation of striated muscle contraction	1/528	9/13691	0.111111	2.8811	1.13058	0.298171	0.556181	0.455445	TRPV4	1
Week4_vs_Week0	Age:<25	Up	GO:0048680:positive regulation of axon regeneration	1/528	9/13691	0.111111	2.8811	1.13058	0.298171	0.556181	0.455445	SCARF1	1
Week4_vs_Week0	Age:<25	Up	GO:0051639:actin filament network formation	1/528	9/13691	0.111111	2.8811	1.13058	0.298171	0.556181	0.455445	PLS3	1
Week4_vs_Week0	Age:<25	Up	GO:0051712:positive regulation of killing of cells of another organism	1/528	9/13691	0.111111	2.8811	1.13058	0.298171	0.556181	0.455445	IFNG	1
Week4_vs_Week0	Age:<25	Up	GO:0072711:cellular response to hydroxyurea	1/528	9/13691	0.111111	2.8811	1.13058	0.298171	0.556181	0.455445	RAD51	1
Week4_vs_Week0	Age:<25	Up	GO:0090331:negative regulation of platelet aggregation	1/528	9/13691	0.111111	2.8811	1.13058	0.298171	0.556181	0.455445	CEACAM1	1
Week4_vs_Week0	Age:<25	Up	GO:0110076:negative regulation of ferroptosis	1/528	9/13691	0.111111	2.8811	1.13058	0.298171	0.556181	0.455445	NQO1	1
Week4_vs_Week0	Age:<25	Up	GO:0140673:transcription elongation-coupled chromatin remodeling	1/528	9/13691	0.111111	2.8811	1.13058	0.298171	0.556181	0.455445	EPOP	1
Week4_vs_Week0	Age:<25	Up	GO:1901030:positive regulation of mitochondrial outer membrane permeabi...	1/528	9/13691	0.111111	2.8811	1.13058	0.298171	0.556181	0.455445	BAK1	1
Week4_vs_Week0	Age:<25	Up	GO:1902513:regulation of organelle transport along microtubule	1/528	9/13691	0.111111	2.8811	1.13058	0.298171	0.556181	0.455445	NEFH	1
Week4_vs_Week0	Age:<25	Up	GO:1904179:positive regulation of adipose tissue development	1/528	9/13691	0.111111	2.8811	1.13058	0.298171	0.556181	0.455445	TRPM4	1
Week4_vs_Week0	Age:<25	Up	GO:1904417:positive regulation of xenophagy	1/528	9/13691	0.111111	2.8811	1.13058	0.298171	0.556181	0.455445	RIPK2	1
Week4_vs_Week0	Age:<25	Up	GO:0031648:protein destabilization	3/528	50/13691	0.06	1.5558	0.78853	0.303441	0.564313	0.462104	SRC/PLK1/CDKN2A	3
Week4_vs_Week0	Age:<25	Up	GO:0170034:L-amino acid biosynthetic process	3/528	50/13691	0.06	1.5558	0.78853	0.303441	0.564313	0.462104	MTHFD1/PSAT1/PYCR1	3
Week4_vs_Week0	Age:<25	Up	GO:1903747:regulation of establishment of protein localization to mitoc...	3/528	50/13691	0.06	1.5558	0.78853	0.303441	0.564313	0.462104	GZMB/FZD5/CDKN2A	3
Week4_vs_Week0	Age:<25	Up	GO:0061351:neural precursor cell proliferation	6/528	118/13691	0.0508475	1.31847	0.695847	0.303832	0.564616	0.462352	ATF5/RACGAP1/MELK/ASPM/KIF14/SHCBP1	6
Week4_vs_Week0	Age:<25	Up	GO:1902652:secondary alcohol metabolic process	6/528	118/13691	0.0508475	1.31847	0.695847	0.303832	0.564616	0.462352	APOL1/NPC2/APOL2/IDH2/LIPA/SCARF1	6
Week4_vs_Week0	Age:<25	Up	GO:0042886:amide transport	11/528	237/13691	0.0464135	1.2035	0.632923	0.307702	0.569755	0.46656	TAP1/CD74/EXOC3L1/TAP2/HLA-DRB1/JAK2/TRPV4/FOLR2/CD38/IFNG/TRPM4	11
Week4_vs_Week0	Age:<25	Up	GO:0006699:bile acid biosynthetic process	2/528	29/13691	0.0689655	1.78827	0.851057	0.30855	0.569755	0.46656	SLC27A2/ACOX2	2
Week4_vs_Week0	Age:<25	Up	GO:0034381:plasma lipoprotein particle clearance	2/528	29/13691	0.0689655	1.78827	0.851057	0.30855	0.569755	0.46656	MSR1/LIPA	2
Week4_vs_Week0	Age:<25	Up	GO:0034405:response to fluid shear stress	2/528	29/13691	0.0689655	1.78827	0.851057	0.30855	0.569755	0.46656	P2RX7/SRC	2
Week4_vs_Week0	Age:<25	Up	GO:0070741:response to interleukin-6	2/528	29/13691	0.0689655	1.78827	0.851057	0.30855	0.569755	0.46656	SRC/JAK2	2
Week4_vs_Week0	Age:<25	Up	GO:0061900:glial cell activation	3/528	51/13691	0.0588235	1.52529	0.752693	0.314098	0.577377	0.472801	C1QA/JAK2/IFNG	3
Week4_vs_Week0	Age:<25	Up	GO:0044706:multi-multicellular organism process	7/528	143/13691	0.048951	1.2693	0.648341	0.314321	0.577377	0.472801	ACOD1/APOL2/PLA2G4C/LIF/IDO1/DDO/CD38	7
Week4_vs_Week0	Age:<25	Up	GO:0007018:microtubule-based movement	16/528	361/13691	0.0443213	1.14925	0.57556	0.319336	0.577377	0.472801	SEPTIN4/CENPE/KIF4A/KIFC1/KIF2C/KIF24/KIF15/DLGAP5/KIF18B/KIF14/DYNC2I2/KIF11/KIF20A/KIF23/NEFH/KIF18A	16
Week4_vs_Week0	Age:<25	Up	GO:0032941:secretion by tissue	2/528	30/13691	0.0666667	1.72866	0.800178	0.322907	0.577377	0.472801	NR1H3/ADA	2
Week4_vs_Week0	Age:<25	Up	GO:1901861:regulation of muscle tissue development	2/528	30/13691	0.0666667	1.72866	0.800178	0.322907	0.577377	0.472801	DLL1/CENPF	2
Week4_vs_Week0	Age:<25	Up	GO:1905144:response to acetylcholine	2/528	30/13691	0.0666667	1.72866	0.800178	0.322907	0.577377	0.472801	LY6E/LYNX1	2
Week4_vs_Week0	Age:<25	Up	GO:0007625:grooming behavior	1/528	10/13691	0.1	2.59299	1.00924	0.325255	0.577377	0.472801	DDO	1
Week4_vs_Week0	Age:<25	Up	GO:0032308:positive regulation of prostaglandin secretion	1/528	10/13691	0.1	2.59299	1.00924	0.325255	0.577377	0.472801	P2RX7	1
Week4_vs_Week0	Age:<25	Up	GO:0032957:inositol trisphosphate metabolic process	1/528	10/13691	0.1	2.59299	1.00924	0.325255	0.577377	0.472801	P2RY6	1
Week4_vs_Week0	Age:<25	Up	GO:0040015:negative regulation of multicellular organism growth	1/528	10/13691	0.1	2.59299	1.00924	0.325255	0.577377	0.472801	ADRB1	1
Week4_vs_Week0	Age:<25	Up	GO:0043320:natural killer cell degranulation	1/528	10/13691	0.1	2.59299	1.00924	0.325255	0.577377	0.472801	FCGR3A	1
Week4_vs_Week0	Age:<25	Up	GO:0043605:amide catabolic process	1/528	10/13691	0.1	2.59299	1.00924	0.325255	0.577377	0.472801	ADA	1
Week4_vs_Week0	Age:<25	Up	GO:0048103:somatic stem cell division	1/528	10/13691	0.1	2.59299	1.00924	0.325255	0.577377	0.472801	CDKN2A	1
Week4_vs_Week0	Age:<25	Up	GO:0060080:inhibitory postsynaptic potential	1/528	10/13691	0.1	2.59299	1.00924	0.325255	0.577377	0.472801	INSYN2B	1
Week4_vs_Week0	Age:<25	Up	GO:0070934:CRD-mediated mRNA stabilization	1/528	10/13691	0.1	2.59299	1.00924	0.325255	0.577377	0.472801	IGF2BP3	1
Week4_vs_Week0	Age:<25	Up	GO:0071361:cellular response to ethanol	1/528	10/13691	0.1	2.59299	1.00924	0.325255	0.577377	0.472801	CYBB	1
Week4_vs_Week0	Age:<25	Up	GO:0072710:response to hydroxyurea	1/528	10/13691	0.1	2.59299	1.00924	0.325255	0.577377	0.472801	RAD51	1
Week4_vs_Week0	Age:<25	Up	GO:0006836:neurotransmitter transport	7/528	145/13691	0.0482759	1.25179	0.61046	0.326784	0.579677	0.474685	P2RX7/SLC6A12/MYOF/STX11/SLC1A3/OTOF/SLC18A1	7
Week4_vs_Week0	Age:<25	Up	GO:0170033:L-amino acid metabolic process	7/528	145/13691	0.0482759	1.25179	0.61046	0.326784	0.579677	0.474685	IL4I1/MTHFD1/IDO1/PSAT1/SDSL/DDO/PYCR1	7
Week4_vs_Week0	Age:<25	Up	GO:0034198:cellular response to amino acid starvation	3/528	53/13691	0.0566038	1.46773	0.683283	0.335428	0.592407	0.485109	ATF3/KPTN/CDKN1A	3
Week4_vs_Week0	Age:<25	Up	GO:0033627:cell adhesion mediated by integrin	4/528	76/13691	0.0526316	1.36473	0.638578	0.336903	0.592407	0.485109	ADA/LIF/ITGA7/MUC1	4
Week4_vs_Week0	Age:<25	Up	GO:0007595:lactation	2/528	31/13691	0.0645161	1.6729	0.751184	0.337187	0.592407	0.485109	OAS2/NME1	2
Week4_vs_Week0	Age:<25	Up	GO:0043276:anoikis	2/528	31/13691	0.0645161	1.6729	0.751184	0.337187	0.592407	0.485109	SRC/E2F1	2
Week4_vs_Week0	Age:<25	Up	GO:0022412:cellular process involved in reproduction in multicellular o...	12/528	268/13691	0.0447761	1.16104	0.533238	0.339563	0.59616	0.488182	SEPTIN4/SRC/TNFAIP6/BRCA2/TRIP13/ASPM/NECTIN2/AURKA/KNL1/FBXO5/NDN/FOLR2	12
Week4_vs_Week0	Age:<25	Up	GO:0170040:proteinogenic amino acid catabolic process	3/528	54/13691	0.0555556	1.44055	0.649644	0.346084	0.600108	0.491416	IL4I1/SDSL/DDO	3
Week4_vs_Week0	Age:<25	Up	GO:0009313:oligosaccharide catabolic process	1/528	11/13691	0.0909091	2.35727	0.901902	0.351296	0.600108	0.491416	GM2A	1
Week4_vs_Week0	Age:<25	Up	GO:0031115:negative regulation of microtubule polymerization	1/528	11/13691	0.0909091	2.35727	0.901902	0.351296	0.600108	0.491416	STMN1	1
Week4_vs_Week0	Age:<25	Up	GO:0042448:progesterone metabolic process	1/528	11/13691	0.0909091	2.35727	0.901902	0.351296	0.600108	0.491416	DHRS9	1
Week4_vs_Week0	Age:<25	Up	GO:0051797:regulation of hair follicle development	1/528	11/13691	0.0909091	2.35727	0.901902	0.351296	0.600108	0.491416	NGFR	1
Week4_vs_Week0	Age:<25	Up	GO:0070673:response to interleukin-18	1/528	11/13691	0.0909091	2.35727	0.901902	0.351296	0.600108	0.491416	RIPK2	1
Week4_vs_Week0	Age:<25	Up	GO:0090160:Golgi to lysosome transport	1/528	11/13691	0.0909091	2.35727	0.901902	0.351296	0.600108	0.491416	SORT1	1
Week4_vs_Week0	Age:<25	Up	GO:0097067:cellular response to thyroid hormone stimulus	1/528	11/13691	0.0909091	2.35727	0.901902	0.351296	0.600108	0.491416	CTSL	1
Week4_vs_Week0	Age:<25	Up	GO:1900025:negative regulation of substrate adhesion-dependent cell spr...	1/528	11/13691	0.0909091	2.35727	0.901902	0.351296	0.600108	0.491416	GBP1	1
Week4_vs_Week0	Age:<25	Up	GO:1903238:positive regulation of leukocyte tethering or rolling	1/528	11/13691	0.0909091	2.35727	0.901902	0.351296	0.600108	0.491416	CCR2	1
Week4_vs_Week0	Age:<25	Up	GO:2001057:reactive nitrogen species metabolic process	4/528	78/13691	0.0512821	1.32974	0.584902	0.354571	0.604943	0.495375	GCH1/JAK2/IFNG/NQO1	4
Week4_vs_Week0	Age:<25	Up	GO:0061053:somite development	3/528	55/13691	0.0545455	1.41436	0.616675	0.356725	0.607363	0.497356	MTHFD1/DLL1/XRCC2	3
Week4_vs_Week0	Age:<25	Up	GO:0120193:tight junction organization	3/528	55/13691	0.0545455	1.41436	0.616675	0.356725	0.607363	0.497356	GPBAR1/FZD5/ACVRL1	3
Week4_vs_Week0	Age:<25	Up	GO:0002793:positive regulation of peptide secretion	4/528	79/13691	0.0506329	1.31291	0.558611	0.363408	0.618317	0.506326	HLA-DRB1/JAK2/CD38/TRPM4	4
Week4_vs_Week0	Age:<25	Up	GO:0007040:lysosome organization	5/528	103/13691	0.0485437	1.25873	0.527881	0.365557	0.619	0.506886	P2RX7/ACP2/LIPA/RAB39A/RAB20	5
Week4_vs_Week0	Age:<25	Up	GO:0006081:cellular aldehyde metabolic process	3/528	56/13691	0.0535714	1.3891	0.584349	0.367341	0.620961	0.508491	IDH2/ALDH1A1/SLC25A10	3
Week4_vs_Week0	Age:<25	Up	GO:0006012:galactose metabolic process	1/528	12/13691	0.0833333	2.16083	0.805698	0.376333	0.623408	0.510496	GALM	1
Week4_vs_Week0	Age:<25	Up	GO:0008611:ether lipid biosynthetic process	1/528	12/13691	0.0833333	2.16083	0.805698	0.376333	0.623408	0.510496	PLA2G4C	1
Week4_vs_Week0	Age:<25	Up	GO:0009713:catechol-containing compound biosynthetic process	1/528	12/13691	0.0833333	2.16083	0.805698	0.376333	0.623408	0.510496	GCH1	1
Week4_vs_Week0	Age:<25	Up	GO:0046655:folic acid metabolic process	1/528	12/13691	0.0833333	2.16083	0.805698	0.376333	0.623408	0.510496	MTHFD2	1
Week4_vs_Week0	Age:<25	Up	GO:0061000:negative regulation of dendritic spine development	1/528	12/13691	0.0833333	2.16083	0.805698	0.376333	0.623408	0.510496	GRIN3A	1
Week4_vs_Week0	Age:<25	Up	GO:0070166:enamel mineralization	1/528	12/13691	0.0833333	2.16083	0.805698	0.376333	0.623408	0.510496	FAM20A	1
Week4_vs_Week0	Age:<25	Up	GO:1901678:iron coordination entity transport	1/528	12/13691	0.0833333	2.16083	0.805698	0.376333	0.623408	0.510496	FLVCR2	1
Week4_vs_Week0	Age:<25	Up	GO:2000303:regulation of ceramide biosynthetic process	1/528	12/13691	0.0833333	2.16083	0.805698	0.376333	0.623408	0.510496	PAQR4	1
Week4_vs_Week0	Age:<25	Up	GO:1900047:negative regulation of hemostasis	2/528	34/13691	0.0588235	1.52529	0.614189	0.379418	0.625899	0.512535	SERPING1/CEACAM1	2
Week4_vs_Week0	Age:<25	Up	GO:0046513:ceramide biosynthetic process	3/528	58/13691	0.0517241	1.3412	0.521522	0.388476	0.638191	0.522601	P2RX7/CYP4F22/PAQR4	3
Week4_vs_Week0	Age:<25	Up	GO:0050709:negative regulation of protein secretion	3/528	58/13691	0.0517241	1.3412	0.521522	0.388476	0.638191	0.522601	NR1H3/RSAD2/IL12A	3
Week4_vs_Week0	Age:<25	Up	GO:0170035:L-amino acid catabolic process	3/528	58/13691	0.0517241	1.3412	0.521522	0.388476	0.638191	0.522601	IL4I1/SDSL/DDO	3
Week4_vs_Week0	Age:<25	Up	GO:0140962:multicellular organismal-level chemical homeostasis	3/528	59/13691	0.0508475	1.31847	0.490972	0.39898	0.640599	0.524573	LIPA/OAS1/TRPV4	3
Week4_vs_Week0	Age:<25	Up	GO:0008202:steroid metabolic process	10/528	231/13691	0.04329	1.12251	0.376086	0.400146	0.640599	0.524573	APOL1/NPC2/APOL2/CBR1/LIPA/SCARF1/DHRS9/SLC27A2/IFNG/ACOX2	10
Week4_vs_Week0	Age:<25	Up	GO:0001682:tRNA 5'-leader removal	1/528	13/13691	0.0769231	1.99461	0.718545	0.400406	0.640599	0.524573	RPP25	1
Week4_vs_Week0	Age:<25	Up	GO:0002467:germinal center formation	1/528	13/13691	0.0769231	1.99461	0.718545	0.400406	0.640599	0.524573	ADA	1
Week4_vs_Week0	Age:<25	Up	GO:0010867:positive regulation of triglyceride biosynthetic process	1/528	13/13691	0.0769231	1.99461	0.718545	0.400406	0.640599	0.524573	NR1H3	1
Week4_vs_Week0	Age:<25	Up	GO:0030214:hyaluronan catabolic process	1/528	13/13691	0.0769231	1.99461	0.718545	0.400406	0.640599	0.524573	HMMR	1
Week4_vs_Week0	Age:<25	Up	GO:0042359:vitamin D metabolic process	1/528	13/13691	0.0769231	1.99461	0.718545	0.400406	0.640599	0.524573	IFNG	1
Week4_vs_Week0	Age:<25	Up	GO:0045039:protein insertion into mitochondrial inner membrane	1/528	13/13691	0.0769231	1.99461	0.718545	0.400406	0.640599	0.524573	TIMM10	1
Week4_vs_Week0	Age:<25	Up	GO:0046184:aldehyde biosynthetic process	1/528	13/13691	0.0769231	1.99461	0.718545	0.400406	0.640599	0.524573	SLC25A10	1
Week4_vs_Week0	Age:<25	Up	GO:0047484:regulation of response to osmotic stress	1/528	13/13691	0.0769231	1.99461	0.718545	0.400406	0.640599	0.524573	TRPV4	1
Week4_vs_Week0	Age:<25	Up	GO:0097707:ferroptosis	1/528	13/13691	0.0769231	1.99461	0.718545	0.400406	0.640599	0.524573	NQO1	1
Week4_vs_Week0	Age:<25	Up	GO:0170044:non-proteinogenic amino acid catabolic process	1/528	13/13691	0.0769231	1.99461	0.718545	0.400406	0.640599	0.524573	DDO	1
Week4_vs_Week0	Age:<25	Up	GO:0003158:endothelium development	5/528	108/13691	0.0462963	1.20046	0.418872	0.40409	0.646283	0.529227	CXCL10/LIPA/DLL1/ACVRL1/CEACAM1	5
Week4_vs_Week0	Age:<25	Up	GO:0046677:response to antibiotic	2/528	36/13691	0.0555556	1.44055	0.530082	0.406938	0.647913	0.530562	JAK2/SLC1A3	2
Week4_vs_Week0	Age:<25	Up	GO:0050819:negative regulation of coagulation	2/528	36/13691	0.0555556	1.44055	0.530082	0.406938	0.647913	0.530562	SERPING1/CEACAM1	2
Week4_vs_Week0	Age:<25	Up	GO:0050878:regulation of body fluid levels	12/528	284/13691	0.0422535	1.09563	0.326161	0.414832	0.654604	0.536042	SERPING1/CD40/NR1H3/SRC/GAS6/ADA/JAK2/TRPV4/OAS2/NME1/PLSCR1/CEACAM1	12
Week4_vs_Week0	Age:<25	Up	GO:0008206:bile acid metabolic process	2/528	37/13691	0.0540541	1.40162	0.48992	0.420477	0.654604	0.536042	SLC27A2/ACOX2	2
Week4_vs_Week0	Age:<25	Up	GO:0045429:positive regulation of nitric oxide biosynthetic process	2/528	37/13691	0.0540541	1.40162	0.48992	0.420477	0.654604	0.536042	JAK2/IFNG	2
Week4_vs_Week0	Age:<25	Up	GO:0086009:membrane repolarization	2/528	37/13691	0.0540541	1.40162	0.48992	0.420477	0.654604	0.536042	ATP1B3/ATP1B1	2
Week4_vs_Week0	Age:<25	Up	GO:0003184:pulmonary valve morphogenesis	1/528	14/13691	0.0714286	1.85214	0.63888	0.423552	0.654604	0.536042	SLIT2	1
Week4_vs_Week0	Age:<25	Up	GO:0006750:glutathione biosynthetic process	1/528	14/13691	0.0714286	1.85214	0.63888	0.423552	0.654604	0.536042	GGT5	1
Week4_vs_Week0	Age:<25	Up	GO:0030431:sleep	1/528	14/13691	0.0714286	1.85214	0.63888	0.423552	0.654604	0.536042	ADRB1	1
Week4_vs_Week0	Age:<25	Up	GO:0035721:intraciliary retrograde transport	1/528	14/13691	0.0714286	1.85214	0.63888	0.423552	0.654604	0.536042	DYNC2I2	1
Week4_vs_Week0	Age:<25	Up	GO:0071380:cellular response to prostaglandin E stimulus	1/528	14/13691	0.0714286	1.85214	0.63888	0.423552	0.654604	0.536042	P2RY6	1
Week4_vs_Week0	Age:<25	Up	GO:0071514:genomic imprinting	1/528	14/13691	0.0714286	1.85214	0.63888	0.423552	0.654604	0.536042	NDN	1
Week4_vs_Week0	Age:<25	Up	GO:0140042:lipid droplet formation	1/528	14/13691	0.0714286	1.85214	0.63888	0.423552	0.654604	0.536042	PLA2G4C	1
Week4_vs_Week0	Age:<25	Up	GO:0045333:cellular respiration	9/528	211/13691	0.042654	1.10602	0.310819	0.427082	0.659459	0.540017	SCO2/IDH2/OAS1/CDK1/TRPV4/CCNB1/AK4/MTFR2/IFNG	9
Week4_vs_Week0	Age:<25	Up	GO:0033555:multicellular organismal response to stress	3/528	62/13691	0.0483871	1.25467	0.402522	0.430169	0.662353	0.542387	GCH1/IDO1/ADRB1	3
Week4_vs_Week0	Age:<25	Up	GO:0048678:response to axon injury	3/528	62/13691	0.0483871	1.25467	0.402522	0.430169	0.662353	0.542387	SCARF1/CDK1/JAK2	3
Week4_vs_Week0	Age:<25	Up	GO:0034109:homotypic cell-cell adhesion	4/528	87/13691	0.045977	1.19218	0.360144	0.433573	0.664726	0.54433	JAK2/PTPRU/ZNF703/CEACAM1	4
Week4_vs_Week0	Age:<25	Up	GO:0141085:regulation of inflammasome-mediated signaling pathway	2/528	38/13691	0.0526316	1.36473	0.450914	0.433855	0.664726	0.54433	GBP5/GBP2	2
Week4_vs_Week0	Age:<25	Up	GO:0098739:import across plasma membrane	6/528	137/13691	0.0437956	1.13562	0.319508	0.434827	0.665803	0.545212	ATP1B3/ATP1B1/TRPV4/SLC1A3/IFNG/TRPM4	6
Week4_vs_Week0	Age:<25	Up	GO:1901568:fatty acid derivative metabolic process	3/528	63/13691	0.047619	1.23476	0.374039	0.440439	0.673668	0.551652	ACOT7/SLC27A2/GGT5	3
Week4_vs_Week0	Age:<25	Up	GO:0097396:response to interleukin-17	1/528	15/13691	0.0666667	1.72866	0.565501	0.445806	0.673668	0.551652	CXCL10	1
Week4_vs_Week0	Age:<25	Up	GO:0097398:cellular response to interleukin-17	1/528	15/13691	0.0666667	1.72866	0.565501	0.445806	0.673668	0.551652	CXCL10	1
Week4_vs_Week0	Age:<25	Up	GO:1902170:cellular response to reactive nitrogen species	1/528	15/13691	0.0666667	1.72866	0.565501	0.445806	0.673668	0.551652	CCNA2	1
Week4_vs_Week0	Age:<25	Up	GO:1903543:positive regulation of exosomal secretion	1/528	15/13691	0.0666667	1.72866	0.565501	0.445806	0.673668	0.551652	IFNG	1
Week4_vs_Week0	Age:<25	Up	GO:0045668:negative regulation of osteoblast differentiation	2/528	39/13691	0.0512821	1.32974	0.412997	0.447066	0.674955	0.552706	TNFAIP6/TRPM4	2
Week4_vs_Week0	Age:<25	Up	GO:0030308:negative regulation of cell growth	6/528	139/13691	0.0431655	1.11928	0.283077	0.448559	0.677003	0.554384	BST2/SLIT2/ACVRL1/CDKN2C/CDKN1A/CDKN2A	6
Week4_vs_Week0	Age:<25	Up	GO:0007156:homophilic cell adhesion via plasma membrane adhesion molecu...	4/528	89/13691	0.0449438	1.16539	0.313504	0.450825	0.679596	0.556507	NEXN/NECTIN2/FAT2/CEACAM1	4
Week4_vs_Week0	Age:<25	Up	GO:0007252:I-kappaB phosphorylation	1/528	16/13691	0.0625	1.62062	0.497466	0.467202	0.692286	0.566898	TLR7	1
Week4_vs_Week0	Age:<25	Up	GO:0010447:response to acidic pH	1/528	16/13691	0.0625	1.62062	0.497466	0.467202	0.692286	0.566898	SRC	1
Week4_vs_Week0	Age:<25	Up	GO:0016048:detection of temperature stimulus	1/528	16/13691	0.0625	1.62062	0.497466	0.467202	0.692286	0.566898	NGFR	1
Week4_vs_Week0	Age:<25	Up	GO:0060444:branching involved in mammary gland duct morphogenesis	1/528	16/13691	0.0625	1.62062	0.497466	0.467202	0.692286	0.566898	SRC	1
Week4_vs_Week0	Age:<25	Up	GO:0071498:cellular response to fluid shear stress	1/528	16/13691	0.0625	1.62062	0.497466	0.467202	0.692286	0.566898	SRC	1
Week4_vs_Week0	Age:<25	Up	GO:1901569:fatty acid derivative catabolic process	1/528	16/13691	0.0625	1.62062	0.497466	0.467202	0.692286	0.566898	ACOT7	1
Week4_vs_Week0	Age:<25	Up	GO:0030278:regulation of ossification	4/528	91/13691	0.043956	1.13978	0.267934	0.467906	0.692708	0.567244	P2RX7/ISG15/EGR2/TRPM4	4
Week4_vs_Week0	Age:<25	Up	GO:0042752:regulation of circadian rhythm	4/528	91/13691	0.043956	1.13978	0.267934	0.467906	0.692708	0.567244	NR1H3/CDK1/TOP2A/ADRB1	4
Week4_vs_Week0	Age:<25	Up	GO:0042632:cholesterol homeostasis	3/528	66/13691	0.0454545	1.17863	0.291344	0.470798	0.69595	0.569899	NPC2/NR1H3/CD24	3
Week4_vs_Week0	Age:<25	Up	GO:0046889:positive regulation of lipid biosynthetic process	3/528	66/13691	0.0454545	1.17863	0.291344	0.470798	0.69595	0.569899	CD74/NR1H3/IFNG	3
Week4_vs_Week0	Age:<25	Up	GO:0031103:axon regeneration	2/528	41/13691	0.0487805	1.26487	0.340178	0.472956	0.697269	0.570979	SCARF1/JAK2	2
Week4_vs_Week0	Age:<25	Up	GO:0062237:protein localization to postsynapse	2/528	41/13691	0.0487805	1.26487	0.340178	0.472956	0.697269	0.570979	NETO2/KIF2C	2
Week4_vs_Week0	Age:<25	Up	GO:1901570:fatty acid derivative biosynthetic process	2/528	41/13691	0.0487805	1.26487	0.340178	0.472956	0.697269	0.570979	SLC27A2/GGT5	2
Week4_vs_Week0	Age:<25	Up	GO:0042180:cellular ketone metabolic process	7/528	170/13691	0.0411765	1.0677	0.177897	0.484525	0.707336	0.579222	CD74/CBR1/NR1H3/DHRS9/IDO1/CEACAM1/NQO1	7
Week4_vs_Week0	Age:<25	Up	GO:0001964:startle response	1/528	17/13691	0.0588235	1.52529	0.434027	0.487774	0.707336	0.579222	GRIN3A	1
Week4_vs_Week0	Age:<25	Up	GO:0002053:positive regulation of mesenchymal cell proliferation	1/528	17/13691	0.0588235	1.52529	0.434027	0.487774	0.707336	0.579222	STAT1	1
Week4_vs_Week0	Age:<25	Up	GO:0031128:developmental induction	1/528	17/13691	0.0588235	1.52529	0.434027	0.487774	0.707336	0.579222	FZD5	1
Week4_vs_Week0	Age:<25	Up	GO:0034367:protein-containing complex remodeling	1/528	17/13691	0.0588235	1.52529	0.434027	0.487774	0.707336	0.579222	DIAPH3	1
Week4_vs_Week0	Age:<25	Up	GO:0035821:modulation of process of another organism	1/528	17/13691	0.0588235	1.52529	0.434027	0.487774	0.707336	0.579222	IFNG	1
Week4_vs_Week0	Age:<25	Up	GO:0042219:cellular modified amino acid catabolic process	1/528	17/13691	0.0588235	1.52529	0.434027	0.487774	0.707336	0.579222	GGT5	1
Week4_vs_Week0	Age:<25	Up	GO:0042634:regulation of hair cycle	1/528	17/13691	0.0588235	1.52529	0.434027	0.487774	0.707336	0.579222	NGFR	1
Week4_vs_Week0	Age:<25	Up	GO:0042953:lipoprotein transport	1/528	17/13691	0.0588235	1.52529	0.434027	0.487774	0.707336	0.579222	MSR1	1
Week4_vs_Week0	Age:<25	Up	GO:0043217:myelin maintenance	1/528	17/13691	0.0588235	1.52529	0.434027	0.487774	0.707336	0.579222	EPB41L3	1
Week4_vs_Week0	Age:<25	Up	GO:0061158:3'-UTR-mediated mRNA destabilization	1/528	17/13691	0.0588235	1.52529	0.434027	0.487774	0.707336	0.579222	MOV10	1
Week4_vs_Week0	Age:<25	Up	GO:0072673:lamellipodium morphogenesis	1/528	17/13691	0.0588235	1.52529	0.434027	0.487774	0.707336	0.579222	SRC	1
Week4_vs_Week0	Age:<25	Up	GO:1902004:positive regulation of amyloid-beta formation	1/528	17/13691	0.0588235	1.52529	0.434027	0.487774	0.707336	0.579222	IFNG	1
Week4_vs_Week0	Age:<25	Up	GO:2000811:negative regulation of anoikis	1/528	17/13691	0.0588235	1.52529	0.434027	0.487774	0.707336	0.579222	SRC	1
Week4_vs_Week0	Age:<25	Up	GO:1904951:positive regulation of establishment of protein localization	11/528	275/13691	0.04	1.0372	0.124797	0.494452	0.715555	0.585953	HLA-DRB1/P2RX7/SRC/GAS6/CDK1/JAK2/GZMB/FZD5/CD38/IFNG/TRPM4	11
Week4_vs_Week0	Age:<25	Up	GO:0001706:endoderm formation	2/528	43/13691	0.0465116	1.20604	0.271018	0.498102	0.719787	0.589418	DUSP5/ITGA7	2
Week4_vs_Week0	Age:<25	Up	GO:0141084:inflammasome-mediated signaling pathway	2/528	43/13691	0.0465116	1.20604	0.271018	0.498102	0.719787	0.589418	GBP5/GBP2	2
Week4_vs_Week0	Age:<25	Up	GO:0008360:regulation of cell shape	5/528	121/13691	0.0413223	1.07148	0.158182	0.502131	0.724157	0.592997	EPB41L3/FMNL2/STRIP2/ITGA7/CCL2	5
Week4_vs_Week0	Age:<25	Up	GO:0001580:detection of chemical stimulus involved in sensory perceptio...	1/528	18/13691	0.0555556	1.44055	0.374578	0.507552	0.724157	0.592997	RTP4	1
Week4_vs_Week0	Age:<25	Up	GO:0002544:chronic inflammatory response	1/528	18/13691	0.0555556	1.44055	0.374578	0.507552	0.724157	0.592997	IDO1	1
Week4_vs_Week0	Age:<25	Up	GO:0008356:asymmetric cell division	1/528	18/13691	0.0555556	1.44055	0.374578	0.507552	0.724157	0.592997	ASPM	1
Week4_vs_Week0	Age:<25	Up	GO:0030575:nuclear body organization	1/528	18/13691	0.0555556	1.44055	0.374578	0.507552	0.724157	0.592997	CDKN2A	1
Week4_vs_Week0	Age:<25	Up	GO:0042537:benzene-containing compound metabolic process	1/528	18/13691	0.0555556	1.44055	0.374578	0.507552	0.724157	0.592997	IDO1	1
Week4_vs_Week0	Age:<25	Up	GO:0044872:lipoprotein localization	1/528	18/13691	0.0555556	1.44055	0.374578	0.507552	0.724157	0.592997	MSR1	1
Week4_vs_Week0	Age:<25	Up	GO:1902932:positive regulation of alcohol biosynthetic process	1/528	18/13691	0.0555556	1.44055	0.374578	0.507552	0.724157	0.592997	P2RY6	1
Week4_vs_Week0	Age:<25	Up	GO:2000647:negative regulation of stem cell proliferation	1/528	18/13691	0.0555556	1.44055	0.374578	0.507552	0.724157	0.592997	CDKN2C	1
Week4_vs_Week0	Age:<25	Up	GO:0043299:leukocyte degranulation	3/528	70/13691	0.0428571	1.11128	0.186944	0.510069	0.725899	0.594423	CCR2/FCGR3A/CEACAM1	3
Week4_vs_Week0	Age:<25	Up	GO:0007586:digestion	3/528	71/13691	0.0422535	1.09563	0.1618	0.519646	0.734796	0.601708	TYMP/NR1H3/LIPA	3
Week4_vs_Week0	Age:<25	Up	GO:0048041:focal adhesion assembly	3/528	71/13691	0.0422535	1.09563	0.1618	0.519646	0.734796	0.601708	DUSP3/SRC/ACVRL1	3
Week4_vs_Week0	Age:<25	Up	GO:0006509:membrane protein ectodomain proteolysis	2/528	45/13691	0.0444444	1.15244	0.205138	0.522468	0.734796	0.601708	P2RX7/IFNG	2
Week4_vs_Week0	Age:<25	Up	GO:0035592:establishment of protein localization to extracellular regio...	11/528	281/13691	0.0391459	1.01505	0.0510538	0.523521	0.734796	0.601708	HLA-DRB1/P2RX7/NR1H3/RSAD2/JAK2/SUCNR1/IL12A/CD38/IFNG/LRRC32/TRPM4	11
Week4_vs_Week0	Age:<25	Up	GO:0002082:regulation of oxidative phosphorylation	1/528	19/13691	0.0526316	1.36473	0.318623	0.526569	0.734796	0.601708	AK4	1
Week4_vs_Week0	Age:<25	Up	GO:0034312:diol biosynthetic process	1/528	19/13691	0.0526316	1.36473	0.318623	0.526569	0.734796	0.601708	GCH1	1
Week4_vs_Week0	Age:<25	Up	GO:0035795:negative regulation of mitochondrial membrane permeability	1/528	19/13691	0.0526316	1.36473	0.318623	0.526569	0.734796	0.601708	BAK1	1
Week4_vs_Week0	Age:<25	Up	GO:0060045:positive regulation of cardiac muscle cell proliferation	1/528	19/13691	0.0526316	1.36473	0.318623	0.526569	0.734796	0.601708	CDK1	1
Week4_vs_Week0	Age:<25	Up	GO:0008037:cell recognition	4/528	99/13691	0.040404	1.04767	0.0953446	0.534058	0.741686	0.607351	FCGR1A/NEXN/NDN/FOLR2	4
Week4_vs_Week0	Age:<25	Up	GO:0120254:olefinic compound metabolic process	4/528	99/13691	0.040404	1.04767	0.0953446	0.534058	0.741686	0.607351	CBR1/PLA2G4C/DHRS9/ALDH1A1	4
Week4_vs_Week0	Age:<25	Up	GO:0010817:regulation of hormone levels	14/528	362/13691	0.038674	1.00281	0.0108702	0.534737	0.742017	0.607621	CTSL/EXOC3L1/HLA-DRB1/IL4I1/DHRS9/LIF/JAK2/TRPV4/ALDH1A1/DDO/SLCO4A1/CD38/IFNG/TRPM4	14
Week4_vs_Week0	Age:<25	Up	GO:0071692:protein localization to extracellular region	11/528	285/13691	0.0385965	1.0008	0.00274739	0.542613	0.747432	0.612056	HLA-DRB1/P2RX7/NR1H3/RSAD2/JAK2/SUCNR1/IL12A/CD38/IFNG/LRRC32/TRPM4	11
Week4_vs_Week0	Age:<25	Up	GO:0046485:ether lipid metabolic process	1/528	20/13691	0.05	1.2965	0.265751	0.544852	0.747432	0.612056	PLA2G4C	1
Week4_vs_Week0	Age:<25	Up	GO:0050891:multicellular organismal-level water homeostasis	1/528	20/13691	0.05	1.2965	0.265751	0.544852	0.747432	0.612056	TRPV4	1
Week4_vs_Week0	Age:<25	Up	GO:0060351:cartilage development involved in endochondral bone morphoge...	1/528	20/13691	0.05	1.2965	0.265751	0.544852	0.747432	0.612056	TRPV4	1
Week4_vs_Week0	Age:<25	Up	GO:0062009:secondary palate development	1/528	20/13691	0.05	1.2965	0.265751	0.544852	0.747432	0.612056	LRRC32	1
Week4_vs_Week0	Age:<25	Up	GO:0098760:response to interleukin-7	1/528	20/13691	0.05	1.2965	0.265751	0.544852	0.747432	0.612056	STAT1	1
Week4_vs_Week0	Age:<25	Up	GO:0045103:intermediate filament-based process	2/528	47/13691	0.0425532	1.1034	0.142215	0.546027	0.747432	0.612056	SYNC/NEFH	2
Week4_vs_Week0	Age:<25	Up	GO:0140253:cell-cell fusion	2/528	47/13691	0.0425532	1.1034	0.142215	0.546027	0.747432	0.612056	CXCL10/CXCL9	2
Week4_vs_Week0	Age:<25	Up	GO:0045995:regulation of embryonic development	3/528	75/13691	0.04	1.0372	0.0646926	0.556908	0.758166	0.620846	CDK1/RACGAP1/DLL1	3
Week4_vs_Week0	Age:<25	Up	GO:0050795:regulation of behavior	2/528	48/13691	0.0416667	1.08041	0.111773	0.557498	0.758166	0.620846	AIM2/ADRB1	2
Week4_vs_Week0	Age:<25	Up	GO:0003094:glomerular filtration	1/528	21/13691	0.047619	1.23476	0.215619	0.562431	0.758166	0.620846	GAS6	1
Week4_vs_Week0	Age:<25	Up	GO:0010644:cell communication by electrical coupling	1/528	21/13691	0.047619	1.23476	0.215619	0.562431	0.758166	0.620846	ATP1B1	1
Week4_vs_Week0	Age:<25	Up	GO:0010882:regulation of cardiac muscle contraction by calcium ion sign...	1/528	21/13691	0.047619	1.23476	0.215619	0.562431	0.758166	0.620846	ATP1B1	1
Week4_vs_Week0	Age:<25	Up	GO:0031629:synaptic vesicle fusion to presynaptic active zone membrane	1/528	21/13691	0.047619	1.23476	0.215619	0.562431	0.758166	0.620846	STX11	1
Week4_vs_Week0	Age:<25	Up	GO:0032495:response to muramyl dipeptide	1/528	21/13691	0.047619	1.23476	0.215619	0.562431	0.758166	0.620846	RIPK2	1
Week4_vs_Week0	Age:<25	Up	GO:0032528:microvillus organization	1/528	21/13691	0.047619	1.23476	0.215619	0.562431	0.758166	0.620846	GLDN	1
Week4_vs_Week0	Age:<25	Up	GO:0034695:response to prostaglandin E	1/528	21/13691	0.047619	1.23476	0.215619	0.562431	0.758166	0.620846	P2RY6	1
Week4_vs_Week0	Age:<25	Up	GO:0051450:myoblast proliferation	1/528	21/13691	0.047619	1.23476	0.215619	0.562431	0.758166	0.620846	SRC	1
Week4_vs_Week0	Age:<25	Up	GO:0071684:organism emergence from protective structure	1/528	21/13691	0.047619	1.23476	0.215619	0.562431	0.758166	0.620846	RBBP8	1
Week4_vs_Week0	Age:<25	Up	GO:0097734:extracellular exosome biogenesis	1/528	21/13691	0.047619	1.23476	0.215619	0.562431	0.758166	0.620846	IFNG	1
Week4_vs_Week0	Age:<25	Up	GO:1905709:negative regulation of membrane permeability	1/528	21/13691	0.047619	1.23476	0.215619	0.562431	0.758166	0.620846	BAK1	1
Week4_vs_Week0	Age:<25	Up	GO:0042177:negative regulation of protein catabolic process	4/528	103/13691	0.038835	1.00699	0.0142559	0.565563	0.76097	0.623142	PBK/LAMP3/MAD2L1/NQO1	4
Week4_vs_Week0	Age:<25	Up	GO:0050913:sensory perception of bitter taste	1/528	22/13691	0.0454545	1.17863	0.167937	0.579332	0.770705	0.631114	RTP4	1
Week4_vs_Week0	Age:<25	Up	GO:0051497:negative regulation of stress fiber assembly	1/528	22/13691	0.0454545	1.17863	0.167937	0.579332	0.770705	0.631114	STMN1	1
Week4_vs_Week0	Age:<25	Up	GO:0061436:establishment of skin barrier	1/528	22/13691	0.0454545	1.17863	0.167937	0.579332	0.770705	0.631114	STMN1	1
Week4_vs_Week0	Age:<25	Up	GO:0099558:maintenance of synapse structure	1/528	22/13691	0.0454545	1.17863	0.167937	0.579332	0.770705	0.631114	SORT1	1
Week4_vs_Week0	Age:<25	Up	GO:1904888:cranial skeletal system development	2/528	50/13691	0.04	1.0372	0.0527729	0.579817	0.770705	0.631114	MTHFD1/CEP55	2
Week4_vs_Week0	Age:<25	Up	GO:0061045:negative regulation of wound healing	2/528	51/13691	0.0392157	1.01686	0.0241586	0.590662	0.780934	0.63949	SERPING1/CEACAM1	2
Week4_vs_Week0	Age:<25	Up	GO:0032369:negative regulation of lipid transport	1/528	23/13691	0.0434783	1.12739	0.122456	0.595581	0.781189	0.639699	NR1H3	1
Week4_vs_Week0	Age:<25	Up	GO:0033617:mitochondrial cytochrome c oxidase assembly	1/528	23/13691	0.0434783	1.12739	0.122456	0.595581	0.781189	0.639699	SCO2	1
Week4_vs_Week0	Age:<25	Up	GO:0035279:miRNA-mediated gene silencing by mRNA destabilization	1/528	23/13691	0.0434783	1.12739	0.122456	0.595581	0.781189	0.639699	MOV10	1
Week4_vs_Week0	Age:<25	Up	GO:0090594:inflammatory response to wounding	1/528	23/13691	0.0434783	1.12739	0.122456	0.595581	0.781189	0.639699	CCR2	1
Week4_vs_Week0	Age:<25	Up	GO:0140861:DNA repair-dependent chromatin remodeling	1/528	23/13691	0.0434783	1.12739	0.122456	0.595581	0.781189	0.639699	DTX3L	1
Week4_vs_Week0	Age:<25	Up	GO:0009308:amine metabolic process	3/528	80/13691	0.0375	0.972372	-0.049635	0.600962	0.785156	0.642947	GCH1/IL4I1/IDO1	3
Week4_vs_Week0	Age:<25	Up	GO:0002931:response to ischemia	2/528	52/13691	0.0384615	0.997305	-0.00389983	0.601298	0.785156	0.642947	P2RX7/NQO1	2
Week4_vs_Week0	Age:<25	Up	GO:0016311:dephosphorylation	7/528	190/13691	0.0368421	0.955313	-0.124227	0.602851	0.786861	0.644343	DUSP5/DUSP3/SRC/CDC25A/PTPRU/CDC25C/IFNG	7
Week4_vs_Week0	Age:<25	Up	GO:0001101:response to acid chemical	4/528	108/13691	0.037037	0.960368	-0.0828144	0.603239	0.786861	0.644343	CYBB/PCNA/SOCS1/NQO1	4
Week4_vs_Week0	Age:<25	Up	GO:0042401:biogenic amine biosynthetic process	1/528	24/13691	0.0416667	1.08041	0.0789658	0.611204	0.791681	0.648291	GCH1	1
Week4_vs_Week0	Age:<25	Up	GO:0046475:glycerophospholipid catabolic process	1/528	24/13691	0.0416667	1.08041	0.0789658	0.611204	0.791681	0.648291	PLA2G4C	1
Week4_vs_Week0	Age:<25	Up	GO:0060325:face morphogenesis	1/528	24/13691	0.0416667	1.08041	0.0789658	0.611204	0.791681	0.648291	RRAS	1
Week4_vs_Week0	Age:<25	Up	GO:0034113:heterotypic cell-cell adhesion	2/528	53/13691	0.0377358	0.978488	-0.0314261	0.611725	0.791681	0.648291	GLDN/ITGA7	2
Week4_vs_Week0	Age:<25	Up	GO:0072348:sulfur compound transport	2/528	53/13691	0.0377358	0.978488	-0.0314261	0.611725	0.791681	0.648291	RACGAP1/SLC25A10	2
Week4_vs_Week0	Age:<25	Up	GO:0097035:regulation of membrane lipid distribution	2/528	53/13691	0.0377358	0.978488	-0.0314261	0.611725	0.791681	0.648291	P2RX7/PLSCR1	2
Week4_vs_Week0	Age:<25	Up	GO:0050817:coagulation	7/528	192/13691	0.0364583	0.945362	-0.152699	0.613903	0.794086	0.65026	SERPING1/CD40/SRC/GAS6/JAK2/PLSCR1/CEACAM1	7
Week4_vs_Week0	Age:<25	Up	GO:0010821:regulation of mitochondrion organization	4/528	110/13691	0.0363636	0.942906	-0.120409	0.617744	0.797199	0.652809	BAK1/STAT2/TNFSF10/AURKA	4
Week4_vs_Week0	Age:<25	Up	GO:0016049:cell growth	14/528	384/13691	0.0364583	0.945362	-0.217502	0.624326	0.798155	0.653592	NRN1/BST2/LIMK1/SLIT2/AURKA/KIF14/NDN/ACVRL1/CDKN2C/CDKN1A/HBEGF/CEACAM1/CD38/CDKN2A	14
Week4_vs_Week0	Age:<25	Up	GO:0046034:ATP metabolic process	7/528	194/13691	0.0360825	0.935616	-0.180885	0.624788	0.798155	0.653592	SLC2A6/P2RX7/LIPA/SRC/ATP1B1/AK4/IFNG	7
Week4_vs_Week0	Age:<25	Up	GO:0003203:endocardial cushion morphogenesis	1/528	25/13691	0.04	1.0372	0.0372819	0.626225	0.798155	0.653592	ACVRL1	1
Week4_vs_Week0	Age:<25	Up	GO:0034250:positive regulation of amide metabolic process	1/528	25/13691	0.04	1.0372	0.0372819	0.626225	0.798155	0.653592	IFNG	1
Week4_vs_Week0	Age:<25	Up	GO:0045761:regulation of adenylate cyclase activity	1/528	25/13691	0.04	1.0372	0.0372819	0.626225	0.798155	0.653592	CCR2	1
Week4_vs_Week0	Age:<25	Up	GO:0046164:alcohol catabolic process	1/528	25/13691	0.04	1.0372	0.0372819	0.626225	0.798155	0.653592	SCARF1	1
Week4_vs_Week0	Age:<25	Up	GO:0098732:macromolecule deacylation	2/528	55/13691	0.0363636	0.942906	-0.0849703	0.63195	0.803794	0.658209	NDN/IFNG	2
Week4_vs_Week0	Age:<25	Up	GO:1903036:positive regulation of response to wounding	2/528	55/13691	0.0363636	0.942906	-0.0849703	0.63195	0.803794	0.658209	SCARF1/HBEGF	2
Week4_vs_Week0	Age:<25	Up	GO:0007164:establishment of tissue polarity	1/528	26/13691	0.0384615	0.997305	-0.00275497	0.640666	0.806902	0.660755	SAPCD2	1
Week4_vs_Week0	Age:<25	Up	GO:0043045:epigenetic programming of gene expression	1/528	26/13691	0.0384615	0.997305	-0.00275497	0.640666	0.806902	0.660755	NDN	1
Week4_vs_Week0	Age:<25	Up	GO:0042593:glucose homeostasis	7/528	197/13691	0.035533	0.921368	-0.22264	0.640793	0.806902	0.660755	HLA-DRB1/OAS1/GAS6/NGFR/TRPV4/SUCNR1/TRPM4	7
Week4_vs_Week0	Age:<25	Up	GO:0033363:secretory granule organization	2/528	56/13691	0.0357143	0.926069	-0.111029	0.64175	0.806902	0.660755	NECTIN2/KNL1	2
Week4_vs_Week0	Age:<25	Up	GO:0034446:substrate adhesion-dependent cell spreading	3/528	85/13691	0.0352941	0.915174	-0.157114	0.642039	0.806902	0.660755	GBP1/SRC/KIF14	3
Week4_vs_Week0	Age:<25	Up	GO:0045445:myoblast differentiation	3/528	85/13691	0.0352941	0.915174	-0.157114	0.642039	0.806902	0.660755	CXCL10/CXCL9/DLL1	3
Week4_vs_Week0	Age:<25	Up	GO:1990830:cellular response to leukemia inhibitory factor	3/528	85/13691	0.0352941	0.915174	-0.157114	0.642039	0.806902	0.660755	MRAS/MYBL2/NEFH	3
Week4_vs_Week0	Age:<25	Up	GO:0044282:small molecule catabolic process	11/528	310/13691	0.0354839	0.920094	-0.285008	0.654503	0.816418	0.668547	APOBEC3G/IL4I1/SCARF1/ACOT7/ADA/GALM/IDO1/SLC27A2/SDSL/DDO/ACOX2	11
Week4_vs_Week0	Age:<25	Up	GO:0044331:cell-cell adhesion mediated by cadherin	1/528	27/13691	0.037037	0.960368	-0.0412843	0.65455	0.816418	0.668547	PTPRU	1
Week4_vs_Week0	Age:<25	Up	GO:1902904:negative regulation of supramolecular fiber organization	5/528	144/13691	0.0347222	0.900345	-0.24077	0.656695	0.818475	0.670231	SLIT2/TMSB10/STMN1/TPX2/DIAPH3	5
Week4_vs_Week0	Age:<25	Up	GO:1990823:response to leukemia inhibitory factor	3/528	87/13691	0.0344828	0.894135	-0.198389	0.657613	0.819207	0.670831	MRAS/MYBL2/NEFH	3
Week4_vs_Week0	Age:<25	Up	GO:0007585:respiratory gaseous exchange by respiratory system	2/528	58/13691	0.0344828	0.894135	-0.161812	0.660732	0.821647	0.672829	MAFB/NDN	2
Week4_vs_Week0	Age:<25	Up	GO:0006979:response to oxidative stress	12/528	339/13691	0.0353982	0.917873	-0.306656	0.660984	0.821755	0.672917	GCH1/STAT1/BAK1/SRC/CDK1/VRK2/JAK2/PCNA/MSRB2/CD38/PYCR1/NQO1	12
Week4_vs_Week0	Age:<25	Up	GO:0006885:regulation of pH	3/528	88/13691	0.0340909	0.883975	-0.218684	0.665215	0.824973	0.675553	SLAMF8/RAB39A/RAB20	3
Week4_vs_Week0	Age:<25	Up	GO:0150115:cell-substrate junction organization	3/528	88/13691	0.0340909	0.883975	-0.218684	0.665215	0.824973	0.675553	DUSP3/SRC/ACVRL1	3
Week4_vs_Week0	Age:<25	Up	GO:0010463:mesenchymal cell proliferation	1/528	28/13691	0.0357143	0.926069	-0.0784288	0.667899	0.824973	0.675553	STAT1	1
Week4_vs_Week0	Age:<25	Up	GO:0043094:cellular metabolic compound salvage	1/528	28/13691	0.0357143	0.926069	-0.0784288	0.667899	0.824973	0.675553	ADA	1
Week4_vs_Week0	Age:<25	Up	GO:0046685:response to arsenic-containing substance	1/528	28/13691	0.0357143	0.926069	-0.0784288	0.667899	0.824973	0.675553	CDKN1A	1
Week4_vs_Week0	Age:<25	Up	GO:0007492:endoderm development	2/528	59/13691	0.0338983	0.87898	-0.18657	0.669916	0.825203	0.675741	DUSP5/ITGA7	2
Week4_vs_Week0	Age:<25	Up	GO:0014823:response to activity	2/528	59/13691	0.0338983	0.87898	-0.18657	0.669916	0.825203	0.675741	SCO2/CDK1	2
Week4_vs_Week0	Age:<25	Up	GO:0140115:export across plasma membrane	2/528	59/13691	0.0338983	0.87898	-0.18657	0.669916	0.825203	0.675741	ATP1B3/ATP1B1	2
Week4_vs_Week0	Age:<25	Up	GO:0006622:protein targeting to lysosome	1/528	29/13691	0.0344828	0.894135	-0.114297	0.680733	0.83294	0.682077	SORT1	1
Week4_vs_Week0	Age:<25	Up	GO:0006734:NADH metabolic process	1/528	29/13691	0.0344828	0.894135	-0.114297	0.680733	0.83294	0.682077	NQO1	1
Week4_vs_Week0	Age:<25	Up	GO:0045116:protein neddylation	1/528	29/13691	0.0344828	0.894135	-0.114297	0.680733	0.83294	0.682077	CDKN2A	1
Week4_vs_Week0	Age:<25	Up	GO:0046717:acid secretion	1/528	29/13691	0.0344828	0.894135	-0.114297	0.680733	0.83294	0.682077	P2RX7	1
Week4_vs_Week0	Age:<25	Up	GO:0051085:chaperone cofactor-dependent protein refolding	1/528	30/13691	0.0333333	0.864331	-0.148985	0.693072	0.842838	0.690182	CD74	1
Week4_vs_Week0	Age:<25	Up	GO:1903115:regulation of actin filament-based movement	1/528	31/13691	0.0322581	0.836449	-0.182578	0.704934	0.848523	0.694837	TRPM4	1
Week4_vs_Week0	Age:<25	Up	GO:0001678:intracellular glucose homeostasis	4/528	125/13691	0.032	0.829758	-0.382947	0.715529	0.856016	0.700973	HLA-DRB1/GAS6/NGFR/TRPM4	4
Week4_vs_Week0	Age:<25	Up	GO:2000177:regulation of neural precursor cell proliferation	2/528	65/13691	0.0307692	0.797844	-0.327191	0.720848	0.859746	0.704028	ASPM/SHCBP1	2
Week4_vs_Week0	Age:<25	Up	GO:0006814:sodium ion transport	5/528	156/13691	0.0320513	0.831087	-0.424949	0.723914	0.862365	0.706172	ATP1B3/P2RX7/SLC6A12/ATP1B1/TRPM4	5
Week4_vs_Week0	Age:<25	Up	GO:0030574:collagen catabolic process	1/528	33/13691	0.030303	0.785755	-0.246783	0.727305	0.86288	0.706594	CTSL	1
Week4_vs_Week0	Age:<25	Up	GO:1902275:regulation of chromatin organization	1/528	33/13691	0.030303	0.785755	-0.246783	0.727305	0.86288	0.706594	MKI67	1
Week4_vs_Week0	Age:<25	Up	GO:0031503:protein-containing complex localization	6/528	188/13691	0.0319149	0.827551	-0.476833	0.737191	0.869975	0.712404	EXOC3L1/NETO2/BIRC5/KIF2C/DYNC2I2/EXOC3L4	6
Week4_vs_Week0	Age:<25	Up	GO:0034389:lipid droplet organization	1/528	34/13691	0.0294118	0.762645	-0.277525	0.737847	0.869975	0.712404	PLA2G4C	1
Week4_vs_Week0	Age:<25	Up	GO:0045023:G0 to G1 transition	1/528	34/13691	0.0294118	0.762645	-0.277525	0.737847	0.869975	0.712404	CHEK1	1
Week4_vs_Week0	Age:<25	Up	GO:0060412:ventricular septum morphogenesis	1/528	34/13691	0.0294118	0.762645	-0.277525	0.737847	0.869975	0.712404	SLIT2	1
Week4_vs_Week0	Age:<25	Up	GO:0071230:cellular response to amino acid stimulus	2/528	68/13691	0.0294118	0.762645	-0.392969	0.743735	0.874837	0.716385	CYBB/SOCS1	2
Week4_vs_Week0	Age:<25	Up	GO:0003016:respiratory system process	1/528	35/13691	0.0285714	0.740855	-0.307437	0.747982	0.876713	0.717921	NDN	1
Week4_vs_Week0	Age:<25	Up	GO:0150104:transport across blood-brain barrier	2/528	69/13691	0.0289855	0.751592	-0.414296	0.750999	0.879157	0.719923	FLVCR2/SLC1A3	2
Week4_vs_Week0	Age:<25	Up	GO:0042552:myelination	4/528	132/13691	0.030303	0.785755	-0.495364	0.754379	0.881918	0.722184	TYMP/EPB41L3/EGR2/KIF14	4
Week4_vs_Week0	Age:<25	Up	GO:0006040:amino sugar metabolic process	1/528	36/13691	0.0277778	0.720276	-0.336571	0.757726	0.883126	0.723173	ALDH1A1	1
Week4_vs_Week0	Age:<25	Up	GO:0060632:regulation of microtubule-based movement	1/528	36/13691	0.0277778	0.720276	-0.336571	0.757726	0.883126	0.723173	NEFH	1
Week4_vs_Week0	Age:<25	Up	GO:0150052:regulation of postsynapse assembly	1/528	36/13691	0.0277778	0.720276	-0.336571	0.757726	0.883126	0.723173	CARMIL3	1
Week4_vs_Week0	Age:<25	Up	GO:1990000:amyloid fibril formation	1/528	36/13691	0.0277778	0.720276	-0.336571	0.757726	0.883126	0.723173	CDKN2A	1
Week4_vs_Week0	Age:<25	Up	GO:0051588:regulation of neurotransmitter transport	2/528	70/13691	0.0285714	0.740855	-0.43534	0.758085	0.883126	0.723173	MYOF/OTOF	2
Week4_vs_Week0	Age:<25	Up	GO:0006094:gluconeogenesis	2/528	71/13691	0.028169	0.73042	-0.456109	0.764996	0.889026	0.728004	ATF3/SLC25A10	2
Week4_vs_Week0	Age:<25	Up	GO:0085029:extracellular matrix assembly	1/528	37/13691	0.027027	0.700809	-0.364973	0.767094	0.889026	0.728004	GAS6	1
Week4_vs_Week0	Age:<25	Up	GO:0008544:epidermis development	7/528	225/13691	0.0311111	0.806709	-0.585498	0.769762	0.891701	0.730195	PLAAT4/HLA-DRB1/MAFB/STMN1/NGFR/DLL1/CDKN1A	7
Week4_vs_Week0	Age:<25	Up	GO:0010565:regulation of cellular ketone metabolic process	3/528	105/13691	0.0285714	0.740855	-0.533867	0.775897	0.895695	0.733466	CD74/NR1H3/CEACAM1	3
Week4_vs_Week0	Age:<25	Up	GO:0000966:RNA 5'-end processing	1/528	38/13691	0.0263158	0.682366	-0.392686	0.776101	0.895695	0.733466	RPP25	1
Week4_vs_Week0	Age:<25	Up	GO:0045454:cell redox homeostasis	1/528	38/13691	0.0263158	0.682366	-0.392686	0.776101	0.895695	0.733466	NQO1	1
Week4_vs_Week0	Age:<25	Up	GO:0044089:positive regulation of cellular component biogenesis	14/528	430/13691	0.0325581	0.84423	-0.657311	0.77955	0.899257	0.736383	GBP5/WARS1/GBP2/BAK1/P2RX7/LIMK1/ISG15/SRC/SKA1/PLK4/SPAG5/ACVRL1/IFNG/ANLN	14
Week4_vs_Week0	Age:<25	Up	GO:0071333:cellular response to glucose stimulus	3/528	106/13691	0.0283019	0.733866	-0.55089	0.781358	0.900714	0.737576	HLA-DRB1/GAS6/TRPM4	3
Week4_vs_Week0	Age:<25	Up	GO:0140632:canonical inflammasome complex assembly	1/528	39/13691	0.025641	0.66487	-0.419748	0.784759	0.9017	0.738383	GBP5	1
Week4_vs_Week0	Age:<25	Up	GO:0071229:cellular response to acid chemical	2/528	75/13691	0.0266667	0.691465	-0.536602	0.790951	0.906016	0.741917	CYBB/SOCS1	2
Week4_vs_Week0	Age:<25	Up	GO:0006418:tRNA aminoacylation for protein translation	1/528	40/13691	0.025	0.648248	-0.446196	0.793084	0.906016	0.741917	WARS1	1
Week4_vs_Week0	Age:<25	Up	GO:0010907:positive regulation of glucose metabolic process	1/528	40/13691	0.025	0.648248	-0.446196	0.793084	0.906016	0.741917	SRC	1
Week4_vs_Week0	Age:<25	Up	GO:0043001:Golgi to plasma membrane protein transport	1/528	40/13691	0.025	0.648248	-0.446196	0.793084	0.906016	0.741917	VAMP5	1
Week4_vs_Week0	Age:<25	Up	GO:0060324:face development	1/528	40/13691	0.025	0.648248	-0.446196	0.793084	0.906016	0.741917	RRAS	1
Week4_vs_Week0	Age:<25	Up	GO:0001947:heart looping	1/528	41/13691	0.0243902	0.632437	-0.472061	0.801087	0.911379	0.746309	DLL1	1
Week4_vs_Week0	Age:<25	Up	GO:0042908:xenobiotic transport	1/528	41/13691	0.0243902	0.632437	-0.472061	0.801087	0.911379	0.746309	SLC18A1	1
Week4_vs_Week0	Age:<25	Up	GO:0006694:steroid biosynthetic process	4/528	142/13691	0.028169	0.73042	-0.646724	0.802618	0.911832	0.74668	LIPA/SLC27A2/IFNG/ACOX2	4
Week4_vs_Week0	Age:<25	Up	GO:0060249:anatomical structure homeostasis	6/528	204/13691	0.0294118	0.762645	-0.684065	0.803769	0.911971	0.746794	P2RX7/LIPA/SRC/CCR2/ALDH1A1/CD38	6
Week4_vs_Week0	Age:<25	Up	GO:0051205:protein insertion into membrane	1/528	42/13691	0.0238095	0.617379	-0.497375	0.808781	0.911971	0.746794	RTP4	1
Week4_vs_Week0	Age:<25	Up	GO:0070266:necroptotic process	1/528	42/13691	0.0238095	0.617379	-0.497375	0.808781	0.911971	0.746794	ZBP1	1
Week4_vs_Week0	Age:<25	Up	GO:0048588:developmental cell growth	5/528	175/13691	0.0285714	0.740855	-0.691002	0.81008	0.913228	0.747823	NRN1/LIMK1/SLIT2/AURKA/NDN	5
Week4_vs_Week0	Age:<25	Up	GO:1901524:regulation of mitophagy	1/528	43/13691	0.0232558	0.603021	-0.522165	0.816179	0.91656	0.750552	FZD5	1
Week4_vs_Week0	Age:<25	Up	GO:0097581:lamellipodium organization	2/528	80/13691	0.025	0.648248	-0.631943	0.819817	0.918774	0.752364	SLIT2/SRC	2
Week4_vs_Week0	Age:<25	Up	GO:0060560:developmental growth involved in morphogenesis	5/528	178/13691	0.0280899	0.728369	-0.730559	0.821507	0.919548	0.752998	NRN1/LIMK1/SLIT2/AURKA/NDN	5
Week4_vs_Week0	Age:<25	Up	GO:0019226:transmission of nerve impulse	1/528	44/13691	0.0227273	0.589316	-0.546457	0.82329	0.919548	0.752998	TYMP	1
Week4_vs_Week0	Age:<25	Up	GO:0006813:potassium ion transport	4/528	148/13691	0.027027	0.700809	-0.732932	0.827688	0.923577	0.756297	KCNMA1/ATP1B3/ATP1B1/SLC1A3	4
Week4_vs_Week0	Age:<25	Up	GO:0034205:amyloid-beta formation	1/528	45/13691	0.0222222	0.576221	-0.570276	0.830127	0.924061	0.756694	IFNG	1
Week4_vs_Week0	Age:<25	Up	GO:0070542:response to fatty acid	1/528	45/13691	0.0222222	0.576221	-0.570276	0.830127	0.924061	0.756694	SRC	1
Week4_vs_Week0	Age:<25	Up	GO:0032963:collagen metabolic process	2/528	82/13691	0.0243902	0.632437	-0.6686	0.830328	0.924078	0.756708	CTSL/P2RX7	2
Week4_vs_Week0	Age:<25	Up	GO:0010718:positive regulation of epithelial to mesenchymal transition	1/528	46/13691	0.0217391	0.563694	-0.593642	0.8367	0.928252	0.760126	ZNF703	1
Week4_vs_Week0	Age:<25	Up	GO:0050881:musculoskeletal movement	1/528	46/13691	0.0217391	0.563694	-0.593642	0.8367	0.928252	0.760126	STAC	1
Week4_vs_Week0	Age:<25	Up	GO:0007041:lysosomal transport	3/528	118/13691	0.0254237	0.659235	-0.744559	0.838682	0.930035	0.761585	DTX3L/LIPA/SORT1	3
Week4_vs_Week0	Age:<25	Up	GO:0008089:anterograde axonal transport	1/528	49/13691	0.0204082	0.529182	-0.661231	0.854934	0.937572	0.767758	KIF4A	1
Week4_vs_Week0	Age:<25	Up	GO:0072089:stem cell proliferation	2/528	88/13691	0.0227273	0.589316	-0.774056	0.858624	0.940076	0.769808	BRCA2/CDKN2C	2
Week4_vs_Week0	Age:<25	Up	GO:0098727:maintenance of cell number	4/528	158/13691	0.0253165	0.656454	-0.869877	0.863572	0.943705	0.77278	ASCL2/LIF/ASPM/DLL1	4
Week4_vs_Week0	Age:<25	Up	GO:0007498:mesoderm development	2/528	90/13691	0.0222222	0.576221	-0.807824	0.867054	0.945842	0.77453	SECTM1/JAK2	2
Week4_vs_Week0	Age:<25	Up	GO:0048278:vesicle docking	1/528	52/13691	0.0192308	0.498652	-0.725422	0.871135	0.946546	0.775106	STX11	1
Week4_vs_Week0	Age:<25	Up	GO:0070050:neuron cellular homeostasis	1/528	52/13691	0.0192308	0.498652	-0.725422	0.871135	0.946546	0.775106	AIM2	1
Week4_vs_Week0	Age:<25	Up	GO:0035264:multicellular organism growth	3/528	128/13691	0.0234375	0.607733	-0.892998	0.87607	0.9503	0.778181	ATF5/XRCC2/ADRB1	3
Week4_vs_Week0	Age:<25	Up	GO:0035050:embryonic heart tube development	1/528	54/13691	0.0185185	0.480184	-0.766529	0.88092	0.953417	0.780732	DLL1	1
Week4_vs_Week0	Age:<25	Up	GO:0099072:regulation of postsynaptic membrane neurotransmitter recepto...	2/528	94/13691	0.0212766	0.551701	-0.873478	0.882545	0.954145	0.781329	NETO2/KIF2C	2
Week4_vs_Week0	Age:<25	Up	GO:0006986:response to unfolded protein	3/528	130/13691	0.0230769	0.598383	-0.921466	0.882555	0.954145	0.781329	ATF3/FBXO6/BAK1	3
Week4_vs_Week0	Age:<25	Up	GO:0007611:learning or memory	5/528	202/13691	0.0247525	0.64183	-1.02711	0.894142	0.961936	0.787709	GM2A/SRC/EGR2/FEN1/JPH4	5
Week4_vs_Week0	Age:<25	Up	GO:0001503:ossification	9/528	333/13691	0.027027	0.700809	-1.10698	0.900212	0.964126	0.789503	P2RX7/ALYREF/ISG15/IFITM1/EGR2/TNFAIP6/SORT1/FBXO5/TRPM4	9
Week4_vs_Week0	Age:<25	Up	GO:0001763:morphogenesis of a branching structure	3/528	136/13691	0.0220588	0.571984	-1.00467	0.900235	0.964126	0.789503	SLIT2/SRC/FZD5	3
Week4_vs_Week0	Age:<25	Up	GO:0032507:maintenance of protein location in cell	1/528	59/13691	0.0169492	0.43949	-0.864113	0.902258	0.964126	0.789503	TMSB10	1
Week4_vs_Week0	Age:<25	Up	GO:0032922:circadian regulation of gene expression	1/528	59/13691	0.0169492	0.43949	-0.864113	0.902258	0.964126	0.789503	NGFR	1
Week4_vs_Week0	Age:<25	Up	GO:0035108:limb morphogenesis	2/528	100/13691	0.02	0.518598	-0.96766	0.902677	0.964126	0.789503	BAK1/CIBAR1	2
Week4_vs_Week0	Age:<25	Up	GO:0050886:endocrine process	1/528	60/13691	0.0166667	0.432165	-0.882825	0.906044	0.965642	0.790744	SUCNR1	1
Week4_vs_Week0	Age:<25	Up	GO:0044091:membrane biogenesis	1/528	61/13691	0.0163934	0.425081	-0.901291	0.909684	0.968429	0.793026	MAFB	1
Week4_vs_Week0	Age:<25	Up	GO:0061448:connective tissue development	5/528	210/13691	0.0238095	0.617379	-1.11907	0.911898	0.969291	0.793732	LIPA/TYMS/TRPV4/ACVRL1/TRPM4	5
Week4_vs_Week0	Age:<25	Up	GO:0022405:hair cycle process	1/528	62/13691	0.016129	0.418225	-0.919518	0.913182	0.969291	0.793732	NGFR	1
Week4_vs_Week0	Age:<25	Up	GO:0006406:mRNA export from nucleus	1/528	65/13691	0.0153846	0.398922	-0.972847	0.922887	0.973341	0.797048	ALYREF	1
Week4_vs_Week0	Age:<25	Up	GO:0043112:receptor metabolic process	1/528	67/13691	0.0149254	0.387014	-1.00734	0.928748	0.975675	0.798959	DTX3L	1
Week4_vs_Week0	Age:<25	Up	GO:0032970:regulation of actin filament-based process	8/528	325/13691	0.0246154	0.638275	-1.32178	0.937299	0.979993	0.802495	BST2/LIMK1/SLIT2/TMSB10/STMN1/CIT/CARMIL3/TRPM4	8
Week4_vs_Week0	Age:<25	Up	GO:0051028:mRNA transport	2/528	118/13691	0.0169492	0.43949	-1.22469	0.945387	0.984495	0.806182	ALYREF/IGF2BP3	2
Week4_vs_Week0	Age:<25	Up	GO:0141091:transforming growth factor beta receptor superfamily signali...	6/528	265/13691	0.0226415	0.587093	-1.35939	0.945857	0.984495	0.806182	CDKN1C/SRC/TNFAIP6/ACVRL1/ZNF703/LRRC32	6
Week4_vs_Week0	Age:<25	Up	GO:0060606:tube closure	1/528	75/13691	0.0133333	0.345732	-1.1379	0.948068	0.985848	0.80729	MTHFD1	1
Week4_vs_Week0	Age:<25	Up	GO:0051606:detection of stimulus	4/528	198/13691	0.020202	0.523837	-1.35168	0.950293	0.986919	0.808167	HLA-DRB1/RTP4/NGFR/CLEC6A	4
Week4_vs_Week0	Age:<25	Up	GO:0070252:actin-mediated cell contraction	1/528	77/13691	0.012987	0.336752	-1.16888	0.952018	0.987952	0.809013	TRPM4	1
Week4_vs_Week0	Age:<25	Up	GO:0022406:membrane docking	1/528	79/13691	0.0126582	0.328227	-1.19927	0.955668	0.989599	0.810361	STX11	1
Week4_vs_Week0	Age:<25	Up	GO:0009895:negative regulation of catabolic process	7/528	311/13691	0.022508	0.583632	-1.48755	0.958643	0.991435	0.811865	PBK/LAMP3/E2F1/IGF2BP3/MAD2L1/CDKN2A/NQO1	7
Week4_vs_Week0	Age:<25	Up	GO:0014706:striated muscle tissue development	6/528	285/13691	0.0210526	0.545893	-1.55157	0.966214	0.994355	0.814256	ATF3/VAMP5/EGR2/CDK1/DLL1/CENPF	6
Week4_vs_Week0	Age:<25	Up	GO:0009581:detection of external stimulus	1/528	86/13691	0.0116279	0.301511	-1.30137	0.966393	0.994355	0.814256	NGFR	1
Week4_vs_Week0	Age:<25	Up	GO:0141188:nucleic acid catabolic process	7/528	321/13691	0.0218069	0.56545	-1.57786	0.967052	0.994355	0.814256	SAMD4A/MOV10/E2F1/FEN1/OAS2/IGF2BP3/CDKN2A	7
Week4_vs_Week0	Age:<25	Up	GO:0009582:detection of abiotic stimulus	1/528	87/13691	0.0114943	0.298045	-1.31546	0.967698	0.994355	0.814256	NGFR	1
Week4_vs_Week0	Age:<25	Up	GO:0009593:detection of chemical stimulus	1/528	93/13691	0.0107527	0.278816	-1.39763	0.974528	0.997051	0.816464	RTP4	1
Week4_vs_Week0	Age:<25	Up	GO:0051236:establishment of RNA localization	2/528	146/13691	0.0136986	0.355204	-1.56874	0.978476	0.998207	0.81741	ALYREF/IGF2BP3	2
Week4_vs_Week0	Age:<25	Up	GO:0141193:nuclear receptor-mediated signaling pathway	2/528	146/13691	0.0136986	0.355204	-1.56874	0.978476	0.998207	0.81741	SRC/JAK2	2
Week4_vs_Week0	Age:<25	Up	GO:0036503:ERAD pathway	1/528	106/13691	0.00943396	0.244622	-1.56361	0.984782	1	0.818879	FBXO6	1
Week4_vs_Week0	Age:<25	Up	GO:0030317:flagellated sperm motility	1/528	113/13691	0.00884956	0.229468	-1.64723	0.98847	1	0.818879	SEPTIN4	1
Week4_vs_Week0	Age:<25	Up	GO:0000045:autophagosome assembly	1/528	114/13691	0.00877193	0.227455	-1.65888	0.988918	1	0.818879	RUFY4	1
Week4_vs_Week0	Age:<25	Up	GO:0006839:mitochondrial transport	2/528	176/13691	0.0113636	0.294658	-1.88621	0.992317	1	0.818879	BAK1/TIMM10	2
Week4_vs_Week0	Age:<25	Up	GO:0006364:rRNA processing	2/528	216/13691	0.00925926	0.240092	-2.25458	0.998128	1	0.818879	RPP25/CDKN2A	2
Week4_vs_Week0	Age:<25	Up	GO:0050803:regulation of synapse structure or activity	2/528	242/13691	0.00826446	0.214297	-2.4698	0.999266	1	0.818879	CDC20/CARMIL3	2
Week4_vs_Week0	Age:<25	Up	GO:0043413:macromolecule glycosylation	1/528	194/13691	0.00515464	0.133659	-2.43395	0.99954	1	0.818879	IL15	1
Week4_vs_Week0	Age:<25	Up	GO:0032259:methylation	1/528	196/13691	0.00510204	0.132296	-2.4505	0.999576	1	0.818879	TYMS	1
Week4_vs_Week0	Age:<25	Up	GO:0051648:vesicle localization	1/528	201/13691	0.00497512	0.129005	-2.49143	0.999652	1	0.818879	IFNG	1
Week4_vs_Week0	Age:<25	Up	GO:0070085:glycosylation	1/528	209/13691	0.00478469	0.124067	-2.55569	0.999747	1	0.818879	IL15	1
Week4_vs_Week0	Age:<25	Up	GO:0042254:ribosome biogenesis	2/528	301/13691	0.00664452	0.172292	-2.90811	0.999916	1	0.818879	RPP25/CDKN2A	2
Week4_vs_Week0	Dose:20	Up	GO:0000280:nuclear division	61/430	383/13726	0.159269	5.08401	14.5777	1.73041e-26	7.66743e-23	6.31325e-23	UBE2S/FANCA/CDK1/BRCA2/CHEK1/CCNE2/SPC25/CCNB1/UHRF1/AURKA/KIFC1/BIRC5/CCNB2/CDCA5/PKMYT1/RAD54L/TRIP13/TOP2A/ASPM/KIF15/LIF/SKA1/DLGAP5/KIF14/CDT1/AURKB/RAD51/TPX2/NCAPG/ZWINT/SPC24/HASPIN/NDC80/CENPF/PDGFRB/CDCA2/TTK/NCAPH/KIF11/CDC20/KNL1/SPAG5/SGO1/CENPE/MKI67/RAD51AP1/KIF18B/KIF4A/BUB1/KIF23/NEK2/ANLN/PTTG1/KIF2C/NUF2/BUB1B/CDCA8/ESPL1/MND1/UBE2C/PLK1	61
Week4_vs_Week0	Dose:20	Up	GO:0007059:chromosome segregation	58/430	390/13726	0.148718	4.74722	13.5008	1.22035e-23	1.48548e-20	1.22312e-20	RMI2/CDK1/CCNE2/SPC25/CCNB1/UHRF1/AURKA/KIFC1/BIRC5/CCNB2/CDCA5/TRIP13/TOP2A/ASPM/KIF15/CDC6/SKA1/DLGAP5/ESCO2/KIF14/CDT1/AURKB/TPX2/NCAPG/ZWINT/HJURP/SPC24/HASPIN/NDC80/CENPF/CDCA2/TTK/NCAPH/CENPN/KIF11/CDC20/KNL1/SPAG5/SGO1/CENPE/MKI67/KIF18B/DIAPH3/KIF4A/BUB1/KIF23/PLSCR1/NEK2/PTTG1/KIF2C/NUF2/BUB1B/CENPM/CDCA8/ESPL1/MND1/UBE2C/PLK1	58
Week4_vs_Week0	Dose:20	Up	GO:0140014:mitotic nuclear division	48/430	263/13726	0.18251	5.82587	14.2106	1.34099e-23	1.48548e-20	1.22312e-20	UBE2S/CDK1/CHEK1/SPC25/CCNB1/UHRF1/AURKA/KIFC1/BIRC5/CDCA5/PKMYT1/TRIP13/KIF15/SKA1/DLGAP5/KIF14/CDT1/AURKB/TPX2/NCAPG/ZWINT/SPC24/HASPIN/NDC80/CENPF/PDGFRB/CDCA2/TTK/NCAPH/KIF11/CDC20/KNL1/SPAG5/CENPE/MKI67/KIF18B/KIF4A/BUB1/KIF23/NEK2/ANLN/KIF2C/NUF2/BUB1B/CDCA8/ESPL1/UBE2C/PLK1	48
Week4_vs_Week0	Dose:20	Up	GO:0098813:nuclear chromosome segregation	50/430	291/13726	0.171821	5.4847	13.9056	2.54263e-23	2.25328e-20	1.85532e-20	RMI2/CDK1/CCNE2/SPC25/CCNB1/UHRF1/AURKA/KIFC1/BIRC5/CCNB2/CDCA5/TRIP13/TOP2A/ASPM/KIF15/CDC6/SKA1/DLGAP5/KIF14/CDT1/AURKB/TPX2/NCAPG/ZWINT/SPC24/HASPIN/NDC80/CENPF/TTK/NCAPH/KIF11/CDC20/KNL1/SPAG5/SGO1/CENPE/KIF18B/KIF4A/BUB1/KIF23/NEK2/PTTG1/KIF2C/NUF2/BUB1B/CDCA8/ESPL1/MND1/UBE2C/PLK1	50
Week4_vs_Week0	Dose:20	Up	GO:0051607:defense response to virus	48/430	275/13726	0.174545	5.57165	13.7718	1.00783e-22	7.44281e-20	6.1283e-20	CXCL10/CXCL9/GBP5/GBP1/STAT1/ACOD1/RTP4/GBP3/IL27/IL15/GBP2/TRIM22/TLR7/DDX60/BST2/OAS1/IFIH1/STAT2/RSAD2/CD40/MOV10/IFI44L/DTX3L/IFITM3/FGL2/LILRB1/ISG15/IRF7/IFI6/TRIM7/AIM2/OAS2/OAS3/PARP9/DHX58/IFIT3/HERC5/PML/ZBP1/OASL/IFIT5/MX1/IFIT2/PLSCR1/IFIT1/USP18/APOBEC3H/IFI27	48
Week4_vs_Week0	Dose:20	Up	GO:0009615:response to virus	53/430	361/13726	0.146814	4.68645	12.7646	2.2024e-21	1.08431e-18	8.92809e-19	CXCL10/CXCL9/GBP5/GBP1/STAT1/ACOD1/RTP4/NPC2/GBP3/IL27/IL15/GBP2/TRIM22/TLR7/DDX60/BST2/OAS1/IFIH1/STAT2/RSAD2/CD40/MOV10/IFI44L/DTX3L/IFITM3/FGL2/IFI44/LILRB1/ISG15/IRF7/IFI6/TRIM7/AIM2/OAS2/JAK2/OAS3/PARP9/DHX58/IFIT3/BATF3/HERC5/PML/ZBP1/STMN1/OASL/IFIT5/MX1/IFIT2/PLSCR1/IFIT1/USP18/APOBEC3H/IFI27	53
Week4_vs_Week0	Dose:20	Up	GO:0051983:regulation of chromosome segregation	32/430	125/13726	0.256	8.17176	14.4852	1.01401e-20	4.49306e-18	3.69952e-18	RMI2/CDK1/SPC25/CCNB1/BIRC5/TRIP13/CDC6/SKA1/DLGAP5/AURKB/NCAPG/ZWINT/SPC24/HASPIN/NDC80/CENPF/CDCA2/TTK/NCAPH/CDC20/KNL1/CENPE/MKI67/BUB1/PLSCR1/KIF2C/NUF2/BUB1B/CDCA8/ESPL1/UBE2C/PLK1	32
Week4_vs_Week0	Dose:20	Up	GO:0000075:cell cycle checkpoint signaling	39/430	199/13726	0.19598	6.25586	13.4307	1.71559e-20	6.91069e-18	5.69016e-18	FBXO6/DTX3L/CDC45/CDK1/DTL/BRCA2/PARP9/CHEK1/SPC25/CCNB1/BIRC5/TRIP13/E2F1/CDC6/SKA1/PML/CLSPN/CDT1/AURKB/ORC1/RAD51/ZWINT/SPC24/HASPIN/NDC80/CENPF/TTK/CDC20/KNL1/MUC1/BUB1/TICRR/H2AX/NUF2/BUB1B/E2F7/CDCA8/PLK1/GTSE1	39
Week4_vs_Week0	Dose:20	Up	GO:1905818:regulation of chromosome separation	25/430	73/13726	0.342466	10.9318	15.3005	7.29453e-20	2.6935e-17	2.21779e-17	SPC25/CCNB1/BIRC5/TRIP13/SKA1/DLGAP5/AURKB/NCAPG/ZWINT/SPC24/HASPIN/NDC80/CENPF/TTK/NCAPH/CDC20/KNL1/BUB1/PLSCR1/NUF2/BUB1B/CDCA8/ESPL1/UBE2C/PLK1	25
Week4_vs_Week0	Dose:20	Up	GO:0051783:regulation of nuclear division	31/430	127/13726	0.244094	7.79172	13.828	1.90011e-19	5.61294e-17	4.62161e-17	CHEK1/SPC25/CCNB1/AURKA/BIRC5/PKMYT1/TRIP13/LIF/SKA1/DLGAP5/AURKB/ZWINT/SPC24/HASPIN/NDC80/CENPF/PDGFRB/CDCA2/TTK/CDC20/KNL1/MKI67/RAD51AP1/BUB1/NEK2/NUF2/BUB1B/CDCA8/ESPL1/UBE2C/PLK1	31
Week4_vs_Week0	Dose:20	Up	GO:0007088:regulation of mitotic nuclear division	29/430	110/13726	0.263636	8.41552	14.0425	2.85098e-19	7.89544e-17	6.50099e-17	CHEK1/SPC25/CCNB1/AURKA/BIRC5/PKMYT1/TRIP13/SKA1/DLGAP5/AURKB/ZWINT/SPC24/HASPIN/NDC80/CENPF/PDGFRB/CDCA2/TTK/CDC20/KNL1/MKI67/BUB1/NEK2/NUF2/BUB1B/CDCA8/ESPL1/UBE2C/PLK1	29
Week4_vs_Week0	Dose:20	Up	GO:2001251:negative regulation of chromosome organization	26/430	96/13726	0.270833	8.64525	13.5179	1.01181e-17	2.03788e-15	1.67796e-15	PARP3/XRN1/SRC/SPC25/CCNB1/BIRC5/TRIP13/TOP2A/MCM2/SKA1/PML/AURKB/ZWINT/SPC24/HASPIN/NDC80/CENPF/TTK/CDC20/KNL1/BUB1/NUF2/BUB1B/CDCA8/ESPL1/PLK1	26
Week4_vs_Week0	Dose:20	Up	GO:0007094:mitotic spindle assembly checkpoint signaling	19/430	47/13726	0.404255	12.9042	14.7012	5.55622e-17	8.79272e-15	7.2398e-15	SPC25/CCNB1/BIRC5/TRIP13/SKA1/AURKB/ZWINT/SPC24/HASPIN/NDC80/CENPF/TTK/CDC20/KNL1/BUB1/NUF2/BUB1B/CDCA8/PLK1	19
Week4_vs_Week0	Dose:20	Up	GO:0006334:nucleosome assembly	25/430	96/13726	0.260417	8.31274	12.93	1.21579e-16	1.68349e-14	1.38616e-14	H2BC17/H2BC6/MCM2/H1-1/H3C7/H2BC9/H3C11/H4C1/H2BC3/H2BC13/H2BC8/H3C2/H1-5/H2BC11/H3C3/H3C10/H3C13/H4C9/H3C8/H2BC10/H2BC14/H3C12/H2AX/H3C1/H4C13	25
Week4_vs_Week0	Dose:20	Up	GO:0065004:protein-DNA complex assembly	34/430	203/13726	0.167488	5.34636	11.2193	8.12933e-16	7.73901e-14	6.37219e-14	CDC45/H2BC17/H2BC6/MCM2/DLGAP5/H1-1/H3C7/CDT1/H2BC9/RAD51/H3C11/H4C1/HJURP/CENPF/H2BC3/H2BC13/H2BC8/H3C2/CENPN/H1-5/H2BC11/H3C3/H3C10/H3C13/H4C9/H3C8/CENPE/H2BC10/H2BC14/H3C12/H2AX/H3C1/H4C13/CENPA	34
Week4_vs_Week0	Dose:20	Up	GO:0034728:nucleosome organization	25/430	114/13726	0.219298	7.0002	11.5688	9.55162e-15	8.63739e-13	7.1119e-13	H2BC17/H2BC6/MCM2/H1-1/H3C7/H2BC9/H3C11/H4C1/H2BC3/H2BC13/H2BC8/H3C2/H1-5/H2BC11/H3C3/H3C10/H3C13/H4C9/H3C8/H2BC10/H2BC14/H3C12/H2AX/H3C1/H4C13	25
Week4_vs_Week0	Dose:20	Up	GO:0071824:protein-DNA complex organization	34/430	221/13726	0.153846	4.91091	10.5404	1.12067e-14	9.93139e-13	8.17736e-13	CDC45/H2BC17/H2BC6/MCM2/DLGAP5/H1-1/H3C7/CDT1/H2BC9/RAD51/H3C11/H4C1/HJURP/CENPF/H2BC3/H2BC13/H2BC8/H3C2/CENPN/H1-5/H2BC11/H3C3/H3C10/H3C13/H4C9/H3C8/CENPE/H2BC10/H2BC14/H3C12/H2AX/H3C1/H4C13/CENPA	34
Week4_vs_Week0	Dose:20	Up	GO:0050000:chromosome localization	24/430	114/13726	0.210526	6.7202	11.0289	8.68531e-14	7.26125e-12	5.9788e-12	CDK1/SPC25/CCNB1/KIFC1/BIRC5/CDCA5/SKA1/DLGAP5/KIF14/CDT1/AURKB/ZWINT/SPC24/NDC80/CENPF/TTK/KNL1/SPAG5/SGO1/CENPE/NEK2/KIF2C/NUF2/CDCA8	24
Week4_vs_Week0	Dose:20	Up	GO:0002399:MHC class II protein complex assembly	9/430	14/13726	0.642857	20.5206	13.1412	4.66148e-11	3.12955e-09	2.57682e-09	HLA-DPA1/HLA-DMA/HLA-DPB1/HLA-DRB5/HLA-DQB1/HLA-DMB/HLA-DRB1/HLA-DRA/HLA-DQB2	9
Week4_vs_Week0	Dose:20	Up	GO:0002503:peptide antigen assembly with MHC class II protein complex	9/430	14/13726	0.642857	20.5206	13.1412	4.66148e-11	3.12955e-09	2.57682e-09	HLA-DPA1/HLA-DMA/HLA-DPB1/HLA-DRB5/HLA-DQB1/HLA-DMB/HLA-DRB1/HLA-DRA/HLA-DQB2	9
Week4_vs_Week0	Dose:20	Up	GO:1903900:regulation of viral life cycle	22/430	126/13726	0.174603	5.5735	9.27457	4.85726e-11	3.21231e-09	2.64497e-09	HLA-DRB1/TRIM22/LY6E/BST2/OAS1/IFIH1/RSAD2/IFITM3/ISG15/LAMP3/OAS2/OAS3/NECTIN2/TOP2A/OASL/IFIT5/MX1/CLEC4G/PLSCR1/IFIT1/CD209/APOBEC3H	22
Week4_vs_Week0	Dose:20	Up	GO:0002478:antigen processing and presentation of exogenous peptide ant...	13/430	39/13726	0.333333	10.6403	10.8417	9.04771e-11	5.89565e-09	4.85439e-09	HLA-DPA1/HLA-DMA/HLA-DPB1/HLA-DRB5/HLA-DQB1/HLA-DMB/HLA-DRB1/HLA-DRA/CTSL/FCGR1A/IFI30/HLA-DQB2/TAP2	13
Week4_vs_Week0	Dose:20	Up	GO:0002831:regulation of response to biotic stimulus	45/430	498/13726	0.0903614	2.88442	7.70328	1.43516e-10	8.83223e-09	7.27233e-09	IL4I1/GBP5/STAT1/ACOD1/CALHM6/IFI35/HLA-DRB1/WDFY1/IL27/IL15/CD274/GBP2/TRIM22/TLR7/PARP14/DDX60/TRAFD1/SLAMF8/OAS1/SERPING1/IFIH1/STAT2/RSAD2/DTX3L/FGL2/LILRB1/ISG15/IRF7/TIFA/SRC/AIM2/OAS3/PARP9/DHX58/CLEC6A/NECTIN2/HERC5/PML/SIGLEC16/ZBP1/AURKB/OASL/PLSCR1/USP18/CEACAM1	45
Week4_vs_Week0	Dose:20	Up	GO:0034341:response to type II interferon	20/430	111/13726	0.18018	5.75152	9.03889	2.07325e-10	1.24143e-08	1.02217e-08	GBP5/GBP1/STAT1/GBP4/HLA-DPA1/ACOD1/GCH1/GBP6/GBP3/NUB1/GBP2/PARP14/BST2/CD40/IFITM3/JAK2/PARP9/MRC1/RAB20/CCL2	20
Week4_vs_Week0	Dose:20	Up	GO:0006260:DNA replication	31/430	265/13726	0.116981	3.73415	8.08232	2.49559e-10	1.4744e-08	1.214e-08	GINS2/RMI2/MCM4/CDC45/CDK1/DTL/BRCA2/CHEK1/CCNE2/PCNA/MCM10/TK1/ACVRL1/CDC6/MCM2/ESCO2/CDT1/ORC1/RAD51/CCNA2/EXO1/POLQ/PCLAF/CDC25A/DSCC1/FAM111B/GINS1/E2F8/RECQL4/TICRR/E2F7	31
Week4_vs_Week0	Dose:20	Up	GO:0019221:cytokine-mediated signaling pathway	40/430	424/13726	0.0943396	3.01141	7.5658	4.55049e-10	2.58503e-08	2.12848e-08	CXCL10/CXCL9/STAT1/IL15/PARP14/CXCL11/CCRL2/OAS1/IFIH1/SLIT2/STAT2/VRK2/IL31RA/CD40/IFITM3/LILRB1/ISG15/IRF7/TIFA/SOCS1/SRC/AIM2/OAS2/JAK2/GAS6/IL15RA/OAS3/PARP9/IL17RC/ZBP1/OASL/CD24/MX1/H2BC11/IL3RA/USP18/CCL2/IFI27/CEACAM1/EBI3	40
Week4_vs_Week0	Dose:20	Up	GO:0044839:cell cycle G2/M phase transition	22/430	146/13726	0.150685	4.81	8.32304	9.22801e-10	4.86777e-08	4.00805e-08	ATF5/CDK1/DTL/CHEK1/CCNB1/AURKA/BIRC5/CCNB2/PKMYT1/CDC6/CLSPN/FOXM1/KIF14/AURKB/ORC1/CCNA2/NDC80/CENPF/MELK/CDC25A/TICRR/PLK1	22
Week4_vs_Week0	Dose:20	Up	GO:0071459:protein localization to chromosome, centromeric region	12/430	39/13726	0.307692	9.82182	9.92125	1.39326e-09	7.17852e-08	5.91069e-08	CDK1/AURKB/H4C1/HASPIN/TTK/H2BC11/KNL1/H4C9/H2AC4/BUB1B/H4C13/CENPA	12
Week4_vs_Week0	Dose:20	Up	GO:0032200:telomere organization	24/430	186/13726	0.129032	4.11883	7.70138	3.94501e-09	1.86441e-07	1.53513e-07	PARP3/GCH1/XRN1/SRC/BRCA2/CCNE2/PCNA/PML/H3C7/AURKB/RAD51/H3C11/H4C1/EXO1/H3C2/H3C3/H3C10/H4C9/H3C8/H3C12/NEK2/RECQL4/H3C1/H4C13	24
Week4_vs_Week0	Dose:20	Up	GO:0019058:viral life cycle	30/430	280/13726	0.107143	3.4201	7.35776	4.04134e-09	1.88496e-07	1.55205e-07	HLA-DRB1/CTSL/TRIM22/LY6E/BST2/OAS1/IFIH1/RSAD2/IFITM3/ISG15/LAMP3/SRC/OAS2/GAS6/CDK1/OAS3/NECTIN2/TOP2A/OASL/MRC1/IFIT5/MX1/CLEC4G/PLSCR1/IFIT1/CD209/CCL2/APOBEC3H/IFI27/SIGLEC1	30
Week4_vs_Week0	Dose:20	Up	GO:0140888:interferon-mediated signaling pathway	16/430	87/13726	0.183908	5.87052	8.19546	1.0039e-08	4.44829e-07	3.66266e-07	STAT1/PARP14/OAS1/IFIH1/STAT2/IFITM3/ISG15/IRF7/OAS2/JAK2/OAS3/PARP9/ZBP1/OASL/USP18/IFI27	16
Week4_vs_Week0	Dose:20	Up	GO:0050777:negative regulation of immune response	22/430	182/13726	0.120879	3.85857	6.98138	5.86568e-08	2.38448e-06	1.96335e-06	IL4I1/PARP3/ACOD1/HLA-DRB1/CD274/PARP14/TRAFD1/SLAMF8/OAS1/SERPING1/STAT2/FGL2/LILRB1/ISG15/ASCL2/SRC/OAS3/DHX58/AURKB/CLEC4G/USP18/CEACAM1	22
Week4_vs_Week0	Dose:20	Up	GO:0002683:negative regulation of immune system process	36/430	455/13726	0.0791209	2.52561	5.95152	3.17777e-07	1.19328e-05	9.8253e-06	IL4I1/GBP1/PARP3/ACOD1/PDCD1LG2/C1QC/HLA-DRB1/CD274/PARP14/IDO1/BST2/TRAFD1/SLAMF8/OAS1/SERPING1/SLIT2/STAT2/MAFB/IL31RA/FGL2/LILRB1/ISG15/ASCL2/SOCS1/SRC/OAS3/DHX58/TNFAIP6/AURKB/ILDR2/CLEC4G/USP18/CCL2/LRRC32/MDK/CEACAM1	36
Week4_vs_Week0	Dose:20	Up	GO:0045824:negative regulation of innate immune response	14/430	85/13726	0.164706	5.25756	7.08072	3.54203e-07	1.31889e-05	1.08595e-05	ACOD1/PARP14/TRAFD1/SLAMF8/OAS1/SERPING1/STAT2/LILRB1/ISG15/OAS3/DHX58/AURKB/USP18/CEACAM1	14
Week4_vs_Week0	Dose:20	Up	GO:0000910:cytokinesis	20/430	172/13726	0.116279	3.71174	6.43588	4.44853e-07	1.60256e-05	1.31952e-05	SEPTIN4/BRCA2/AURKA/BIRC5/CEP55/CDC6/KIF14/AURKB/STMN1/CIT/KIF20A/E2F8/KIF4A/KIF23/ANLN/E2F7/CDCA8/ESPL1/PLK1/CENPA	20
Week4_vs_Week0	Dose:20	Up	GO:0051249:regulation of lymphocyte activation	36/430	463/13726	0.0777538	2.48197	5.83364	4.84406e-07	1.71712e-05	1.41385e-05	IL4I1/PARP3/HLA-DPA1/PDCD1LG2/HLA-DMA/HLA-DPB1/HLA-DRB5/HLA-DQB1/HLA-DMB/HLA-DRB1/HLA-DRA/IL27/IL15/CD274/IDO1/SLAMF8/HLA-DQB2/CD40/FGL2/LILRB1/ASCL2/SOCS1/SRC/FANCA/JAK2/GAS6/IL15RA/CD24/ILDR2/CLEC4G/CD38/CD209/CCL2/LRRC32/MDK/EBI3	36
Week4_vs_Week0	Dose:20	Up	GO:0060707:trophoblast giant cell differentiation	5/430	7/13726	0.714286	22.8007	10.375	5.87917e-07	2.05123e-05	1.68895e-05	LIF/PLK4/E2F8/E2F7/SOX15	5
Week4_vs_Week0	Dose:20	Up	GO:0006959:humoral immune response	20/430	178/13726	0.11236	3.58662	6.24648	7.73357e-07	2.59602e-05	2.13752e-05	CXCL10/CXCL9/CFB/PSMB10/ACOD1/C1QC/HLA-DQB1/C2/HLA-DRB1/C1QA/CXCL11/C1QB/SERPING1/H2BC6/EXO1/H2BC8/H2BC11/H2BC10/CCL2/EBI3	20
Week4_vs_Week0	Dose:20	Up	GO:0001819:positive regulation of cytokine production	33/430	424/13726	0.0778302	2.48441	5.58353	1.44573e-06	4.7103e-05	3.87839e-05	GBP5/STAT1/HLA-DPA1/HLA-DPB1/IL27/IL15/CD274/TLR7/IDO1/P2RX7/OAS1/IFIH1/RSAD2/CYBB/CD40/LILRB1/ISG15/IRF7/SRC/AIM2/OAS2/JAK2/OAS3/DHX58/SECTM1/CLEC6A/IL17RC/SIGLEC16/FZD5/C3AR1/TRPV4/MDK/EBI3	33
Week4_vs_Week0	Dose:20	Up	GO:1901993:regulation of meiotic cell cycle phase transition	5/430	8/13726	0.625	19.9506	9.64166	1.52737e-06	4.90418e-05	4.03803e-05	PKMYT1/ZWINT/TTK/CDC25A/KNL1	5
Week4_vs_Week0	Dose:20	Up	GO:0051445:regulation of meiotic cell cycle	10/430	49/13726	0.204082	6.51448	6.95403	2.25508e-06	7.03679e-05	5.79399e-05	PKMYT1/TRIP13/ASPM/LIF/ZWINT/TTK/CDC25A/CDC20/KNL1/RAD51AP1	10
Week4_vs_Week0	Dose:20	Up	GO:0140694:non-membrane-bounded organelle assembly	30/430	374/13726	0.0802139	2.5605	5.50246	2.38816e-06	7.34857e-05	6.05071e-05	SRC/PLA2G4C/UHRF1/AURKA/KIFC1/BIRC5/CCNB2/ASPM/KIF15/SKA1/DLGAP5/AURKB/TPX2/PLK4/NDC80/CENPF/PDGFRB/RNF213/KIF11/CDC20/SPAG5/CENPE/DIAPH3/KIF4A/KIF23/NEK2/ANLN/CDCA8/PLK1/CENPA	30
Week4_vs_Week0	Dose:20	Up	GO:0035456:response to interferon-beta	8/430	30/13726	0.266667	8.51225	7.40736	2.77426e-06	8.47777e-05	6.98047e-05	STAT1/ACOD1/BST2/OAS1/IFITM3/XAF1/AIM2/PLSCR1	8
Week4_vs_Week0	Dose:20	Up	GO:0051052:regulation of DNA metabolic process	34/430	462/13726	0.0735931	2.34916	5.3049	3.47724e-06	0.000103407	8.51439e-05	PARP3/GCH1/RMI2/XRN1/CD40/MCM4/SRC/CDK1/CHEK1/PCNA/ACVRL1/CDC6/MCM2/PML/H1-1/ESCO2/FOXM1/CDT1/AURKB/RAD51/CCNA2/PDGFRB/POLQ/CDC25A/H1-5/DSCC1/RAD51AP1/E2F8/NEK2/TICRR/H2AX/E2F7/AUNIP/PLK1	34
Week4_vs_Week0	Dose:20	Up	GO:1903037:regulation of leukocyte cell-cell adhesion	28/430	342/13726	0.0818713	2.61341	5.43369	3.5192e-06	0.000103957	8.55968e-05	IL4I1/HLA-DPA1/PDCD1LG2/HLA-DMA/HLA-DPB1/HLA-DRB5/HLA-DQB1/HLA-DMB/HLA-DRB1/HLA-DRA/IL15/CD274/IDO1/HLA-DQB2/FGL2/LILRB1/ASCL2/SOCS1/SRC/JAK2/CD24/ILDR2/CLEC4G/CD209/CCL2/LRRC32/MDK/EBI3	28
Week4_vs_Week0	Dose:20	Up	GO:0002460:adaptive immune response based on somatic recombination of i...	28/430	343/13726	0.0816327	2.60579	5.41613	3.72274e-06	0.000107813	8.87719e-05	IL4I1/PARP3/C1QC/C2/HLA-DRB1/HLA-DRA/IL27/CD274/FCGR1A/C1QA/C1QB/P2RX7/SERPING1/RSAD2/TAP2/CD40/LILRB1/IRF7/ASCL2/JAK2/SECTM1/CLEC6A/NECTIN2/FZD5/EXO1/CLEC4G/CEACAM1/EBI3	28
Week4_vs_Week0	Dose:20	Up	GO:0031349:positive regulation of defense response	33/430	445/13726	0.0741573	2.36717	5.27251	4.12962e-06	0.00011655	9.59654e-05	GBP5/GBP1/ACOD1/GBP3/IFI35/WDFY1/IL15/CD274/GBP2/TLR7/FCGR1A/DDX60/IDO1/OAS1/IFIH1/RSAD2/IRF7/TIFA/SRC/AIM2/OAS3/PARP9/DHX58/CLEC6A/NECTIN2/SUCNR1/SIGLEC16/ZBP1/AURKB/OASL/PLSCR1/TRPV4/MDK	33
Week4_vs_Week0	Dose:20	Up	GO:0051715:cytolysis in another organism	4/430	5/13726	0.8	25.5367	9.86822	4.63296e-06	0.00012672	0.00010434	GBP5/GBP1/GBP3/GBP2	4
Week4_vs_Week0	Dose:20	Up	GO:0050870:positive regulation of T cell activation	22/430	237/13726	0.092827	2.96312	5.48229	5.48228e-06	0.000145461	0.00011977	IL4I1/HLA-DPA1/PDCD1LG2/HLA-DMA/HLA-DPB1/HLA-DRB5/HLA-DQB1/HLA-DMB/HLA-DRB1/HLA-DRA/IL15/CD274/HLA-DQB2/LILRB1/SOCS1/SRC/JAK2/CD24/CD209/CCL2/MDK/EBI3	22
Week4_vs_Week0	Dose:20	Up	GO:0039530:MDA-5 signaling pathway	5/430	10/13726	0.5	15.9605	8.51062	6.52376e-06	0.000169046	0.00013919	DDX60/IFIH1/IRF7/OAS3/DHX58	5
Week4_vs_Week0	Dose:20	Up	GO:0002237:response to molecule of bacterial origin	25/430	303/13726	0.0825083	2.63374	5.17142	1.03051e-05	0.000259241	0.000213456	CXCL10/CXCL9/GBP5/ACOD1/PDCD1LG2/GCH1/GBP3/C2/CASP7/CD274/GBP2/IDO1/CXCL11/P2RX7/CMPK2/TAP2/CD40/LILRB1/SRC/JAK2/E2F1/FZD5/MRC1/CD24/CCL2	25
Week4_vs_Week0	Dose:20	Up	GO:0042098:T cell proliferation	19/430	193/13726	0.0984456	3.14247	5.39048	1.03556e-05	0.000259241	0.000213456	IL4I1/PSMB10/HLA-DPA1/PDCD1LG2/HLA-DPB1/HLA-DMB/HLA-DRB1/IL27/IL15/CD274/IDO1/P2RX7/LILRB1/JAK2/CD24/CLEC4G/CD209/LRRC32/EBI3	19
Week4_vs_Week0	Dose:20	Up	GO:0042742:defense response to bacterium	20/430	211/13726	0.0947867	3.02568	5.33254	1.0725e-05	0.000266981	0.000219828	GBP5/GBP1/GBP4/GBP6/GBP3/CASP7/GBP2/FCGR1A/SLAMF8/P2RX7/OAS1/ISG15/OAS2/OAS3/H2BC6/SIGLEC16/RNF213/H2BC8/H2BC11/H2BC10	20
Week4_vs_Week0	Dose:20	Up	GO:0002709:regulation of T cell mediated immunity	13/430	98/13726	0.132653	4.23441	5.77859	1.11494e-05	0.000275995	0.00022725	IL4I1/HLA-DRB1/HLA-DRA/CD274/P2RX7/RSAD2/TAP2/LILRB1/SECTM1/NECTIN2/FZD5/CLEC4G/CEACAM1	13
Week4_vs_Week0	Dose:20	Up	GO:0060718:chorionic trophoblast cell differentiation	4/430	6/13726	0.666667	21.2806	8.93531	1.3554e-05	0.000324638	0.000267302	ASCL2/FZD5/E2F8/E2F7	4
Week4_vs_Week0	Dose:20	Up	GO:0001906:cell killing	18/430	184/13726	0.0978261	3.1227	5.21298	1.92452e-05	0.000456018	0.000375478	CXCL10/CXCL9/GBP5/GBP1/GBP3/HLA-DRB1/HLA-DRA/GBP2/FCGR1A/APOL1/CXCL11/P2RX7/TAP2/SLAMF7/LILRB1/NECTIN2/H2BC11/CEACAM1	18
Week4_vs_Week0	Dose:20	Up	GO:0007159:leukocyte cell-cell adhesion	28/430	375/13726	0.0746667	2.38343	4.88479	1.97923e-05	0.000465008	0.000382881	IL4I1/HLA-DPA1/PDCD1LG2/HLA-DMA/HLA-DPB1/HLA-DRB5/HLA-DQB1/HLA-DMB/HLA-DRB1/HLA-DRA/IL15/CD274/IDO1/HLA-DQB2/FGL2/LILRB1/ASCL2/SOCS1/SRC/JAK2/CD24/ILDR2/CLEC4G/CD209/CCL2/LRRC32/MDK/EBI3	28
Week4_vs_Week0	Dose:20	Up	GO:0006275:regulation of DNA replication	14/430	119/13726	0.117647	3.7554	5.42884	2.09114e-05	0.000482595	0.000397362	MCM4/CDK1/PCNA/ACVRL1/CDC6/MCM2/ESCO2/CDT1/CCNA2/CDC25A/DSCC1/E2F8/TICRR/E2F7	14
Week4_vs_Week0	Dose:20	Up	GO:0007292:female gamete generation	14/430	119/13726	0.117647	3.7554	5.42884	2.09114e-05	0.000482595	0.000397362	SRC/BRCA2/AURKA/CCNB2/TRIP13/TOP2A/ASPM/SKA1/TNFAIP6/NDC80/TTK/NCAPH/MDK/PLK1	14
Week4_vs_Week0	Dose:20	Up	GO:0042770:signal transduction in response to DNA damage	18/430	187/13726	0.0962567	3.0726	5.13184	2.39627e-05	0.000550149	0.000452985	FBXO6/DTX3L/CDK1/DTL/BRCA2/PARP9/CHEK1/E2F1/PML/CLSPN/FOXM1/RAD51/MUC1/TICRR/H2AX/E2F7/PLK1/GTSE1	18
Week4_vs_Week0	Dose:20	Up	GO:0030261:chromosome condensation	8/430	40/13726	0.2	6.38419	6.13256	2.76896e-05	0.000625984	0.000515426	CDK1/CDCA5/TOP2A/H1-1/NCAPG/NCAPH/H1-5/PLK1	8
Week4_vs_Week0	Dose:20	Up	GO:0048144:fibroblast proliferation	12/430	92/13726	0.130435	4.1636	5.47512	2.87744e-05	0.000643936	0.000530208	IFI30/PARP10/NGFR/GAS6/CDK1/CCNB1/E2F1/CDC6/LIF/PML/CCNA2/E2F8	12
Week4_vs_Week0	Dose:20	Up	GO:0019835:cytolysis	4/430	7/13726	0.571429	18.2405	8.20481	3.08422e-05	0.000669911	0.000551595	GBP5/GBP1/GBP3/GBP2	4
Week4_vs_Week0	Dose:20	Up	GO:0140639:positive regulation of pyroptotic inflammatory response	4/430	7/13726	0.571429	18.2405	8.20481	3.08422e-05	0.000669911	0.000551595	GBP5/GBP1/GBP3/GBP2	4
Week4_vs_Week0	Dose:20	Up	GO:0051302:regulation of cell division	16/430	156/13726	0.102564	3.27394	5.13667	3.10966e-05	0.000672141	0.000553431	BRCA2/AURKA/BIRC5/ASPM/CDC6/KIF14/AURKB/CIT/KIF20A/KIF18B/E2F8/KIF23/E2F7/CDCA8/MDK/PLK1	16
Week4_vs_Week0	Dose:20	Up	GO:0051383:kinetochore organization	6/430	21/13726	0.285714	9.12027	6.69685	3.3195e-05	0.000706048	0.00058135	DLGAP5/NDC80/CENPF/CENPE/NUF2/CENPA	6
Week4_vs_Week0	Dose:20	Up	GO:0031348:negative regulation of defense response	20/430	228/13726	0.0877193	2.80008	4.92895	3.32611e-05	0.000706048	0.00058135	ACOD1/HLA-DRB1/PARP14/TRAFD1/SLAMF8/OAS1/SERPING1/STAT2/FGL2/LILRB1/ISG15/PBK/SRC/OAS3/DHX58/TNFAIP6/AURKB/USP18/MDK/CEACAM1	20
Week4_vs_Week0	Dose:20	Up	GO:0032609:type II interferon production	13/430	109/13726	0.119266	3.80708	5.29124	3.55114e-05	0.00074574	0.000614032	HLA-DPA1/PDCD1LG2/HLA-DPB1/HLA-DRB1/IL27/CD274/TLR7/LILRB1/ISG15/JAK2/GAS6/FZD5/EBI3	13
Week4_vs_Week0	Dose:20	Up	GO:0002449:lymphocyte mediated immunity	25/430	331/13726	0.0755287	2.41095	4.67286	4.56751e-05	0.000942264	0.000775846	IL4I1/PARP3/CALHM6/C1QC/C2/HLA-DRB1/HLA-DRA/CD274/FCGR1A/C1QA/C1QB/P2RX7/SERPING1/RSAD2/TAP2/CD40/SLAMF7/LILRB1/IRF7/SECTM1/NECTIN2/FZD5/EXO1/CLEC4G/CEACAM1	25
Week4_vs_Week0	Dose:20	Up	GO:0070663:regulation of leukocyte proliferation	20/430	234/13726	0.0854701	2.72828	4.79529	4.81317e-05	0.000982818	0.000809238	IL4I1/HLA-DPA1/PDCD1LG2/HLA-DPB1/HLA-DMB/HLA-DRB1/IL27/IL15/CD274/IDO1/BST2/CD40/LILRB1/JAK2/CD24/CLEC4G/CD38/CD209/LRRC32/EBI3	20
Week4_vs_Week0	Dose:20	Up	GO:0046718:symbiont entry into host cell	14/430	130/13726	0.107692	3.43764	5.02187	5.65487e-05	0.00113379	0.000933546	HLA-DRB1/CTSL/TRIM22/LY6E/IFITM3/SRC/GAS6/CDK1/NECTIN2/MRC1/CLEC4G/PLSCR1/CD209/SIGLEC1	14
Week4_vs_Week0	Dose:20	Up	GO:0048146:positive regulation of fibroblast proliferation	8/430	44/13726	0.181818	5.80381	5.7394	5.71821e-05	0.00114132	0.000939749	NGFR/GAS6/CCNB1/E2F1/CDC6/LIF/PML/CCNA2	8
Week4_vs_Week0	Dose:20	Up	GO:0040020:regulation of meiotic nuclear division	6/430	23/13726	0.26087	8.3272	6.32447	5.85502e-05	0.00116339	0.000957919	TRIP13/LIF/ZWINT/CDC20/KNL1/RAD51AP1	6
Week4_vs_Week0	Dose:20	Up	GO:0060759:regulation of response to cytokine stimulus	16/430	166/13726	0.0963855	3.07672	4.84096	6.63557e-05	0.00130677	0.00107597	PARP14/OAS1/IFIH1/SLIT2/STAT2/VRK2/CD40/ISG15/IRF7/GAS6/OAS3/PARP9/ZBP1/CD24/H2BC11/USP18	16
Week4_vs_Week0	Dose:20	Up	GO:0007019:microtubule depolymerization	8/430	45/13726	0.177778	5.67483	5.64863	6.76658e-05	0.001315	0.00108275	KIF24/AURKB/STMN1/TPX2/KIF18B/DIAPH3/KIF2C/TRPV4	8
Week4_vs_Week0	Dose:20	Up	GO:0050868:negative regulation of T cell activation	13/430	117/13726	0.111111	3.54677	4.97507	7.49576e-05	0.00143162	0.00117878	IL4I1/PDCD1LG2/HLA-DRB1/CD274/IDO1/FGL2/LILRB1/ASCL2/SOCS1/ILDR2/CLEC4G/LRRC32/MDK	13
Week4_vs_Week0	Dose:20	Up	GO:0060717:chorion development	4/430	9/13726	0.444444	14.1871	7.11656	0.000105604	0.00190216	0.00156621	ASCL2/FZD5/E2F8/E2F7	4
Week4_vs_Week0	Dose:20	Up	GO:0019064:fusion of virus membrane with host plasma membrane	3/430	4/13726	0.75	23.9407	8.25197	0.000119299	0.00204098	0.00168052	CTSL/GAS6/NECTIN2	3
Week4_vs_Week0	Dose:20	Up	GO:0032102:negative regulation of response to external stimulus	24/430	331/13726	0.0725076	2.31451	4.35347	0.000121989	0.00207327	0.0017071	ACOD1/GRIN3A/HLA-DRB1/PARP14/TRAFD1/SLAMF8/OAS1/SERPING1/SLIT2/STAT2/FGL2/LILRB1/ISG15/PBK/SRC/OAS3/DHX58/TNFAIP6/AURKB/USP18/CCL2/MDK/FAP/CEACAM1	24
Week4_vs_Week0	Dose:20	Up	GO:0032943:mononuclear cell proliferation	21/430	270/13726	0.0777778	2.48274	4.42505	0.000122122	0.00207327	0.0017071	IL4I1/PSMB10/HLA-DPA1/PDCD1LG2/HLA-DPB1/HLA-DMB/HLA-DRB1/IL27/IL15/CD274/IDO1/P2RX7/CD40/LILRB1/JAK2/CD24/CLEC4G/CD38/CD209/LRRC32/EBI3	21
Week4_vs_Week0	Dose:20	Up	GO:0141061:disruption of cell in another organism	9/430	62/13726	0.145161	4.63368	5.15684	0.000124299	0.00208625	0.00171779	CXCL10/CXCL9/GBP5/GBP1/GBP3/GBP2/APOL1/CXCL11/H2BC11	9
Week4_vs_Week0	Dose:20	Up	GO:0002456:T cell mediated immunity	13/430	124/13726	0.104839	3.34655	4.72029	0.000136291	0.00227888	0.0018764	IL4I1/HLA-DRB1/HLA-DRA/CD274/P2RX7/RSAD2/TAP2/LILRB1/SECTM1/NECTIN2/FZD5/CLEC4G/CEACAM1	13
Week4_vs_Week0	Dose:20	Up	GO:1903706:regulation of hemopoiesis	26/430	376/13726	0.0691489	2.2073	4.26872	0.000138887	0.0023049	0.00189782	IL4I1/STAT1/C1QC/HLA-DRB1/HLA-DRA/IL27/IL15/SLAMF8/MAFB/FGL2/LILRB1/ISG15/IRF7/ASCL2/SOCS1/FANCA/GAS6/IL15RA/LIF/TNFAIP6/H4C1/H4C9/CLEC4G/MDK/H4C13/CEACAM1	26
Week4_vs_Week0	Dose:20	Up	GO:0070269:pyroptotic inflammatory response	7/430	38/13726	0.184211	5.88017	5.41735	0.000153427	0.00252727	0.00208092	GBP5/GBP1/GBP3/GBP2/AIM2/ZBP1/IFI27	7
Week4_vs_Week0	Dose:20	Up	GO:0007260:tyrosine phosphorylation of STAT protein	6/430	27/13726	0.222222	7.09354	5.6995	0.000154372	0.00253342	0.00208598	IL15/PARP14/IL31RA/SOCS1/JAK2/PARP9	6
Week4_vs_Week0	Dose:20	Up	GO:1904668:positive regulation of ubiquitin protein ligase activity	4/430	10/13726	0.4	12.7684	6.69472	0.000171658	0.00275586	0.00226913	UBE2S/CDC20/UBE2C/PLK1	4
Week4_vs_Week0	Dose:20	Up	GO:0141060:disruption of anatomical structure in another organism	9/430	65/13726	0.138462	4.41982	4.96991	0.000180293	0.00288404	0.00237468	CXCL10/CXCL9/GBP5/GBP1/GBP3/GBP2/APOL1/CXCL11/H2BC11	9
Week4_vs_Week0	Dose:20	Up	GO:0097696:cell surface receptor signaling pathway via STAT	12/430	112/13726	0.107143	3.4201	4.62465	0.000199373	0.00316639	0.00260716	STAT1/IL15/PARP14/STAT2/IL31RA/CD40/SOCS1/JAK2/IL15RA/PARP9/LIF/CCL2	12
Week4_vs_Week0	Dose:20	Up	GO:2000241:regulation of reproductive process	13/430	130/13726	0.1	3.19209	4.51601	0.000219344	0.00343432	0.00282777	LHFPL2/SRC/AURKA/PKMYT1/TRIP13/ASPM/LIF/ZWINT/TTK/CDC25A/CDC20/KNL1/RAD51AP1	13
Week4_vs_Week0	Dose:20	Up	GO:0031100:animal organ regeneration	8/430	53/13726	0.150943	4.81825	5.00842	0.000223538	0.00348767	0.00287169	TYMS/BAK1/GAS6/CDK1/AURKA/PCNA/PTPRU/CCNA2	8
Week4_vs_Week0	Dose:20	Up	GO:0071216:cellular response to biotic stimulus	18/430	223/13726	0.0807175	2.57658	4.26857	0.00023368	0.00360363	0.00296718	CXCL10/CXCL9/GBP5/ACOD1/PDCD1LG2/GBP3/CASP7/CD274/GBP2/CXCL11/CMPK2/CD40/LILRB1/SRC/JAK2/FZD5/MRC1/CCL2	18
Week4_vs_Week0	Dose:20	Up	GO:1902623:negative regulation of neutrophil migration	3/430	5/13726	0.6	19.1526	7.30062	0.000291298	0.00427398	0.00351914	SLAMF8/SLIT2/TNFAIP6	3
Week4_vs_Week0	Dose:20	Up	GO:0051338:regulation of transferase activity	28/430	439/13726	0.0637813	2.03596	3.96727	0.00029906	0.00434471	0.00357737	HLA-DRB1/PLAAT4/WARS1/SLAMF8/DTX3L/UBE2S/SRC/JAK2/GAS6/CCNE2/PCNA/PKMYT1/HERC5/CDC6/CLSPN/KIF14/CDKN1C/TPX2/PDGFRB/CD24/CDC25A/CDC20/DSCC1/CENPE/TNFSF15/UBE2C/PLK1/CEACAM1	28
Week4_vs_Week0	Dose:20	Up	GO:0035455:response to interferon-alpha	5/430	20/13726	0.25	7.98023	5.61771	0.000309564	0.00446801	0.00367889	BST2/OAS1/IFITM3/LAMP3/GAS6	5
Week4_vs_Week0	Dose:20	Up	GO:0071312:cellular response to alkaloid	6/430	31/13726	0.193548	6.17824	5.19054	0.000345335	0.0049202	0.00405122	CASP7/CHEK1/RAD51/CCNA2/SLC1A3/TGM2	6
Week4_vs_Week0	Dose:20	Up	GO:0043065:positive regulation of apoptotic process	29/430	474/13726	0.0611814	1.95297	3.79714	0.000464701	0.00643466	0.0052982	ATF3/GCH1/CTSL/CASP7/CD274/IDO1/KCNMA1/P2RX7/SLIT2/BAK1/SEPTIN4/CD40/NGFR/LILRB1/SRC/JAK2/BCL2L14/TOP2A/E2F1/PML/ZBP1/MELK/TNFSF10/IFIT2/TNFSF15/GADD45G/CCL2/TGM2/FAP	29
Week4_vs_Week0	Dose:20	Up	GO:0006883:intracellular sodium ion homeostasis	4/430	13/13726	0.307692	9.82182	5.7226	0.000542276	0.00728129	0.00599531	ATP1B3/TMPRSS3/SLC1A3/ATP1B1	4
Week4_vs_Week0	Dose:20	Up	GO:0019062:virion attachment to host cell	3/430	6/13726	0.5	15.9605	6.59134	0.000569043	0.00748198	0.00616056	GAS6/NECTIN2/CD209	3
Week4_vs_Week0	Dose:20	Up	GO:0032020:ISG15-protein conjugation	3/430	6/13726	0.5	15.9605	6.59134	0.000569043	0.00748198	0.00616056	UBE2L6/ISG15/HERC5	3
Week4_vs_Week0	Dose:20	Up	GO:0140970:AIM2 inflammasome complex assembly	3/430	6/13726	0.5	15.9605	6.59134	0.000569043	0.00748198	0.00616056	GBP5/GBP2/AIM2	3
Week4_vs_Week0	Dose:20	Up	GO:0061844:antimicrobial humoral immune response mediated by antimicrob...	8/430	61/13726	0.131148	4.18635	4.48522	0.000597108	0.00780468	0.00642626	CXCL10/CXCL9/CXCL11/H2BC6/H2BC8/H2BC11/H2BC10/CCL2	8
Week4_vs_Week0	Dose:20	Up	GO:0070555:response to interleukin-1	10/430	94/13726	0.106383	3.39584	4.19153	0.000707909	0.00911844	0.00750799	GBP1/ACOD1/GBP3/GBP2/VRK2/CD40/SRC/ZBP1/CD38/CCL2	10
Week4_vs_Week0	Dose:20	Up	GO:0051347:positive regulation of transferase activity	18/430	245/13726	0.0734694	2.34521	3.82069	0.000722979	0.00928557	0.0076456	HLA-DRB1/PLAAT4/UBE2S/SRC/JAK2/GAS6/PCNA/CLSPN/KIF14/TPX2/PDGFRB/CD24/CDC20/DSCC1/CENPE/TNFSF15/UBE2C/PLK1	18
Week4_vs_Week0	Dose:20	Up	GO:0002837:regulation of immune response to tumor cell	5/430	24/13726	0.208333	6.65019	4.98204	0.000765352	0.00974504	0.00802392	IL4I1/HLA-DRB1/CD274/NECTIN2/CEACAM1	5
Week4_vs_Week0	Dose:20	Up	GO:0070670:response to interleukin-4	6/430	36/13726	0.166667	5.32016	4.66744	0.000800411	0.0101043	0.00831976	PARP14/RUFY4/CD40/MCM2/PML/MRC1	6
Week4_vs_Week0	Dose:20	Up	GO:0045066:regulatory T cell differentiation	6/430	37/13726	0.162162	5.17637	4.5745	0.000930441	0.011572	0.0095282	IL4I1/HLA-DRB1/HLA-DRA/SOCS1/FANCA/MDK	6
Week4_vs_Week0	Dose:20	Up	GO:0006569:tryptophan catabolic process	3/430	7/13726	0.428571	13.6804	6.03463	0.000972693	0.0118407	0.00974943	IL4I1/IDO1/IDO2	3
Week4_vs_Week0	Dose:20	Up	GO:0036015:response to interleukin-3	3/430	7/13726	0.428571	13.6804	6.03463	0.000972693	0.0118407	0.00974943	MT2A/JAK2/IL3RA	3
Week4_vs_Week0	Dose:20	Up	GO:0036016:cellular response to interleukin-3	3/430	7/13726	0.428571	13.6804	6.03463	0.000972693	0.0118407	0.00974943	MT2A/JAK2/IL3RA	3
Week4_vs_Week0	Dose:20	Up	GO:0042436:indole-containing compound catabolic process	3/430	7/13726	0.428571	13.6804	6.03463	0.000972693	0.0118407	0.00974943	IL4I1/IDO1/IDO2	3
Week4_vs_Week0	Dose:20	Up	GO:0090383:phagosome acidification	3/430	7/13726	0.428571	13.6804	6.03463	0.000972693	0.0118407	0.00974943	RAB39A/SLAMF8/RAB20	3
Week4_vs_Week0	Dose:20	Up	GO:0071621:granulocyte chemotaxis	10/430	98/13726	0.102041	3.25724	4.03278	0.000981635	0.011892	0.00979167	CXCL10/CXCL9/CXCL11/SLIT2/IL17RC/TNFAIP6/C3AR1/TRPV4/CCL2/MDK	10
Week4_vs_Week0	Dose:20	Up	GO:0040029:epigenetic regulation of gene expression	18/430	254/13726	0.0708661	2.26211	3.65114	0.00109559	0.0131204	0.0108032	CHEK1/UHRF1/H3C7/H3C11/H3C2/H2AC16/H2AC13/H2AC17/H3C3/H3C10/H3C8/H2AC11/H2AC12/H2AC4/H3C12/H2AC15/H2AX/H3C1	18
Week4_vs_Week0	Dose:20	Up	GO:0097530:granulocyte migration	11/430	120/13726	0.0916667	2.92609	3.81093	0.00135946	0.0158521	0.0130524	CXCL10/CXCL9/SLAMF8/CXCL11/SLIT2/IL17RC/TNFAIP6/C3AR1/TRPV4/CCL2/MDK	11
Week4_vs_Week0	Dose:20	Up	GO:0051653:spindle localization	7/430	54/13726	0.12963	4.1379	4.1548	0.00140001	0.016282	0.0134064	ASPM/SKA1/NDC80/SPAG5/ESPL1/PLK1/CENPA	7
Week4_vs_Week0	Dose:20	Up	GO:0052548:regulation of endopeptidase activity	15/430	198/13726	0.0757576	2.41825	3.61492	0.00144594	0.0167283	0.0137739	PSME2/PSME1/PSMB9/PSMB8/SERPING1/BAK1/NGFR/IFI6/LAMP3/SRC/AIM2/GAS6/BIRC5/TNFSF10/TNFSF15	15
Week4_vs_Week0	Dose:20	Up	GO:0044843:cell cycle G1/S phase transition	17/430	240/13726	0.0708333	2.26107	3.54431	0.00149938	0.0170533	0.0140415	PSME2/PSME1/CDK1/CCNE2/CCNB1/CCNB2/E2F1/CDC6/PML/KIF14/CCNA2/CDC25A/MUC1/RRM2/E2F7/CCL2/GTSE1	17
Week4_vs_Week0	Dose:20	Up	GO:0035563:positive regulation of chromatin binding	3/430	8/13726	0.375	11.9703	5.58149	0.00152021	0.0170533	0.0140415	DTX3L/PARP9/CDT1	3
Week4_vs_Week0	Dose:20	Up	GO:0036017:response to erythropoietin	3/430	8/13726	0.375	11.9703	5.58149	0.00152021	0.0170533	0.0140415	MT2A/CD40/JAK2	3
Week4_vs_Week0	Dose:20	Up	GO:0048469:cell maturation	12/430	141/13726	0.0851064	2.71667	3.68466	0.00159444	0.0178186	0.0146716	GLDN/IL15/C1QA/TYMS/SCARF1/BRCA2/AURKA/TRIP13/FZD5/KIF14/DIAPH3/AGRN	12
Week4_vs_Week0	Dose:20	Up	GO:1902742:apoptotic process involved in development	5/430	28/13726	0.178571	5.70017	4.47707	0.00159648	0.0178186	0.0146716	SLIT2/BAK1/CHEK1/PML/FZD5	5
Week4_vs_Week0	Dose:20	Up	GO:0051928:positive regulation of calcium ion transport	9/430	88/13726	0.102273	3.26464	3.83261	0.00171202	0.0189649	0.0156154	CXCL10/CXCL9/CXCL11/P2RX7/BAK1/PDGFRB/P2RY6/CCL2/STAC	9
Week4_vs_Week0	Dose:20	Up	GO:0002418:immune response to tumor cell	5/430	29/13726	0.172414	5.50361	4.36593	0.00188014	0.0207753	0.0171061	IL4I1/HLA-DRB1/CD274/NECTIN2/CEACAM1	5
Week4_vs_Week0	Dose:20	Up	GO:0030225:macrophage differentiation	7/430	57/13726	0.122807	3.92011	3.97282	0.0019287	0.0212589	0.0175043	C1QC/HLA-DRB1/IL15/IL31RA/SOCS1/LIF/DIAPH3	7
Week4_vs_Week0	Dose:20	Up	GO:0034612:response to tumor necrosis factor	15/430	205/13726	0.0731707	2.33568	3.46501	0.00203595	0.0222199	0.0182955	GBP1/STAT1/ACOD1/GCH1/GBP3/NUB1/GBP2/CD40/TIFA/AIM2/JAK2/GAS6/H2BC11/CCL2/SLC2A4	15
Week4_vs_Week0	Dose:20	Up	GO:0002227:innate immune response in mucosa	4/430	18/13726	0.222222	7.09354	4.6521	0.00204952	0.0223131	0.0183722	H2BC6/H2BC8/H2BC11/H2BC10	4
Week4_vs_Week0	Dose:20	Up	GO:0006586:indolalkylamine metabolic process	3/430	9/13726	0.333333	10.6403	5.20251	0.00222752	0.0237263	0.0195359	IL4I1/IDO1/IDO2	3
Week4_vs_Week0	Dose:20	Up	GO:0009435:NAD biosynthetic process	4/430	19/13726	0.210526	6.7202	4.4869	0.00253252	0.0265286	0.0218433	IDO1/PARP10/PARP9/IDO2	4
Week4_vs_Week0	Dose:20	Up	GO:0006909:phagocytosis	15/430	210/13726	0.0714286	2.28007	3.36161	0.00257011	0.0268589	0.0221152	C2/IL15/RAB39A/FCGR1A/P2RX7/MSR1/SRC/GAS6/IL15RA/MARCO/P2RY6/RAB20/PLSCR1/CCL2/TGM2	15
Week4_vs_Week0	Dose:20	Up	GO:0034767:positive regulation of monoatomic ion transmembrane transpor...	10/430	112/13726	0.0892857	2.85008	3.53539	0.00269474	0.0278981	0.0229709	CXCL10/CXCL9/ATP1B3/CXCL11/P2RX7/BAK1/P2RY6/ATP1B1/CCL2/STAC	10
Week4_vs_Week0	Dose:20	Up	GO:0071887:leukocyte apoptotic process	10/430	112/13726	0.0892857	2.85008	3.53539	0.00269474	0.0278981	0.0229709	CTSL/CASP7/CD274/IDO1/P2RX7/BAK1/LILRB1/IRF7/GAS6/AURKB	10
Week4_vs_Week0	Dose:20	Up	GO:0031099:regeneration	12/430	151/13726	0.0794702	2.53676	3.41472	0.00283566	0.0291001	0.0239606	TYMS/BAK1/SCARF1/JAK2/GAS6/CDK1/AURKA/PCNA/PTPRU/CCNA2/MDK/SOX15	12
Week4_vs_Week0	Dose:20	Up	GO:0071659:negative regulation of IP-10 production	2/430	3/13726	0.666667	21.2806	6.31753	0.00287651	0.0291001	0.0239606	OAS1/OAS3	2
Week4_vs_Week0	Dose:20	Up	GO:1903288:positive regulation of potassium ion import across plasma me...	2/430	3/13726	0.666667	21.2806	6.31753	0.00287651	0.0291001	0.0239606	ATP1B3/ATP1B1	2
Week4_vs_Week0	Dose:20	Up	GO:0006956:complement activation	6/430	46/13726	0.130435	4.1636	3.86498	0.00295831	0.0297915	0.0245299	CFB/C1QC/C2/C1QA/C1QB/SERPING1	6
Week4_vs_Week0	Dose:20	Up	GO:0046794:transport of virus	4/430	20/13726	0.2	6.38419	4.33321	0.00308826	0.0304067	0.0250364	CTSL/BST2/CD209/SIGLEC1	4
Week4_vs_Week0	Dose:20	Up	GO:0031055:chromatin remodeling at centromere	3/430	10/13726	0.3	9.57628	4.87882	0.0031086	0.0304067	0.0250364	HJURP/CENPN/CENPA	3
Week4_vs_Week0	Dose:20	Up	GO:0035561:regulation of chromatin binding	3/430	10/13726	0.3	9.57628	4.87882	0.0031086	0.0304067	0.0250364	DTX3L/PARP9/CDT1	3
Week4_vs_Week0	Dose:20	Up	GO:0043379:memory T cell differentiation	3/430	10/13726	0.3	9.57628	4.87882	0.0031086	0.0304067	0.0250364	HLA-DRB1/HLA-DRA/FGL2	3
Week4_vs_Week0	Dose:20	Up	GO:0072182:regulation of nephron tubule epithelial cell differentiation	3/430	10/13726	0.3	9.57628	4.87882	0.0031086	0.0304067	0.0250364	STAT1/LIF/CD24	3
Week4_vs_Week0	Dose:20	Up	GO:2000425:regulation of apoptotic cell clearance	3/430	10/13726	0.3	9.57628	4.87882	0.0031086	0.0304067	0.0250364	C2/CCL2/TGM2	3
Week4_vs_Week0	Dose:20	Up	GO:0010332:response to gamma radiation	6/430	47/13726	0.12766	4.07501	3.79751	0.00330343	0.0322412	0.0265469	CXCL10/BAK1/BRCA2/PML/H2AX/XRCC2	6
Week4_vs_Week0	Dose:20	Up	GO:0010522:regulation of calcium ion transport into cytosol	3/430	11/13726	0.272727	8.70571	4.5977	0.00417567	0.0390346	0.0321405	P2RX7/BAK1/PML	3
Week4_vs_Week0	Dose:20	Up	GO:0090715:immunological memory formation process	3/430	11/13726	0.272727	8.70571	4.5977	0.00417567	0.0390346	0.0321405	HLA-DRB1/HLA-DRA/FGL2	3
Week4_vs_Week0	Dose:20	Up	GO:0055075:potassium ion homeostasis	4/430	22/13726	0.181818	5.80381	4.05511	0.00443785	0.0411383	0.0338727	ATP1B3/KCNMA1/ATP1B1/SLC12A8	4
Week4_vs_Week0	Dose:20	Up	GO:0051293:establishment of spindle localization	6/430	50/13726	0.12	3.83051	3.60579	0.00451932	0.0416322	0.0342794	SKA1/NDC80/SPAG5/ESPL1/PLK1/CENPA	6
Week4_vs_Week0	Dose:20	Up	GO:1904029:regulation of cyclin-dependent protein kinase activity	7/430	67/13726	0.104478	3.33502	3.44547	0.00485833	0.0445699	0.0366982	CCNE2/PKMYT1/HERC5/CDC6/CDKN1C/CDC25A/PLK1	7
Week4_vs_Week0	Dose:20	Up	GO:0031145:anaphase-promoting complex-dependent catabolic process	4/430	23/13726	0.173913	5.55147	3.9286	0.00524124	0.0473957	0.039025	UBE2S/CDC20/UBE2C/PLK1	4
Week4_vs_Week0	Dose:20	Up	GO:0035458:cellular response to interferon-beta	4/430	23/13726	0.173913	5.55147	3.9286	0.00524124	0.0473957	0.039025	STAT1/ACOD1/OAS1/AIM2	4
Week4_vs_Week0	Dose:20	Up	GO:0046631:alpha-beta T cell activation	13/430	184/13726	0.0706522	2.25528	3.08276	0.00530265	0.0474582	0.0390764	HLA-DRB1/HLA-DRA/CTSL/IL27/IL15/CD274/RSAD2/LILRB1/ASCL2/SOCS1/JAK2/CLEC4G/EBI3	13
Week4_vs_Week0	Dose:20	Up	GO:0098883:synapse pruning	3/430	12/13726	0.25	7.98023	4.35019	0.00543926	0.0474582	0.0390764	C1QC/C1QA/C1QB	3
Week4_vs_Week0	Dose:20	Up	GO:0046686:response to cadmium ion	5/430	37/13726	0.135135	4.31364	3.62953	0.00562303	0.0474582	0.0390764	MT2A/CYBB/CDK1/PCNA/MT1E	5
Week4_vs_Week0	Dose:20	Up	GO:0006235:dTTP biosynthetic process	2/430	4/13726	0.5	15.9605	5.38141	0.00563372	0.0474582	0.0390764	TYMS/CMPK2	2
Week4_vs_Week0	Dose:20	Up	GO:0009449:gamma-aminobutyric acid biosynthetic process	2/430	4/13726	0.5	15.9605	5.38141	0.00563372	0.0474582	0.0390764	ALDH1A1/SLC1A3	2
Week4_vs_Week0	Dose:20	Up	GO:0014038:regulation of Schwann cell differentiation	2/430	4/13726	0.5	15.9605	5.38141	0.00563372	0.0474582	0.0390764	CDK1/EGR2	2
Week4_vs_Week0	Dose:20	Up	GO:0021546:rhombomere development	2/430	4/13726	0.5	15.9605	5.38141	0.00563372	0.0474582	0.0390764	MAFB/EGR2	2
Week4_vs_Week0	Dose:20	Up	GO:0021891:olfactory bulb interneuron development	2/430	4/13726	0.5	15.9605	5.38141	0.00563372	0.0474582	0.0390764	ATF5/SLIT2	2
Week4_vs_Week0	Dose:20	Up	GO:0031117:positive regulation of microtubule depolymerization	2/430	4/13726	0.5	15.9605	5.38141	0.00563372	0.0474582	0.0390764	AURKB/TRPV4	2
Week4_vs_Week0	Dose:20	Up	GO:0032596:protein transport into membrane raft	2/430	4/13726	0.5	15.9605	5.38141	0.00563372	0.0474582	0.0390764	CD24/ATP1B1	2
Week4_vs_Week0	Dose:20	Up	GO:0046075:dTTP metabolic process	2/430	4/13726	0.5	15.9605	5.38141	0.00563372	0.0474582	0.0390764	TYMS/CMPK2	2
Week4_vs_Week0	Dose:20	Up	GO:0051097:negative regulation of helicase activity	2/430	4/13726	0.5	15.9605	5.38141	0.00563372	0.0474582	0.0390764	MCM2/IFIT1	2
Week4_vs_Week0	Dose:20	Up	GO:0140971:regulation of AIM2 inflammasome complex assembly	2/430	4/13726	0.5	15.9605	5.38141	0.00563372	0.0474582	0.0390764	GBP5/GBP2	2
Week4_vs_Week0	Dose:20	Up	GO:1905448:positive regulation of mitochondrial ATP synthesis coupled e...	2/430	4/13726	0.5	15.9605	5.38141	0.00563372	0.0474582	0.0390764	CDK1/CCNB1	2
Week4_vs_Week0	Dose:20	Up	GO:0043462:regulation of ATP-dependent activity	6/430	54/13726	0.111111	3.54677	3.3721	0.0066162	0.0550026	0.0452883	ATP1B3/UHRF1/MCM2/ATP1B1/PLSCR1/IFIT1	6
Week4_vs_Week0	Dose:20	Up	GO:0002291:T cell activation via T cell receptor contact with antigen b...	3/430	13/13726	0.230769	7.36637	4.12978	0.00690836	0.0567921	0.0467618	HLA-DMB/FGL2/LILRB1	3
Week4_vs_Week0	Dose:20	Up	GO:0044346:fibroblast apoptotic process	4/430	25/13726	0.16	5.10735	3.69645	0.00712766	0.0580564	0.0478028	CASP7/BAK1/GAS6/XRCC2	4
Week4_vs_Week0	Dose:20	Up	GO:0071695:anatomical structure maturation	13/430	191/13726	0.0680628	2.17263	2.9348	0.00720261	0.0585592	0.0482168	GLDN/IL15/C1QA/TYMS/SCARF1/BRCA2/AURKA/TRIP13/ACVRL1/FZD5/KIF14/DIAPH3/AGRN	13
Week4_vs_Week0	Dose:20	Up	GO:0043549:regulation of kinase activity	21/430	379/13726	0.055409	1.76871	2.72909	0.0084063	0.0672352	0.0553605	HLA-DRB1/WARS1/SLAMF8/SRC/JAK2/GAS6/CCNE2/PKMYT1/HERC5/CDC6/CLSPN/KIF14/CDKN1C/TPX2/PDGFRB/CD24/CDC25A/CENPE/TNFSF15/PLK1/CEACAM1	21
Week4_vs_Week0	Dose:20	Up	GO:0046385:deoxyribose phosphate biosynthetic process	3/430	14/13726	0.214286	6.8402	3.93162	0.0085905	0.0673002	0.055414	TYMS/CMPK2/RRM2	3
Week4_vs_Week0	Dose:20	Up	GO:0051770:positive regulation of nitric-oxide synthase biosynthetic pr...	3/430	14/13726	0.214286	6.8402	3.93162	0.0085905	0.0673002	0.055414	STAT1/JAK2/CCL2	3
Week4_vs_Week0	Dose:20	Up	GO:0043154:negative regulation of cysteine-type endopeptidase activity ...	5/430	41/13726	0.121951	3.8928	3.33593	0.00873076	0.0682293	0.056179	IFI6/LAMP3/SRC/GAS6/BIRC5	5
Week4_vs_Week0	Dose:20	Up	GO:0045794:negative regulation of cell volume	2/430	5/13726	0.4	12.7684	4.73302	0.00919534	0.0684782	0.056384	KCNMA1/P2RX7	2
Week4_vs_Week0	Dose:20	Up	GO:0046967:cytosol to endoplasmic reticulum transport	2/430	5/13726	0.4	12.7684	4.73302	0.00919534	0.0684782	0.056384	TAP1/TAP2	2
Week4_vs_Week0	Dose:20	Up	GO:0051601:exocyst localization	2/430	5/13726	0.4	12.7684	4.73302	0.00919534	0.0684782	0.056384	EXOC3L1/EXOC3L4	2
Week4_vs_Week0	Dose:20	Up	GO:0051902:negative regulation of mitochondrial depolarization	2/430	5/13726	0.4	12.7684	4.73302	0.00919534	0.0684782	0.056384	IFI6/SRC	2
Week4_vs_Week0	Dose:20	Up	GO:0060574:intestinal epithelial cell maturation	2/430	5/13726	0.4	12.7684	4.73302	0.00919534	0.0684782	0.056384	TYMS/FZD5	2
Week4_vs_Week0	Dose:20	Up	GO:2000373:positive regulation of DNA topoisomerase (ATP-hydrolyzing) a...	2/430	5/13726	0.4	12.7684	4.73302	0.00919534	0.0684782	0.056384	UHRF1/PLSCR1	2
Week4_vs_Week0	Dose:20	Up	GO:0002385:mucosal immune response	4/430	27/13726	0.148148	4.72903	3.48789	0.00941446	0.0695258	0.0572465	H2BC6/H2BC8/H2BC11/H2BC10	4
Week4_vs_Week0	Dose:20	Up	GO:0002347:response to tumor cell	5/430	42/13726	0.119048	3.80011	3.26831	0.0096619	0.0711161	0.0585559	IL4I1/HLA-DRB1/CD274/NECTIN2/CEACAM1	5
Week4_vs_Week0	Dose:20	Up	GO:0007204:positive regulation of cytosolic calcium ion concentration	9/430	115/13726	0.0782609	2.49816	2.9013	0.0100958	0.0739673	0.0609036	P2RX7/CCRL2/BAK1/JAK2/PML/C3AR1/CD24/CD38/TRPV4	9
Week4_vs_Week0	Dose:20	Up	GO:0048477:oogenesis	7/430	77/13726	0.0909091	2.9019	3.00963	0.0103033	0.0750887	0.0618269	SRC/BRCA2/AURKA/TRIP13/ASPM/TNFAIP6/MDK	7
Week4_vs_Week0	Dose:20	Up	GO:0001833:inner cell mass cell proliferation	3/430	15/13726	0.2	6.38419	3.75198	0.0104919	0.0753477	0.0620402	BRCA2/CHEK1/GINS1	3
Week4_vs_Week0	Dose:20	Up	GO:0048732:gland development	18/430	315/13726	0.0571429	1.82405	2.66079	0.0105195	0.0754241	0.0621031	TYMS/MAFB/SRC/OAS2/JAK2/NME1/BRCA2/AURKA/PCNA/CCNB2/PML/E2F8/ZNF703/E2F7/TGM2/MDK/SLC29A1/CEACAM1	18
Week4_vs_Week0	Dose:20	Up	GO:0090382:phagosome maturation	4/430	28/13726	0.142857	4.56013	3.39115	0.0107175	0.0762264	0.0627637	RAB39A/SLAMF8/P2RX7/RAB20	4
Week4_vs_Week0	Dose:20	Up	GO:0048771:tissue remodeling	10/430	138/13726	0.0724638	2.31311	2.788	0.0115344	0.0817742	0.0673317	IL15/P2RX7/BAK1/SRC/ACVRL1/LIF/PML/CD38/MDK/CEACAM1	10
Week4_vs_Week0	Dose:20	Up	GO:0034103:regulation of tissue remodeling	6/430	61/13726	0.0983607	3.13976	3.01201	0.0118544	0.0833758	0.0686504	IL15/P2RX7/SRC/CD38/MDK/CEACAM1	6
Week4_vs_Week0	Dose:20	Up	GO:0001845:phagolysosome assembly	3/430	16/13726	0.1875	5.98517	3.58799	0.0126175	0.0876301	0.0721533	RAB39A/P2RX7/RAB20	3
Week4_vs_Week0	Dose:20	Up	GO:0071276:cellular response to cadmium ion	3/430	16/13726	0.1875	5.98517	3.58799	0.0126175	0.0876301	0.0721533	MT2A/CYBB/MT1E	3
Week4_vs_Week0	Dose:20	Up	GO:0009411:response to UV	10/430	141/13726	0.070922	2.2639	2.71282	0.0132736	0.0905539	0.0745608	CASP7/BAK1/PBK/DTL/BRCA2/PCNA/PML/AURKB/PCLAF/CDC25A	10
Week4_vs_Week0	Dose:20	Up	GO:0007614:short-term memory	2/430	6/13726	0.333333	10.6403	4.24736	0.0135085	0.0905539	0.0745608	MDK/SLC2A4	2
Week4_vs_Week0	Dose:20	Up	GO:0071393:cellular response to progesterone stimulus	2/430	6/13726	0.333333	10.6403	4.24736	0.0135085	0.0905539	0.0745608	ACOD1/SRC	2
Week4_vs_Week0	Dose:20	Up	GO:2000669:negative regulation of dendritic cell apoptotic process	2/430	6/13726	0.333333	10.6403	4.24736	0.0135085	0.0905539	0.0745608	LILRB1/GAS6	2
Week4_vs_Week0	Dose:20	Up	GO:1905144:response to acetylcholine	4/430	30/13726	0.133333	4.25612	3.21066	0.0136595	0.0908787	0.0748282	LY6E/AGRN/LYNX1/CHRNA5	4
Week4_vs_Week0	Dose:20	Up	GO:0140467:integrated stress response signaling	5/430	46/13726	0.108696	3.46967	3.0172	0.0140673	0.0928948	0.0764882	BATF2/NFE2L3/MAFB/BATF3/HERC5	5
Week4_vs_Week0	Dose:20	Up	GO:0051767:nitric-oxide synthase biosynthetic process	3/430	17/13726	0.176471	5.63311	3.43735	0.014971	0.0975539	0.0803245	STAT1/JAK2/CCL2	3
Week4_vs_Week0	Dose:20	Up	GO:2000810:regulation of bicellular tight junction assembly	3/430	17/13726	0.176471	5.63311	3.43735	0.014971	0.0975539	0.0803245	GPBAR1/ACVRL1/FZD5	3
Week4_vs_Week0	Dose:20	Up	GO:0030003:intracellular monoatomic cation homeostasis	21/430	401/13726	0.0523691	1.67167	2.45485	0.0151637	0.0984911	0.0810962	CXCL10/CXCL9/SCO2/ATP1B3/RAB39A/KCNMA1/SLAMF8/CXCL11/P2RX7/MT2A/BAK1/CD40/PML/TMPRSS3/SLC1A3/P2RY6/RAB20/MT1E/ATP1B1/TRPV4/TGM2	21
Week4_vs_Week0	Dose:20	Up	GO:1901654:response to ketone	11/430	166/13726	0.0662651	2.11524	2.5997	0.0154703	0.0996349	0.0820379	ACOD1/TYMS/SLIT2/CYBB/XRN1/SRC/JAK2/GAS6/PCNA/P2RY6/CD38	11
Week4_vs_Week0	Dose:20	Up	GO:0009410:response to xenobiotic stimulus	17/430	305/13726	0.0557377	1.7792	2.47478	0.0158771	0.101811	0.08383	STAT1/P2RX7/CBR1/TYMS/BAK1/CYBB/SRC/AIM2/GAS6/CDK1/PCNA/RAD54L/E2F1/CENPF/SLC1A3/CD38/SLC29A1	17
Week4_vs_Week0	Dose:20	Up	GO:0050920:regulation of chemotaxis	11/430	167/13726	0.0658683	2.10258	2.578	0.0161129	0.102843	0.0846793	CXCL10/SLAMF8/SLIT2/GAS6/SUCNR1/TNFAIP6/C3AR1/PDGFRB/TRPV4/CCL2/MDK	11
Week4_vs_Week0	Dose:20	Up	GO:0046660:female sex differentiation	7/430	84/13726	0.0833333	2.66008	2.74447	0.0161309	0.102843	0.0846793	LHFPL2/SLIT2/BAK1/SRC/FANCA/BRCA2/TNFAIP6	7
Week4_vs_Week0	Dose:20	Up	GO:0170041:non-proteinogenic amino acid metabolic process	5/430	48/13726	0.104167	3.3251	2.90189	0.0167059	0.105899	0.0871961	IDO1/ALDH1A1/SLC1A3/DDO/IDO2	5
Week4_vs_Week0	Dose:20	Up	GO:0009072:aromatic amino acid metabolic process	4/430	32/13726	0.125	3.99012	3.04528	0.0170692	0.107894	0.0888382	IL4I1/IDO1/IDO2/HPDL	4
Week4_vs_Week0	Dose:20	Up	GO:0140894:endolysosomal toll-like receptor signaling pathway	5/430	49/13726	0.102041	3.25724	2.84649	0.0181403	0.11305	0.093084	WDFY1/TLR7/OAS1/RSAD2/SRC	5
Week4_vs_Week0	Dose:20	Up	GO:0009612:response to mechanical stimulus	11/430	170/13726	0.0647059	2.06547	2.5138	0.018161	0.11305	0.093084	CXCL10/STAT1/TLR7/P2RX7/BAK1/CD40/SRC/CHEK1/SLC1A3/TRPV4/MDK	11
Week4_vs_Week0	Dose:20	Up	GO:0010248:establishment or maintenance of transmembrane electrochemica...	2/430	7/13726	0.285714	9.12027	3.86445	0.0185228	0.11305	0.093084	BAK1/ATP1B1	2
Week4_vs_Week0	Dose:20	Up	GO:0010273:detoxification of copper ion	2/430	7/13726	0.285714	9.12027	3.86445	0.0185228	0.11305	0.093084	MT2A/MT1E	2
Week4_vs_Week0	Dose:20	Up	GO:0010911:regulation of isomerase activity	2/430	7/13726	0.285714	9.12027	3.86445	0.0185228	0.11305	0.093084	UHRF1/PLSCR1	2
Week4_vs_Week0	Dose:20	Up	GO:0010912:positive regulation of isomerase activity	2/430	7/13726	0.285714	9.12027	3.86445	0.0185228	0.11305	0.093084	UHRF1/PLSCR1	2
Week4_vs_Week0	Dose:20	Up	GO:0031077:post-embryonic camera-type eye development	2/430	7/13726	0.285714	9.12027	3.86445	0.0185228	0.11305	0.093084	BAK1/FZD5	2
Week4_vs_Week0	Dose:20	Up	GO:0051593:response to folic acid	2/430	7/13726	0.285714	9.12027	3.86445	0.0185228	0.11305	0.093084	TYMS/FOLR2	2
Week4_vs_Week0	Dose:20	Up	GO:0072203:cell proliferation involved in metanephros development	2/430	7/13726	0.285714	9.12027	3.86445	0.0185228	0.11305	0.093084	STAT1/PDGFRB	2
Week4_vs_Week0	Dose:20	Up	GO:1905936:regulation of germ cell proliferation	2/430	7/13726	0.285714	9.12027	3.86445	0.0185228	0.11305	0.093084	SRC/FANCA	2
Week4_vs_Week0	Dose:20	Up	GO:0032570:response to progesterone	4/430	33/13726	0.121212	3.8692	2.96756	0.0189558	0.115059	0.094738	ACOD1/TYMS/SRC/CD38	4
Week4_vs_Week0	Dose:20	Up	GO:0060078:regulation of postsynaptic membrane potential	7/430	87/13726	0.0804598	2.56835	2.63901	0.0192301	0.116405	0.0958465	GRIN3A/P2RX7/INSYN2B/SLC29A1/GRIK4/CHRNA5/KCNK1	7
Week4_vs_Week0	Dose:20	Up	GO:0001701:in utero embryonic development	18/430	337/13726	0.0534125	1.70498	2.35638	0.01968	0.118642	0.0976884	SCO2/ASCL2/BRCA2/CHEK1/CCNB1/CCNB2/ACVRL1/LIF/FZD5/PLK4/RRM2/GINS1/DIAPH3/E2F8/NEK2/E2F7/XRCC2/SOX15	18
Week4_vs_Week0	Dose:20	Up	GO:0055080:monoatomic cation homeostasis	23/430	463/13726	0.049676	1.5857	2.30557	0.0200035	0.120429	0.0991593	CXCL10/CXCL9/SCO2/ATP1B3/RAB39A/KCNMA1/SLAMF8/CXCL11/P2RX7/MT2A/BAK1/CD40/FAM20A/PML/TMPRSS3/SLC1A3/P2RY6/RAB20/MT1E/ATP1B1/TRPV4/TGM2/SLC12A8	23
Week4_vs_Week0	Dose:20	Up	GO:0051261:protein depolymerization	8/430	108/13726	0.0740741	2.36451	2.56014	0.0201084	0.120896	0.0995441	KIF24/AURKB/STMN1/TPX2/KIF18B/DIAPH3/KIF2C/TRPV4	8
Week4_vs_Week0	Dose:20	Up	GO:0001910:regulation of leukocyte mediated cytotoxicity	7/430	88/13726	0.0795455	2.53916	2.60484	0.0203498	0.121329	0.0999007	HLA-DRB1/HLA-DRA/P2RX7/TAP2/LILRB1/NECTIN2/CEACAM1	7
Week4_vs_Week0	Dose:20	Up	GO:1900182:positive regulation of protein localization to nucleus	7/430	88/13726	0.0795455	2.53916	2.60484	0.0203498	0.121329	0.0999007	DTX3L/NGFR/SRC/JAK2/CDK1/PARP9/PLK1	7
Week4_vs_Week0	Dose:20	Up	GO:0009074:aromatic amino acid family catabolic process	3/430	19/13726	0.157895	5.04015	3.16908	0.0203721	0.121329	0.0999007	IL4I1/IDO1/IDO2	3
Week4_vs_Week0	Dose:20	Up	GO:0032069:regulation of nuclease activity	3/430	19/13726	0.157895	5.04015	3.16908	0.0203721	0.121329	0.0999007	OAS1/OAS3/PCNA	3
Week4_vs_Week0	Dose:20	Up	GO:0001666:response to hypoxia	14/430	242/13726	0.0578512	1.84667	2.38968	0.0204274	0.121495	0.100037	KCNMA1/CYBB/ASCL2/SRC/AK4/ACVRL1/LIF/PML/CCNA2/CD24/CD38/TRPV4/SLC29A1/SLC2A4	14
Week4_vs_Week0	Dose:20	Up	GO:0014911:positive regulation of smooth muscle cell migration	4/430	34/13726	0.117647	3.7554	2.89282	0.0209665	0.124036	0.102129	SRC/PDGFRB/P2RY6/MDK	4
Week4_vs_Week0	Dose:20	Up	GO:0002040:sprouting angiogenesis	8/430	110/13726	0.0727273	2.32152	2.50251	0.0221891	0.130225	0.107225	SLIT2/NGFR/ACVRL1/RNF213/E2F8/E2F7/TGM2/CEACAM1	8
Week4_vs_Week0	Dose:20	Up	GO:0001909:leukocyte mediated cytotoxicity	9/430	132/13726	0.0681818	2.17643	2.44235	0.0230144	0.13489	0.111066	HLA-DRB1/HLA-DRA/FCGR1A/P2RX7/TAP2/SLAMF7/LILRB1/NECTIN2/CEACAM1	9
Week4_vs_Week0	Dose:20	Up	GO:0043114:regulation of vascular permeability	4/430	35/13726	0.114286	3.64811	2.82086	0.0231032	0.135232	0.111348	SLIT2/SRC/TRPV4/CEACAM1	4
Week4_vs_Week0	Dose:20	Up	GO:0014856:skeletal muscle cell proliferation	3/430	20/13726	0.15	4.78814	3.04871	0.0234222	0.136199	0.112145	SRC/JAK2/NDC80	3
Week4_vs_Week0	Dose:20	Up	GO:0071359:cellular response to dsRNA	3/430	20/13726	0.15	4.78814	3.04871	0.0234222	0.136199	0.112145	P2RX7/IFIH1/IFIT1	3
Week4_vs_Week0	Dose:20	Up	GO:0040016:embryonic cleavage	2/430	8/13726	0.25	7.98023	3.5514	0.0241903	0.136719	0.112572	TOP2A/PADI6	2
Week4_vs_Week0	Dose:20	Up	GO:0070837:dehydroascorbic acid transport	2/430	8/13726	0.25	7.98023	3.5514	0.0241903	0.136719	0.112572	SLC2A6/SLC2A4	2
Week4_vs_Week0	Dose:20	Up	GO:1904669:ATP export	2/430	8/13726	0.25	7.98023	3.5514	0.0241903	0.136719	0.112572	CALHM6/CALHM1	2
Week4_vs_Week0	Dose:20	Up	GO:0019674:NAD metabolic process	5/430	53/13726	0.0943396	3.01141	2.63837	0.0246826	0.138969	0.114425	IDO1/PARP10/PARP9/CD38/IDO2	5
Week4_vs_Week0	Dose:20	Up	GO:0042698:ovulation cycle	5/430	53/13726	0.0943396	3.01141	2.63837	0.0246826	0.138969	0.114425	SLIT2/SRC/PCNA/TNFAIP6/MDK	5
Week4_vs_Week0	Dose:20	Up	GO:0002440:production of molecular mediator of immune response	12/430	203/13726	0.0591133	1.88695	2.2895	0.0263221	0.14634	0.120494	PARP3/CALHM6/TLR7/BST2/P2RX7/RSAD2/CD40/LILRB1/SECTM1/FZD5/EXO1/POLQ	12
Week4_vs_Week0	Dose:20	Up	GO:0097191:extrinsic apoptotic signaling pathway	12/430	203/13726	0.0591133	1.88695	2.2895	0.0263221	0.14634	0.120494	ATF3/P2RX7/BAK1/IFI6/SRC/JAK2/BCL2L14/SORT1/PML/TNFSF10/TNFSF15/IFI27	12
Week4_vs_Week0	Dose:20	Up	GO:0043279:response to alkaloid	6/430	73/13726	0.0821918	2.62364	2.5013	0.0266493	0.146633	0.120735	CASP7/CHEK1/RAD51/CCNA2/SLC1A3/TGM2	6
Week4_vs_Week0	Dose:20	Up	GO:0036120:cellular response to platelet-derived growth factor stimulus	3/430	21/13726	0.142857	4.56013	2.93607	0.0267056	0.146633	0.120735	SRC/CCNA2/PDGFRB	3
Week4_vs_Week0	Dose:20	Up	GO:0021700:developmental maturation	14/430	251/13726	0.0557769	1.78045	2.24413	0.0268957	0.147494	0.121444	GLDN/IL15/C1QA/TYMS/SCARF1/BRCA2/AURKA/TRIP13/ACVRL1/FZD5/KIF14/CDC20/DIAPH3/AGRN	14
Week4_vs_Week0	Dose:20	Up	GO:0001937:negative regulation of endothelial cell proliferation	4/430	37/13726	0.108108	3.45091	2.68456	0.0277608	0.150745	0.124121	STAT1/NGFR/ACVRL1/CCL2	4
Week4_vs_Week0	Dose:20	Up	GO:0051180:vitamin transport	4/430	37/13726	0.108108	3.45091	2.68456	0.0277608	0.150745	0.124121	SLC2A6/TCN2/FOLR2/SLC2A4	4
Week4_vs_Week0	Dose:20	Up	GO:0045937:positive regulation of phosphate metabolic process	21/430	427/13726	0.0491803	1.56988	2.15139	0.0280225	0.151794	0.124985	HLA-DRB1/IL15/PARP14/P2RX7/IL31RA/SRC/JAK2/GAS6/PARP9/CLEC6A/LIF/FAM20A/CLSPN/KIF14/TPX2/PDGFRB/CD24/P2RY6/CENPE/TNFSF15/PLK1	21
Week4_vs_Week0	Dose:20	Up	GO:0002718:regulation of cytokine production involved in immune respons...	8/430	116/13726	0.0689655	2.20144	2.33686	0.0293351	0.156632	0.128969	CALHM6/TLR7/BST2/P2RX7/RSAD2/LILRB1/SECTM1/FZD5	8
Week4_vs_Week0	Dose:20	Up	GO:1990868:response to chemokine	6/430	75/13726	0.08	2.55367	2.42627	0.0299422	0.156632	0.128969	CXCL10/CXCL9/CXCL11/CCRL2/SLIT2/CCL2	6
Week4_vs_Week0	Dose:20	Up	GO:0070372:regulation of ERK1 and ERK2 cascade	12/430	207/13726	0.057971	1.85049	2.21723	0.0300009	0.156632	0.128969	GBP1/ATF3/GPBAR1/HLA-DRB1/SRC/GAS6/MARCO/LIF/PDGFRB/P2RY6/TRPV4/CEACAM1	12
Week4_vs_Week0	Dose:20	Up	GO:0051882:mitochondrial depolarization	3/430	22/13726	0.136364	4.35285	2.8303	0.0302216	0.156632	0.128969	P2RX7/IFI6/SRC	3
Week4_vs_Week0	Dose:20	Up	GO:0002420:natural killer cell mediated cytotoxicity directed against t...	2/430	9/13726	0.222222	7.09354	3.28845	0.0304654	0.156632	0.128969	NECTIN2/CEACAM1	2
Week4_vs_Week0	Dose:20	Up	GO:0010994:free ubiquitin chain polymerization	2/430	9/13726	0.222222	7.09354	3.28845	0.0304654	0.156632	0.128969	UBE2S/UBE2C	2
Week4_vs_Week0	Dose:20	Up	GO:0019065:receptor-mediated endocytosis of virus by host cell	2/430	9/13726	0.222222	7.09354	3.28845	0.0304654	0.156632	0.128969	CTSL/SIGLEC1	2
Week4_vs_Week0	Dose:20	Up	GO:0032873:negative regulation of stress-activated MAPK cascade	2/430	9/13726	0.222222	7.09354	3.28845	0.0304654	0.156632	0.128969	PBK/FOXM1	2
Week4_vs_Week0	Dose:20	Up	GO:0035907:dorsal aorta development	2/430	9/13726	0.222222	7.09354	3.28845	0.0304654	0.156632	0.128969	NGFR/ACVRL1	2
Week4_vs_Week0	Dose:20	Up	GO:1903044:protein localization to membrane raft	2/430	9/13726	0.222222	7.09354	3.28845	0.0304654	0.156632	0.128969	CD24/ATP1B1	2
Week4_vs_Week0	Dose:20	Up	GO:0002367:cytokine production involved in immune response	8/430	117/13726	0.0683761	2.18263	2.31024	0.0306638	0.157441	0.129634	CALHM6/TLR7/BST2/P2RX7/RSAD2/LILRB1/SECTM1/FZD5	8
Week4_vs_Week0	Dose:20	Up	GO:0043123:positive regulation of canonical NF-kappaB signal transducti...	12/430	208/13726	0.0576923	1.84159	2.19941	0.0309758	0.158687	0.13066	HLA-DRB1/APOL3/TRIM22/TLR7/BST2/CD40/TIFA/SECTM1/CLEC6A/IFIT5/TNFSF10/TNFSF15	12
Week4_vs_Week0	Dose:20	Up	GO:0010667:negative regulation of cardiac muscle cell apoptotic process	3/430	23/13726	0.130435	4.1636	2.73066	0.0339687	0.171386	0.141116	GCH1/JAK2/MDK	3
Week4_vs_Week0	Dose:20	Up	GO:0036119:response to platelet-derived growth factor	3/430	23/13726	0.130435	4.1636	2.73066	0.0339687	0.171386	0.141116	SRC/CCNA2/PDGFRB	3
Week4_vs_Week0	Dose:20	Up	GO:0048511:rhythmic process	13/430	236/13726	0.0550847	1.75836	2.11326	0.0350896	0.176484	0.145314	GRIN3A/ATF5/TYMS/SLIT2/NGFR/SRC/CDK1/DTL/PCNA/TOP2A/PML/TNFAIP6/MDK	13
Week4_vs_Week0	Dose:20	Up	GO:0032060:bleb assembly	2/430	10/13726	0.2	6.38419	3.06292	0.0373046	0.182447	0.150224	P2RX7/ANLN	2
Week4_vs_Week0	Dose:20	Up	GO:0034351:negative regulation of glial cell apoptotic process	2/430	10/13726	0.2	6.38419	3.06292	0.0373046	0.182447	0.150224	GAS6/CCL2	2
Week4_vs_Week0	Dose:20	Up	GO:0035457:cellular response to interferon-alpha	2/430	10/13726	0.2	6.38419	3.06292	0.0373046	0.182447	0.150224	OAS1/GAS6	2
Week4_vs_Week0	Dose:20	Up	GO:0035519:protein K29-linked ubiquitination	2/430	10/13726	0.2	6.38419	3.06292	0.0373046	0.182447	0.150224	UBE2S/UBE2T	2
Week4_vs_Week0	Dose:20	Up	GO:0060231:mesenchymal to epithelial transition	2/430	10/13726	0.2	6.38419	3.06292	0.0373046	0.182447	0.150224	STAT1/LIF	2
Week4_vs_Week0	Dose:20	Up	GO:0070365:hepatocyte differentiation	2/430	10/13726	0.2	6.38419	3.06292	0.0373046	0.182447	0.150224	E2F8/E2F7	2
Week4_vs_Week0	Dose:20	Up	GO:0031341:regulation of cell killing	7/430	100/13726	0.07	2.23447	2.22805	0.0374769	0.182989	0.150671	HLA-DRB1/HLA-DRA/P2RX7/TAP2/LILRB1/NECTIN2/CEACAM1	7
Week4_vs_Week0	Dose:20	Up	GO:0043467:regulation of generation of precursor metabolites and energy	8/430	122/13726	0.0655738	2.09318	2.18105	0.0379276	0.184761	0.15213	P2RX7/SLC2A6/OAS1/SRC/CDK1/AK4/CCNB1/TRPV4	8
Week4_vs_Week0	Dose:20	Up	GO:0006816:calcium ion transport	16/430	317/13726	0.0504732	1.61115	1.97975	0.0417867	0.200603	0.165174	CXCL10/CXCL9/GRIN3A/CXCL11/P2RX7/BAK1/LILRB1/GAS6/PML/PDGFRB/P2RY6/ATP1B1/TRPV4/CCL2/STAC/CALHM1	16
Week4_vs_Week0	Dose:20	Up	GO:0003018:vascular process in circulatory system	11/430	194/13726	0.056701	1.80995	2.04319	0.0420414	0.20146	0.165879	GCH1/KCNMA1/SLIT2/SRC/FLVCR2/SLC1A3/CD38/TRPV4/SLC29A1/SLC2A4/CEACAM1	11
Week4_vs_Week0	Dose:20	Up	GO:0007584:response to nutrient	8/430	125/13726	0.064	2.04294	2.10649	0.0427981	0.204352	0.16826	CXCL10/STAT1/C2/TYMS/CYBB/CD40/FOLR2/GAS6	8
Week4_vs_Week0	Dose:20	Up	GO:0070507:regulation of microtubule cytoskeleton organization	9/430	148/13726	0.0608108	1.94114	2.07012	0.0432815	0.206216	0.169795	PARP3/SKA1/AURKB/STMN1/TPX2/SPAG5/DIAPH3/TRPV4/PLK1	9
Week4_vs_Week0	Dose:20	Up	GO:0009068:aspartate family amino acid catabolic process	2/430	11/13726	0.181818	5.80381	2.86625	0.0446666	0.208774	0.171902	SDSL/DDO	2
Week4_vs_Week0	Dose:20	Up	GO:0036152:phosphatidylethanolamine acyl-chain remodeling	2/430	11/13726	0.181818	5.80381	2.86625	0.0446666	0.208774	0.171902	PLAAT4/PLA2G4C	2
Week4_vs_Week0	Dose:20	Up	GO:0061025:membrane fusion	9/430	150/13726	0.06	1.91526	2.0269	0.0464576	0.215185	0.17718	CTSL/RAB39A/FOLR2/GAS6/NECTIN2/STX11/RAB20/OTOF/DIAPH3	9
Week4_vs_Week0	Dose:20	Up	GO:0070588:calcium ion transmembrane transport	13/430	249/13726	0.0522088	1.66655	1.90884	0.0501674	0.22964	0.189082	CXCL10/CXCL9/GRIN3A/CXCL11/P2RX7/BAK1/GAS6/PML/P2RY6/ATP1B1/TRPV4/STAC/CALHM1	13
Week4_vs_Week0	Dose:20	Up	GO:1901655:cellular response to ketone	6/430	85/13726	0.0705882	2.25324	2.08426	0.0503493	0.229998	0.189377	ACOD1/XRN1/SRC/JAK2/GAS6/P2RY6	6
Week4_vs_Week0	Dose:20	Up	GO:0051081:nuclear membrane disassembly	2/430	12/13726	0.166667	5.32016	2.69239	0.0525121	0.235269	0.193717	CDK1/PLK1	2
Week4_vs_Week0	Dose:20	Up	GO:0070341:fat cell proliferation	2/430	12/13726	0.166667	5.32016	2.69239	0.0525121	0.235269	0.193717	E2F1/SLC2A4	2
Week4_vs_Week0	Dose:20	Up	GO:0070672:response to interleukin-15	2/430	12/13726	0.166667	5.32016	2.69239	0.0525121	0.235269	0.193717	IL15/IL15RA	2
Week4_vs_Week0	Dose:20	Up	GO:0071888:macrophage apoptotic process	2/430	12/13726	0.166667	5.32016	2.69239	0.0525121	0.235269	0.193717	CTSL/IRF7	2
Week4_vs_Week0	Dose:20	Up	GO:0032886:regulation of microtubule-based process	12/430	228/13726	0.0526316	1.68005	1.8621	0.0555269	0.247383	0.203691	PARP3/ATF5/AURKA/SKA1/AURKB/STMN1/TPX2/PLK4/SPAG5/DIAPH3/TRPV4/PLK1	12
Week4_vs_Week0	Dose:20	Up	GO:0014909:smooth muscle cell migration	5/430	66/13726	0.0757576	2.41825	2.07697	0.0555508	0.247383	0.203691	SLIT2/SRC/PDGFRB/P2RY6/MDK	5
Week4_vs_Week0	Dose:20	Up	GO:0099171:presynaptic modulation of chemical synaptic transmission	3/430	28/13726	0.107143	3.4201	2.30523	0.0560771	0.248478	0.204593	GRIN3A/NGFR/CHRNA5	3
Week4_vs_Week0	Dose:20	Up	GO:0071478:cellular response to radiation	9/430	156/13726	0.0576923	1.84159	1.9011	0.0569029	0.251633	0.207191	BAK1/PBK/BRCA2/PCNA/AURKB/RAD51/CDC25A/RAD51AP1/H2AX	9
Week4_vs_Week0	Dose:20	Up	GO:0032411:positive regulation of transporter activity	5/430	67/13726	0.0746269	2.38216	2.03946	0.0585599	0.258188	0.212588	ATP1B3/P2RY6/ATP1B1/CCL2/STAC	5
Week4_vs_Week0	Dose:20	Up	GO:0007588:excretion	2/430	13/13726	0.153846	4.91091	2.53696	0.0608037	0.261574	0.215376	KCNMA1/MDK	2
Week4_vs_Week0	Dose:20	Up	GO:0010992:ubiquitin recycling	2/430	13/13726	0.153846	4.91091	2.53696	0.0608037	0.261574	0.215376	UBE2S/UBE2C	2
Week4_vs_Week0	Dose:20	Up	GO:0016446:somatic hypermutation of immunoglobulin genes	2/430	13/13726	0.153846	4.91091	2.53696	0.0608037	0.261574	0.215376	EXO1/POLQ	2
Week4_vs_Week0	Dose:20	Up	GO:0033623:regulation of integrin activation	2/430	13/13726	0.153846	4.91091	2.53696	0.0608037	0.261574	0.215376	SRC/KIF14	2
Week4_vs_Week0	Dose:20	Up	GO:0035791:platelet-derived growth factor receptor-beta signaling pathw...	2/430	13/13726	0.153846	4.91091	2.53696	0.0608037	0.261574	0.215376	SRC/PDGFRB	2
Week4_vs_Week0	Dose:20	Up	GO:0048532:anatomical structure arrangement	2/430	13/13726	0.153846	4.91091	2.53696	0.0608037	0.261574	0.215376	KIF14/EGR2	2
Week4_vs_Week0	Dose:20	Up	GO:0061687:detoxification of inorganic compound	2/430	13/13726	0.153846	4.91091	2.53696	0.0608037	0.261574	0.215376	MT2A/MT1E	2
Week4_vs_Week0	Dose:20	Up	GO:0170043:non-proteinogenic amino acid biosynthetic process	2/430	13/13726	0.153846	4.91091	2.53696	0.0608037	0.261574	0.215376	ALDH1A1/SLC1A3	2
Week4_vs_Week0	Dose:20	Up	GO:2000345:regulation of hepatocyte proliferation	2/430	13/13726	0.153846	4.91091	2.53696	0.0608037	0.261574	0.215376	MDK/CEACAM1	2
Week4_vs_Week0	Dose:20	Up	GO:0001504:neurotransmitter uptake	3/430	30/13726	0.1	3.19209	2.16149	0.0664242	0.281335	0.231647	SLC6A12/SLC1A3/SLC29A1	3
Week4_vs_Week0	Dose:20	Up	GO:0071396:cellular response to lipid	22/430	500/13726	0.044	1.40452	1.65707	0.0687121	0.288371	0.237441	CXCL10/CXCL9/GBP5/ACOD1/PDCD1LG2/GBP3/GPBAR1/CASP7/CD274/GBP2/CXCL11/CMPK2/CD40/LILRB1/SRC/JAK2/MRC1/CCNA2/P2RY6/GRAMD1B/ZNF703/CCL2	22
Week4_vs_Week0	Dose:20	Up	GO:0002566:somatic diversification of immune receptors via somatic muta...	2/430	14/13726	0.142857	4.56013	2.39668	0.0695059	0.288371	0.237441	EXO1/POLQ	2
Week4_vs_Week0	Dose:20	Up	GO:0015812:gamma-aminobutyric acid transport	2/430	14/13726	0.142857	4.56013	2.39668	0.0695059	0.288371	0.237441	P2RX7/SLC6A12	2
Week4_vs_Week0	Dose:20	Up	GO:0051895:negative regulation of focal adhesion assembly	2/430	14/13726	0.142857	4.56013	2.39668	0.0695059	0.288371	0.237441	SRC/ACVRL1	2
Week4_vs_Week0	Dose:20	Up	GO:0061154:endothelial tube morphogenesis	2/430	14/13726	0.142857	4.56013	2.39668	0.0695059	0.288371	0.237441	CXCL10/ACVRL1	2
Week4_vs_Week0	Dose:20	Up	GO:0140042:lipid droplet formation	2/430	14/13726	0.142857	4.56013	2.39668	0.0695059	0.288371	0.237441	PLA2G4C/RNF213	2
Week4_vs_Week0	Dose:20	Up	GO:0150118:negative regulation of cell-substrate junction organization	2/430	14/13726	0.142857	4.56013	2.39668	0.0695059	0.288371	0.237441	SRC/ACVRL1	2
Week4_vs_Week0	Dose:20	Up	GO:0055074:calcium ion homeostasis	12/430	237/13726	0.0506329	1.61625	1.72096	0.0699657	0.289736	0.238565	CXCL10/CXCL9/CXCL11/P2RX7/BAK1/CD40/FAM20A/PML/P2RY6/ATP1B1/TRPV4/TGM2	12
Week4_vs_Week0	Dose:20	Up	GO:0007595:lactation	3/430	31/13726	0.0967742	3.08912	2.09408	0.0719013	0.296092	0.243798	OAS2/NME1/SLC29A1	3
Week4_vs_Week0	Dose:20	Up	GO:0051642:centrosome localization	3/430	31/13726	0.0967742	3.08912	2.09408	0.0719013	0.296092	0.243798	AURKA/ASPM/DLGAP5	3
Week4_vs_Week0	Dose:20	Up	GO:0061842:microtubule organizing center localization	3/430	31/13726	0.0967742	3.08912	2.09408	0.0719013	0.296092	0.243798	AURKA/ASPM/DLGAP5	3
Week4_vs_Week0	Dose:20	Up	GO:0006878:intracellular copper ion homeostasis	2/430	15/13726	0.133333	4.25612	2.26904	0.078585	0.317131	0.261121	SCO2/MT2A	2
Week4_vs_Week0	Dose:20	Up	GO:0048661:positive regulation of smooth muscle cell proliferation	5/430	74/13726	0.0675676	2.15682	1.79438	0.0821674	0.322585	0.265612	STAT1/SRC/JAK2/PDGFRB/P2RY6	5
Week4_vs_Week0	Dose:20	Up	GO:0009595:detection of biotic stimulus	3/430	33/13726	0.0909091	2.9019	1.9671	0.0834354	0.322585	0.265612	HLA-DRB1/CLEC6A/FAP	3
Week4_vs_Week0	Dose:20	Up	GO:0001836:release of cytochrome c from mitochondria	4/430	53/13726	0.0754717	2.40913	1.84836	0.0838524	0.322585	0.265612	BAK1/IFI6/TNFSF10/IFI27	4
Week4_vs_Week0	Dose:20	Up	GO:0006821:chloride transport	5/430	75/13726	0.0666667	2.12806	1.76162	0.0858978	0.322585	0.265612	APOL1/SLC1A3/P2RY6/SLC12A8/KCNK1	5
Week4_vs_Week0	Dose:20	Up	GO:0006898:receptor-mediated endocytosis	11/430	220/13726	0.05	1.59605	1.60272	0.0859929	0.322585	0.265612	CTSL/FCGR1A/SCARF1/LILRB1/MSR1/MARCO/H1-1/MRC1/HMMR/SIGLEC1/CEACAM1	11
Week4_vs_Week0	Dose:20	Up	GO:0007271:synaptic transmission, cholinergic	2/430	16/13726	0.125	3.99012	2.15208	0.0880089	0.322585	0.265612	LYNX1/CHRNA5	2
Week4_vs_Week0	Dose:20	Up	GO:0048308:organelle inheritance	2/430	16/13726	0.125	3.99012	2.15208	0.0880089	0.322585	0.265612	CDK1/PLK1	2
Week4_vs_Week0	Dose:20	Up	GO:0048313:Golgi inheritance	2/430	16/13726	0.125	3.99012	2.15208	0.0880089	0.322585	0.265612	CDK1/PLK1	2
Week4_vs_Week0	Dose:20	Up	GO:1901881:positive regulation of protein depolymerization	2/430	16/13726	0.125	3.99012	2.15208	0.0880089	0.322585	0.265612	AURKB/TRPV4	2
Week4_vs_Week0	Dose:20	Up	GO:0051259:protein complex oligomerization	11/430	221/13726	0.0497738	1.58882	1.58696	0.0880986	0.322585	0.265612	GBP5/HLA-DRB1/OAS1/IFIH1/ISG15/TIFA/TK1/POLQ/RRM2/TGM2/CALHM1	11
Week4_vs_Week0	Dose:20	Up	GO:0099024:plasma membrane invagination	4/430	54/13726	0.0740741	2.36451	1.80671	0.0884385	0.322585	0.265612	FCGR1A/MSR1/MARCO/AURKB	4
Week4_vs_Week0	Dose:20	Up	GO:0033028:myeloid cell apoptotic process	3/430	34/13726	0.0882353	2.81655	1.90715	0.0894808	0.322585	0.265612	CTSL/IRF7/GAS6	3
Week4_vs_Week0	Dose:20	Up	GO:0030101:natural killer cell activation	5/430	76/13726	0.0657895	2.10006	1.72937	0.0897157	0.322585	0.265612	IL15/SLAMF7/JAK2/GAS6/IL15RA	5
Week4_vs_Week0	Dose:20	Up	GO:0001798:positive regulation of type IIa hypersensitivity	1/430	3/13726	0.333333	10.6403	3.00301	0.0910752	0.322585	0.265612	FCGR1A	1
Week4_vs_Week0	Dose:20	Up	GO:0003104:positive regulation of glomerular filtration	1/430	3/13726	0.333333	10.6403	3.00301	0.0910752	0.322585	0.265612	GAS6	1
Week4_vs_Week0	Dose:20	Up	GO:0010593:negative regulation of lamellipodium assembly	1/430	3/13726	0.333333	10.6403	3.00301	0.0910752	0.322585	0.265612	SLIT2	1
Week4_vs_Week0	Dose:20	Up	GO:0014832:urinary bladder smooth muscle contraction	1/430	3/13726	0.333333	10.6403	3.00301	0.0910752	0.322585	0.265612	KCNMA1	1
Week4_vs_Week0	Dose:20	Up	GO:0015861:cytidine transport	1/430	3/13726	0.333333	10.6403	3.00301	0.0910752	0.322585	0.265612	SLC29A1	1
Week4_vs_Week0	Dose:20	Up	GO:0030103:vasopressin secretion	1/430	3/13726	0.333333	10.6403	3.00301	0.0910752	0.322585	0.265612	TRPV4	1
Week4_vs_Week0	Dose:20	Up	GO:0030382:sperm mitochondrion organization	1/430	3/13726	0.333333	10.6403	3.00301	0.0910752	0.322585	0.265612	NECTIN2	1
Week4_vs_Week0	Dose:20	Up	GO:0031460:glycine betaine transport	1/430	3/13726	0.333333	10.6403	3.00301	0.0910752	0.322585	0.265612	SLC6A12	1
Week4_vs_Week0	Dose:20	Up	GO:0032487:regulation of Rap protein signal transduction	1/430	3/13726	0.333333	10.6403	3.00301	0.0910752	0.322585	0.265612	KIF14	1
Week4_vs_Week0	Dose:20	Up	GO:0032962:positive regulation of inositol trisphosphate biosynthetic p...	1/430	3/13726	0.333333	10.6403	3.00301	0.0910752	0.322585	0.265612	P2RY6	1
Week4_vs_Week0	Dose:20	Up	GO:0033860:regulation of NAD(P)H oxidase activity	1/430	3/13726	0.333333	10.6403	3.00301	0.0910752	0.322585	0.265612	SLAMF8	1
Week4_vs_Week0	Dose:20	Up	GO:0035441:cell migration involved in vasculogenesis	1/430	3/13726	0.333333	10.6403	3.00301	0.0910752	0.322585	0.265612	PDGFRB	1
Week4_vs_Week0	Dose:20	Up	GO:0035482:gastric motility	1/430	3/13726	0.333333	10.6403	3.00301	0.0910752	0.322585	0.265612	TYMP	1
Week4_vs_Week0	Dose:20	Up	GO:0035793:positive regulation of metanephric mesenchymal cell migratio...	1/430	3/13726	0.333333	10.6403	3.00301	0.0910752	0.322585	0.265612	PDGFRB	1
Week4_vs_Week0	Dose:20	Up	GO:0038016:insulin receptor internalization	1/430	3/13726	0.333333	10.6403	3.00301	0.0910752	0.322585	0.265612	CEACAM1	1
Week4_vs_Week0	Dose:20	Up	GO:0038091:positive regulation of cell proliferation by VEGF-activated ...	1/430	3/13726	0.333333	10.6403	3.00301	0.0910752	0.322585	0.265612	PDGFRB	1
Week4_vs_Week0	Dose:20	Up	GO:0042488:positive regulation of odontogenesis of dentin-containing to...	1/430	3/13726	0.333333	10.6403	3.00301	0.0910752	0.322585	0.265612	NGFR	1
Week4_vs_Week0	Dose:20	Up	GO:0042539:hypotonic salinity response	1/430	3/13726	0.333333	10.6403	3.00301	0.0910752	0.322585	0.265612	TRPV4	1
Week4_vs_Week0	Dose:20	Up	GO:0042904:9-cis-retinoic acid biosynthetic process	1/430	3/13726	0.333333	10.6403	3.00301	0.0910752	0.322585	0.265612	DHRS9	1
Week4_vs_Week0	Dose:20	Up	GO:0043318:negative regulation of cytotoxic T cell degranulation	1/430	3/13726	0.333333	10.6403	3.00301	0.0910752	0.322585	0.265612	CEACAM1	1
Week4_vs_Week0	Dose:20	Up	GO:0046074:dTMP catabolic process	1/430	3/13726	0.333333	10.6403	3.00301	0.0910752	0.322585	0.265612	TYMP	1
Week4_vs_Week0	Dose:20	Up	GO:0046105:thymidine biosynthetic process	1/430	3/13726	0.333333	10.6403	3.00301	0.0910752	0.322585	0.265612	TK1	1
Week4_vs_Week0	Dose:20	Up	GO:0050917:sensory perception of umami taste	1/430	3/13726	0.333333	10.6403	3.00301	0.0910752	0.322585	0.265612	CALHM1	1
Week4_vs_Week0	Dose:20	Up	GO:0060244:negative regulation of cell proliferation involved in contac...	1/430	3/13726	0.333333	10.6403	3.00301	0.0910752	0.322585	0.265612	FAP	1
Week4_vs_Week0	Dose:20	Up	GO:0060399:positive regulation of growth hormone receptor signaling pat...	1/430	3/13726	0.333333	10.6403	3.00301	0.0910752	0.322585	0.265612	JAK2	1
Week4_vs_Week0	Dose:20	Up	GO:0070495:negative regulation of thrombin-activated receptor signaling...	1/430	3/13726	0.333333	10.6403	3.00301	0.0910752	0.322585	0.265612	STMN1	1
Week4_vs_Week0	Dose:20	Up	GO:0071205:protein localization to juxtaparanode region of axon	1/430	3/13726	0.333333	10.6403	3.00301	0.0910752	0.322585	0.265612	EPB41L3	1
Week4_vs_Week0	Dose:20	Up	GO:0071373:cellular response to luteinizing hormone stimulus	1/430	3/13726	0.333333	10.6403	3.00301	0.0910752	0.322585	0.265612	CCNA2	1
Week4_vs_Week0	Dose:20	Up	GO:0071477:cellular hypotonic salinity response	1/430	3/13726	0.333333	10.6403	3.00301	0.0910752	0.322585	0.265612	TRPV4	1
Week4_vs_Week0	Dose:20	Up	GO:0097037:heme export	1/430	3/13726	0.333333	10.6403	3.00301	0.0910752	0.322585	0.265612	FLVCR2	1
Week4_vs_Week0	Dose:20	Up	GO:0097325:melanocyte proliferation	1/430	3/13726	0.333333	10.6403	3.00301	0.0910752	0.322585	0.265612	FAP	1
Week4_vs_Week0	Dose:20	Up	GO:0097360:chorionic trophoblast cell proliferation	1/430	3/13726	0.333333	10.6403	3.00301	0.0910752	0.322585	0.265612	FZD5	1
Week4_vs_Week0	Dose:20	Up	GO:0150064:vertebrate eye-specific patterning	1/430	3/13726	0.333333	10.6403	3.00301	0.0910752	0.322585	0.265612	C1QA	1
Week4_vs_Week0	Dose:20	Up	GO:1901143:insulin catabolic process	1/430	3/13726	0.333333	10.6403	3.00301	0.0910752	0.322585	0.265612	CEACAM1	1
Week4_vs_Week0	Dose:20	Up	GO:1901382:regulation of chorionic trophoblast cell proliferation	1/430	3/13726	0.333333	10.6403	3.00301	0.0910752	0.322585	0.265612	FZD5	1
Week4_vs_Week0	Dose:20	Up	GO:1901740:negative regulation of myoblast fusion	1/430	3/13726	0.333333	10.6403	3.00301	0.0910752	0.322585	0.265612	CXCL10	1
Week4_vs_Week0	Dose:20	Up	GO:1903444:negative regulation of brown fat cell differentiation	1/430	3/13726	0.333333	10.6403	3.00301	0.0910752	0.322585	0.265612	TRPV4	1
Week4_vs_Week0	Dose:20	Up	GO:1903791:uracil transmembrane transport	1/430	3/13726	0.333333	10.6403	3.00301	0.0910752	0.322585	0.265612	SLC29A1	1
Week4_vs_Week0	Dose:20	Up	GO:1904100:positive regulation of protein O-linked glycosylation	1/430	3/13726	0.333333	10.6403	3.00301	0.0910752	0.322585	0.265612	IL15	1
Week4_vs_Week0	Dose:20	Up	GO:1904844:response to L-glutamine	1/430	3/13726	0.333333	10.6403	3.00301	0.0910752	0.322585	0.265612	CYBB	1
Week4_vs_Week0	Dose:20	Up	GO:1905516:positive regulation of fertilization	1/430	3/13726	0.333333	10.6403	3.00301	0.0910752	0.322585	0.265612	LHFPL2	1
Week4_vs_Week0	Dose:20	Up	GO:1905555:positive regulation of blood vessel branching	1/430	3/13726	0.333333	10.6403	3.00301	0.0910752	0.322585	0.265612	MDK	1
Week4_vs_Week0	Dose:20	Up	GO:1990086:lens fiber cell apoptotic process	1/430	3/13726	0.333333	10.6403	3.00301	0.0910752	0.322585	0.265612	E2F1	1
Week4_vs_Week0	Dose:20	Up	GO:1990637:response to prolactin	1/430	3/13726	0.333333	10.6403	3.00301	0.0910752	0.322585	0.265612	SRC	1
Week4_vs_Week0	Dose:20	Up	GO:0010950:positive regulation of endopeptidase activity	7/430	123/13726	0.0569106	1.81664	1.63604	0.0917124	0.324324	0.267043	PSME2/PSME1/BAK1/NGFR/AIM2/TNFSF10/TNFSF15	7
Week4_vs_Week0	Dose:20	Up	GO:0006935:chemotaxis	16/430	356/13726	0.0449438	1.43465	1.49426	0.0946845	0.3329	0.274105	CXCL10/CXCL9/SLAMF8/CXCL11/TYMP/CCRL2/SLIT2/GAS6/IL17RC/SUCNR1/TNFAIP6/C3AR1/PDGFRB/TRPV4/CCL2/MDK	16
Week4_vs_Week0	Dose:20	Up	GO:0030195:negative regulation of blood coagulation	3/430	35/13726	0.0857143	2.73608	1.84934	0.0957037	0.334435	0.275369	SERPING1/FAP/CEACAM1	3
Week4_vs_Week0	Dose:20	Up	GO:0045730:respiratory burst	3/430	35/13726	0.0857143	2.73608	1.84934	0.0957037	0.334435	0.275369	SLAMF8/CYBB/CD24	3
Week4_vs_Week0	Dose:20	Up	GO:1900047:negative regulation of hemostasis	3/430	35/13726	0.0857143	2.73608	1.84934	0.0957037	0.334435	0.275369	SERPING1/FAP/CEACAM1	3
Week4_vs_Week0	Dose:20	Up	GO:0033194:response to hydroperoxide	2/430	17/13726	0.117647	3.7554	2.04426	0.0977473	0.336272	0.276881	JAK2/CD38	2
Week4_vs_Week0	Dose:20	Up	GO:0034349:glial cell apoptotic process	2/430	17/13726	0.117647	3.7554	2.04426	0.0977473	0.336272	0.276881	GAS6/CCL2	2
Week4_vs_Week0	Dose:20	Up	GO:0060444:branching involved in mammary gland duct morphogenesis	2/430	17/13726	0.117647	3.7554	2.04426	0.0977473	0.336272	0.276881	SRC/PML	2
Week4_vs_Week0	Dose:20	Up	GO:0070193:synaptonemal complex organization	2/430	17/13726	0.117647	3.7554	2.04426	0.0977473	0.336272	0.276881	TRIP13/PLK1	2
Week4_vs_Week0	Dose:20	Up	GO:0030865:cortical cytoskeleton organization	4/430	56/13726	0.0714286	2.28007	1.72612	0.097964	0.336495	0.277065	FMNL2/EPB41L3/ANLN/TRPV4	4
Week4_vs_Week0	Dose:20	Up	GO:0045807:positive regulation of endocytosis	7/430	127/13726	0.0551181	1.75942	1.54618	0.104146	0.354432	0.291835	C2/IL15/FCGR1A/GAS6/IL15RA/H1-1/CCL2	7
Week4_vs_Week0	Dose:20	Up	GO:0015732:prostaglandin transport	2/430	18/13726	0.111111	3.54677	1.94432	0.107771	0.360375	0.296727	P2RX7/SLCO4A1	2
Week4_vs_Week0	Dose:20	Up	GO:0042537:benzene-containing compound metabolic process	2/430	18/13726	0.111111	3.54677	1.94432	0.107771	0.360375	0.296727	IDO1/IDO2	2
Week4_vs_Week0	Dose:20	Up	GO:0071800:podosome assembly	2/430	18/13726	0.111111	3.54677	1.94432	0.107771	0.360375	0.296727	SRC/DIAPH3	2
Week4_vs_Week0	Dose:20	Up	GO:0034605:cellular response to heat	4/430	58/13726	0.0689655	2.20144	1.6489	0.107946	0.360375	0.296727	CXCL10/TFEC/TRPV4/STAC	4
Week4_vs_Week0	Dose:20	Up	GO:0050819:negative regulation of coagulation	3/430	37/13726	0.0810811	2.58818	1.73958	0.108657	0.360375	0.296727	SERPING1/FAP/CEACAM1	3
Week4_vs_Week0	Dose:20	Up	GO:0019915:lipid storage	5/430	81/13726	0.0617284	1.97043	1.57525	0.110085	0.360375	0.296727	NPC2/GM2A/MSR1/PLA2G4C/RNF213	5
Week4_vs_Week0	Dose:20	Up	GO:0042157:lipoprotein metabolic process	5/430	81/13726	0.0617284	1.97043	1.57525	0.110085	0.360375	0.296727	APOL4/APOL6/APOL3/APOL1/APOL2	5
Week4_vs_Week0	Dose:20	Up	GO:0010721:negative regulation of cell development	10/430	205/13726	0.0487805	1.55712	1.44527	0.110983	0.360375	0.296727	C1QC/MAFB/FGL2/LILRB1/ASCL2/SOCS1/TNFAIP6/CLEC4G/MDK/CEACAM1	10
Week4_vs_Week0	Dose:20	Up	GO:0010659:cardiac muscle cell apoptotic process	3/430	38/13726	0.0789474	2.52007	1.68739	0.115375	0.360375	0.296727	GCH1/JAK2/MDK	3
Week4_vs_Week0	Dose:20	Up	GO:0031641:regulation of myelination	3/430	38/13726	0.0789474	2.52007	1.68739	0.115375	0.360375	0.296727	TYMP/KIF14/EGR2	3
Week4_vs_Week0	Dose:20	Up	GO:0042398:cellular modified amino acid biosynthetic process	3/430	38/13726	0.0789474	2.52007	1.68739	0.115375	0.360375	0.296727	GCH1/PLSCR1/GGT5	3
Week4_vs_Week0	Dose:20	Up	GO:0043331:response to dsRNA	3/430	38/13726	0.0789474	2.52007	1.68739	0.115375	0.360375	0.296727	P2RX7/IFIH1/IFIT1	3
Week4_vs_Week0	Dose:20	Up	GO:0045216:cell-cell junction organization	8/430	156/13726	0.0512821	1.63697	1.43887	0.117262	0.360375	0.296727	GPBAR1/EPB41L3/SRC/ACVRL1/FZD5/XIRP2/ZNF703/TRPV4	8
Week4_vs_Week0	Dose:20	Up	GO:0033123:positive regulation of purine nucleotide catabolic process	2/430	19/13726	0.105263	3.3601	1.85125	0.118054	0.360375	0.296727	P2RX7/SRC	2
Week4_vs_Week0	Dose:20	Up	GO:0045821:positive regulation of glycolytic process	2/430	19/13726	0.105263	3.3601	1.85125	0.118054	0.360375	0.296727	P2RX7/SRC	2
Week4_vs_Week0	Dose:20	Up	GO:0055070:copper ion homeostasis	2/430	19/13726	0.105263	3.3601	1.85125	0.118054	0.360375	0.296727	SCO2/MT2A	2
Week4_vs_Week0	Dose:20	Up	GO:2000269:regulation of fibroblast apoptotic process	2/430	19/13726	0.105263	3.3601	1.85125	0.118054	0.360375	0.296727	GAS6/XRCC2	2
Week4_vs_Week0	Dose:20	Up	GO:0000730:DNA recombinase assembly	1/430	4/13726	0.25	7.98023	2.51085	0.119556	0.360375	0.296727	RAD51	1
Week4_vs_Week0	Dose:20	Up	GO:0006663:platelet activating factor biosynthetic process	1/430	4/13726	0.25	7.98023	2.51085	0.119556	0.360375	0.296727	PLA2G4C	1
Week4_vs_Week0	Dose:20	Up	GO:0010710:regulation of collagen catabolic process	1/430	4/13726	0.25	7.98023	2.51085	0.119556	0.360375	0.296727	FAP	1
Week4_vs_Week0	Dose:20	Up	GO:0014063:negative regulation of serotonin secretion	1/430	4/13726	0.25	7.98023	2.51085	0.119556	0.360375	0.296727	LILRB1	1
Week4_vs_Week0	Dose:20	Up	GO:0014824:artery smooth muscle contraction	1/430	4/13726	0.25	7.98023	2.51085	0.119556	0.360375	0.296727	CD38	1
Week4_vs_Week0	Dose:20	Up	GO:0014901:satellite cell activation involved in skeletal muscle regene...	1/430	4/13726	0.25	7.98023	2.51085	0.119556	0.360375	0.296727	SOX15	1
Week4_vs_Week0	Dose:20	Up	GO:0015860:purine nucleoside transmembrane transport	1/430	4/13726	0.25	7.98023	2.51085	0.119556	0.360375	0.296727	SLC29A1	1
Week4_vs_Week0	Dose:20	Up	GO:0019747:regulation of isoprenoid metabolic process	1/430	4/13726	0.25	7.98023	2.51085	0.119556	0.360375	0.296727	NPC2	1
Week4_vs_Week0	Dose:20	Up	GO:0030951:establishment or maintenance of microtubule cytoskeleton pol...	1/430	4/13726	0.25	7.98023	2.51085	0.119556	0.360375	0.296727	KIF2C	1
Week4_vs_Week0	Dose:20	Up	GO:0032185:septin cytoskeleton organization	1/430	4/13726	0.25	7.98023	2.51085	0.119556	0.360375	0.296727	ANLN	1
Week4_vs_Week0	Dose:20	Up	GO:0035095:behavioral response to nicotine	1/430	4/13726	0.25	7.98023	2.51085	0.119556	0.360375	0.296727	CHRNA5	1
Week4_vs_Week0	Dose:20	Up	GO:0035634:response to stilbenoid	1/430	4/13726	0.25	7.98023	2.51085	0.119556	0.360375	0.296727	USP18	1
Week4_vs_Week0	Dose:20	Up	GO:0036114:medium-chain fatty-acyl-CoA catabolic process	1/430	4/13726	0.25	7.98023	2.51085	0.119556	0.360375	0.296727	ACOT7	1
Week4_vs_Week0	Dose:20	Up	GO:0043316:cytotoxic T cell degranulation	1/430	4/13726	0.25	7.98023	2.51085	0.119556	0.360375	0.296727	CEACAM1	1
Week4_vs_Week0	Dose:20	Up	GO:0043415:positive regulation of skeletal muscle tissue regeneration	1/430	4/13726	0.25	7.98023	2.51085	0.119556	0.360375	0.296727	SOX15	1
Week4_vs_Week0	Dose:20	Up	GO:0045829:negative regulation of isotype switching	1/430	4/13726	0.25	7.98023	2.51085	0.119556	0.360375	0.296727	PARP3	1
Week4_vs_Week0	Dose:20	Up	GO:0048627:myoblast development	1/430	4/13726	0.25	7.98023	2.51085	0.119556	0.360375	0.296727	SOX15	1
Week4_vs_Week0	Dose:20	Up	GO:0051838:cytolysis by host of symbiont cells	1/430	4/13726	0.25	7.98023	2.51085	0.119556	0.360375	0.296727	APOL1	1
Week4_vs_Week0	Dose:20	Up	GO:0060061:Spemann organizer formation	1/430	4/13726	0.25	7.98023	2.51085	0.119556	0.360375	0.296727	FZD5	1
Week4_vs_Week0	Dose:20	Up	GO:0060309:elastin catabolic process	1/430	4/13726	0.25	7.98023	2.51085	0.119556	0.360375	0.296727	CTSL	1
Week4_vs_Week0	Dose:20	Up	GO:0060605:tube lumen cavitation	1/430	4/13726	0.25	7.98023	2.51085	0.119556	0.360375	0.296727	TGM2	1
Week4_vs_Week0	Dose:20	Up	GO:0060662:salivary gland cavitation	1/430	4/13726	0.25	7.98023	2.51085	0.119556	0.360375	0.296727	TGM2	1
Week4_vs_Week0	Dose:20	Up	GO:0072104:glomerular capillary formation	1/430	4/13726	0.25	7.98023	2.51085	0.119556	0.360375	0.296727	PDGFRB	1
Week4_vs_Week0	Dose:20	Up	GO:0141008:retrotransposon silencing by mRNA destabilization	1/430	4/13726	0.25	7.98023	2.51085	0.119556	0.360375	0.296727	MOV10	1
Week4_vs_Week0	Dose:20	Up	GO:0160075:non-canonical inflammasome complex assembly	1/430	4/13726	0.25	7.98023	2.51085	0.119556	0.360375	0.296727	GBP1	1
Week4_vs_Week0	Dose:20	Up	GO:1900045:negative regulation of protein K63-linked ubiquitination	1/430	4/13726	0.25	7.98023	2.51085	0.119556	0.360375	0.296727	PARP10	1
Week4_vs_Week0	Dose:20	Up	GO:1901750:leukotriene D4 biosynthetic process	1/430	4/13726	0.25	7.98023	2.51085	0.119556	0.360375	0.296727	GGT5	1
Week4_vs_Week0	Dose:20	Up	GO:1902262:apoptotic process involved in blood vessel morphogenesis	1/430	4/13726	0.25	7.98023	2.51085	0.119556	0.360375	0.296727	BAK1	1
Week4_vs_Week0	Dose:20	Up	GO:1903413:cellular response to bile acid	1/430	4/13726	0.25	7.98023	2.51085	0.119556	0.360375	0.296727	GPBAR1	1
Week4_vs_Week0	Dose:20	Up	GO:1905686:positive regulation of plasma membrane repair	1/430	4/13726	0.25	7.98023	2.51085	0.119556	0.360375	0.296727	CASP7	1
Week4_vs_Week0	Dose:20	Up	GO:2000051:negative regulation of non-canonical Wnt signaling pathway	1/430	4/13726	0.25	7.98023	2.51085	0.119556	0.360375	0.296727	RNF213	1
Week4_vs_Week0	Dose:20	Up	GO:0007009:plasma membrane organization	7/430	132/13726	0.0530303	1.69278	1.43826	0.1209	0.36418	0.299861	CASP7/P2RX7/EPB41L3/MAFB/MYOF/FOLR2/PLSCR1	7
Week4_vs_Week0	Dose:20	Up	GO:0021545:cranial nerve development	3/430	39/13726	0.0769231	2.45546	1.63684	0.122244	0.36723	0.302372	MAFB/EGR2/SLC1A3	3
Week4_vs_Week0	Dose:20	Up	GO:0042092:type 2 immune response	3/430	39/13726	0.0769231	2.45546	1.63684	0.122244	0.36723	0.302372	IDO1/RSAD2/ASCL2	3
Week4_vs_Week0	Dose:20	Up	GO:0007605:sensory perception of sound	6/430	109/13726	0.0550459	1.75712	1.42713	0.127265	0.38128	0.31394	TIMM10/BIRC5/TMPRSS3/SLC1A3/OTOF/DIAPH3	6
Week4_vs_Week0	Dose:20	Up	GO:0008045:motor neuron axon guidance	2/430	20/13726	0.1	3.19209	1.7642	0.128568	0.383111	0.315448	SLIT2/EGR2	2
Week4_vs_Week0	Dose:20	Up	GO:0140895:cell surface toll-like receptor signaling pathway	4/430	62/13726	0.0645161	2.05941	1.5035	0.129202	0.383366	0.315658	ACOD1/IFI35/WDFY1/OAS1	4
Week4_vs_Week0	Dose:20	Up	GO:0002274:myeloid leukocyte activation	10/430	212/13726	0.0471698	1.5057	1.33445	0.129987	0.385265	0.317221	BATF2/IFI35/IL15/C1QA/IL31RA/JAK2/NECTIN2/BATF3/SUCNR1/PLSCR1	10
Week4_vs_Week0	Dose:20	Up	GO:0097306:cellular response to alcohol	5/430	86/13726	0.0581395	1.85587	1.43179	0.132485	0.391622	0.322456	CYBB/XRN1/RAD51/P2RY6/GRAMD1B	5
Week4_vs_Week0	Dose:20	Up	GO:1902476:chloride transmembrane transport	4/430	63/13726	0.0634921	2.02673	1.46886	0.13477	0.397846	0.327581	APOL1/SLC1A3/SLC12A8/KCNK1	4
Week4_vs_Week0	Dose:20	Up	GO:0017121:plasma membrane phospholipid scrambling	2/430	21/13726	0.0952381	3.04009	1.68248	0.13929	0.400002	0.329356	P2RX7/PLSCR1	2
Week4_vs_Week0	Dose:20	Up	GO:0051450:myoblast proliferation	2/430	21/13726	0.0952381	3.04009	1.68248	0.13929	0.400002	0.329356	SRC/SOX15	2
Week4_vs_Week0	Dose:20	Up	GO:0071496:cellular response to external stimulus	4/430	65/13726	0.0615385	1.96436	1.40148	0.146192	0.400002	0.329356	TLR7/BAK1/CD40/CHEK1	4
Week4_vs_Week0	Dose:20	Up	GO:0002759:regulation of antimicrobial humoral response	1/430	5/13726	0.2	6.38419	2.16542	0.147146	0.400002	0.329356	ACOD1	1
Week4_vs_Week0	Dose:20	Up	GO:0006689:ganglioside catabolic process	1/430	5/13726	0.2	6.38419	2.16542	0.147146	0.400002	0.329356	GM2A	1
Week4_vs_Week0	Dose:20	Up	GO:0006707:cholesterol catabolic process	1/430	5/13726	0.2	6.38419	2.16542	0.147146	0.400002	0.329356	SCARF1	1
Week4_vs_Week0	Dose:20	Up	GO:0006751:glutathione catabolic process	1/430	5/13726	0.2	6.38419	2.16542	0.147146	0.400002	0.329356	GGT5	1
Week4_vs_Week0	Dose:20	Up	GO:0009838:abscission	1/430	5/13726	0.2	6.38419	2.16542	0.147146	0.400002	0.329356	AURKB	1
Week4_vs_Week0	Dose:20	Up	GO:0030263:apoptotic chromosome condensation	1/430	5/13726	0.2	6.38419	2.16542	0.147146	0.400002	0.329356	TOP2A	1
Week4_vs_Week0	Dose:20	Up	GO:0032057:negative regulation of translational initiation in response ...	1/430	5/13726	0.2	6.38419	2.16542	0.147146	0.400002	0.329356	PML	1
Week4_vs_Week0	Dose:20	Up	GO:0033499:galactose catabolic process via UDP-galactose	1/430	5/13726	0.2	6.38419	2.16542	0.147146	0.400002	0.329356	GALM	1
Week4_vs_Week0	Dose:20	Up	GO:0043131:erythrocyte enucleation	1/430	5/13726	0.2	6.38419	2.16542	0.147146	0.400002	0.329356	DIAPH3	1
Week4_vs_Week0	Dose:20	Up	GO:0060268:negative regulation of respiratory burst	1/430	5/13726	0.2	6.38419	2.16542	0.147146	0.400002	0.329356	SLAMF8	1
Week4_vs_Week0	Dose:20	Up	GO:0060463:lung lobe morphogenesis	1/430	5/13726	0.2	6.38419	2.16542	0.147146	0.400002	0.329356	LIF	1
Week4_vs_Week0	Dose:20	Up	GO:0070345:negative regulation of fat cell proliferation	1/430	5/13726	0.2	6.38419	2.16542	0.147146	0.400002	0.329356	E2F1	1
Week4_vs_Week0	Dose:20	Up	GO:0097018:renal albumin absorption	1/430	5/13726	0.2	6.38419	2.16542	0.147146	0.400002	0.329356	GAS6	1
Week4_vs_Week0	Dose:20	Up	GO:0097411:hypoxia-inducible factor-1alpha signaling pathway	1/430	5/13726	0.2	6.38419	2.16542	0.147146	0.400002	0.329356	CYBB	1
Week4_vs_Week0	Dose:20	Up	GO:0097749:membrane tubulation	1/430	5/13726	0.2	6.38419	2.16542	0.147146	0.400002	0.329356	CIBAR1	1
Week4_vs_Week0	Dose:20	Up	GO:0140009:L-aspartate import across plasma membrane	1/430	5/13726	0.2	6.38419	2.16542	0.147146	0.400002	0.329356	SLC1A3	1
Week4_vs_Week0	Dose:20	Up	GO:0140459:response to Gram-positive bacterium	1/430	5/13726	0.2	6.38419	2.16542	0.147146	0.400002	0.329356	IL27	1
Week4_vs_Week0	Dose:20	Up	GO:1901748:leukotriene D4 metabolic process	1/430	5/13726	0.2	6.38419	2.16542	0.147146	0.400002	0.329356	GGT5	1
Week4_vs_Week0	Dose:20	Up	GO:1905098:negative regulation of guanyl-nucleotide exchange factor act...	1/430	5/13726	0.2	6.38419	2.16542	0.147146	0.400002	0.329356	STMN1	1
Week4_vs_Week0	Dose:20	Up	GO:2000121:regulation of removal of superoxide radicals	1/430	5/13726	0.2	6.38419	2.16542	0.147146	0.400002	0.329356	GCH1	1
Week4_vs_Week0	Dose:20	Up	GO:2000646:positive regulation of receptor catabolic process	1/430	5/13726	0.2	6.38419	2.16542	0.147146	0.400002	0.329356	DTX3L	1
Week4_vs_Week0	Dose:20	Up	GO:2000758:positive regulation of peptidyl-lysine acetylation	1/430	5/13726	0.2	6.38419	2.16542	0.147146	0.400002	0.329356	PML	1
Week4_vs_Week0	Dose:20	Up	GO:0006925:inflammatory cell apoptotic process	2/430	22/13726	0.0909091	2.9019	1.60548	0.150197	0.402366	0.331302	CTSL/IRF7	2
Week4_vs_Week0	Dose:20	Up	GO:0014047:glutamate secretion	2/430	22/13726	0.0909091	2.9019	1.60548	0.150197	0.402366	0.331302	P2RX7/KCNK1	2
Week4_vs_Week0	Dose:20	Up	GO:0097066:response to thyroid hormone	2/430	22/13726	0.0909091	2.9019	1.60548	0.150197	0.402366	0.331302	C2/CTSL	2
Week4_vs_Week0	Dose:20	Up	GO:0141087:positive regulation of inflammasome-mediated signaling pathw...	2/430	22/13726	0.0909091	2.9019	1.60548	0.150197	0.402366	0.331302	GBP5/GBP2	2
Week4_vs_Week0	Dose:20	Up	GO:1990858:cellular response to lectin	2/430	22/13726	0.0909091	2.9019	1.60548	0.150197	0.402366	0.331302	SRC/CLEC6A	2
Week4_vs_Week0	Dose:20	Up	GO:0022412:cellular process involved in reproduction in multicellular o...	12/430	273/13726	0.043956	1.40312	1.20986	0.150284	0.402366	0.331302	SEPTIN4/SRC/FOLR2/BRCA2/AURKA/NECTIN2/TRIP13/ASPM/TNFAIP6/KNL1/CFAP97D1/MDK	12
Week4_vs_Week0	Dose:20	Up	GO:0044703:multi-organism reproductive process	7/430	140/13726	0.05	1.59605	1.27476	0.150376	0.402366	0.331302	ACOD1/IDO1/APOL2/PLA2G4C/LIF/CD38/DDO	7
Week4_vs_Week0	Dose:20	Up	GO:0007156:homophilic cell adhesion via plasma membrane adhesion molecu...	5/430	91/13726	0.0549451	1.7539	1.29758	0.156749	0.41715	0.343475	NEXN/NECTIN2/FAT2/PCDHGB1/CEACAM1	5
Week4_vs_Week0	Dose:20	Up	GO:0043029:T cell homeostasis	3/430	44/13726	0.0681818	2.17643	1.40555	0.158642	0.419918	0.345754	P2RX7/AIM2/CCNB2	3
Week4_vs_Week0	Dose:20	Up	GO:0061036:positive regulation of cartilage development	2/430	23/13726	0.0869565	2.77573	1.53272	0.161267	0.423576	0.348767	ACVRL1/MDK	2
Week4_vs_Week0	Dose:20	Up	GO:0070633:transepithelial transport	2/430	23/13726	0.0869565	2.77573	1.53272	0.161267	0.423576	0.348767	SLC1A3/P2RY6	2
Week4_vs_Week0	Dose:20	Up	GO:0071295:cellular response to vitamin	2/430	23/13726	0.0869565	2.77573	1.53272	0.161267	0.423576	0.348767	FOLR2/GAS6	2
Week4_vs_Week0	Dose:20	Up	GO:0044706:multi-multicellular organism process	7/430	143/13726	0.048951	1.56256	1.21611	0.162226	0.425844	0.350634	ACOD1/IDO1/APOL2/PLA2G4C/LIF/CD38/DDO	7
Week4_vs_Week0	Dose:20	Up	GO:0045444:fat cell differentiation	9/430	196/13726	0.0459184	1.46576	1.18105	0.162872	0.426282	0.350995	PSMB8/ATF5/MAFB/SOCS1/SORT1/E2F1/EGR2/TRPV4/SLC2A4	9
Week4_vs_Week0	Dose:20	Up	GO:0010876:lipid localization	15/430	361/13726	0.0415512	1.32635	1.13003	0.163118	0.426282	0.350995	APOL4/APOL6/NPC2/APOL3/GM2A/APOL1/P2RX7/APOL2/MSR1/PLA2G4C/RNF213/GRAMD1B/PLSCR1/SLCO4A1/CEACAM1	15
Week4_vs_Week0	Dose:20	Up	GO:0150104:transport across blood-brain barrier	4/430	68/13726	0.0588235	1.8777	1.30478	0.163995	0.426282	0.350995	FLVCR2/SLC1A3/SLC29A1/SLC2A4	4
Week4_vs_Week0	Dose:20	Up	GO:0006911:phagocytosis, engulfment	3/430	45/13726	0.0666667	2.12806	1.36305	0.166285	0.426282	0.350995	FCGR1A/MSR1/MARCO	3
Week4_vs_Week0	Dose:20	Up	GO:0046785:microtubule polymerization	5/430	93/13726	0.0537634	1.71618	1.24623	0.166933	0.426282	0.350995	SKA1/STMN1/TPX2/DIAPH3/TRPV4	5
Week4_vs_Week0	Dose:20	Up	GO:0002437:inflammatory response to antigenic stimulus	4/430	69/13726	0.057971	1.85049	1.27364	0.170096	0.426282	0.350995	HLA-DRB1/FCGR1A/IL31RA/SRC	4
Week4_vs_Week0	Dose:20	Up	GO:0006836:neurotransmitter transport	7/430	145/13726	0.0482759	1.54101	1.17775	0.170353	0.426282	0.350995	P2RX7/SLC6A12/MYOF/STX11/SLC1A3/OTOF/SLC29A1	7
Week4_vs_Week0	Dose:20	Up	GO:0044827:modulation by host of viral genome replication	2/430	24/13726	0.0833333	2.66008	1.46377	0.172478	0.426282	0.350995	APOBEC3H/IFI27	2
Week4_vs_Week0	Dose:20	Up	GO:0001955:blood vessel maturation	1/430	6/13726	0.166667	5.32016	1.90339	0.173873	0.426282	0.350995	ACVRL1	1
Week4_vs_Week0	Dose:20	Up	GO:0002001:renin secretion into blood stream	1/430	6/13726	0.166667	5.32016	1.90339	0.173873	0.426282	0.350995	SUCNR1	1
Week4_vs_Week0	Dose:20	Up	GO:0008582:regulation of synaptic assembly at neuromuscular junction	1/430	6/13726	0.166667	5.32016	1.90339	0.173873	0.426282	0.350995	AGRN	1
Week4_vs_Week0	Dose:20	Up	GO:0010716:negative regulation of extracellular matrix disassembly	1/430	6/13726	0.166667	5.32016	1.90339	0.173873	0.426282	0.350995	FAP	1
Week4_vs_Week0	Dose:20	Up	GO:0014052:regulation of gamma-aminobutyric acid secretion	1/430	6/13726	0.166667	5.32016	1.90339	0.173873	0.426282	0.350995	P2RX7	1
Week4_vs_Week0	Dose:20	Up	GO:0016102:diterpenoid biosynthetic process	1/430	6/13726	0.166667	5.32016	1.90339	0.173873	0.426282	0.350995	DHRS9	1
Week4_vs_Week0	Dose:20	Up	GO:0030578:PML body organization	1/430	6/13726	0.166667	5.32016	1.90339	0.173873	0.426282	0.350995	PML	1
Week4_vs_Week0	Dose:20	Up	GO:0030913:paranodal junction assembly	1/430	6/13726	0.166667	5.32016	1.90339	0.173873	0.426282	0.350995	EPB41L3	1
Week4_vs_Week0	Dose:20	Up	GO:0032959:inositol trisphosphate biosynthetic process	1/430	6/13726	0.166667	5.32016	1.90339	0.173873	0.426282	0.350995	P2RY6	1
Week4_vs_Week0	Dose:20	Up	GO:0046149:pigment catabolic process	1/430	6/13726	0.166667	5.32016	1.90339	0.173873	0.426282	0.350995	BLVRA	1
Week4_vs_Week0	Dose:20	Up	GO:0051792:medium-chain fatty acid biosynthetic process	1/430	6/13726	0.166667	5.32016	1.90339	0.173873	0.426282	0.350995	ACOT7	1
Week4_vs_Week0	Dose:20	Up	GO:0061523:cilium disassembly	1/430	6/13726	0.166667	5.32016	1.90339	0.173873	0.426282	0.350995	AURKA	1
Week4_vs_Week0	Dose:20	Up	GO:0071104:response to interleukin-9	1/430	6/13726	0.166667	5.32016	1.90339	0.173873	0.426282	0.350995	STAT1	1
Week4_vs_Week0	Dose:20	Up	GO:0090129:positive regulation of synapse maturation	1/430	6/13726	0.166667	5.32016	1.90339	0.173873	0.426282	0.350995	CDC20	1
Week4_vs_Week0	Dose:20	Up	GO:0090402:oncogene-induced cell senescence	1/430	6/13726	0.166667	5.32016	1.90339	0.173873	0.426282	0.350995	PML	1
Week4_vs_Week0	Dose:20	Up	GO:1903575:cornified envelope assembly	1/430	6/13726	0.166667	5.32016	1.90339	0.173873	0.426282	0.350995	MAFB	1
Week4_vs_Week0	Dose:20	Up	GO:0097194:execution phase of apoptosis	4/430	70/13726	0.0571429	1.82405	1.243	0.176275	0.430819	0.35473	CASP7/TOP2A/PLSCR1/FAP	4
Week4_vs_Week0	Dose:20	Up	GO:0061351:neural precursor cell proliferation	6/430	121/13726	0.0495868	1.58286	1.15807	0.179378	0.437196	0.359981	ATF5/ASPM/KIF14/MELK/SHCBP1/MDK	6
Week4_vs_Week0	Dose:20	Up	GO:0010526:retrotransposon silencing	2/430	25/13726	0.08	2.55367	1.39825	0.183811	0.443609	0.365261	MOV10/APOBEC3H	2
Week4_vs_Week0	Dose:20	Up	GO:0030212:hyaluronan metabolic process	2/430	25/13726	0.08	2.55367	1.39825	0.183811	0.443609	0.365261	TNFAIP6/HMMR	2
Week4_vs_Week0	Dose:20	Up	GO:0090330:regulation of platelet aggregation	2/430	25/13726	0.08	2.55367	1.39825	0.183811	0.443609	0.365261	JAK2/CEACAM1	2
Week4_vs_Week0	Dose:20	Up	GO:0050878:regulation of body fluid levels	12/430	286/13726	0.041958	1.33934	1.04291	0.187829	0.45306	0.373043	SERPING1/CD40/SRC/OAS2/JAK2/NME1/GAS6/PLSCR1/TRPV4/SLC29A1/FAP/CEACAM1	12
Week4_vs_Week0	Dose:20	Up	GO:0071466:cellular response to xenobiotic stimulus	6/430	123/13726	0.0487805	1.55712	1.11612	0.188802	0.454302	0.374065	CBR1/AIM2/GAS6/PCNA/E2F1/SLC29A1	6
Week4_vs_Week0	Dose:20	Up	GO:1903035:negative regulation of response to wounding	4/430	72/13726	0.0555556	1.77339	1.18321	0.188857	0.454302	0.374065	SERPING1/MDK/FAP/CEACAM1	4
Week4_vs_Week0	Dose:20	Up	GO:0006882:intracellular zinc ion homeostasis	2/430	26/13726	0.0769231	2.45546	1.33584	0.195248	0.457683	0.376849	MT2A/MT1E	2
Week4_vs_Week0	Dose:20	Up	GO:0032197:retrotransposition	2/430	26/13726	0.0769231	2.45546	1.33584	0.195248	0.457683	0.376849	MOV10/APOBEC3H	2
Week4_vs_Week0	Dose:20	Up	GO:0042572:retinol metabolic process	2/430	26/13726	0.0769231	2.45546	1.33584	0.195248	0.457683	0.376849	ALDH1A1/DHRS9	2
Week4_vs_Week0	Dose:20	Up	GO:0006824:cobalt ion transport	1/430	7/13726	0.142857	4.56013	1.69427	0.199765	0.457683	0.376849	TCN2	1
Week4_vs_Week0	Dose:20	Up	GO:0010626:negative regulation of Schwann cell proliferation	1/430	7/13726	0.142857	4.56013	1.69427	0.199765	0.457683	0.376849	ASCL2	1
Week4_vs_Week0	Dose:20	Up	GO:0014719:skeletal muscle satellite cell activation	1/430	7/13726	0.142857	4.56013	1.69427	0.199765	0.457683	0.376849	SOX15	1
Week4_vs_Week0	Dose:20	Up	GO:0015755:fructose transmembrane transport	1/430	7/13726	0.142857	4.56013	1.69427	0.199765	0.457683	0.376849	SLC2A6	1
Week4_vs_Week0	Dose:20	Up	GO:0015884:folic acid transport	1/430	7/13726	0.142857	4.56013	1.69427	0.199765	0.457683	0.376849	FOLR2	1
Week4_vs_Week0	Dose:20	Up	GO:0036089:cleavage furrow formation	1/430	7/13726	0.142857	4.56013	1.69427	0.199765	0.457683	0.376849	AURKB	1
Week4_vs_Week0	Dose:20	Up	GO:0036438:maintenance of lens transparency	1/430	7/13726	0.142857	4.56013	1.69427	0.199765	0.457683	0.376849	ALDH1A1	1
Week4_vs_Week0	Dose:20	Up	GO:0042118:endothelial cell activation	1/430	7/13726	0.142857	4.56013	1.69427	0.199765	0.457683	0.376849	CXCL10	1
Week4_vs_Week0	Dose:20	Up	GO:0042416:dopamine biosynthetic process	1/430	7/13726	0.142857	4.56013	1.69427	0.199765	0.457683	0.376849	GCH1	1
Week4_vs_Week0	Dose:20	Up	GO:0051969:regulation of transmission of nerve impulse	1/430	7/13726	0.142857	4.56013	1.69427	0.199765	0.457683	0.376849	TYMP	1
Week4_vs_Week0	Dose:20	Up	GO:0055015:ventricular cardiac muscle cell development	1/430	7/13726	0.142857	4.56013	1.69427	0.199765	0.457683	0.376849	CDK1	1
Week4_vs_Week0	Dose:20	Up	GO:0090521:podocyte cell migration	1/430	7/13726	0.142857	4.56013	1.69427	0.199765	0.457683	0.376849	ANLN	1
Week4_vs_Week0	Dose:20	Up	GO:1903896:positive regulation of IRE1-mediated unfolded protein respon...	1/430	7/13726	0.142857	4.56013	1.69427	0.199765	0.457683	0.376849	BAK1	1
Week4_vs_Week0	Dose:20	Up	GO:1904396:regulation of neuromuscular junction development	1/430	7/13726	0.142857	4.56013	1.69427	0.199765	0.457683	0.376849	AGRN	1
Week4_vs_Week0	Dose:20	Up	GO:2000394:positive regulation of lamellipodium morphogenesis	1/430	7/13726	0.142857	4.56013	1.69427	0.199765	0.457683	0.376849	SRC	1
Week4_vs_Week0	Dose:20	Up	GO:0008637:apoptotic mitochondrial changes	5/430	100/13726	0.05	1.59605	1.07579	0.204482	0.467522	0.384951	BAK1/IFI6/TNFSF10/IFIT2/IFI27	5
Week4_vs_Week0	Dose:20	Up	GO:0043524:negative regulation of neuron apoptotic process	6/430	128/13726	0.046875	1.49629	1.01446	0.21316	0.481894	0.396784	JAK2/KIF14/CCL2/XRCC2/MDK/PYCR1	6
Week4_vs_Week0	Dose:20	Up	GO:0006953:acute-phase response	2/430	28/13726	0.0714286	2.28007	1.21931	0.218362	0.484345	0.398802	APOL2/PLSCR1	2
Week4_vs_Week0	Dose:20	Up	GO:0090140:regulation of mitochondrial fission	2/430	28/13726	0.0714286	2.28007	1.21931	0.218362	0.484345	0.398802	STAT2/AURKA	2
Week4_vs_Week0	Dose:20	Up	GO:0046683:response to organophosphorus	5/430	103/13726	0.0485437	1.54956	1.00676	0.221372	0.484345	0.398802	STAT1/TLR7/P2RX7/TYMS/P2RY6	5
Week4_vs_Week0	Dose:20	Up	GO:0042886:amide transport	10/430	240/13726	0.0416667	1.33004	0.927596	0.221433	0.484345	0.398802	HLA-DRB1/TAP1/EXOC3L1/TAP2/FOLR2/JAK2/ILDR2/CD38/CD209/TRPV4	10
Week4_vs_Week0	Dose:20	Up	GO:0001788:antibody-dependent cellular cytotoxicity	1/430	8/13726	0.125	3.99012	1.52131	0.224847	0.484345	0.398802	FCGR1A	1
Week4_vs_Week0	Dose:20	Up	GO:0002536:respiratory burst involved in inflammatory response	1/430	8/13726	0.125	3.99012	1.52131	0.224847	0.484345	0.398802	SLAMF8	1
Week4_vs_Week0	Dose:20	Up	GO:0007172:signal complex assembly	1/430	8/13726	0.125	3.99012	1.52131	0.224847	0.484345	0.398802	SRC	1
Week4_vs_Week0	Dose:20	Up	GO:0007320:insemination	1/430	8/13726	0.125	3.99012	1.52131	0.224847	0.484345	0.398802	DDO	1
Week4_vs_Week0	Dose:20	Up	GO:0010624:regulation of Schwann cell proliferation	1/430	8/13726	0.125	3.99012	1.52131	0.224847	0.484345	0.398802	ASCL2	1
Week4_vs_Week0	Dose:20	Up	GO:0035726:common myeloid progenitor cell proliferation	1/430	8/13726	0.125	3.99012	1.52131	0.224847	0.484345	0.398802	CEACAM1	1
Week4_vs_Week0	Dose:20	Up	GO:0043615:astrocyte cell migration	1/430	8/13726	0.125	3.99012	1.52131	0.224847	0.484345	0.398802	CCL2	1
Week4_vs_Week0	Dose:20	Up	GO:0045843:negative regulation of striated muscle tissue development	1/430	8/13726	0.125	3.99012	1.52131	0.224847	0.484345	0.398802	SOX15	1
Week4_vs_Week0	Dose:20	Up	GO:0051541:elastin metabolic process	1/430	8/13726	0.125	3.99012	1.52131	0.224847	0.484345	0.398802	CTSL	1
Week4_vs_Week0	Dose:20	Up	GO:0060312:regulation of blood vessel remodeling	1/430	8/13726	0.125	3.99012	1.52131	0.224847	0.484345	0.398802	CEACAM1	1
Week4_vs_Week0	Dose:20	Up	GO:0070327:thyroid hormone transport	1/430	8/13726	0.125	3.99012	1.52131	0.224847	0.484345	0.398802	SLCO4A1	1
Week4_vs_Week0	Dose:20	Up	GO:0070593:dendrite self-avoidance	1/430	8/13726	0.125	3.99012	1.52131	0.224847	0.484345	0.398802	NEXN	1
Week4_vs_Week0	Dose:20	Up	GO:0099612:protein localization to axon	1/430	8/13726	0.125	3.99012	1.52131	0.224847	0.484345	0.398802	EPB41L3	1
Week4_vs_Week0	Dose:20	Up	GO:1901031:regulation of response to reactive oxygen species	1/430	8/13726	0.125	3.99012	1.52131	0.224847	0.484345	0.398802	GCH1	1
Week4_vs_Week0	Dose:20	Up	GO:1901862:negative regulation of muscle tissue development	1/430	8/13726	0.125	3.99012	1.52131	0.224847	0.484345	0.398802	SOX15	1
Week4_vs_Week0	Dose:20	Up	GO:2001214:positive regulation of vasculogenesis	1/430	8/13726	0.125	3.99012	1.52131	0.224847	0.484345	0.398802	CEACAM1	1
Week4_vs_Week0	Dose:20	Up	GO:0051402:neuron apoptotic process	10/430	241/13726	0.0414938	1.32452	0.914017	0.225099	0.484652	0.399056	GCH1/CASP7/NGFR/JAK2/KIF14/CIT/CCL2/XRCC2/MDK/PYCR1	10
Week4_vs_Week0	Dose:20	Up	GO:1901136:carbohydrate derivative catabolic process	9/430	213/13726	0.0422535	1.34877	0.92254	0.225384	0.484795	0.399173	FBXO6/CTSL/GM2A/P2RX7/SLC2A6/TYMP/ALDH1A1/SRC/HMMR	9
Week4_vs_Week0	Dose:20	Up	GO:0099565:chemical synaptic transmission, postsynaptic	4/430	78/13726	0.0512821	1.63697	1.01452	0.22816	0.490053	0.403502	P2RX7/INSYN2B/SLC29A1/CHRNA5	4
Week4_vs_Week0	Dose:20	Up	GO:0034405:response to fluid shear stress	2/430	29/13726	0.0689655	2.20144	1.16471	0.230007	0.491162	0.404416	P2RX7/SRC	2
Week4_vs_Week0	Dose:20	Up	GO:0035094:response to nicotine	2/430	29/13726	0.0689655	2.20144	1.16471	0.230007	0.491162	0.404416	CHRNA5/KCNK1	2
Week4_vs_Week0	Dose:20	Up	GO:0051602:response to electrical stimulus	2/430	29/13726	0.0689655	2.20144	1.16471	0.230007	0.491162	0.404416	P2RX7/SRC	2
Week4_vs_Week0	Dose:20	Up	GO:0043470:regulation of carbohydrate catabolic process	3/430	53/13726	0.0566038	1.80685	1.05834	0.230704	0.49194	0.405056	P2RX7/SLC2A6/SRC	3
Week4_vs_Week0	Dose:20	Up	GO:0009308:amine metabolic process	4/430	79/13726	0.0506329	1.61625	0.987828	0.234906	0.498261	0.410261	IL4I1/GCH1/IDO1/IDO2	4
Week4_vs_Week0	Dose:20	Up	GO:0045190:isotype switching	3/430	54/13726	0.0555556	1.77339	1.02402	0.239073	0.503861	0.414872	PARP3/CD40/EXO1	3
Week4_vs_Week0	Dose:20	Up	GO:0040017:positive regulation of locomotion	18/430	477/13726	0.0377358	1.20456	0.817759	0.240404	0.503861	0.414872	CXCL10/CD274/SLIT2/CD40/ASCL2/SRC/JAK2/GAS6/SUCNR1/TNFAIP6/C3AR1/PDGFRB/P2RY6/ZNF703/ARHGEF39/TRPV4/CCL2/MDK	18
Week4_vs_Week0	Dose:20	Up	GO:0006730:one-carbon metabolic process	2/430	30/13726	0.0666667	2.12806	1.11231	0.241692	0.503861	0.414872	TYMS/MTHFD2	2
Week4_vs_Week0	Dose:20	Up	GO:0070741:response to interleukin-6	2/430	30/13726	0.0666667	2.12806	1.11231	0.241692	0.503861	0.414872	SRC/JAK2	2
Week4_vs_Week0	Dose:20	Up	GO:1903580:positive regulation of ATP metabolic process	2/430	30/13726	0.0666667	2.12806	1.11231	0.241692	0.503861	0.414872	P2RX7/SRC	2
Week4_vs_Week0	Dose:20	Up	GO:0080135:regulation of cellular response to stress	18/430	478/13726	0.0376569	1.20204	0.808562	0.2431	0.503861	0.414872	PARP3/GCH1/BAK1/SCARF1/RMI2/PBK/BRCA2/CHEK1/PCNA/PML/FOXM1/RAD51/POLQ/MUC1/RAD51AP1/H2AX/AUNIP/PLK1	18
Week4_vs_Week0	Dose:20	Up	GO:0170040:proteinogenic amino acid catabolic process	3/430	55/13726	0.0545455	1.74114	0.990404	0.247492	0.503861	0.414872	IL4I1/SDSL/DDO	3
Week4_vs_Week0	Dose:20	Up	GO:0000915:actomyosin contractile ring assembly	1/430	9/13726	0.111111	3.54677	1.37439	0.249145	0.503861	0.414872	ANLN	1
Week4_vs_Week0	Dose:20	Up	GO:0002024:diet induced thermogenesis	1/430	9/13726	0.111111	3.54677	1.37439	0.249145	0.503861	0.414872	TRPV4	1
Week4_vs_Week0	Dose:20	Up	GO:0002666:positive regulation of T cell tolerance induction	1/430	9/13726	0.111111	3.54677	1.37439	0.249145	0.503861	0.414872	IDO1	1
Week4_vs_Week0	Dose:20	Up	GO:0007342:fusion of sperm to egg plasma membrane involved in single fe...	1/430	9/13726	0.111111	3.54677	1.37439	0.249145	0.503861	0.414872	FOLR2	1
Week4_vs_Week0	Dose:20	Up	GO:0014842:regulation of skeletal muscle satellite cell proliferation	1/430	9/13726	0.111111	3.54677	1.37439	0.249145	0.503861	0.414872	JAK2	1
Week4_vs_Week0	Dose:20	Up	GO:0045989:positive regulation of striated muscle contraction	1/430	9/13726	0.111111	3.54677	1.37439	0.249145	0.503861	0.414872	TRPV4	1
Week4_vs_Week0	Dose:20	Up	GO:0048680:positive regulation of axon regeneration	1/430	9/13726	0.111111	3.54677	1.37439	0.249145	0.503861	0.414872	SCARF1	1
Week4_vs_Week0	Dose:20	Up	GO:0051124:synaptic assembly at neuromuscular junction	1/430	9/13726	0.111111	3.54677	1.37439	0.249145	0.503861	0.414872	AGRN	1
Week4_vs_Week0	Dose:20	Up	GO:0060973:cell migration involved in heart development	1/430	9/13726	0.111111	3.54677	1.37439	0.249145	0.503861	0.414872	PDGFRB	1
[truncated: 31,678 more rows]
