# Supplementary material for: Temporal modulation of gene expression in a controlled Schistosoma mansoni human infection model
Source: Front Immunol. 2025 Dec 16;16:1707749. doi: 10.3389/fimmu.2025.1707749 (PMC12748245; doi:10.3389/fimmu.2025.1707749)
Supplement: Supplementary file 5 [file Table5.xlsx]

## Sheet: Supplementary Table 5
Supplementary Table 5 C-Means clustering of gene expression in various subgroups
Gene	C.sex.Female	C.sex.Male	Dose.20	P.age.<25	P.sex.Female	SCAA.True	Symp.1	Meta-clusters
HEXIM2	NA	NA	1	1	1	1	1	G: 1
EFNB1	NA	NA	1	1	1	1	1	G: 1
GP9	NA	NA	1	1	1	1	1	G: 1
RIN1	NA	NA	1	1	1	1	1	G: 1
ROGDI	NA	NA	1	1	1	1	1	G: 1
VCP	NA	1	1	1	1	1	NA	G: 1
ZDHHC7	NA	1	1	1	1	1	NA	G: 1
COPA	NA	1	1	1	1	1	1	G: 1
EPDR1	NA	1	1	1	1	1	1	G: 1
CLEC4D	NA	1	1	1	1	1	NA	G: 1
SRA1	NA	1	1	1	1	1	NA	G: 1
FBXW5	NA	1	1	1	1	1	1	G: 1
SLC17A5	NA	1	1	1	1	1	NA	G: 1
C1orf216	NA	1	1	1	1	1	NA	G: 1
NOL6	NA	1	1	1	1	NA	1	G: 1
MRPS18B	NA	1	1	1	1	1	1	G: 1
RUFY1	NA	1	1	1	1	1	NA	G: 1
COPG2	NA	1	1	1	1	1	1	G: 1
USP30	NA	1	1	1	1	1	1	G: 1
HAUS8	NA	1	1	1	1	1	1	G: 1
LAMP1	NA	1	1	1	1	1	NA	G: 1
TLR4	NA	1	1	1	1	1	NA	G: 1
NDUFA2	NA	1	1	1	1	1	1	G: 1
PDGFA-DT	NA	1	1	1	1	1	NA	G: 1
HROB	NA	1	1	1	1	1	NA	G: 1
GLB1L	NA	1	1	1	1	1	NA	G: 1
POLR1G	NA	1	1	1	1	1	1	G: 1
CLPB	NA	1	1	1	1	1	1	G: 1
CDC7	NA	1	1	1	1	1	1	G: 1
LOC102724808	NA	1	1	1	NA	1	1	G: 1
PDCD1	NA	1	1	1	1	1	1	G: 1
TMEM101	NA	1	1	1	1	1	1	G: 1
GHRL	NA	1	1	1	1	1	1	G: 1
TNIP2	NA	1	1	1	1	1	1	G: 1
ZFP91	NA	1	1	1	1	1	1	G: 1
PLEKHJ1	NA	1	1	1	1	1	1	G: 1
DHRS7B	NA	1	1	1	1	1	NA	G: 1
LOC124904420	NA	1	1	1	1	1	NA	G: 1
COMTD1	NA	1	1	1	1	1	1	G: 1
TGIF2	NA	1	1	1	1	1	1	G: 1
NDUFAF3	NA	1	1	1	1	1	NA	G: 1
CMTM5	NA	1	1	1	1	1	NA	G: 1
OTUD4	NA	1	1	NA	1	1	1	G: 1
NRBP1	NA	1	1	1	1	1	1	G: 1
MCRIP1	NA	1	1	1	1	1	1	G: 1
USP6NL	NA	1	1	1	1	1	1	G: 1
ZNF366	NA	1	1	1	1	1	1	G: 1
PRMT6	NA	1	1	1	1	1	1	G: 1
GABPB1	NA	1	1	1	1	1	1	G: 1
ZNF410	NA	1	1	1	1	1	1	G: 1
TRIM69	NA	1	1	1	1	1	1	G: 1
PEX10	NA	1	NA	1	1	1	1	G: 1
CENPH	NA	1	1	1	1	1	1	G: 1
ZBTB17	NA	1	1	1	1	1	1	G: 1
PLXDC2	NA	1	1	1	1	1	NA	G: 1
TNFSF15	NA	1	1	1	1	1	NA	G: 1
LAGE3	NA	1	1	1	1	1	1	G: 1
WDR49	NA	1	1	1	1	1	1	G: 1
ANO6	NA	1	1	1	1	1	1	G: 1
NDUFV1	NA	1	1	1	1	1	1	G: 1
NCEH1	NA	1	1	1	1	1	1	G: 1
TBC1D12	NA	1	1	1	1	1	NA	G: 1
ILRUN	NA	1	1	NA	1	1	1	G: 1
COPRS	NA	1	1	1	1	NA	1	G: 1
NCAPG2	NA	1	1	1	1	1	NA	G: 1
NFKB1	NA	1	1	1	1	1	1	G: 1
TIPIN	NA	1	1	1	1	1	1	G: 1
TEDC2	NA	1	1	1	1	1	1	G: 1
MRPS35	NA	1	1	1	1	1	1	G: 1
PLS3	NA	1	1	1	1	1	1	G: 1
GPER1	NA	1	1	1	NA	1	1	G: 1
E2F4	NA	1	1	NA	1	1	1	G: 1
PLIN3	NA	1	1	1	1	1	NA	G: 1
CA2	NA	1	1	1	1	1	1	G: 1
MRTO4	NA	1	1	1	1	1	1	G: 1
CALML4	NA	1	1	1	1	1	NA	G: 1
PGAM5	NA	1	1	1	1	1	1	G: 1
LOC124904768	NA	1	1	NA	1	1	1	G: 1
SAP30	NA	1	1	1	1	1	NA	G: 1
ITPA	NA	1	1	1	1	1	1	G: 1
LRRC61	NA	1	1	1	1	1	1	G: 1
IL3RA	NA	1	1	1	1	1	NA	G: 1
PLA2G7	NA	1	1	1	1	1	1	G: 1
HPSE	NA	1	1	1	1	1	NA	G: 1
SNX8	NA	1	1	1	1	1	1	G: 1
CCL2	NA	1	1	1	1	1	1	G: 1
FGF13	NA	1	1	1	1	1	NA	G: 1
CENPI	NA	1	1	1	1	1	1	G: 1
TUFM	NA	1	1	1	1	1	1	G: 1
HYAL2	NA	1	1	1	1	1	NA	G: 1
IRF8	NA	1	1	1	1	1	1	G: 1
REEP3	1	1	1	1	1	1	1	G: 1
MCUB	1	1	1	1	1	NA	1	G: 1
RIPK1	1	1	1	1	1	1	NA	G: 1
HPF1	1	1	NA	1	1	NA	1	G: 1
ADAMDEC1	1	NA	1	1	1	1	1	G: 1
GRSF1	1	1	1	1	1	1	1	G: 1
LOC124905350	1	1	1	1	1	1	NA	G: 1
NDUFB6	1	1	1	1	1	1	1	G: 1
MFSD1	1	1	1	1	1	1	1	G: 1
CHUK	1	1	1	1	1	1	1	G: 1
NUF2	1	NA	1	1	1	1	1	G: 1
MAPK6	1	1	1	1	1	1	1	G: 1
TMX3	1	1	1	1	1	1	1	G: 1
NUDT21	1	1	1	1	1	1	1	G: 1
SHC1	1	1	1	1	1	1	1	G: 1
MAN2B1	1	NA	1	1	1	1	1	G: 1
IWS1	1	1	1	1	1	1	NA	G: 1
LOC102724023	1	1	1	1	1	1	1	G: 1
BID	1	1	1	1	1	1	NA	G: 1
NIPSNAP2	1	1	1	1	1	1	1	G: 1
TRIM38	1	1	1	1	1	1	NA	G: 1
LST1	1	1	1	1	1	1	1	G: 1
FAM91A1	1	1	1	1	1	1	1	G: 1
SCRN3	1	1	1	1	1	1	1	G: 1
SNRNP35	1	1	1	1	1	1	1	G: 1
PLAAT3	1	1	1	1	1	1	NA	G: 1
QARS1	1	1	1	1	1	1	1	G: 1
RAMAC	1	1	1	1	1	1	1	G: 1
ZEB2	1	1	1	1	1	1	1	G: 1
RPL36AL	1	1	1	1	1	1	1	G: 1
CD46	1	1	1	1	1	1	NA	G: 1
XPO1	1	1	1	1	1	1	1	G: 1
TESK2	1	1	1	1	1	1	NA	G: 1
UBR1	1	NA	1	NA	1	1	1	G: 1
STXBP2	1	NA	1	1	1	1	NA	G: 1
S100A6	1	1	1	1	1	1	NA	G: 1
ZUP1	1	1	NA	NA	1	1	1	G: 1
ECPAS	1	1	1	1	1	1	1	G: 1
EIF3B	1	1	1	1	1	1	1	G: 1
DLAT	1	1	1	1	1	1	1	G: 1
RPS19BP1	1	1	1	1	1	1	1	G: 1
CREM	1	1	1	1	1	1	1	G: 1
API5	1	1	1	1	1	1	1	G: 1
CLEC4A	1	1	1	1	1	1	NA	G: 1
LOC105373091	1	NA	NA	1	1	1	1	G: 1
MDK	1	1	1	1	1	1	NA	G: 1
TRAPPC5	1	1	1	1	1	1	1	G: 1
RAB3GAP2	1	1	1	NA	1	1	1	G: 1
LOC105375913	1	1	1	1	1	1	1	G: 1
ZMPSTE24	1	1	1	1	1	1	1	G: 1
GYG1	1	1	1	1	1	1	1	G: 1
TAF10	1	1	1	1	1	1	1	G: 1
DNAJC5B	1	NA	1	1	1	1	NA	G: 1
SLC24A4	1	NA	1	1	1	1	NA	G: 1
MRPL54	1	NA	1	1	1	1	1	G: 1
CACNA1E	1	1	1	1	1	1	NA	G: 1
GNL2	1	1	1	1	1	1	1	G: 1
TAF13	1	1	1	1	1	1	1	G: 1
LOC105377320	1	1	1	NA	1	1	NA	G: 1
PLOD3	1	NA	1	1	1	1	1	G: 1
RAB13	1	1	1	1	1	1	1	G: 1
MFSD13A	1	1	1	1	1	1	1	G: 1
DIABLO	1	1	1	1	1	1	1	G: 1
NARF-AS2	1	NA	1	1	1	1	1	G: 1
UNG	1	NA	1	1	1	NA	1	G: 1
AKAP9	1	1	1	1	1	1	1	G: 1
CEP135	1	1	1	1	1	1	1	G: 1
SART1	1	1	1	1	1	1	1	G: 1
VDAC3	1	1	1	1	1	1	1	G: 1
DNAJA2	1	1	1	1	1	1	1	G: 1
PKN1	1	NA	1	1	1	1	1	G: 1
HCFC1R1	1	NA	1	1	1	NA	1	G: 1
SLC26A8	1	1	1	1	1	1	NA	G: 1
BROX	1	1	1	1	1	1	1	G: 1
ARMC6	1	1	1	1	1	1	1	G: 1
GCC1	1	NA	1	1	1	1	1	G: 1
CARS1	1	NA	1	1	1	1	NA	G: 1
ERI2	1	1	NA	1	1	1	1	G: 1
CLEC2B	1	1	1	1	1	1	1	G: 1
SNW1	1	1	1	1	1	1	1	G: 1
ABRAXAS2	1	1	1	1	1	1	NA	G: 1
GBA	1	NA	1	1	1	1	NA	G: 1
TXNL1	1	1	1	1	1	1	1	G: 1
TADA3	1	NA	1	1	1	1	1	G: 1
EPS15	1	1	1	1	1	1	1	G: 1
CYRIB	1	1	1	1	1	1	NA	G: 1
LDLR	1	1	1	1	1	1	1	G: 1
FUNDC1	1	1	1	1	1	1	1	G: 1
NDUFB4	1	1	1	1	1	1	1	G: 1
IMP4	1	NA	1	1	1	NA	1	G: 1
CDV3	1	1	1	1	1	1	1	G: 1
ZNHIT1	1	1	1	1	1	1	1	G: 1
ADO	1	1	1	1	1	1	1	G: 1
TMED2	1	1	1	1	1	1	1	G: 1
SHMT2	1	1	1	1	1	1	1	G: 1
MIS18BP1	1	1	1	1	1	1	1	G: 1
ENTPD6	1	NA	1	1	1	1	1	G: 1
NKIRAS2	1	1	1	1	1	1	1	G: 1
ISOC1	1	NA	1	1	NA	1	1	G: 1
SLFN12	1	1	1	1	1	1	1	G: 1
LRRC45	1	NA	1	1	1	NA	1	G: 1
FARSA	1	1	1	1	1	1	1	G: 1
ZW10	1	1	1	1	1	1	1	G: 1
ASAH1	1	1	NA	1	1	1	NA	G: 1
WDR44	1	NA	1	1	1	1	1	G: 1
RBBP7	1	1	1	1	1	1	1	G: 1
GNA13	1	1	1	1	1	1	1	G: 1
RPN2	1	1	1	1	1	1	1	G: 1
MTMR4	1	1	1	1	1	1	1	G: 1
TAF8	1	1	1	NA	1	1	1	G: 1
S100A10	1	NA	1	1	1	1	1	G: 1
WDR83OS	1	1	1	1	1	1	1	G: 1
LOC105378969	1	1	1	1	1	1	1	G: 1
CHN2	1	1	1	1	1	1	1	G: 1
IL10RB	1	1	1	1	1	1	NA	G: 1
ARL6IP4	1	1	1	1	1	1	1	G: 1
HSP90B1	1	NA	1	1	1	1	1	G: 1
PRLR	1	1	1	1	1	1	1	G: 1
ZNF622	1	1	1	1	1	1	1	G: 1
HCAR3	1	1	1	NA	1	1	NA	G: 1
UBE2D3	1	1	1	1	1	1	1	G: 1
GATB	1	1	1	1	1	1	1	G: 1
EIF2B2	1	1	1	1	1	1	1	G: 1
FAM88C	1	NA	1	1	1	1	NA	G: 1
MTMR14	1	NA	1	1	1	1	NA	G: 1
MLX	1	1	1	1	1	1	1	G: 1
MARS1	1	1	1	1	1	1	NA	G: 1
CBWD2	1	1	1	1	1	1	1	G: 1
FEM1C	1	1	1	1	1	1	NA	G: 1
PCCB	1	1	1	1	1	1	1	G: 1
MTLN	1	1	1	1	1	1	1	G: 1
ENSA	1	1	1	1	1	1	1	G: 1
HERC6	1	NA	1	NA	1	1	1	G: 1
GOLPH3	1	1	1	1	1	1	1	G: 1
CD63-AS1	1	1	1	1	NA	1	1	G: 1
PHB2	1	1	1	1	1	1	1	G: 1
UBE2N	1	1	1	1	1	1	1	G: 1
SEC13	1	1	1	1	1	1	1	G: 1
ELP5	1	1	1	1	1	1	1	G: 1
HNMT	1	1	1	1	1	1	1	G: 1
CYLD	1	1	NA	NA	1	1	1	G: 1
CD59	1	1	1	1	1	1	NA	G: 1
PDHB	1	1	1	1	1	1	1	G: 1
TTYH2	1	NA	1	1	1	1	1	G: 1
LENG9	1	1	1	1	1	1	1	G: 1
HMG20B	1	1	1	1	1	1	1	G: 1
DNM1L	1	1	1	1	1	1	1	G: 1
GMPR2	1	1	1	1	1	1	NA	G: 1
F3	1	1	1	1	1	1	1	G: 1
OSCAR	1	NA	1	1	1	1	NA	G: 1
PAK1	1	1	1	1	1	1	1	G: 1
TMEM167B	1	1	1	1	1	1	1	G: 1
RBM7	1	1	1	1	1	1	1	G: 1
POLDIP2	1	1	1	1	1	1	1	G: 1
UBE2E1	1	1	1	1	1	1	1	G: 1
LOC124905128	1	1	1	1	1	1	1	G: 1
TMEM9B	1	1	1	1	1	1	1	G: 1
VPS25	1	1	1	1	1	1	1	G: 1
DNASE2	1	NA	1	1	1	1	1	G: 1
FBXL5	1	1	1	1	1	1	NA	G: 1
DERA	1	1	1	1	1	1	1	G: 1
IFI27	1	1	1	1	1	1	1	G: 1
TOR4A	1	1	1	1	1	1	1	G: 1
CCP110	1	1	1	1	1	1	1	G: 1
ITFG1	1	1	1	1	1	1	NA	G: 1
LINC00513	1	1	NA	1	1	1	1	G: 1
IPO7	1	1	1	1	1	1	1	G: 1
SERPINB1	1	1	1	1	1	1	NA	G: 1
H1-0	1	1	1	1	1	1	1	G: 1
LAMTOR1	1	1	1	1	1	1	1	G: 1
SF3B2	1	NA	1	1	1	1	1	G: 1
ACADS	1	1	1	1	1	1	1	G: 1
MPG	1	1	1	1	1	1	1	G: 1
VHL	1	1	1	1	1	1	1	G: 1
RBM10	1	1	1	1	1	1	1	G: 1
MAP3K8	1	1	1	1	1	1	1	G: 1
MAF	1	1	1	1	1	1	1	G: 1
AKIP1	1	1	1	1	1	1	1	G: 1
TXLNB	1	1	1	1	1	1	NA	G: 1
CDKN3	1	1	1	1	1	1	1	G: 1
MRFAP1	1	1	1	1	1	1	1	G: 1
SLC50A1	1	1	1	1	1	1	NA	G: 1
LOC107984251	1	1	1	NA	1	1	1	G: 1
SETDB1	1	1	1	1	1	1	1	G: 1
PLSCR2	1	1	1	1	1	1	1	G: 1
GATA2-AS1	1	1	1	1	1	1	NA	G: 1
MICOS13	1	1	1	1	1	1	1	G: 1
TATDN3	1	1	1	1	1	1	1	G: 1
RAB5IF	1	1	1	1	1	1	1	G: 1
MDH1	1	1	1	1	1	1	1	G: 1
DHCR24	1	1	1	1	1	1	1	G: 1
STX4	1	1	1	1	1	1	1	G: 1
UFC1	1	1	1	1	1	1	1	G: 1
GASK1B-AS1	1	1	1	NA	1	1	1	G: 1
ARF3	1	NA	1	1	1	1	NA	G: 1
UBXN1	1	1	1	1	1	1	1	G: 1
JAGN1	1	NA	1	1	1	NA	1	G: 1
TTC26	1	1	1	NA	1	1	NA	G: 1
JPH4	1	1	1	1	1	1	1	G: 1
PRDM1	1	1	1	NA	1	1	NA	G: 1
SEC24D	1	1	1	NA	1	1	1	G: 1
CTLA4	1	1	1	1	1	1	1	G: 1
OS9	1	1	1	1	1	1	NA	G: 1
GORASP1	1	NA	1	1	1	1	1	G: 1
PLOD2	1	1	1	NA	1	1	1	G: 1
STX5	1	1	1	1	1	1	1	G: 1
ORC6	1	1	1	1	1	1	NA	G: 1
H1-4	1	1	1	1	1	1	1	G: 1
HNRNPL	1	1	1	1	1	1	1	G: 1
EMC4	1	1	1	1	1	1	1	G: 1
TMEM147	1	1	1	1	1	1	1	G: 1
ARL13B	1	1	1	1	1	1	1	G: 1
CHCHD2	1	1	1	1	1	1	1	G: 1
MAD2L1BP	1	1	1	1	1	1	1	G: 1
CLEC11A	1	1	1	1	1	1	1	G: 1
C12orf75	1	1	1	1	1	1	1	G: 1
STK24-AS1	1	1	1	1	1	1	1	G: 1
YTHDF2	1	1	1	1	1	1	1	G: 1
SAC3D1	1	NA	1	1	1	1	NA	G: 1
C1GALT1C1	1	1	1	1	1	1	1	G: 1
ZNF438	1	1	1	NA	1	1	NA	G: 1
LINC02246	1	NA	1	1	NA	1	1	G: 1
SMARCA5	1	1	1	1	1	1	1	G: 1
RPAP3	1	1	NA	1	1	1	1	G: 1
URM1	1	1	1	1	1	1	NA	G: 1
PAF1	1	1	1	1	1	1	1	G: 1
SMU1	1	1	1	1	1	1	1	G: 1
APEX2	1	1	1	1	1	1	1	G: 1
SNUPN	1	1	1	1	1	1	1	G: 1
PSRC1	1	NA	1	1	NA	1	1	G: 1
USP33	1	1	1	1	1	1	1	G: 1
PNPO	1	1	1	1	1	1	1	G: 1
YIPF5	1	1	1	1	1	1	1	G: 1
YWHAZ	1	1	1	1	1	1	1	G: 1
MPZL2	1	1	1	1	1	1	NA	G: 1
LOC105371763	1	NA	1	1	1	1	1	G: 1
CHRNA5	1	1	1	1	1	1	1	G: 1
LOC105369299	1	1	NA	NA	1	1	1	G: 1
TMED1	1	1	1	1	1	1	1	G: 1
RAB31	1	1	1	1	1	1	NA	G: 1
NUP50-DT	1	1	1	1	1	1	NA	G: 1
G3BP2	1	1	1	1	1	1	1	G: 1
LINC01637	1	1	1	1	1	1	NA	G: 1
SMC3	1	1	NA	1	1	NA	1	G: 1
RGL1	1	1	1	1	1	1	1	G: 1
LOC100129066	1	1	1	1	1	1	NA	G: 1
PTP4A1	1	1	1	1	1	1	NA	G: 1
B4GALT5	1	1	1	1	1	1	NA	G: 1
POGLUT2	1	1	1	1	1	1	1	G: 1
CSF1R	1	NA	1	1	1	1	1	G: 1
HK3	1	1	NA	NA	1	1	1	G: 1
H3-3A	1	NA	1	1	1	1	NA	G: 1
TOR1A	1	1	1	1	1	1	1	G: 1
MRPL52	1	1	1	1	1	1	1	G: 1
PSMA2	1	1	1	1	1	1	1	G: 1
SLC25A25	1	NA	1	1	1	NA	1	G: 1
POLR2G	1	1	1	1	1	1	1	G: 1
NIPA2	1	1	1	1	1	1	1	G: 1
RNF144B	1	1	1	1	1	1	NA	G: 1
MAPKAP1	1	NA	1	1	1	1	1	G: 1
ZWILCH	1	1	1	1	1	1	1	G: 1
HMGB3	1	1	1	1	1	1	1	G: 1
PRADC1	1	1	1	1	1	1	1	G: 1
VAV1	1	NA	1	1	1	1	NA	G: 1
RIC8A	1	1	1	1	1	1	1	G: 1
MRPL58	1	1	1	1	1	1	1	G: 1
RENBP	1	1	1	1	1	1	NA	G: 1
LOC102725228	1	1	1	1	1	1	1	G: 1
LGALS8	1	1	1	1	1	1	1	G: 1
RAB8B	1	1	1	1	1	1	1	G: 1
BTBD3	1	1	1	1	1	1	1	G: 1
DNAJC14	1	1	1	1	1	1	1	G: 1
MYBL2	1	1	1	1	1	1	1	G: 1
RCAN1	1	1	1	1	1	1	1	G: 1
RDX	1	NA	1	1	1	1	1	G: 1
LINC00877	1	1	1	NA	1	1	NA	G: 1
LOC124901281	1	1	1	1	1	1	NA	G: 1
TOMM40L	1	1	1	1	1	1	1	G: 1
ATRAID	1	1	1	1	1	1	1	G: 1
RFC4	1	1	1	1	1	NA	1	G: 1
DUT	1	1	1	1	1	1	1	G: 1
SIPA1L1	1	1	1	1	1	1	NA	G: 1
PES1	1	1	1	1	1	1	1	G: 1
IARS2	1	NA	1	1	1	1	1	G: 1
CLIC1	1	1	1	1	1	1	NA	G: 1
NECAP1	1	1	1	1	1	1	NA	G: 1
ECH1	1	NA	1	1	1	1	1	G: 1
TBL2	1	1	1	1	1	1	1	G: 1
SF3B5	1	1	1	1	1	1	1	G: 1
METTL13	1	1	1	1	1	1	NA	G: 1
SARS1	1	1	1	1	1	1	NA	G: 1
PDCL3	1	1	1	1	1	1	1	G: 1
LOC107985568	1	1	1	1	1	1	NA	G: 1
CD2BP2	1	1	1	1	1	1	1	G: 1
MOB1B	1	1	1	1	1	1	NA	G: 1
TOR1AIP1	1	1	1	1	1	1	1	G: 1
TEDC2-AS1	1	NA	1	1	1	1	NA	G: 1
KIAA1109	1	1	1	NA	1	1	1	G: 1
UTP14A	1	1	1	1	1	1	1	G: 1
PGAM1	1	1	1	1	1	1	1	G: 1
VAMP8	1	1	1	1	1	1	1	G: 1
CEBPG	1	1	1	1	1	1	1	G: 1
PTP4A2	1	1	1	1	1	1	1	G: 1
SNAPC2	1	1	1	1	1	1	1	G: 1
SH3BGRL	1	1	1	1	1	1	1	G: 1
CIP2A	1	NA	1	1	1	NA	1	G: 1
DNMT1	1	1	1	1	1	NA	1	G: 1
SSNA1	1	1	1	1	1	1	1	G: 1
FFAR2	1	1	1	1	1	1	NA	G: 1
LOC105370152	1	NA	1	1	1	1	1	G: 1
YIF1B	1	1	1	1	1	1	1	G: 1
SPNS1	1	NA	1	1	1	1	1	G: 1
H2BU1	1	1	1	1	1	1	1	G: 1
LOC124903921	1	1	1	1	1	1	1	G: 1
NUP205	1	1	1	1	1	1	1	G: 1
SRSF2	1	1	1	1	1	1	1	G: 1
MILR1	1	1	1	1	1	1	1	G: 1
DHX15	1	1	1	1	1	1	1	G: 1
CX3CR1	1	1	1	1	1	1	1	G: 1
UBC	1	1	1	1	1	1	1	G: 1
TIMM17A	1	1	1	1	1	1	1	G: 1
RAB32	1	1	1	1	1	1	NA	G: 1
SPOP	1	1	1	1	1	1	1	G: 1
NAB1	1	1	1	1	1	1	1	G: 1
UEVLD	1	1	1	1	1	1	1	G: 1
IL18	1	1	1	1	1	1	1	G: 1
SEC61B	1	1	1	1	1	1	1	G: 1
GLO1	1	1	1	1	1	1	1	G: 1
PPP1R14B	1	1	1	1	1	1	1	G: 1
TRAPPC3	1	1	1	1	1	1	1	G: 1
MRPS34	1	1	1	1	1	1	1	G: 1
SUMO2	1	1	1	1	1	1	1	G: 1
SMS	1	1	1	1	1	1	1	G: 1
POLDIP3	1	1	1	1	1	1	1	G: 1
RHOQ	1	1	NA	1	1	1	1	G: 1
ANKDD1A	1	NA	1	1	1	NA	1	G: 1
BLZF1	1	1	NA	NA	1	1	1	G: 1
LOC102723663	1	1	1	1	NA	1	NA	G: 1
SP110	1	1	1	1	1	1	NA	G: 1
S100A4	1	NA	1	1	1	1	1	G: 1
ABHD3	1	1	1	1	1	1	NA	G: 1
SLC40A1	1	1	1	1	1	1	NA	G: 1
ACO2	1	1	1	1	1	1	1	G: 1
GAS2L3	1	1	1	1	1	1	1	G: 1
CLEC5A	1	1	1	1	1	1	NA	G: 1
CUL2	1	1	1	1	1	1	1	G: 1
GSS	1	1	1	1	1	1	1	G: 1
MAN2A1	1	1	1	1	1	1	NA	G: 1
CARS2	1	1	1	1	1	1	1	G: 1
RALY	1	1	1	1	1	1	1	G: 1
RP2	1	1	1	1	1	1	1	G: 1
FAM20C	1	1	1	1	1	1	NA	G: 1
TACO1	1	1	1	1	1	1	1	G: 1
STRAP	1	1	1	1	1	1	1	G: 1
DDX54	1	NA	1	1	1	NA	1	G: 1
CD151	1	1	1	1	1	1	1	G: 1
CRELD2	1	1	1	1	1	1	1	G: 1
PTK2B	1	1	1	1	1	1	NA	G: 1
CHAF1A	1	1	1	1	1	1	1	G: 1
RNASEL	1	1	1	1	1	1	NA	G: 1
NPTN	1	1	1	1	1	1	NA	G: 1
C4orf3	1	1	1	1	1	1	1	G: 1
ORMDL2	1	1	1	1	1	1	1	G: 1
DYNC2I2	1	NA	1	1	1	1	1	G: 1
NDUFB11	1	1	1	1	1	1	1	G: 1
MGAT2	1	1	1	1	1	1	1	G: 1
NIT1	1	1	1	1	1	1	1	G: 1
MGC16275	1	NA	1	1	1	1	1	G: 1
RAD23B	1	1	1	1	1	1	NA	G: 1
DHX8	1	1	1	1	1	1	NA	G: 1
SPTSSA	1	1	1	1	1	1	1	G: 1
ADAMTSL4	1	NA	1	1	1	1	1	G: 1
GLMP	1	NA	1	1	NA	1	1	G: 1
KDM1B	1	1	1	1	1	1	1	G: 1
WDR1	1	1	1	1	1	1	1	G: 1
PARPBP	1	1	1	1	1	1	1	G: 1
CHCHD3	1	1	1	1	1	1	1	G: 1
SMAD1	1	NA	1	1	1	1	NA	G: 1
PSMG1	1	1	1	1	1	NA	1	G: 1
GRIPAP1	1	1	1	1	1	1	1	G: 1
NUP58	1	1	1	1	1	1	NA	G: 1
PSMA6	1	1	1	1	1	1	1	G: 1
MYCL	1	NA	1	1	1	1	1	G: 1
ARPC1A	1	1	1	1	1	1	1	G: 1
EIF3D	1	1	1	1	1	1	1	G: 1
RECQL	1	1	1	1	1	1	1	G: 1
RRP9	1	1	1	1	1	NA	1	G: 1
SOWAHC	1	NA	1	1	1	1	1	G: 1
LIMS1	1	1	1	1	1	1	1	G: 1
DYNLL1	1	1	1	1	1	1	1	G: 1
HORMAD1	1	1	1	1	NA	1	NA	G: 1
AP1B1	1	1	1	1	1	1	1	G: 1
HHEX	1	1	1	1	1	1	1	G: 1
SRGAP2C	1	1	1	1	1	1	1	G: 1
EBP	1	1	1	1	1	1	1	G: 1
ROCK2	1	1	1	1	1	1	1	G: 1
LINC02605	1	1	NA	1	1	1	NA	G: 1
MPND	1	1	1	1	1	1	1	G: 1
SGO2	1	1	1	1	1	1	NA	G: 1
UTRN	1	1	1	NA	1	1	1	G: 1
ACAT1	1	1	1	1	1	1	1	G: 1
GSDMC	1	1	1	1	1	1	NA	G: 1
ABHD16A	1	1	1	1	1	1	1	G: 1
USP30-AS1	1	1	1	NA	1	1	NA	G: 1
KIAA0895L	1	1	1	1	1	1	1	G: 1
TIPRL	1	1	1	1	1	1	1	G: 1
TMEM30A	1	1	1	1	1	1	1	G: 1
LINC00900	1	NA	1	1	1	1	1	G: 1
ZHX1	1	1	1	1	1	1	1	G: 1
ERCC6L	1	1	1	1	1	1	1	G: 1
BCL10	1	1	1	1	1	1	1	G: 1
TGFBI	1	NA	1	1	1	1	NA	G: 1
COA3	1	1	1	1	1	1	1	G: 1
TGS1	1	1	1	1	1	1	1	G: 1
SLC39A7	1	1	1	1	1	1	1	G: 1
PRR13	1	NA	NA	1	1	1	1	G: 1
HNRNPR	1	1	1	1	1	1	1	G: 1
PTGES3	1	1	1	1	1	1	1	G: 1
UBE2D1	1	1	1	1	1	1	NA	G: 1
SARS2	1	NA	1	1	1	NA	1	G: 1
PWWP2B	1	NA	1	1	NA	1	1	G: 1
CSNK1A1	1	1	1	1	1	1	1	G: 1
RFC2	1	1	1	1	1	1	1	G: 1
OSM	1	1	1	NA	1	1	NA	G: 1
HK1	1	1	1	1	1	1	1	G: 1
PANK2	1	1	1	1	1	1	1	G: 1
PPP1CC	1	1	1	1	1	1	1	G: 1
CHMP5	1	1	1	1	1	1	1	G: 1
PSMB1	1	1	1	1	1	1	1	G: 1
CEBPB	1	NA	1	1	1	1	NA	G: 1
SEC23IP	1	1	1	1	1	1	1	G: 1
ARL6IP5	1	1	1	1	1	1	1	G: 1
TMEM208	1	1	1	1	1	1	1	G: 1
DNAJB12	1	NA	1	1	1	1	1	G: 1
FABP5	1	1	1	1	1	1	NA	G: 1
KREMEN1	1	1	1	1	1	1	NA	G: 1
SMPDL3A	1	1	1	1	1	1	1	G: 1
MIR34AHG	1	1	1	1	1	1	1	G: 1
TAGLN	1	NA	1	1	1	1	1	G: 1
TIMM50	1	1	1	1	1	1	1	G: 1
MYL12A	1	1	1	1	1	1	1	G: 1
LRRC32	1	1	1	1	1	1	1	G: 1
NOC2L	1	NA	1	1	1	NA	1	G: 1
SCAANT1	1	1	1	1	1	1	1	G: 1
RAB1A	1	1	1	1	1	1	1	G: 1
SLC27A2	1	1	1	1	1	1	1	G: 1
PPP5C	1	1	1	1	1	NA	1	G: 1
RFXANK	1	1	1	1	1	1	1	G: 1
EIF4G3	1	1	1	NA	1	1	1	G: 1
CARD9	1	1	1	1	1	1	1	G: 1
MTFP1	1	NA	1	1	1	1	1	G: 1
SIL1	1	1	1	1	1	1	1	G: 1
LOC124906166	1	1	1	1	NA	1	NA	G: 1
LINC01410	1	1	1	1	1	1	1	G: 1
AGTRAP	1	1	1	1	1	1	1	G: 1
SSB	1	1	1	1	1	1	1	G: 1
CLCN7	1	1	1	1	1	1	1	G: 1
PTDSS1	1	1	1	1	1	1	1	G: 1
XRCC5	1	1	1	1	1	1	1	G: 1
RNF138	1	1	1	1	1	1	1	G: 1
AUP1	1	1	1	1	1	1	1	G: 1
SPTY2D1	1	1	1	1	1	1	NA	G: 1
C18orf25	1	1	1	1	1	1	1	G: 1
MPEG1	1	NA	1	1	1	1	1	G: 1
ZG16B	1	NA	1	1	1	1	1	G: 1
POP7	1	1	1	1	1	1	1	G: 1
GIMAP2	1	1	1	1	1	1	1	G: 1
C9orf72	1	1	1	1	1	1	NA	G: 1
TMSB4X	1	1	1	1	1	1	1	G: 1
P4HA2	1	1	1	1	1	1	NA	G: 1
ACSL3	1	1	1	1	1	1	1	G: 1
GLIPR2	1	1	1	1	1	1	1	G: 1
RANBP1	1	1	1	1	1	1	1	G: 1
FHIP2A	1	1	1	1	1	1	NA	G: 1
ARL2	1	1	1	1	1	1	1	G: 1
ARF1	1	1	1	1	1	1	1	G: 1
MASTL	1	1	1	1	1	1	1	G: 1
HSPA5	1	1	1	1	1	1	NA	G: 1
BUD31	1	1	1	1	1	1	1	G: 1
GUCY1B1	1	1	1	1	1	1	1	G: 1
MPC1	1	1	1	1	1	1	1	G: 1
VPS26C	1	1	1	1	1	1	1	G: 1
ELOVL1	1	NA	1	1	1	1	1	G: 1
SERBP1	1	1	1	1	1	1	1	G: 1
KNTC1	1	1	1	1	1	1	1	G: 1
ATP6V1H	1	1	1	1	1	1	1	G: 1
NIP7	1	1	1	1	1	1	1	G: 1
RNF20	1	1	1	1	1	1	1	G: 1
NUDT16	1	1	1	1	1	1	1	G: 1
NELFE	1	1	1	1	1	1	1	G: 1
LOC124909415	1	1	1	1	1	1	NA	G: 1
DAXX	1	NA	1	1	1	NA	1	G: 1
PDE6D	1	1	1	1	1	1	1	G: 1
NDUFB10	1	1	1	1	1	1	1	G: 1
RNF6	1	1	1	1	1	1	1	G: 1
MLH1	1	1	1	1	1	1	1	G: 1
NEDD8	1	1	1	1	1	1	1	G: 1
DDX49	1	1	1	1	1	1	1	G: 1
CACYBP	1	1	1	1	1	1	1	G: 1
CCT4	1	1	1	1	1	1	1	G: 1
PRELID3B	1	1	1	1	1	1	1	G: 1
N4BP2L1	1	1	1	1	1	1	1	G: 1
TMEM60	1	1	1	1	1	1	1	G: 1
STAT3	1	1	1	1	1	1	NA	G: 1
AFG3L2	1	1	1	1	1	NA	1	G: 1
ACTR3	1	1	1	1	1	1	1	G: 1
CCDC124	1	NA	1	1	1	NA	1	G: 1
SUPT16H	1	1	1	1	1	1	1	G: 1
GNPDA1	1	NA	1	1	1	1	1	G: 1
KHDRBS1	1	NA	1	1	1	1	1	G: 1
STOML2	1	1	1	1	1	1	1	G: 1
ZNF200	1	1	1	1	1	1	1	G: 1
GPKOW	1	1	1	1	1	1	1	G: 1
PLCB3	1	1	1	1	1	1	1	G: 1
RAP2C	1	1	1	1	1	1	1	G: 1
ETHE1	1	1	1	1	1	1	1	G: 1
CD164	1	1	1	1	1	1	1	G: 1
P2RY12	1	1	1	1	1	1	1	G: 1
ACAT2	1	1	1	1	1	1	1	G: 1
BTBD1	1	1	1	1	1	1	1	G: 1
CHCHD10	1	1	1	1	1	1	1	G: 1
ABRACL	1	1	1	1	1	1	1	G: 1
QTRT2	1	1	1	1	1	1	1	G: 1
UVRAG	1	1	1	NA	1	1	NA	G: 1
DCTPP1	1	1	1	1	1	1	1	G: 1
NAPRT	1	1	1	1	1	1	NA	G: 1
NDUFAB1	1	1	1	1	1	1	1	G: 1
ACLY	1	1	1	1	1	1	1	G: 1
OTULINL	1	NA	1	1	1	1	NA	G: 1
ARFGAP2	1	NA	1	1	1	1	1	G: 1
EIF3G	1	1	1	1	1	1	1	G: 1
IK	1	1	1	1	1	1	1	G: 1
NUDT22	1	1	1	1	1	1	1	G: 1
NR1H2	1	1	1	1	1	1	1	G: 1
FEZ2	1	1	1	1	1	1	1	G: 1
WSB1	1	1	1	NA	1	1	NA	G: 1
ADCY7	1	1	1	1	1	1	1	G: 1
SMCHD1	1	1	1	1	1	1	NA	G: 1
LINC00324	1	1	1	1	1	1	1	G: 1
ATP6V1E1	1	1	1	1	1	1	1	G: 1
FAM135A	1	1	1	1	1	1	1	G: 1
NT5C	1	NA	1	1	1	NA	1	G: 1
MIEN1	1	1	1	1	1	1	1	G: 1
PPP2CA	1	1	1	1	1	1	1	G: 1
DHX32	1	1	1	1	1	1	1	G: 1
SNAPIN	1	1	1	1	1	1	1	G: 1
ITPKC	1	1	1	1	1	1	NA	G: 1
LSM2	1	1	1	1	1	1	1	G: 1
H2BC4	1	1	1	1	1	1	1	G: 1
KIF18A	1	1	1	1	1	1	1	G: 1
TRAF7	1	NA	1	1	1	1	1	G: 1
EPS8	1	1	1	1	1	1	1	G: 1
CPSF2	1	1	1	1	1	1	1	G: 1
C6orf47	1	1	1	1	1	1	1	G: 1
EIF2B1	1	1	1	1	1	1	1	G: 1
SMG8	1	1	1	1	1	1	1	G: 1
LASP1	1	NA	1	1	1	1	NA	G: 1
KYNU	1	1	1	1	1	1	1	G: 1
COX4I1	1	1	1	1	1	1	1	G: 1
VPS45	1	1	1	1	1	1	1	G: 1
PRCP	1	1	1	1	1	1	1	G: 1
NOP56	1	1	1	1	1	NA	1	G: 1
ACTA2	1	1	1	NA	1	1	1	G: 1
BACH1	1	1	1	1	1	1	NA	G: 1
USP1	1	1	1	1	1	1	1	G: 1
WDR46	1	NA	1	1	1	1	NA	G: 1
GNPAT	1	1	NA	1	1	1	1	G: 1
COMMD4	1	1	1	1	1	1	1	G: 1
TBCA	1	1	1	1	1	1	1	G: 1
AIP	1	1	1	1	1	1	1	G: 1
GHITM	1	1	1	1	1	1	1	G: 1
MYDGF	1	NA	1	1	1	1	1	G: 1
RFC1	1	1	1	1	1	1	1	G: 1
WDR76	1	1	1	1	1	1	1	G: 1
UBE2A	1	1	1	1	1	1	1	G: 1
WDR18	1	NA	1	1	1	1	1	G: 1
FYB1	1	1	1	1	1	1	1	G: 1
PSMC2	1	1	1	1	1	1	1	G: 1
TM9SF2	1	1	1	1	1	1	1	G: 1
PYM1	1	1	1	1	1	1	1	G: 1
ATAD2	1	1	1	1	1	1	1	G: 1
CISD3	1	1	1	1	1	1	1	G: 1
GLE1	1	1	1	1	1	1	1	G: 1
GZMB	1	NA	1	1	1	1	1	G: 1
AKIRIN2	1	NA	1	1	1	1	NA	G: 1
EMC7	1	1	1	1	1	1	1	G: 1
MS4A6A	1	1	1	1	1	1	1	G: 1
ZC3HAV1	1	1	1	1	1	1	NA	G: 1
SNX6	1	1	1	1	1	1	1	G: 1
SMIM15	1	1	1	1	1	1	1	G: 1
ELMO2	1	1	1	1	1	1	1	G: 1
PRPF31	1	1	1	1	1	1	1	G: 1
DMAC2	1	1	1	1	1	1	1	G: 1
GTF2A2	1	1	1	1	1	1	1	G: 1
ATP6V1F	1	1	1	1	1	1	1	G: 1
MED18	1	1	1	1	1	1	1	G: 1
GALNT3	1	1	1	1	1	1	NA	G: 1
NANP	1	1	1	1	1	1	1	G: 1
FMR1	1	1	1	1	1	1	1	G: 1
ATXN7L3	1	NA	1	1	1	1	NA	G: 1
SASH1	1	1	1	1	1	1	1	G: 1
AAR2	1	NA	1	1	1	1	NA	G: 1
CYBA	1	1	1	1	1	1	1	G: 1
CSTF2T	1	1	1	1	1	1	1	G: 1
RAN	1	1	1	1	1	1	1	G: 1
OGDH	1	1	1	1	1	1	1	G: 1
UGP2	1	1	1	1	1	1	1	G: 1
HSPH1	1	1	1	1	1	1	1	G: 1
HNRNPLL	1	1	1	1	1	1	1	G: 1
PFDN6	1	1	1	1	1	1	1	G: 1
EDF1	1	1	1	1	1	1	1	G: 1
CLCN5	1	1	1	1	1	1	1	G: 1
SCAND1	1	1	1	1	1	1	1	G: 1
THEMIS2	1	NA	1	1	1	1	NA	G: 1
NFE2L2	1	1	1	1	1	1	NA	G: 1
NIBAN2	1	1	1	1	1	1	1	G: 1
SOD2	1	1	1	NA	1	1	NA	G: 1
ZNF593	1	1	1	1	1	1	1	G: 1
LRRC20	1	1	1	1	1	1	1	G: 1
PLA2G15	1	1	1	1	1	1	1	G: 1
FANCG	1	1	1	1	1	NA	1	G: 1
LOC105373780	1	1	1	1	1	1	1	G: 1
PYCR1	1	NA	1	1	1	1	1	G: 1
KDSR	1	NA	1	1	1	1	1	G: 1
TRIM56	1	1	1	1	1	1	1	G: 1
ELK1	1	1	1	1	1	1	1	G: 1
CBFB	1	1	1	1	1	1	1	G: 1
CRYBG3	1	1	1	1	1	1	1	G: 1
SETX	1	1	1	1	1	1	1	G: 1
LOC100128059	1	1	1	1	1	1	1	G: 1
BRD7	1	1	1	1	1	1	1	G: 1
PRR16	1	1	1	NA	1	1	NA	G: 1
RALB	1	1	1	1	1	1	NA	G: 1
H2AW	1	1	1	1	1	1	1	G: 1
MMADHC	1	1	1	1	1	1	1	G: 1
VPS4A	1	1	1	1	1	1	1	G: 1
PSMD6	1	1	1	1	1	1	1	G: 1
AAGAB	1	1	1	1	1	1	1	G: 1
PFKL	1	NA	1	1	1	1	1	G: 1
TMEM205	1	1	1	1	1	1	1	G: 1
LACC1	1	1	1	1	1	1	1	G: 1
PPIB	1	1	1	1	1	1	1	G: 1
IDH3G	1	1	1	1	1	1	1	G: 1
TICAM2	1	1	1	1	1	1	1	G: 1
FERMT3	1	NA	1	1	1	1	NA	G: 1
RILPL2	1	1	1	1	1	1	1	G: 1
MTFR2	1	1	1	1	1	1	1	G: 1
KAT5	1	1	1	1	1	1	1	G: 1
NCKAP1L	1	1	1	1	1	1	1	G: 1
MTDH	1	1	1	1	1	1	1	G: 1
UTP11	1	1	1	1	1	1	1	G: 1
BANF1	1	NA	1	1	1	1	1	G: 1
LOC122526782	1	1	1	1	1	1	NA	G: 1
H4C4	1	1	1	1	1	1	1	G: 1
IRAK2	1	1	1	NA	1	1	1	G: 1
AIF1	1	1	1	1	1	1	1	G: 1
CFAP20	1	1	1	1	1	1	1	G: 1
CHMP4A	1	1	1	1	1	1	1	G: 1
HSP90AA1	1	1	1	1	1	1	1	G: 1
NDUFA12	1	1	1	1	1	1	1	G: 1
RPS6KC1	1	1	1	1	1	1	1	G: 1
NR1H3	1	1	1	1	1	1	1	G: 1
NDUFS8	1	1	1	1	1	1	1	G: 1
MRPS16	1	1	1	1	1	1	1	G: 1
XRCC2	1	1	1	1	1	1	1	G: 1
CHMP2B	1	1	1	1	1	1	1	G: 1
SRP54	1	1	1	1	1	1	1	G: 1
HDAC3	1	NA	1	1	1	1	1	G: 1
PNPT1	1	1	1	1	1	1	1	G: 1
ARPC5	1	1	1	1	1	1	1	G: 1
CDK4	1	NA	1	1	1	NA	1	G: 1
AIFM1	1	1	1	1	1	1	1	G: 1
HMGCL	1	1	1	1	1	1	1	G: 1
ZKSCAN5	1	1	1	1	1	1	1	G: 1
GALE	1	1	1	1	1	1	1	G: 1
CIAO2B	1	1	1	1	1	1	1	G: 1
DDO	1	NA	1	1	1	NA	1	G: 1
BRIP1	1	1	1	1	1	1	1	G: 1
LOC124900514	1	1	1	1	1	1	1	G: 1
UACA	1	1	1	1	1	1	1	G: 1
ATP6AP2	1	1	1	1	1	1	1	G: 1
MRPL18	1	1	1	1	1	1	1	G: 1
CD300A	1	1	1	1	1	1	NA	G: 1
RANGAP1	1	NA	1	1	1	1	1	G: 1
GNAI2	1	NA	1	1	1	1	NA	G: 1
ARF6	1	1	1	1	1	1	1	G: 1
HERPUD2	1	1	1	1	1	1	1	G: 1
CACNA1A	1	1	1	1	1	1	1	G: 1
CTNNBL1	1	1	1	1	1	1	1	G: 1
POP4	1	1	1	1	1	1	1	G: 1
UQCRC2	1	1	1	1	1	1	1	G: 1
BLOC1S1	1	1	1	1	1	1	1	G: 1
YWHAH	1	NA	1	1	1	1	1	G: 1
ST3GAL5	1	1	1	1	1	1	1	G: 1
TUBG1	1	NA	1	1	1	NA	1	G: 1
EMILIN2	1	1	1	1	1	1	NA	G: 1
H3C4	1	1	1	1	1	1	1	G: 1
CNIH4	1	1	1	1	1	1	1	G: 1
ALDH3B1	1	1	NA	NA	1	1	1	G: 1
HTATIP2	1	1	1	1	1	1	1	G: 1
HERPUD1	1	NA	1	1	1	1	1	G: 1
HAUS7	1	1	1	1	1	1	1	G: 1
CDK5	1	1	1	1	1	1	1	G: 1
GPR161	1	1	1	1	1	1	1	G: 1
NCF1	1	1	1	1	1	1	NA	G: 1
ADPGK	1	1	1	1	1	1	1	G: 1
SNRPA	1	NA	1	1	1	1	1	G: 1
BCKDHA	1	1	1	1	1	1	1	G: 1
BCKDK	1	1	1	1	1	1	1	G: 1
BECN1	1	1	1	1	1	1	1	G: 1
H4C13	1	1	1	1	1	1	1	G: 1
KCNMB1	1	1	1	1	1	1	1	G: 1
GMPPA	1	1	1	1	1	1	1	G: 1
MGAT1	1	NA	1	1	1	1	NA	G: 1
DECR1	1	1	1	1	1	1	NA	G: 1
HMGN2	1	1	1	1	1	1	1	G: 1
LYNX1	1	NA	1	1	1	NA	1	G: 1
PSAT1	1	1	1	1	1	1	1	G: 1
UBA6	1	1	1	1	1	1	1	G: 1
LINC03014	1	1	1	1	1	1	1	G: 1
BYSL	1	1	1	1	1	1	1	G: 1
ADAP1	1	1	1	1	1	1	NA	G: 1
SNRPF	1	1	1	1	1	1	1	G: 1
IFNGR2	1	NA	1	1	1	1	NA	G: 1
LYRM1	1	1	1	1	1	1	NA	G: 1
FKBP4	1	1	1	1	1	1	1	G: 1
ILF2	1	1	1	1	1	1	1	G: 1
HDX	1	1	1	1	1	1	1	G: 1
UPP1	1	1	1	1	1	1	1	G: 1
PSMA3	1	1	1	1	1	1	1	G: 1
MRPS18A	1	1	1	1	1	1	1	G: 1
FGD6	1	1	1	1	1	1	1	G: 1
SLC1A3	1	1	1	1	1	1	1	G: 1
ARCN1	1	1	1	1	1	1	1	G: 1
SMIM14	1	1	1	1	1	1	1	G: 1
P2RY1	1	1	1	1	1	1	1	G: 1
ABCF1	1	1	1	1	1	1	1	G: 1
NMT1	1	1	1	1	1	1	1	G: 1
GLB1	1	1	1	1	1	1	1	G: 1
ADAM15	1	1	1	1	1	1	1	G: 1
COPB1	1	1	1	1	1	1	1	G: 1
SEC23B	1	1	1	1	1	1	1	G: 1
PARK7	1	1	1	1	1	1	1	G: 1
EZH2	1	1	1	1	1	1	1	G: 1
GNG5	1	1	1	1	1	1	1	G: 1
CARD6	1	1	1	1	1	1	1	G: 1
SPATA2L	1	NA	1	1	1	1	1	G: 1
YWHAB	1	1	1	1	1	1	1	G: 1
PDLIM5	1	1	1	NA	1	1	1	G: 1
DSE	1	1	1	1	1	1	1	G: 1
NARS1	1	1	1	1	1	1	1	G: 1
EIF4A3	1	1	1	1	1	1	1	G: 1
PSMD2	1	1	1	1	1	1	1	G: 1
IMMT	1	1	1	1	1	1	1	G: 1
TMEM199	1	1	1	1	1	1	1	G: 1
NUDC	1	1	1	1	1	1	1	G: 1
BARD1	1	1	1	1	1	1	1	G: 1
SYT15-AS1	1	NA	1	1	1	1	NA	G: 1
CAST	1	1	1	1	1	1	NA	G: 1
RNF181	1	1	1	1	1	1	1	G: 1
TUBB4B	1	1	1	1	1	1	1	G: 1
AARS1	1	1	1	1	1	1	1	G: 1
LILRB2	1	NA	1	1	1	1	NA	G: 1
PTPN6	1	1	1	1	1	1	1	G: 1
TBC1D30	1	1	1	1	NA	1	NA	G: 1
TMED7	1	1	1	1	1	1	1	G: 1
TRIM6	1	1	1	1	1	1	NA	G: 1
OSTM1	1	1	1	1	1	1	1	G: 1
GSR	1	1	1	1	1	1	1	G: 1
GARS1	1	1	1	1	1	1	1	G: 1
CLP1	1	1	1	1	1	1	1	G: 1
KCNK13	1	1	1	1	1	1	NA	G: 1
HM13	1	1	1	1	1	1	1	G: 1
RHOA	1	1	1	1	1	1	1	G: 1
MTRF1L	1	1	1	1	1	1	1	G: 1
EFTUD2	1	1	1	NA	1	1	1	G: 1
COPG1	1	1	1	1	1	1	1	G: 1
AFF1	1	1	1	NA	1	1	NA	G: 1
PRC1	1	1	1	1	1	1	1	G: 1
HARS1	1	1	1	1	1	1	1	G: 1
SELL	1	1	1	1	1	1	1	G: 1
PLBD1	1	1	1	1	1	1	NA	G: 1
TUT7	1	1	1	1	1	1	NA	G: 1
LMO4	1	1	1	1	1	1	1	G: 1
H4C8	1	1	1	1	1	1	1	G: 1
MRPL23	1	1	1	1	1	1	1	G: 1
RPP25	1	1	1	1	1	1	1	G: 1
MAD2L1	1	1	1	1	1	1	1	G: 1
TEDC1	1	1	1	1	1	1	1	G: 1
PTPN11	1	1	1	1	1	1	1	G: 1
AGPS	1	NA	1	NA	1	1	1	G: 1
NSF	1	1	1	1	1	1	1	G: 1
C19orf38	1	1	1	1	1	1	1	G: 1
NOL7	1	1	1	1	1	1	1	G: 1
CREG1	1	NA	1	1	1	1	NA	G: 1
MX2	1	1	1	NA	1	1	NA	G: 1
TBK1	1	1	1	1	1	1	1	G: 1
ATP5PB	1	1	1	1	1	1	1	G: 1
PSMD1	1	1	1	1	1	1	1	G: 1
ARF4	1	1	1	1	1	1	1	G: 1
PIH1D1	1	1	1	1	1	1	1	G: 1
ACTR1A	1	1	1	1	1	1	1	G: 1
SH3BGRL3	1	NA	1	1	1	1	1	G: 1
LYZ	1	1	1	1	1	1	1	G: 1
LINC00623	1	1	1	1	1	1	NA	G: 1
GPS1	1	1	1	1	1	1	1	G: 1
ACTB	1	1	1	1	1	1	1	G: 1
ACSL4	1	1	1	1	1	1	1	G: 1
CD38	1	1	1	1	1	1	1	G: 1
AP1S2	1	1	1	1	1	1	1	G: 1
NLRC4	1	1	1	1	1	1	1	G: 1
STAC3	1	1	1	1	1	1	1	G: 1
TTI2	1	1	1	1	1	1	1	G: 1
MIR3945HG	1	1	1	1	1	1	NA	G: 1
HDAC1	1	1	1	1	1	1	1	G: 1
TANK	1	1	1	1	1	1	1	G: 1
PQBP1	1	1	1	1	1	1	1	G: 1
VPS41	1	1	1	1	1	1	1	G: 1
MFSD5	1	1	1	1	1	1	1	G: 1
NDUFS2	1	1	1	1	1	1	1	G: 1
C3	1	1	1	1	1	1	1	G: 1
TPM3	1	1	1	1	1	1	1	G: 1
YME1L1	1	1	1	1	1	1	1	G: 1
FTSJ3	1	1	1	1	1	1	1	G: 1
ARHGAP18	1	1	1	1	1	1	1	G: 1
AP1AR	1	1	1	1	1	1	1	G: 1
HNRNPM	1	NA	1	1	1	1	1	G: 1
KCNJ15	1	1	1	1	1	1	NA	G: 1
RTN4	1	1	1	1	1	1	NA	G: 1
RELB	1	1	1	1	1	1	1	G: 1
RIN2	1	NA	1	1	1	1	1	G: 1
MYOM2	1	1	1	1	1	1	1	G: 1
PSMB7	1	1	1	1	1	1	1	G: 1
PHETA2	1	1	1	1	1	1	1	G: 1
RAB3GAP1	1	1	1	1	1	1	1	G: 1
LINC01624	1	1	1	1	1	1	1	G: 1
CD63	1	1	1	1	1	1	1	G: 1
TAPBP	1	1	1	1	1	1	1	G: 1
LOC105369735	1	1	1	NA	1	1	1	G: 1
PTMA	1	1	1	1	1	1	1	G: 1
TTC1	1	1	1	1	1	1	1	G: 1
ASGR1	1	1	1	1	1	1	1	G: 1
USP5	1	1	1	1	1	1	1	G: 1
SP100	1	1	1	1	1	1	1	G: 1
FBXO5	1	1	1	1	1	1	1	G: 1
CSTF3	1	1	1	1	1	1	1	G: 1
P2RX4	1	1	1	1	1	1	1	G: 1
GNB1	1	NA	1	1	1	1	NA	G: 1
NELFCD	1	1	1	1	1	1	1	G: 1
GPATCH3	1	1	1	1	1	1	1	G: 1
GPBP1	1	1	1	1	1	1	1	G: 1
SERTAD3	1	1	1	1	1	1	1	G: 1
SMARCD2	1	1	1	1	1	1	1	G: 1
GMNN	1	1	NA	1	1	NA	1	G: 1
LACTB2	1	1	1	1	1	1	1	G: 1
EAF1	1	1	1	1	1	1	1	G: 1
RUFY3	1	1	1	1	1	1	1	G: 1
JMJD1C-AS1	1	1	1	1	1	1	1	G: 1
GET3	1	1	1	1	1	1	1	G: 1
LOC100310756	1	1	1	1	1	1	1	G: 1
NANS	1	1	1	1	1	1	1	G: 1
ARFIP1	1	1	1	1	1	1	NA	G: 1
NDUFS7	1	1	1	1	1	1	1	G: 1
HNRNPK	1	1	1	1	1	1	1	G: 1
EIF3K	1	1	1	1	1	1	1	G: 1
IER2	1	NA	1	1	1	1	1	G: 1
SKA2	1	1	1	1	1	1	1	G: 1
MED8	1	1	1	1	1	1	1	G: 1
ATP6V1B2	1	1	1	1	1	1	NA	G: 1
MRAS	1	1	1	1	1	1	1	G: 1
FGR	1	1	1	1	1	1	1	G: 1
CEP162	1	1	1	1	1	1	1	G: 1
LOC124902034	1	1	1	1	1	1	1	G: 1
GPR65	1	1	1	1	1	1	1	G: 1
NDUFA8	1	1	1	1	1	1	1	G: 1
AUNIP	1	1	1	1	1	1	1	G: 1
COX5B	1	1	1	1	1	1	1	G: 1
CD300LF	1	1	1	1	1	1	1	G: 1
AGRN	1	1	1	1	1	1	1	G: 1
SNRPC	1	1	1	1	1	1	1	G: 1
MRM2	1	1	1	1	1	1	1	G: 1
LINC02701	1	1	1	1	1	1	1	G: 1
PAICS	1	1	1	1	1	NA	1	G: 1
ACBD5	1	1	1	1	1	1	1	G: 1
PDHA1	1	1	1	1	1	1	1	G: 1
PGK1	1	1	1	1	1	1	1	G: 1
SKIL	1	1	1	1	1	1	1	G: 1
BRCA1	1	1	1	1	1	1	1	G: 1
ZNF367	1	1	1	1	1	1	1	G: 1
TBC1D8	1	1	1	1	1	1	1	G: 1
ARPC4	1	1	1	1	1	1	1	G: 1
PSMD14	1	1	1	1	1	1	1	G: 1
CCDC73	1	1	1	1	1	1	1	G: 1
NLRP3	1	NA	1	1	1	1	NA	G: 1
CANX	1	1	1	1	1	1	1	G: 1
CIR1	1	1	1	1	1	1	NA	G: 1
RAB5C	1	NA	1	1	1	1	1	G: 1
SIRT2	1	1	1	1	1	1	1	G: 1
PRPF19	1	1	1	1	1	1	1	G: 1
CD209	1	1	1	1	1	1	1	G: 1
CCR5	1	1	1	1	1	1	1	G: 1
NHLRC3	1	1	1	1	1	1	1	G: 1
ERP29	1	1	1	1	1	1	1	G: 1
ZDHHC12	1	1	1	1	1	1	1	G: 1
EIF4E2	1	1	1	1	1	1	1	G: 1
PHB1	1	1	1	1	1	1	1	G: 1
NEU1	1	1	1	1	1	1	1	G: 1
DERL1	1	1	1	1	1	1	1	G: 1
ATAD3A	1	1	1	1	1	1	1	G: 1
POC1A	1	NA	1	1	1	1	NA	G: 1
ARSD	1	1	1	1	1	1	1	G: 1
RNF217	1	1	1	1	1	1	1	G: 1
TMEM165	1	1	1	1	1	1	1	G: 1
MED12L	1	1	1	1	1	1	NA	G: 1
KIF5B	1	1	1	1	1	1	1	G: 1
C1orf43	1	1	1	1	1	1	1	G: 1
TMX1	1	1	1	1	1	1	1	G: 1
CYP4F22	1	NA	1	1	1	1	1	G: 1
CYP51A1	1	1	1	1	1	1	1	G: 1
GLCE	1	1	1	1	1	1	1	G: 1
C1QBP	1	1	1	1	1	1	1	G: 1
KLF5	1	1	1	NA	1	1	NA	G: 1
MCTP1	1	1	1	1	1	1	1	G: 1
ZMAT5	1	1	1	1	1	1	1	G: 1
MIIP	1	1	1	1	1	1	1	G: 1
BCAT1	1	1	1	1	1	1	NA	G: 1
H2AX	1	1	1	1	1	1	1	G: 1
LOC105373033	1	NA	1	1	1	1	NA	G: 1
NABP2	1	1	1	1	1	1	1	G: 1
FAM72D	1	1	1	1	1	1	1	G: 1
ADA	1	1	1	1	1	1	1	G: 1
SIGLEC1	1	1	1	1	1	1	1	G: 1
NOC4L	1	NA	1	1	1	1	1	G: 1
LOC102724968	1	1	1	1	1	1	1	G: 1
TES	1	1	1	1	1	1	1	G: 1
CENPX	1	1	1	1	1	1	1	G: 1
STOML1	1	1	1	1	1	1	1	G: 1
HMGN4	1	1	1	1	1	1	1	G: 1
ACSS2	1	1	1	1	1	1	1	G: 1
POLR2L	1	1	1	1	1	1	1	G: 1
E2F7	1	NA	1	1	1	1	1	G: 1
HELZ2	1	1	1	1	1	1	1	G: 1
RASGEF1B	1	1	1	1	1	1	1	G: 1
PGAP1	1	1	1	1	1	1	1	G: 1
ESRRA	1	1	1	1	1	1	1	G: 1
DUSP23	1	1	1	1	1	1	1	G: 1
GLA	1	1	1	1	1	1	1	G: 1
GTPBP4	1	1	1	1	1	1	1	G: 1
DDB2	1	1	1	1	1	1	1	G: 1
ETF1	1	1	1	1	1	1	1	G: 1
LINC02100	1	NA	1	1	1	1	1	G: 1
WDR83	1	1	1	1	1	1	1	G: 1
PNO1	1	1	1	1	1	1	1	G: 1
STK3	1	1	1	1	1	1	NA	G: 1
SAT2	1	1	1	1	1	1	1	G: 1
PPP4C	1	1	1	1	1	1	1	G: 1
GABARAP	1	NA	1	1	1	1	1	G: 1
CKS1B	1	1	1	1	1	1	1	G: 1
FAT2	1	1	1	1	1	1	NA	G: 1
SLC3A2	1	1	1	1	1	1	1	G: 1
PSMD4	1	1	1	1	1	1	1	G: 1
RCC1	1	1	1	1	1	1	1	G: 1
NUSAP1	1	1	1	1	1	1	1	G: 1
SRD5A1	1	1	1	1	1	1	1	G: 1
ANKFY1	1	1	1	1	1	1	1	G: 1
SLC4A1AP	1	1	1	1	1	1	1	G: 1
CSRP1	1	1	1	1	1	1	1	G: 1
IRAK1	1	NA	1	1	NA	1	1	G: 1
ARHGAP11A	1	1	1	1	1	1	1	G: 1
AATF	1	1	1	1	1	1	1	G: 1
DOK1	1	1	1	1	1	1	1	G: 1
FYTTD1	1	1	1	1	1	1	1	G: 1
PSMD11	1	1	1	1	1	1	1	G: 1
COPZ1	1	1	1	1	1	1	1	G: 1
AHSA1	1	1	1	1	1	1	1	G: 1
TMPO	1	1	1	1	1	1	1	G: 1
DCTN3	1	1	1	1	1	1	1	G: 1
VPS72	1	1	1	1	1	1	1	G: 1
TFG	1	1	1	1	1	1	1	G: 1
ANKRD13A	1	1	1	1	1	1	1	G: 1
LILRA5	1	1	1	1	1	1	1	G: 1
CREB3	1	1	1	1	1	1	1	G: 1
LOC105376266	1	1	1	1	1	1	1	G: 1
COTL1	1	1	1	1	1	1	1	G: 1
BRI3	1	1	1	1	1	1	1	G: 1
ECT2	1	1	1	1	1	1	1	G: 1
AIMP2	1	1	1	1	1	1	1	G: 1
HAVCR2	1	1	1	1	1	1	1	G: 1
BPNT2	1	1	1	1	1	1	1	G: 1
CEACAM1	1	1	1	1	1	1	NA	G: 1
UBR7	1	1	1	1	1	1	1	G: 1
C9orf64	1	1	1	1	1	1	1	G: 1
EIF2AK2	1	1	1	1	1	1	NA	G: 1
FAM72A	1	1	1	1	1	1	1	G: 1
NDUFB9	1	1	1	1	1	1	1	G: 1
CSTF2	1	1	1	1	1	1	1	G: 1
TBCB	1	1	1	1	1	1	1	G: 1
LMTK2	1	1	1	1	1	1	NA	G: 1
CENPW	1	1	1	1	1	1	1	G: 1
NDUFA13	1	1	1	1	1	1	1	G: 1
CENPA	1	1	1	1	1	1	1	G: 1
TMEM123	1	1	1	1	1	1	1	G: 1
CCNF	1	1	1	1	1	1	1	G: 1
RHOC	1	1	1	1	1	1	1	G: 1
CTSA	1	1	1	1	1	1	1	G: 1
MFSD12	1	NA	1	1	1	1	1	G: 1
UQCRFS1	1	1	1	1	1	1	1	G: 1
POLD1	1	1	1	1	1	1	1	G: 1
TLR8	1	1	1	1	1	1	NA	G: 1
PFKP	1	1	1	1	1	1	1	G: 1
PCBD1	1	NA	1	1	1	1	1	G: 1
DNAJC13	1	1	1	1	1	1	1	G: 1
COX6B1	1	1	1	1	1	1	1	G: 1
PMVK	1	1	1	1	1	1	1	G: 1
LMNB2	1	1	1	1	1	1	1	G: 1
FAM32A	1	1	1	1	1	1	1	G: 1
MND1	1	1	1	1	1	1	NA	G: 1
SRSF9	1	1	1	1	1	1	1	G: 1
HTATSF1	1	1	1	1	1	1	1	G: 1
PLEKHO2	1	1	1	1	1	1	NA	G: 1
SAE1	1	1	1	1	1	1	1	G: 1
PUF60	1	1	1	1	1	1	1	G: 1
EIF2S2	1	1	1	1	1	1	1	G: 1
HLA-E	1	1	1	1	1	1	1	G: 1
CLEC7A	1	NA	1	1	1	1	NA	G: 1
TGM2	1	1	1	1	1	1	1	G: 1
ATP6V0D1	1	NA	1	1	1	1	NA	G: 1
SEPHS2	1	1	1	1	1	1	1	G: 1
DHRS4	1	1	1	1	1	1	1	G: 1
SPTLC2	1	1	1	1	1	1	1	G: 1
ASCC3	1	1	1	1	1	1	1	G: 1
MIA3	1	1	1	1	1	1	1	G: 1
PPP1R7	1	1	1	1	1	1	1	G: 1
CPSF3	1	1	1	1	1	1	1	G: 1
DDX60L	1	1	1	1	1	1	NA	G: 1
NIPSNAP3A	1	1	1	1	1	1	1	G: 1
AP1S1	1	1	1	1	1	1	1	G: 1
HSPA9	1	1	1	1	1	1	1	G: 1
CDK2	1	NA	1	1	1	1	NA	G: 1
H2BC7	1	1	1	1	1	1	1	G: 1
C4BPA	1	NA	1	1	1	1	1	G: 1
ADAR	1	1	1	1	1	1	1	G: 1
YKT6	1	1	1	1	1	1	1	G: 1
LRRK2	1	1	1	1	1	1	NA	G: 1
MRPL10	1	1	1	1	1	1	1	G: 1
SMC4	1	1	1	1	1	1	1	G: 1
TNFAIP3	1	1	1	1	1	1	1	G: 1
ATG101	1	1	1	1	1	1	1	G: 1
BAX	1	NA	1	1	1	1	1	G: 1
ZNF672	1	1	1	1	1	1	1	G: 1
PPP1R11	1	NA	1	1	1	1	1	G: 1
MLKL	1	1	1	1	1	1	1	G: 1
DHRS12	1	1	1	1	1	1	NA	G: 1
CTSB	1	1	1	1	1	1	1	G: 1
CASP5	1	1	1	1	1	1	1	G: 1
HADHB	1	1	1	1	1	1	1	G: 1
SASH3	1	1	1	1	1	1	1	G: 1
IRF2	1	1	1	1	1	1	1	G: 1
COPB2	1	1	1	1	1	1	1	G: 1
GSAP	1	1	1	1	1	1	1	G: 1
UBE2T	1	1	1	1	1	1	1	G: 1
TNS3	1	1	1	1	1	1	1	G: 1
MCM7	1	1	1	1	1	1	1	G: 1
CRYBG1	1	1	1	1	1	1	NA	G: 1
GK	1	1	1	1	1	1	NA	G: 1
ALPK1	1	1	1	1	1	1	NA	G: 1
FAM8A1	1	1	1	1	1	1	NA	G: 1
PSMB5	1	1	1	1	1	1	1	G: 1
SLC25A28	1	1	1	1	1	1	1	G: 1
RAB24	1	1	1	1	1	1	1	G: 1
SAMD9	1	1	1	1	1	1	1	G: 1
MUC1	1	1	1	1	1	1	1	G: 1
CITED2	1	1	1	1	1	1	1	G: 1
MRPL37	1	NA	1	1	1	NA	1	G: 1
SH2B3	1	NA	1	1	1	1	NA	G: 1
C21orf91	1	1	1	NA	1	1	1	G: 1
SNX12	1	1	1	1	1	1	1	G: 1
CHMP2A	1	1	1	1	1	1	1	G: 1
EBNA1BP2	1	1	1	1	1	1	1	G: 1
ARPC1B	1	1	1	1	1	1	1	G: 1
POLD3	1	1	1	1	1	1	1	G: 1
LAIR2	1	1	1	1	1	1	NA	G: 1
C5	1	1	1	1	1	1	1	G: 1
EIF3I	1	1	1	1	1	1	1	G: 1
MICALL1	1	1	1	1	1	1	1	G: 1
PHPT1	1	1	1	1	1	1	1	G: 1
MSH6	1	1	1	1	1	1	1	G: 1
ALDH2	1	1	1	1	1	1	1	G: 1
PSMC1	1	1	1	1	1	1	1	G: 1
CNTLN	1	1	1	1	1	1	1	G: 1
LOC102724608	1	1	1	1	1	1	NA	G: 1
SAP18	1	1	1	1	1	1	1	G: 1
TXLNA	1	1	1	1	1	1	1	G: 1
CHMP1A	1	1	1	1	1	1	1	G: 1
MTA2	1	1	1	1	1	1	1	G: 1
LOC124901758	1	1	1	1	1	1	1	G: 1
PTPRU	1	1	1	1	1	1	1	G: 1
CHD1	1	1	1	1	1	1	1	G: 1
DHFR	1	1	1	1	1	1	1	G: 1
MRPS12	1	1	1	1	1	1	1	G: 1
RB1	1	1	1	1	1	1	1	G: 1
MCM3	1	1	1	1	1	1	1	G: 1
NDUFB5	1	1	1	1	1	1	1	G: 1
C17orf58	1	1	1	1	1	1	1	G: 1
GLTP	1	NA	1	1	1	1	1	G: 1
PPID	1	1	1	1	1	1	1	G: 1
RABGGTA	1	1	1	1	1	1	1	G: 1
GIMAP6	1	1	1	1	1	1	1	G: 1
JOSD2	1	1	1	1	1	1	1	G: 1
SLC25A10	1	NA	1	1	1	1	1	G: 1
UBE2C	1	1	1	1	1	1	1	G: 1
AP2S1	1	1	1	1	1	1	1	G: 1
HADHA	1	1	1	1	1	1	1	G: 1
HSP90AB1	1	NA	1	1	1	1	1	G: 1
TRANK1	1	1	1	1	1	1	NA	G: 1
DIAPH2	1	1	1	1	1	1	1	G: 1
H2BC21	1	1	1	1	1	1	1	G: 1
PKN2-AS1	1	1	1	1	1	1	1	G: 1
SLC25A22	1	1	1	1	1	1	1	G: 1
EXOSC5	1	NA	1	1	1	1	1	G: 1
MAX	1	1	1	1	1	1	1	G: 1
ATP5MC1	1	1	1	1	1	1	1	G: 1
GLUD1	1	1	1	1	1	1	1	G: 1
RAB1B	1	NA	1	1	1	NA	1	G: 1
XIAP	1	1	1	1	1	1	1	G: 1
YARS1	1	1	1	1	1	1	1	G: 1
SETD7	1	1	1	1	1	1	NA	G: 1
HLA-C	1	1	1	1	1	1	1	G: 1
CD53	1	1	1	1	1	1	1	G: 1
LINC01675	1	1	1	1	1	1	1	G: 1
BUB1B	1	1	1	1	1	1	1	G: 1
DCTN2	1	1	1	1	1	1	1	G: 1
NLN	1	1	1	1	1	1	1	G: 1
MOB3C	1	1	1	1	1	1	1	G: 1
SLCO4A1	1	1	1	1	1	1	1	G: 1
PYCARD	1	1	1	1	1	1	1	G: 1
MFSD14A	1	1	1	1	1	1	1	G: 1
SMARCD3	1	1	1	1	1	1	1	G: 1
SOWAHD	1	1	1	1	1	1	1	G: 1
APOBEC3H	1	1	1	1	1	1	1	G: 1
CD1D	1	1	1	1	1	1	1	G: 1
GRAMD1B	1	1	1	NA	1	1	1	G: 1
ZDHHC20	1	1	1	1	1	1	1	G: 1
NCOA7	1	1	1	1	1	1	1	G: 1
TOMM22	1	1	1	1	1	1	1	G: 1
MCM5	1	1	1	1	1	1	1	G: 1
DOCK4	1	1	1	1	1	1	NA	G: 1
SLC9A9	1	1	1	1	1	1	1	G: 1
SPPL2A	1	1	1	1	1	1	1	G: 1
NRIR	1	1	1	1	1	1	1	G: 1
H3C1	1	1	1	1	1	1	1	G: 1
LOC124902011	1	1	NA	1	1	1	NA	G: 1
CAPN2	1	1	1	1	1	1	1	G: 1
ISG20	1	1	1	1	1	1	1	G: 1
DNAJA1	1	1	1	1	1	1	1	G: 1
RNF31	1	1	1	1	1	1	1	G: 1
CDC37	1	1	1	1	1	1	1	G: 1
ETFB	1	1	1	1	1	1	1	G: 1
MT1X	1	1	1	1	1	1	1	G: 1
LINC00968	1	1	1	1	1	1	1	G: 1
GOT1	1	1	1	1	1	NA	NA	G: 1
ZNFX1	1	1	1	1	1	1	NA	G: 1
SDSL	1	1	1	1	1	1	1	G: 1
TINF2	1	1	1	1	1	1	1	G: 1
SGO1	1	NA	1	1	1	1	1	G: 1
SDF2L1	1	1	1	1	1	1	1	G: 1
COA6	1	1	1	1	1	1	1	G: 1
GTSE1	1	1	1	1	1	1	1	G: 1
MTPN	1	1	1	1	1	1	1	G: 1
FH	1	1	1	1	1	1	1	G: 1
PSMD13	1	1	1	1	1	1	1	G: 1
CCT3	1	1	1	1	1	1	1	G: 1
PANX1	1	1	1	1	1	1	1	G: 1
FRMD4B	1	1	1	1	1	1	1	G: 1
PFN1	1	NA	1	1	1	1	1	G: 1
CENPB	1	1	1	1	1	1	1	G: 1
WDR41	1	1	1	1	1	1	1	G: 1
HBEGF	1	1	1	1	1	1	1	G: 1
PAQR4	1	1	1	1	1	1	1	G: 1
PUS3	1	1	1	1	1	1	1	G: 1
C3orf14	1	1	1	1	1	1	1	G: 1
PSMG2	1	1	1	1	1	1	1	G: 1
LMNB1-DT	1	1	1	1	1	1	1	G: 1
MACROH2A1	1	1	1	1	1	1	NA	G: 1
H2BC15	1	1	1	1	1	1	1	G: 1
KIAA0040	1	1	1	1	1	1	NA	G: 1
STS	1	1	1	1	1	1	1	G: 1
LCP1	1	1	1	1	1	1	NA	G: 1
FNIP2	1	1	1	1	1	1	1	G: 1
DDOST	1	1	1	1	1	1	1	G: 1
PTPN1	1	NA	1	NA	1	1	1	G: 1
NDUFS6	1	1	1	1	1	1	1	G: 1
BLOC1S6	1	1	1	1	1	1	1	G: 1
NHP2	1	1	1	1	1	NA	1	G: 1
ARL8B	1	1	1	1	1	1	1	G: 1
SLC35A5	1	1	1	1	1	1	1	G: 1
TRPV4	1	1	1	1	1	1	1	G: 1
XRCC6	1	1	1	1	1	1	1	G: 1
LMAN2	1	1	1	1	1	1	1	G: 1
TCF7L2	1	1	1	1	1	1	1	G: 1
NLRC5	1	1	1	NA	1	1	1	G: 1
MARCHF1	1	1	1	1	1	1	1	G: 1
TUBA1C	1	1	1	1	1	1	1	G: 1
LONRF1	1	1	1	NA	1	1	1	G: 1
CAPG	1	1	1	1	1	1	1	G: 1
H3C10	1	1	1	1	1	1	1	G: 1
CARD16	1	1	1	1	1	1	1	G: 1
MITD1	1	1	1	1	1	1	1	G: 1
LOC124900643	1	1	1	1	1	1	1	G: 1
USP18	1	1	1	1	1	1	1	G: 1
SIDT2	1	1	1	1	1	1	1	G: 1
KPNB1	1	1	1	1	1	1	1	G: 1
KCNJ2	1	1	1	1	1	1	NA	G: 1
NUTF2	1	1	1	1	1	1	1	G: 1
TMED9	1	1	1	1	1	1	1	G: 1
PTPRO	1	1	1	1	1	1	1	G: 1
PTTG1	1	1	1	1	1	1	1	G: 1
TASL	1	1	1	1	1	1	1	G: 1
ARHGEF39	1	NA	1	1	1	1	1	G: 1
NONO	1	1	1	1	1	1	1	G: 1
MBD2	1	1	1	1	1	1	1	G: 1
H2AC21	1	1	1	1	1	1	1	G: 1
KIF18B	1	1	1	1	1	1	1	G: 1
IDH3B	1	1	1	1	1	1	1	G: 1
CALM3	1	NA	1	1	1	1	1	G: 1
DENND6B	1	NA	1	1	1	1	1	G: 1
RUVBL2	1	1	1	1	1	1	1	G: 1
LOC100129697	1	NA	1	1	1	1	1	G: 1
SUCLG1	1	1	1	1	1	1	1	G: 1
NRAS	1	1	1	1	1	1	1	G: 1
COA7	1	1	1	1	1	1	1	G: 1
H2AC8	1	1	1	1	1	1	1	G: 1
CEBPA	1	NA	1	1	1	1	NA	G: 1
CLEC10A	1	1	1	1	1	1	1	G: 1
LRRCC1	1	1	1	1	1	1	1	G: 1
MAD2L2	1	1	1	1	1	1	1	G: 1
FANCI	1	1	1	1	1	1	1	G: 1
CD300LD	1	1	1	1	1	1	NA	G: 1
CASP4	1	1	1	1	1	1	1	G: 1
STOM	1	1	1	1	1	1	1	G: 1
U2AF2	1	NA	1	1	1	1	1	G: 1
MT1E	1	1	1	1	1	1	1	G: 1
DDX23	1	1	1	1	1	1	1	G: 1
PDAP1	1	1	1	1	1	1	1	G: 1
RRM1	1	1	1	1	1	1	1	G: 1
ARHGEF3	1	1	1	1	1	1	1	G: 1
LAMTOR2	1	1	1	1	1	1	1	G: 1
APOBEC3C	1	1	1	1	1	1	1	G: 1
MFSD2A	1	1	1	1	1	1	1	G: 1
PSEN2	1	1	1	NA	1	1	1	G: 1
KCNJ2-AS1	1	1	1	1	1	1	1	G: 1
SLC8A1	1	1	1	1	1	1	NA	G: 1
RECQL4	1	1	1	1	1	1	1	G: 1
PI4K2B	1	1	1	1	1	1	1	G: 1
CCT8	1	1	1	1	1	1	1	G: 1
SLITRK4	1	1	1	1	1	1	1	G: 1
HSPA4	1	1	1	1	1	1	1	G: 1
CCR1	1	1	1	1	1	1	1	G: 1
CTSC	1	1	1	1	1	1	1	G: 1
GPR108	1	NA	1	1	1	1	1	G: 1
LINC01679	1	NA	1	1	1	1	1	G: 1
RCC2	1	1	1	1	1	1	1	G: 1
CISH	1	1	1	NA	1	1	1	G: 1
H2AC15	1	1	1	1	1	1	1	G: 1
SLC35F6	1	NA	1	1	1	1	1	G: 1
MCM6	1	1	1	1	1	1	1	G: 1
TMPRSS3	1	NA	1	1	1	1	NA	G: 1
BOP1	1	1	1	1	1	1	1	G: 1
SLC30A1	1	1	1	1	1	1	1	G: 1
ZNRF2	1	1	1	1	1	1	1	G: 1
SAPCD2	1	1	1	1	1	1	1	G: 1
LOC105375924	1	1	1	1	1	1	1	G: 1
PSMA1	1	1	1	1	1	1	1	G: 1
SET	1	1	1	1	1	1	1	G: 1
ERAP1	1	1	1	1	1	1	1	G: 1
APOBEC3A	1	1	1	1	1	1	NA	G: 1
LOC105372767	1	1	1	NA	1	1	1	G: 1
DEPDC1B	1	1	1	1	1	1	1	G: 1
LOC112267968	1	NA	1	1	1	1	NA	G: 1
PKM	1	1	1	1	1	1	1	G: 1
FIG4	1	1	1	1	1	1	1	G: 1
DUSP6	1	1	1	1	1	1	1	G: 1
TOR1B	1	1	1	1	1	1	1	G: 1
CFP	1	NA	1	1	1	1	NA	G: 1
PLXNB2	1	1	1	1	1	1	1	G: 1
LOC105373148	1	1	1	1	1	1	1	G: 1
ITPRID2	1	1	1	1	1	1	1	G: 1
EFCAB2	1	1	1	1	1	1	1	G: 1
H2BC18	1	1	1	1	1	1	1	G: 1
P4HB	1	NA	1	1	1	1	1	G: 1
CTSS	1	1	1	1	1	1	1	G: 1
LMNB1	1	1	1	1	1	1	1	G: 1
TNFRSF14	1	1	1	1	1	1	1	G: 1
MRPL16	1	1	1	1	1	1	1	G: 1
BUB1	1	1	1	1	1	1	1	G: 1
PDE4B	1	1	1	1	1	1	1	G: 1
GAPDH	1	1	1	1	1	1	1	G: 1
M6PR	1	1	1	1	1	1	1	G: 1
CLEC4G	1	1	1	1	1	1	1	G: 1
TMEM140	1	1	1	1	1	1	NA	G: 1
PLPBP	1	1	1	1	1	1	1	G: 1
HMGA2-AS1	1	1	1	1	1	1	1	G: 1
DEK	1	1	1	1	1	1	1	G: 1
TEP1	1	1	1	1	1	1	1	G: 1
RBM42	1	NA	1	1	1	1	1	G: 1
SMC2	1	1	1	1	1	1	1	G: 1
PILRA	1	NA	1	1	1	1	NA	G: 1
PSMA7	1	1	1	1	1	1	1	G: 1
CMTM3	1	NA	1	1	1	1	1	G: 1
HPS5	1	1	1	1	1	1	1	G: 1
HNRNPAB	1	1	1	1	1	1	1	G: 1
KEAP1	1	1	1	1	1	1	1	G: 1
STARD7	1	1	1	1	1	1	1	G: 1
TAPBPL	1	1	1	1	1	1	1	G: 1
LIF	1	1	1	1	1	1	1	G: 1
MCMBP	1	1	1	1	1	1	1	G: 1
TIFAB	1	1	1	1	1	1	1	G: 1
OTOF	1	1	1	1	1	1	1	G: 1
NUP62	1	1	1	1	1	1	1	G: 1
THOC6	1	1	1	1	1	1	1	G: 1
DDX41	1	1	1	1	1	1	1	G: 1
SLC25A24	1	1	1	1	1	1	1	G: 1
DUSP10	1	1	1	1	1	1	1	G: 1
BAZ1A	1	1	1	1	1	1	1	G: 1
PSMA4	1	1	1	1	1	1	1	G: 1
METTL7B	1	1	1	1	1	1	1	G: 1
DIAPH3	1	1	1	1	1	1	1	G: 1
SDHD	1	1	1	1	1	1	1	G: 1
DNAJB11	1	1	1	1	1	1	1	G: 1
GINS1	1	1	1	1	1	1	1	G: 1
UBE2L3	1	1	1	1	1	1	1	G: 1
GTF3C6	1	1	1	1	1	1	1	G: 1
MSRB2	1	1	1	1	1	1	1	G: 1
CENPM	1	1	1	1	1	1	1	G: 1
CCT7	1	1	1	1	1	1	1	G: 1
SYNC	1	NA	1	1	1	1	1	G: 1
SLK	1	1	1	1	1	1	1	G: 1
GALM	1	1	1	1	1	1	1	G: 1
NDUFA9	1	1	1	1	1	1	1	G: 1
TOR3A	1	1	1	1	1	1	1	G: 1
OTUB1	1	1	1	1	1	1	1	G: 1
IPO4	1	1	1	1	1	1	1	G: 1
H2BC5	1	1	1	1	1	1	1	G: 1
MAPKAPK3	1	1	1	1	1	1	1	G: 1
TPM4	1	1	1	1	1	1	1	G: 1
TRIM7	1	1	1	1	1	1	1	G: 1
GPN3	1	1	1	1	1	1	1	G: 1
CAPNS1	1	NA	1	1	1	1	1	G: 1
DNAJC7	1	1	1	1	1	1	1	G: 1
DRAM1	1	1	1	1	1	1	1	G: 1
LYPLA1	1	1	1	1	1	1	1	G: 1
TMEM179B	1	1	1	1	1	1	1	G: 1
PLAUR	1	1	1	1	1	1	1	G: 1
RNASEH2A	1	1	1	1	1	1	1	G: 1
CDKN1A	1	1	1	1	1	1	1	G: 1
SHCBP1	1	1	1	1	1	1	1	G: 1
HAPLN3	1	1	1	1	1	1	1	G: 1
ADPRS	1	1	1	1	1	1	1	G: 1
UBA7	1	1	1	1	1	1	1	G: 1
TOMM40	1	1	1	1	1	1	1	G: 1
DDX21	1	1	1	1	1	1	1	G: 1
BRMS1	1	1	1	1	1	1	1	G: 1
PSMD7	1	1	1	1	1	1	1	G: 1
CUEDC2	1	1	1	1	1	1	1	G: 1
HASPIN	1	1	1	1	1	1	1	G: 1
MRPS7	1	1	1	1	1	1	1	G: 1
SUMO3	1	1	1	1	1	1	1	G: 1
TTK	1	1	1	1	1	1	1	G: 1
TSPAN4	1	1	1	1	1	1	1	G: 1
H2AC11	1	1	1	1	1	1	1	G: 1
PLAC8	1	1	1	1	1	1	1	G: 1
RHOU	1	1	1	1	1	1	1	G: 1
LOXL3	1	1	1	1	1	1	1	G: 1
UNC93B1	1	1	1	1	1	1	1	G: 1
CTNNA1	1	1	1	1	1	1	1	G: 1
SLC25A3	1	1	1	1	1	1	1	G: 1
PIM2	1	1	1	1	1	1	1	G: 1
SERTAD1	1	1	1	1	1	1	1	G: 1
RACGAP1	1	1	1	1	1	1	1	G: 1
PPARGC1B	1	1	1	1	1	1	1	G: 1
P2RY6	1	1	1	1	1	1	1	G: 1
ZCCHC2	1	1	1	1	1	1	1	G: 1
LINC02724	1	1	1	1	1	1	1	G: 1
GPR84	1	1	1	1	1	1	1	G: 1
RBCK1	1	1	1	1	1	1	1	G: 1
PML	1	1	1	1	1	1	1	G: 1
DPYD	1	1	1	1	1	1	1	G: 1
IGSF6	1	1	1	1	1	1	NA	G: 1
DIPK2A	1	1	1	1	1	1	1	G: 1
YWHAG	1	1	1	1	1	1	1	G: 1
ERLIN1	1	1	1	1	1	1	1	G: 1
EGR2	1	1	1	1	1	1	1	G: 1
HSPD1	1	1	1	1	1	1	1	G: 1
CYCS	1	1	1	1	1	1	1	G: 1
MTMR11	1	1	1	1	1	1	1	G: 1
DESI1	1	1	1	1	1	1	1	G: 1
SPAG5	1	1	1	1	1	1	1	G: 1
USP25	1	1	1	1	1	1	1	G: 1
NFKBIB	1	1	1	1	1	1	1	G: 1
EFR3A	1	1	1	1	1	1	1	G: 1
STX12	1	1	1	1	1	1	1	G: 1
BATF	1	1	1	1	1	1	1	G: 1
H3C13	1	1	1	1	1	1	1	G: 1
NMI	1	1	1	1	1	1	1	G: 1
INSYN2B	1	1	1	1	1	1	1	G: 1
NT5C3A	1	1	1	1	1	1	1	G: 1
MAGT1	1	1	1	1	1	1	1	G: 1
LDHA	1	1	1	1	1	1	1	G: 1
CHAF1B	1	1	1	1	1	1	1	G: 1
IGF2BP3	1	1	1	1	1	1	1	G: 1
CYB5B	1	1	1	1	1	1	1	G: 1
H2BC8	1	1	1	1	1	1	1	G: 1
PSMD8	1	1	1	1	1	1	1	G: 1
HCP5	1	1	1	1	1	1	1	G: 1
PPM1G	1	1	1	1	1	1	1	G: 1
ERI1	1	1	1	1	1	1	1	G: 1
MOB1A	1	1	1	1	1	1	1	G: 1
H4C9	1	1	1	1	1	1	1	G: 1
PPP1CA	1	1	1	1	1	1	1	G: 1
H2AC17	1	1	1	1	1	1	1	G: 1
TMEM51	1	1	1	1	1	1	1	G: 1
WASHC2C	1	1	1	1	1	1	1	G: 1
ESPL1	1	1	1	1	1	1	1	G: 1
PEPD	1	1	1	1	1	1	1	G: 1
PTPA	1	1	1	1	1	1	1	G: 1
AURKA	1	1	1	1	1	1	1	G: 1
LGALS9	1	1	1	1	1	1	1	G: 1
SDHB	1	1	1	1	1	1	1	G: 1
ACVRL1	1	1	1	1	1	1	1	G: 1
KLF10	1	1	1	1	1	1	1	G: 1
GAS8	1	1	1	1	1	1	1	G: 1
L3MBTL2-AS1	1	1	1	1	1	1	1	G: 1
COX5A	1	1	1	1	1	1	1	G: 1
TICRR	1	1	1	1	1	1	1	G: 1
NDC80	1	1	1	1	1	1	1	G: 1
MFAP1	1	1	1	1	1	1	1	G: 1
ZNF496-DT	1	1	1	1	1	1	1	G: 1
LRRC59	1	1	1	1	1	1	1	G: 1
CENPE	1	1	1	1	1	1	1	G: 1
BTN3A1	1	1	1	1	1	1	1	G: 1
KIF11	1	1	1	1	1	1	1	G: 1
SDHA	1	NA	1	1	1	NA	1	G: 1
MRPL28	1	1	1	1	1	1	1	G: 1
H3C12	1	1	1	1	1	1	1	G: 1
GPD2	1	1	1	NA	1	1	1	G: 1
TCP1	1	1	1	1	1	1	1	G: 1
HJURP	1	1	1	1	1	1	1	G: 1
OAF	1	1	1	1	1	1	1	G: 1
CAMK2D	1	1	1	1	1	1	1	G: 1
PSMC5	1	1	1	1	1	1	1	G: 1
FANCL	1	1	1	1	1	1	1	G: 1
MTCH2	1	1	1	1	1	1	1	G: 1
PRDX1	1	1	1	1	1	1	1	G: 1
RAD51AP1	1	1	1	1	1	1	1	G: 1
SYNDIG1L	1	1	1	1	1	1	1	G: 1
C3orf38	1	1	1	1	1	1	1	G: 1
ATP5F1A	1	1	1	1	1	1	1	G: 1
CD86	1	1	1	1	1	1	1	G: 1
PLA2G4A	1	1	1	1	1	1	1	G: 1
RNF213	1	1	1	1	1	1	1	G: 1
SNF8	1	1	1	1	1	1	1	G: 1
NOD2	1	1	1	1	1	1	1	G: 1
MS4A4A	1	1	1	1	1	1	1	G: 1
TMEM268	1	1	1	1	1	1	1	G: 1
PHACTR2	1	1	1	1	1	1	1	G: 1
DCUN1D3	1	1	1	1	1	1	1	G: 1
GUCY1A1	1	1	1	1	1	1	1	G: 1
WDHD1	1	1	1	1	1	1	1	G: 1
YWHAQ	1	1	1	1	1	1	1	G: 1
RFK	1	1	1	1	1	1	1	G: 1
FKBP15	1	1	1	1	1	1	1	G: 1
CTSO	1	1	1	1	1	1	1	G: 1
VDAC2	1	1	1	1	1	1	1	G: 1
TSPAN17	1	1	1	1	1	1	1	G: 1
NRIP1	1	1	1	1	1	1	1	G: 1
TIMELESS	1	1	1	1	1	1	1	G: 1
PRRG4	1	1	1	1	1	1	1	G: 1
PPA1	1	1	1	1	1	1	1	G: 1
ADRM1	1	1	1	1	1	1	1	G: 1
ARHGEF10L	1	1	1	1	1	1	1	G: 1
LOC102724428	1	1	1	1	1	1	1	G: 1
DCAF11	1	1	1	1	1	1	1	G: 1
GSTP1	1	1	1	1	1	1	1	G: 1
GRN	1	1	1	1	1	1	1	G: 1
USF1	1	1	1	1	1	1	1	G: 1
EMP3	1	1	1	1	1	1	1	G: 1
LOC124907988	1	1	1	1	1	1	1	G: 1
OIP5	1	1	1	1	1	1	1	G: 1
TCF19	1	1	1	1	1	1	1	G: 1
H2BC14	1	1	1	1	1	1	1	G: 1
LOC112268133	1	1	1	1	1	1	1	G: 1
HIGD2A	1	1	1	1	1	1	1	G: 1
SLC20A1	1	1	1	1	1	1	1	G: 1
RNF185	1	1	1	1	1	1	1	G: 1
H3C11	1	1	1	1	1	1	1	G: 1
TNFSF13B	1	1	1	1	1	1	1	G: 1
CDCA3	1	1	1	1	1	1	1	G: 1
WASHC2A	1	1	1	1	1	1	1	G: 1
ACAA2	1	1	1	1	1	1	1	G: 1
COL8A2	1	1	1	1	1	1	1	G: 1
KIF23	1	1	1	1	1	1	1	G: 1
KCTD12	1	1	1	1	1	1	1	G: 1
NCAPH	1	1	1	1	1	1	1	G: 1
ATP5F1B	1	1	1	1	1	1	1	G: 1
CIT	1	1	1	1	1	1	1	G: 1
RASSF4	1	1	1	1	1	1	1	G: 1
SYNGR2	1	1	1	1	1	1	1	G: 1
KLHDC7B-DT	1	1	1	1	1	1	1	G: 1
RAB34	1	1	1	1	1	1	1	G: 1
ADPRH	1	1	1	NA	1	1	1	G: 1
NUBP1	1	1	1	1	1	1	1	G: 1
AK4	1	1	1	1	1	1	1	G: 1
RAD54L	1	1	1	1	1	1	1	G: 1
PCGF5	1	1	1	1	1	1	1	G: 1
CMKLR1	1	1	1	1	1	1	1	G: 1
SCPEP1	1	1	1	1	1	1	1	G: 1
NETO2	1	1	1	1	1	1	1	G: 1
KIF1C	1	1	1	1	1	1	1	G: 1
CAPRIN1	1	1	1	1	1	1	1	G: 1
NEK2	1	1	1	1	1	1	1	G: 1
STYXL1	1	1	1	1	1	1	1	G: 1
CDC20	1	1	1	1	1	1	1	G: 1
DAPP1	1	1	1	1	1	1	1	G: 1
GNA15	1	1	1	1	1	1	1	G: 1
KNL1	1	1	1	1	1	1	1	G: 1
CD36	1	1	1	1	1	1	1	G: 1
FZD5	1	1	NA	1	1	1	1	G: 1
RMC1	1	1	1	1	1	1	1	G: 1
BCL2L14	1	1	1	1	1	1	1	G: 1
ATP1B1	1	1	1	1	1	1	1	G: 1
DDIAS	1	1	1	1	1	1	1	G: 1
GART	1	1	1	1	1	1	1	G: 1
ARAP2	1	1	1	1	1	1	1	G: 1
H2BC12	1	1	1	1	1	1	1	G: 1
APH1A	1	1	1	1	1	1	1	G: 1
HLA-B	1	1	1	1	1	1	1	G: 1
CCT6A	1	1	1	1	1	1	1	G: 1
KIAA0930	1	1	1	1	1	1	1	G: 1
RRAS	1	1	1	1	1	1	1	G: 1
HSPA8	1	1	1	1	1	1	1	G: 1
AHCY	1	1	1	1	1	1	1	G: 1
SLC39A1	1	1	1	1	1	1	1	G: 1
ICAM2	1	1	1	1	1	1	1	G: 1
SUCNR1	1	1	1	1	1	1	1	G: 1
ASPM	1	1	1	1	1	1	1	G: 1
FZD1	1	1	1	1	1	1	1	G: 1
PDP1	1	1	1	1	1	1	1	G: 1
PARP11	1	1	1	1	1	1	1	G: 1
H2BC9	1	1	1	1	1	1	1	G: 1
NME1	1	1	1	1	1	1	1	G: 1
TMEM185B	1	1	1	1	1	1	1	G: 1
TXN2	1	1	1	1	1	1	1	G: 1
ATP5MC3	1	1	1	1	1	1	1	G: 1
ACTG1	1	1	1	1	1	1	1	G: 1
COMMD9	1	1	1	1	1	1	1	G: 1
H2BC10	1	1	1	1	1	1	1	G: 1
VPS9D1	1	1	1	1	1	1	1	G: 1
LRFN4	1	NA	1	1	1	1	1	G: 1
SLC37A2	1	NA	1	1	1	1	1	G: 1
ISOC2	1	1	1	1	1	1	1	G: 1
GASK1B	1	1	1	1	1	1	1	G: 1
SPHK1	1	1	1	1	1	1	1	G: 1
C1orf162	1	1	1	1	1	1	1	G: 1
EWSR1	1	1	1	1	1	1	1	G: 1
EXOC3L4	1	1	1	1	1	1	1	G: 1
EPOP	1	1	1	1	1	1	1	G: 1
ATP10D	1	1	1	1	1	1	1	G: 1
FLJ32255	1	1	1	1	1	1	1	G: 1
LGALS1	1	1	1	1	1	1	1	G: 1
STAT5A	1	1	1	1	1	1	1	G: 1
UBE2Z	1	1	1	1	1	1	1	G: 1
PSMC3	1	1	1	1	1	1	1	G: 1
FBXO39	1	1	1	NA	1	1	1	G: 1
RTCB	1	1	1	1	1	1	1	G: 1
COPE	1	1	1	1	1	1	1	G: 1
FUT4	1	1	1	1	1	1	1	G: 1
TNFAIP2	1	1	1	1	1	1	1	G: 1
CLIC4	1	1	1	1	1	1	1	G: 1
KPTN	1	1	1	1	1	1	1	G: 1
PSMB6	1	1	1	1	1	1	1	G: 1
DPP3	1	1	1	1	1	1	1	G: 1
ME2	1	1	1	1	1	1	1	G: 1
H2AC14	1	1	1	1	1	1	1	G: 1
TNF	1	NA	1	1	1	1	1	G: 1
IRF1-AS1	1	1	1	1	1	1	1	G: 1
CTSH	1	1	1	1	1	1	1	G: 1
GINS3	1	1	1	1	1	1	1	G: 1
CDKN1C	1	NA	1	1	1	1	1	G: 1
CSNK2B	1	NA	1	1	1	1	1	G: 1
FZD2	1	1	1	1	1	1	1	G: 1
ACP5	1	NA	1	1	1	NA	1	G: 1
KIF4A	1	1	1	1	1	1	1	G: 1
FCN1	1	1	1	1	1	1	1	G: 1
AURKAIP1	1	1	1	1	1	1	1	G: 1
SPART	1	1	1	1	1	1	1	G: 1
PLEKHB2	1	1	1	1	1	1	1	G: 1
GNS	1	1	1	1	1	1	1	G: 1
TIMM23	1	1	1	1	1	1	1	G: 1
SLC66A3	1	1	1	1	1	1	1	G: 1
PLK4	1	1	1	1	1	1	1	G: 1
ASCL2	1	1	1	1	1	1	1	G: 1
TMEM229B	1	1	1	NA	1	1	1	G: 1
ESCO2	1	1	1	1	1	1	1	G: 1
MKI67	1	1	1	1	1	1	1	G: 1
CASP10	1	1	1	1	1	1	1	G: 1
PLSCR1	1	1	1	1	1	1	1	G: 1
H4C1	1	1	1	1	1	1	1	G: 1
DSCC1	1	1	1	1	1	1	1	G: 1
KIF2C	1	1	1	1	1	1	1	G: 1
H2BC11	1	1	1	1	1	1	1	G: 1
PRELID1	1	1	1	1	1	1	1	G: 1
KIF14	1	1	1	1	1	1	1	G: 1
PSMC4	1	NA	1	1	1	1	1	G: 1
CDCA7	1	1	1	1	1	1	1	G: 1
TARS1	1	1	1	1	1	1	1	G: 1
NAGK	1	1	1	1	1	1	1	G: 1
ANLN	1	1	1	1	1	1	NA	G: 1
KCTD5	1	1	1	1	1	1	1	G: 1
GDI2	1	1	1	1	1	1	1	G: 1
BTN2A2	1	1	1	1	1	1	1	G: 1
IFIT1	1	1	1	1	1	1	1	G: 1
TENT5A	1	1	1	1	1	1	1	G: 1
XPNPEP1	1	1	1	1	1	1	1	G: 1
FDPS	1	1	1	1	1	1	1	G: 1
ANXA4	1	1	1	1	1	1	1	G: 1
IFI16	1	1	1	1	1	1	1	G: 1
LSM4	1	1	1	1	1	1	1	G: 1
RAB20	1	1	1	1	1	1	1	G: 1
STARD8	1	1	1	1	1	1	1	G: 1
DDX39A	1	1	1	1	1	1	1	G: 1
IDH3A	1	1	1	1	1	1	1	G: 1
STIP1	1	1	1	1	1	1	1	G: 1
PDIA6	1	1	1	1	1	1	1	G: 1
GGCT	1	1	1	1	1	1	1	G: 1
TJP2	1	1	1	1	1	1	1	G: 1
MR1	1	1	1	1	1	1	1	G: 1
SNRPB	1	1	1	1	1	1	1	G: 1
CD300H	1	1	1	1	1	1	1	G: 1
CALR	1	1	1	1	1	1	1	G: 1
FAS	1	1	1	1	1	1	1	G: 1
SHFL	1	1	1	1	1	1	1	G: 1
H2AC13	1	1	1	1	1	1	1	G: 1
PEA15	1	1	1	1	1	1	1	G: 1
H3C8	1	1	1	1	1	1	1	G: 1
FEN1	1	1	1	1	1	1	1	G: 1
CENPF	1	1	1	1	1	1	1	G: 1
CD33	1	1	1	1	1	1	1	G: 1
NECTIN2	1	1	1	1	1	1	1	G: 1
AURKB	1	1	1	1	1	1	1	G: 1
ENO1	1	1	1	1	1	1	1	G: 1
CYFIP1	1	1	1	1	1	1	1	G: 1
LOC105375914	1	1	1	1	1	1	1	G: 1
E2F8	1	1	1	1	1	1	1	G: 1
SAT1	1	1	1	1	1	1	1	G: 1
IL17RC	1	1	1	1	1	1	1	G: 1
H3C3	1	1	1	1	1	1	1	G: 1
CCT5	1	1	1	1	1	1	1	G: 1
DNAJC1	1	1	1	1	1	1	1	G: 1
SNX20	1	1	1	1	1	1	1	G: 1
NECAP2	1	1	1	1	1	1	1	G: 1
CLTA	1	1	1	1	1	1	1	G: 1
H1-5	1	1	1	1	1	1	1	G: 1
ERP44	1	1	1	1	1	1	1	G: 1
SLC27A3	1	1	1	1	1	1	1	G: 1
ACOT9	1	1	1	1	1	1	1	G: 1
H2AC4	1	1	1	1	1	1	1	G: 1
NUCB1	1	1	1	1	1	1	1	G: 1
PSAP	1	1	1	1	1	1	1	G: 1
KIF20A	1	1	1	1	1	1	1	G: 1
CCNB1	1	1	1	1	1	1	1	G: 1
H2BC3	1	1	1	1	1	1	1	G: 1
ORC1	1	1	1	1	1	1	1	G: 1
BATF3	1	1	1	1	1	1	1	G: 1
MAT2B	1	1	1	1	1	1	1	G: 1
SERPINB9	1	1	1	1	1	1	1	G: 1
ATOX1	1	1	1	1	1	1	1	G: 1
KIF24	1	1	1	1	1	1	1	G: 1
FIBP	1	1	1	1	1	1	1	G: 1
MICU1	1	1	1	1	1	1	1	G: 1
TMSB10	1	1	1	1	1	1	1	G: 1
CASP1	1	1	1	1	1	1	1	G: 1
ECHS1	1	1	1	1	1	1	1	G: 1
CENPN	1	1	1	1	1	1	1	G: 1
CCDC12	1	1	1	1	1	1	1	G: 1
PCK2	1	1	1	1	1	1	1	G: 1
RFX5	1	1	1	1	1	1	1	G: 1
SIGLEC11	1	1	1	1	1	1	1	G: 1
CDCA8	1	1	1	1	1	1	1	G: 1
FUCA2	1	1	1	1	1	1	1	G: 1
OLFML2B	1	NA	1	1	1	1	1	G: 1
OGFR	1	1	1	1	1	1	1	G: 1
CXorf38	1	1	1	1	1	1	1	G: 1
H3C2	1	1	1	1	1	1	1	G: 1
NCAPG	1	1	1	1	1	1	1	G: 1
SIGLEC16	1	1	1	1	1	1	1	G: 1
DYNLT1	1	1	1	1	1	1	1	G: 1
RAB10	1	1	1	1	1	1	1	G: 1
MRC1	1	1	NA	1	1	1	1	G: 1
EXO1	1	1	1	1	1	1	1	G: 1
ACOT7	1	1	1	1	1	1	1	G: 1
FCGR3A	1	1	1	1	1	1	1	G: 1
RNF135	1	1	1	1	1	1	1	G: 1
IFIT2	1	1	1	1	1	1	1	G: 1
SKA1	1	1	1	1	1	1	1	G: 1
H2AC12	1	1	1	1	1	1	1	G: 1
TRIM26	1	1	1	1	1	1	1	G: 1
STX11	1	1	1	1	1	1	1	G: 1
PSMB4	1	1	1	1	1	1	1	G: 1
TBC1D2B	1	1	1	1	1	1	1	G: 1
ARNTL2	1	1	1	1	1	1	1	G: 1
SLC31A1	1	1	1	1	1	1	1	G: 1
CD300E	1	1	1	1	1	1	1	G: 1
SLC43A3	1	1	1	1	1	1	1	G: 1
C20orf27	1	NA	1	1	1	1	1	G: 1
E2F1	1	1	1	1	1	1	1	G: 1
CNP	1	1	1	1	1	1	1	G: 1
ATG3	1	1	1	1	1	1	1	G: 1
DLGAP5	1	1	1	1	1	1	1	G: 1
MDH2	1	1	1	1	1	1	1	G: 1
RRM2	1	1	1	1	1	1	1	G: 1
HLA-A	1	1	1	1	1	1	1	G: 1
MVP	1	1	1	1	1	1	1	G: 1
KIFC1	1	1	1	1	1	1	1	G: 1
FAM111B	1	1	1	1	1	1	1	G: 1
FOLR2	1	1	1	1	1	1	1	G: 1
RBBP8	1	1	1	1	1	1	1	G: 1
HMMR	1	1	1	1	1	1	1	G: 1
CPED1	1	1	1	1	1	1	1	G: 1
MELK	1	1	1	1	1	1	1	G: 1
AATBC	1	1	1	1	1	1	1	G: 1
LTBR	1	NA	1	1	1	1	NA	G: 1
CORO1B	1	1	1	1	1	1	1	G: 1
PCLAF	1	1	1	1	1	1	1	G: 1
WSB2	1	1	1	1	1	1	1	G: 1
IRF9	1	1	1	1	1	1	1	G: 1
DPYS	1	1	1	1	1	1	1	G: 1
RNF114	1	1	1	1	1	1	1	G: 1
FAM20A	1	1	1	1	1	1	1	G: 1
LTA4H	1	1	1	1	1	1	1	G: 1
CFL1	1	1	1	1	1	1	1	G: 1
KPNA2	1	1	1	1	1	1	1	G: 1
TPX2	1	1	1	1	1	1	1	G: 1
TPI1	1	1	1	1	1	1	1	G: 1
PSMB3	1	1	1	1	1	1	1	G: 1
DPYSL2	1	1	1	1	1	1	1	G: 1
H2AC16	1	1	1	1	1	1	1	G: 1
CTSZ	1	1	1	1	1	1	1	G: 1
ZBP1	1	1	1	1	1	1	1	G: 1
SPC24	1	1	1	1	1	1	1	G: 1
MX1	1	1	1	1	1	1	1	G: 1
TDRD7	1	1	1	1	1	1	1	G: 1
POMP	1	1	1	1	1	1	1	G: 1
CDCA2	1	1	1	1	1	1	1	G: 1
SRBD1	1	1	1	1	1	1	1	G: 1
BISPR	1	1	1	1	1	1	1	G: 1
AAMP	1	1	1	1	1	1	1	G: 1
MARCO	1	1	1	1	1	1	1	G: 1
ILK	1	1	1	1	1	1	1	G: 1
HLA-DQB2	1	NA	NA	1	1	1	1	G: 1
NAPA	1	1	1	1	1	1	1	G: 1
H3C7	1	1	1	1	1	1	1	G: 1
GOLM1	1	1	1	1	1	1	1	G: 1
CD2AP	1	1	1	1	1	1	1	G: 1
RAD51	1	1	1	1	1	1	1	G: 1
H2BC13	1	1	1	1	1	1	1	G: 1
GIMAP8	1	1	1	1	1	1	1	G: 1
BTN3A3	1	1	1	1	1	1	1	G: 1
IFIT5	1	1	1	1	1	1	1	G: 1
FCER1G	1	1	1	1	1	1	1	G: 1
SPC25	1	1	1	1	1	1	1	G: 1
TNFSF13	1	1	1	1	1	1	1	G: 1
OASL	1	1	1	1	1	1	1	G: 1
IER5	1	1	1	1	1	1	1	G: 1
CCNB2	1	1	1	1	1	1	1	G: 1
VCPIP1	1	1	1	1	1	1	1	G: 1
TUBB	1	1	1	1	1	1	1	G: 1
H2BC6	1	1	1	1	1	1	1	G: 1
POLQ	1	1	1	1	1	1	1	G: 1
NFKBIE	1	1	1	1	1	1	1	G: 1
RGS1	1	1	1	1	1	1	1	G: 1
FGD2	1	1	1	1	1	1	1	G: 1
CCR2	1	1	1	1	1	1	1	G: 1
LMO2	1	1	1	1	1	1	1	G: 1
MS4A7	1	1	1	1	1	1	1	G: 1
POLB	1	1	1	1	1	1	1	G: 1
PSENEN	1	1	1	1	1	1	1	G: 1
SHISA5	1	1	1	1	1	1	1	G: 1
LOC124902776	1	1	1	1	1	1	1	G: 1
SESTD1	1	1	1	1	1	1	1	G: 1
PLA2G4C	1	1	1	1	1	1	1	G: 1
SCIMP	1	1	1	1	1	1	1	G: 1
MFSD14B	1	1	1	1	1	1	1	G: 1
VAMP3	1	1	1	1	1	1	1	G: 1
HSD17B10	1	1	1	1	1	1	1	G: 1
DMXL2	1	1	1	1	1	1	1	G: 1
CKAP2L	1	1	1	1	1	1	1	G: 1
SNX17	1	1	1	1	1	1	1	G: 1
SZRD1	1	1	1	1	1	1	1	G: 1
IFITM1	1	1	1	1	1	1	1	G: 1
NEXN	1	1	1	1	1	1	1	G: 1
STMN1	1	1	1	1	1	1	1	G: 1
LOC124905118	1	1	1	1	1	1	1	G: 1
GAS6	1	1	1	1	1	1	1	G: 1
BTN3A2	1	1	1	1	1	1	1	G: 1
PKMYT1	1	1	1	1	1	1	1	G: 1
ARF5	1	1	1	1	1	1	1	G: 1
NBN	1	1	1	1	1	1	1	G: 1
SNX10	1	1	1	1	1	1	1	G: 1
KLF4	1	1	1	1	1	1	1	G: 1
AGPAT3	1	1	1	1	1	1	1	G: 1
LINC01415	1	1	1	1	1	1	1	G: 1
CPVL	1	1	1	1	1	1	1	G: 1
LYPLA2	1	1	1	1	1	1	1	G: 1
TMEM150B	1	1	1	1	1	1	1	G: 1
IDH1	1	1	1	1	1	1	1	G: 1
LYSMD2	1	1	1	1	1	1	1	G: 1
MPDU1	1	1	1	1	1	1	1	G: 1
EIF6	1	1	1	1	1	1	1	G: 1
H1-1	1	1	1	1	1	1	1	G: 1
CGAS	1	1	1	1	1	1	1	G: 1
SLC49A3	1	1	1	1	1	1	1	G: 1
GSTO1	1	1	1	1	1	1	1	G: 1
PRDX3	1	1	1	1	1	1	1	G: 1
VDAC1	1	1	1	1	1	1	1	G: 1
SLC25A5	1	1	1	1	1	1	1	G: 1
CLEC6A	1	1	1	1	1	1	1	G: 1
SH3RF1	1	1	1	1	1	1	1	G: 1
H2BC17	1	1	1	1	1	1	1	G: 1
PCNA	1	1	1	1	1	1	1	G: 1
KIF15	1	1	1	1	1	1	1	G: 1
C12orf4	1	1	1	1	1	1	1	G: 1
BRCA2	1	1	1	1	1	1	1	G: 1
HLA-DQA1	1	NA	1	1	1	1	1	G: 1
FANCA	1	1	1	1	1	1	1	G: 1
OAS2	1	1	1	1	1	1	1	G: 1
ZWINT	1	1	1	1	1	1	1	G: 1
SRC	1	1	1	1	1	1	1	G: 1
RNH1	1	1	1	1	1	1	1	G: 1
CCNE2	1	1	1	1	1	1	1	G: 1
RCN1	1	1	1	1	1	1	1	G: 1
RIPK2	1	1	1	1	1	1	1	G: 1
TNFSF10	1	1	1	1	1	1	1	G: 1
ACSL5	1	1	1	1	1	1	1	G: 1
DHX58	1	1	1	1	1	1	1	G: 1
RPS6KA4	1	1	1	1	1	1	1	G: 1
CCNA2	1	1	1	1	1	1	1	G: 1
TMEM219	1	1	1	1	1	1	1	G: 1
BAK1	1	1	1	1	1	1	1	G: 1
KMO	1	1	1	1	1	1	1	G: 1
TNFAIP6	1	1	1	1	1	1	1	G: 1
C5orf15	1	1	1	1	1	1	1	G: 1
UQCRC1	1	1	1	1	1	1	1	G: 1
IL15RA	1	1	1	1	1	1	1	G: 1
CD300C	1	1	1	1	1	1	1	G: 1
HLA-F	1	1	1	1	1	1	1	G: 1
PARP10	1	1	1	1	1	1	1	G: 1
HMOX1	1	NA	1	1	1	1	1	G: 1
CYC1	1	1	1	1	1	1	1	G: 1
EIF5A	1	1	1	1	1	1	1	G: 1
GADD45B	1	1	1	1	1	1	1	G: 1
SLC7A7	1	1	1	1	1	1	1	G: 1
BLVRA	1	1	1	1	1	1	1	G: 1
MCM2	1	1	1	1	1	1	1	G: 1
CLSPN	1	1	1	1	1	1	1	G: 1
TIMM10	1	1	1	1	1	1	1	G: 1
RHBDF2	1	1	1	1	1	1	1	G: 1
PSMD3	1	1	1	1	1	1	1	G: 1
FOXM1	1	1	1	1	1	1	1	G: 1
CYB561	1	1	1	1	1	1	1	G: 1
LIMK1	1	1	1	1	1	1	1	G: 1
GIMAP4	1	1	1	1	1	1	1	G: 1
TOP2A	1	1	1	1	1	1	1	G: 1
JAK2	1	1	1	1	1	1	1	G: 1
SORT1	1	1	1	1	1	1	1	G: 1
RMI2	1	1	1	1	1	1	1	G: 1
DDX58	1	1	1	1	1	1	1	G: 1
HERC5	1	1	1	1	1	1	1	G: 1
ERAP2	1	1	1	1	1	1	1	G: 1
SP140	1	1	1	1	1	1	1	G: 1
TRIM21	1	1	1	1	1	1	1	G: 1
XAF1	1	1	1	1	1	1	1	G: 1
PRR11	1	1	1	1	1	1	1	G: 1
IDH2	1	1	1	1	1	1	1	G: 1
LOC105371464	1	1	1	1	1	1	1	G: 1
TIFA	1	1	1	1	1	1	1	G: 1
CDC25A	1	1	1	1	1	1	1	G: 1
OAS3	1	1	1	1	1	1	1	G: 1
TRIM5	1	1	1	1	1	1	1	G: 1
ANXA2	1	1	1	1	1	1	1	G: 1
PDIA3	1	1	1	1	1	1	1	G: 1
ACP2	1	1	1	1	1	1	1	G: 1
NAGA	1	1	1	1	1	1	1	G: 1
GTF2F1	1	1	1	1	1	1	1	G: 1
TPMT	1	1	1	1	1	1	1	G: 1
ANXA5	1	1	1	1	1	1	1	G: 1
LILRB1	1	1	1	1	1	1	1	G: 1
SLAMF7	1	1	1	1	1	1	1	G: 1
PRPS2	1	1	1	1	1	1	1	G: 1
UBE2S	1	1	1	1	1	1	1	G: 1
AIM2	1	1	1	1	1	1	1	G: 1
LINC01232	1	1	1	1	1	1	1	G: 1
SCARB2	1	1	1	1	1	1	1	G: 1
GNB4	1	1	1	1	1	1	1	G: 1
XXYLT1-AS2	1	1	1	1	1	1	1	G: 1
TFEC	1	1	1	1	1	1	1	G: 1
SLFN11	1	1	1	1	1	1	1	G: 1
MRPL44	1	1	1	1	1	1	1	G: 1
[truncated: 1,656 more rows]
