# Supplementary material for: Temporal modulation of gene expression in a controlled Schistosoma mansoni human infection model
Source: Front Immunol. 2025 Dec 16;16:1707749. doi: 10.3389/fimmu.2025.1707749 (PMC12748245; doi:10.3389/fimmu.2025.1707749)
Supplement: Supplementary file 6 [file Table6.xlsx]

## Sheet: Supplementary Table 6A
Supplementary Table 6A Enriched GO terms in all Group 1 genes
ID	Description	GeneRatio	BgRatio	RichFactor	FoldEnrichment	zScore	P Value	P Adjust	qvalue	geneID	Count
GO:0009615	GO:0009615:response to virus	139/2014	361/13742	0.385042	2.62723	12.9833	1.23256e-29	9.7163e-26	8.18034e-26	ACOD1/ACTA2/ADAR/AIM2/AP1S1/APOBEC3A/APOBEC3C/APOBEC3G/APOBEC3H/ARF1/ATAD3A/AUP1/BANF1/BATF3/BAX/BECN1/BST2/C1QBP/CALR/CARD9/CASP1/CCT5/CD2AP/CD40/CFL1/CGAS/CHUK/CLPB/CREB3/CXCL10/CXCL9/DDX21/DDX60/DDX60L/DHX15/DHX58/DTX3L/EIF2AK2/EIF5A/ENO1/EXOSC5/FGL2/FGR/FMR1/GBP1/GBP2/GBP3/GBP5/GTF2F1/HERC5/HSP90AA1/HYAL2/IFI16/IFI27/IFI44/IFI44L/IFI6/IFIH1/IFIT1/IFIT2/IFIT3/IFIT5/IFITM1/IFITM3/IFNGR2/IL10RB/…	139
GO:0002831	GO:0002831:regulation of response to biotic stimulus	166/2014	499/13742	0.332665	2.26985	11.974	1.25008e-26	4.92721e-23	4.14831e-23	ACOD1/ADAR/AIM2/AKIRIN2/ALPK1/APOBEC3G/AURKB/BANF1/BCL10/BECN1/C1QBP/CALHM6/CARD16/CARD9/CASP1/CD1D/CD274/CD300A/CD300C/CD300E/CD300H/CD300LF/CD36/CDC37/CEACAM1/CGAS/CHUK/CLEC6A/CLEC7A/CLPB/CREB3/CSNK1A1/CTSS/CYBA/CYLD/DDX60/DHX58/DTX3L/DUSP10/EIF2AK2/EIF4E2/EMILIN2/ERAP1/FCN1/FFAR2/FGL2/FGR/GBP2/GBP5/GPATCH3/GPR108/GRN/HAVCR2/HERC5/HLA-A/HLA-B/HLA-DRB1/HLA-E/HLA-F/HSP90AA1/HSPA8/HSPD1/IFI16/IFI3…	166
GO:0051607	GO:0051607:defense response to virus	111/2014	275/13742	0.403636	2.75411	12.1763	7.24697e-26	1.90426e-22	1.60323e-22	ACOD1/ADAR/AIM2/APOBEC3A/APOBEC3C/APOBEC3G/APOBEC3H/ATAD3A/BECN1/BST2/C1QBP/CARD9/CASP1/CD40/CGAS/CLPB/CREB3/CXCL10/CXCL9/DDX21/DDX60/DDX60L/DHX15/DHX58/DTX3L/EIF2AK2/EXOSC5/FGL2/GBP1/GBP2/GBP3/GBP5/HERC5/HSP90AA1/HYAL2/IFI16/IFI27/IFI44L/IFI6/IFIH1/IFIT1/IFIT2/IFIT3/IFIT5/IFITM1/IFITM3/IFNGR2/IL10RB/IL12RB1/IL15/IL27/ILRUN/IRF1/IRF2/IRF5/IRF7/IRF9/ISG15/ISG20/LILRB1/MICB/MLKL/MOV10/MX1/MX2/NLRC5…	111
GO:0045088	GO:0045088:regulation of innate immune response	141/2014	419/13742	0.336516	2.29613	11.1655	2.87063e-23	5.6573e-20	4.76298e-20	ACOD1/ADAR/AIM2/AKIRIN2/ALPK1/AURKB/BANF1/BCL10/BECN1/C1QBP/CALHM6/CARD9/CASP1/CD1D/CD274/CD300A/CD300C/CD300E/CD300H/CD300LF/CD36/CDC37/CEACAM1/CGAS/CHUK/CLEC6A/CLEC7A/CLPB/CSNK1A1/CTSS/CYBA/CYLD/DDX60/DHX58/DUSP10/EIF2AK2/EIF4E2/ERAP1/FCN1/FFAR2/FGR/GBP2/GBP5/GPATCH3/GPR108/GRN/HAVCR2/HLA-A/HLA-B/HLA-E/HLA-F/HSP90AA1/HSPA8/HSPD1/IFI16/IFI35/IFIH1/IRAK1/IRAK2/IRF1/IRF7/ISG15/KAT5/LACC1/LAMP1/LGA…	141
GO:0000070	GO:0000070:mitotic sister chromatid segregation	81/2014	186/13742	0.435484	2.97141	11.2175	1.11191e-21	1.75304e-18	1.47591e-18	ABRAXAS2/AURKB/BECN1/BIRC5/BUB1/BUB1B/CCNB1/CDC20/CDCA5/CDCA8/CDK1/CDT1/CENPE/CENPF/CENPI/CHMP1A/CHMP2A/CHMP2B/CHMP4A/CHMP5/DCTN2/DLGAP5/ESPL1/FBXO5/HASPIN/IK/KAT5/KIF11/KIF14/KIF15/KIF18A/KIF18B/KIF23/KIF2C/KIF4A/KIFC1/KNL1/KNTC1/KPNB1/MAD2L1/MAD2L1BP/MAD2L2/MYBL2/NCAPG/NCAPG2/NCAPH/NDC80/NEK2/NUDC/NUF2/NUP62/NUSAP1/POLDIP2/PPP1CC/PRC1/PSMG2/PSRC1/RACGAP1/RAN/RB1/RCC1/RHOA/SKA1/SKA2/SMARCA5/SMC2…	81
GO:0031349	GO:0031349:positive regulation of defense response	139/2014	444/13742	0.313063	2.1361	10.0842	1.05995e-19	1.04445e-16	8.79344e-17	ACOD1/AIM2/AKIRIN2/ALPK1/AURKB/BANF1/BCL10/BECN1/C1QBP/C3/CARD9/CASP1/CASP4/CASP5/CCR2/CD1D/CD274/CD300A/CD300LF/CD36/CEBPA/CEBPB/CGAS/CHUK/CLEC6A/CLEC7A/CLPB/CSNK1A1/CTSC/CTSS/CYBA/CYLD/DDX60/DHX58/EIF2AK2/EMILIN2/FCGR1A/FCN1/FFAR2/GBP1/GBP2/GBP3/GBP5/GPATCH3/GPR108/GRN/GSDMD/HAVCR2/HLA-E/HLA-F/HSP90AA1/HSPA8/HSPD1/HYAL2/IFI16/IFI35/IFIH1/IL15/IL18/IRAK1/IRAK2/IRF1/IRF7/KARS1/KAT5/LACC1/LAMP1/LD…	139
GO:0007059	GO:0007059:chromosome segregation	125/2014	390/13742	0.320513	2.18694	9.85401	9.57866e-19	8.38984e-16	7.06356e-16	ABRAXAS2/ACTB/ACTR3/ARL8B/ASPM/AURKA/AURKB/BECN1/BIRC5/BRCA1/BRD7/BRIP1/BUB1/BUB1B/CCNB1/CCNB2/CCNE2/CDC20/CDC6/CDCA2/CDCA5/CDCA8/CDK1/CDT1/CENPE/CENPF/CENPH/CENPI/CENPM/CENPN/CENPW/CENPX/CHMP1A/CHMP2A/CHMP2B/CHMP4A/CHMP5/CIAO2B/DCTN2/DIAPH3/DLGAP5/ECT2/ESCO2/ESPL1/FBXO5/HASPIN/HAUS7/HAUS8/HDAC3/HJURP/HORMAD1/IK/KAT5/KIF11/KIF14/KIF15/KIF18A/KIF18B/KIF23/KIF2C/KIF4A/KIFC1/KNL1/KNTC1/KPNB1/MAD2L1/…	125
GO:0098813	GO:0098813:nuclear chromosome segregation	102/2014	291/13742	0.350515	2.39165	9.9432	1.538e-18	1.2124e-15	1.02075e-15	ABRAXAS2/ACTB/ACTR3/ASPM/AURKA/AURKB/BECN1/BIRC5/BRD7/BRIP1/BUB1/BUB1B/CCNB1/CCNB2/CCNE2/CDC20/CDC6/CDCA5/CDCA8/CDK1/CDT1/CENPE/CENPF/CENPI/CHMP1A/CHMP2A/CHMP2B/CHMP4A/CHMP5/DCTN2/DLGAP5/ECT2/ESPL1/FBXO5/HASPIN/HORMAD1/IK/KAT5/KIF11/KIF14/KIF15/KIF18A/KIF18B/KIF23/KIF2C/KIF4A/KIFC1/KNL1/KNTC1/KPNB1/MAD2L1/MAD2L1BP/MAD2L2/MLH1/MND1/MYBL2/NCAPG/NCAPG2/NCAPH/NDC80/NEK2/NUDC/NUF2/NUP62/NUSAP1/POLDIP2…	102
GO:0019882	GO:0019882:antigen processing and presentation	52/2014	103/13742	0.504854	3.44474	10.3202	8.46368e-18	6.06538e-15	5.10656e-15	ARL8B/CALR/CD1D/CD209/CD68/CD74/CLEC4A/CTSH/CTSL/CTSS/ERAP1/ERAP2/FCER1G/FCGR1A/FGL2/HLA-A/HLA-B/HLA-C/HLA-DMA/HLA-DMB/HLA-DPA1/HLA-DPB1/HLA-DQA1/HLA-DQB1/HLA-DQB2/HLA-DRA/HLA-DRB1/HLA-DRB5/HLA-E/HLA-F/ICAM1/IFI30/LILRB2/MARCHF1/MICB/MPEG1/MR1/NOD2/PDIA3/PSMB8/PSME1/PYCARD/RAB10/RAB32/RAB34/RAB8B/RELB/TAP1/TAP2/TAPBP/TAPBPL/UNC93B1	52
GO:0045333	GO:0045333:cellular respiration	81/2014	211/13742	0.383886	2.61935	9.82298	1.23156e-17	8.09031e-15	6.81138e-15	ACO2/AK4/ARL2/ATP5F1A/ATP5F1B/ATP5F1D/ATP5PB/BID/BLOC1S1/CCNB1/CDK1/CHCHD10/CHCHD2/COA6/COX4I1/COX5A/COX5B/COX6B1/COX8A/CYC1/CYCS/DLAT/ETFB/FH/GHITM/GPD2/IDH1/IDH2/IDH3A/IDH3B/IDH3G/IL10RB/MACROH2A1/MDH1/MDH2/MTFR2/MTLN/NDUFA12/NDUFA13/NDUFA2/NDUFA8/NDUFA9/NDUFAB1/NDUFB10/NDUFB11/NDUFB4/NDUFB5/NDUFB6/NDUFB9/NDUFS2/NDUFS6/NDUFS7/NDUFS8/NDUFV1/NIPSNAP2/OAS1/OGDH/PANK2/PARK7/PDHA1/PDHB/PNPT1/PRELID1…	81
GO:0000280	GO:0000280:nuclear division	120/2014	383/13742	0.313316	2.13783	9.35872	3.51712e-17	1.98039e-14	1.66733e-14	ABRAXAS2/ACTR3/ANLN/ASPM/AURKA/AURKAIP1/AURKB/BANF1/BECN1/BIRC5/BRCA2/BRIP1/BROX/BUB1/BUB1B/CALR/CCNB1/CCNB2/CCNE2/CDC20/CDCA2/CDCA5/CDCA8/CDK1/CDT1/CENPE/CENPF/CENPI/CENPX/CHEK1/CHMP1A/CHMP2A/CHMP2B/CHMP4A/CHMP5/DCTN2/DLGAP5/EPS8/ESPL1/FANCA/FBXO5/FBXW5/HASPIN/HORMAD1/IK/KAT5/KIF11/KIF14/KIF15/KIF18A/KIF18B/KIF23/KIF2C/KIF4A/KIFC1/KNL1/KNTC1/KPNB1/LIF/MAD2L1/MAD2L1BP/MAD2L2/MASTL/MKI67/MLH1/MND1…	120
GO:0016032	GO:0016032:viral process	120/2014	390/13742	0.307692	2.09946	9.12777	1.64538e-16	8.10659e-14	6.82509e-14	ADAR/APOBEC3A/APOBEC3C/APOBEC3G/APOBEC3H/ARL8B/BANF1/BECN1/BST2/CALCOCO2/CANX/CCL2/CCR5/CD209/CD46/CD74/CD86/CDK1/CFL1/CHD1/CHMP1A/CHMP2A/CHMP2B/CHMP4A/CHMP5/CLEC4G/CLEC5A/CREB3/CSF1R/CSNK1A1/CSNK2B/CTSB/CTSL/DEK/DYNLT1/EIF2AK2/EIF3B/EIF3D/EIF3G/EPS15/FAM111A/FCN1/FMR1/GAS6/HDAC1/HLA-DRB1/HSP90AB1/HSPA8/HYAL2/ICAM1/IFI16/IFI27/IFIH1/IFIT1/IFIT5/IFITM1/IFITM3/IRF7/ISG15/ISG20/KPNA2/LAMP1/LAMP3/LDL…	120
GO:0001819	GO:0001819:positive regulation of cytokine production	123/2014	422/13742	0.291469	1.98876	8.54916	6.42966e-15	2.30386e-12	1.93967e-12	AIF1/AIM2/AKIRIN2/ATP6AP2/BATF/BCL10/BRCA1/BTN3A1/BTN3A2/C3/C5/CARD9/CASP1/CCR2/CD274/CD36/CD40/CD46/CD74/CD86/CEBPB/CEBPG/CGAS/CHUK/CLEC5A/CLEC6A/CLEC7A/CSF1R/CYBA/CYBB/CYRIB/DDX21/DHX58/EIF2AK2/F3/FCER1G/FCGR3A/FCN1/FFAR2/FGR/FZD5/GAPDH/GBP5/GSDMD/HAVCR2/HK1/HLA-A/HLA-DPA1/HLA-DPB1/HLA-E/HLA-F/HMOX1/HPSE/HSP90AA1/HSPD1/HYAL2/IFI16/IFIH1/IL12RB1/IL15/IL17RC/IL18/IL27/IRAK1/IRF1/IRF5/IRF7/IRF8/IS…	123
GO:0006334	GO:0006334:nucleosome assembly	46/2014	96/13742	0.479167	3.26947	9.24664	8.45225e-15	2.89692e-12	2.43897e-12	ATAD2/BAZ1A/CHAF1A/CHAF1B/DAXX/H1-0/H1-1/H1-4/H1-5/H2AX/H2BC10/H2BC11/H2BC13/H2BC14/H2BC15/H2BC17/H2BC21/H2BC3/H2BC4/H2BC6/H2BC7/H2BC8/H2BC9/H3-3A/H3C1/H3C10/H3C11/H3C12/H3C13/H3C2/H3C3/H3C4/H3C7/H3C8/H4C1/H4C13/H4C4/H4C8/H4C9/MACROH2A1/MCM2/NASP/SET/SMARCA5/SPTY2D1/SUPT16H	46
GO:0051983	GO:0051983:regulation of chromosome segregation	53/2014	125/13742	0.424	2.89305	8.81057	4.57215e-14	1.44169e-11	1.21379e-11	ACTB/AURKB/BECN1/BIRC5/BRD7/BUB1/BUB1B/CCNB1/CDC20/CDC6/CDCA2/CDCA8/CDK1/CENPE/CENPF/DLGAP5/ESPL1/FBXO5/HASPIN/HORMAD1/IK/KAT5/KIF2C/KNL1/KNTC1/MAD2L1/MAD2L1BP/MAD2L2/MKI67/NCAPG/NCAPG2/NCAPH/NDC80/NUF2/PLSCR1/PSMG2/RB1/RCC2/RMI2/SIRT2/SKA1/SMARCD2/SMARCD3/SMC2/SMC4/SPC24/SPC25/TRIP13/TTK/UBE2C/ZW10/ZWILCH/ZWINT	53
GO:0050000	GO:0050000:chromosome localization	50/2014	114/13742	0.438596	2.99265	8.85307	4.78154e-14	1.44973e-11	1.22055e-11	ABRAXAS2/ACTR3/AURKB/BECN1/BIRC5/CCNB1/CDCA5/CDCA8/CDK1/CDT1/CENPE/CENPF/CHMP1A/CHMP2A/CHMP2B/CHMP4A/CHMP5/DCTN2/DLGAP5/ECT2/KAT5/KIF14/KIF18A/KIF2C/KIFC1/KNL1/KNTC1/KPNB1/MLH1/NDC80/NEK2/NUDC/NUF2/NUP62/PSRC1/RACGAP1/RB1/RCC2/SGO1/SIRT2/SKA1/SKA2/SPAG5/SPC24/SPC25/TTK/VPS4A/ZW10/ZWILCH/ZWINT	50
GO:1903900	GO:1903900:regulation of viral life cycle	53/2014	127/13742	0.417323	2.84749	8.66768	1.00029e-13	2.81618e-11	2.37099e-11	ADAR/APOBEC3A/APOBEC3C/APOBEC3G/APOBEC3H/BANF1/BST2/CD209/CD74/CLEC4G/CSNK2B/EIF2AK2/FAM111A/FCN1/FMR1/HLA-DRB1/IFI16/IFIH1/IFIT1/IFIT5/IFITM1/IFITM3/ISG15/ISG20/KPNA2/LAMP3/LGALS1/LGALS9/LY6E/MX1/NECTIN2/OAS1/OAS2/OAS3/OASL/P4HB/PLSCR1/PPID/RNASEL/RSAD2/SETDB1/SHFL/TNF/TOP2A/TRIM21/TRIM22/TRIM26/TRIM38/TRIM5/TRIM6/VPS4A/ZC3HAV1/ZNFX1	53
GO:0034728	GO:0034728:nucleosome organization	49/2014	114/13742	0.429825	2.93279	8.58715	2.20435e-13	5.99202e-11	5.04479e-11	ATAD2/BAZ1A/CHAF1A/CHAF1B/CHD1/DAXX/H1-0/H1-1/H1-4/H1-5/H2AX/H2BC10/H2BC11/H2BC13/H2BC14/H2BC15/H2BC17/H2BC21/H2BC3/H2BC4/H2BC6/H2BC7/H2BC8/H2BC9/H3-3A/H3C1/H3C10/H3C11/H3C12/H3C13/H3C2/H3C3/H3C4/H3C7/H3C8/H4C1/H4C13/H4C4/H4C8/H4C9/MACROH2A1/MCM2/NASP/SET/SMARCA5/SMARCD2/SMARCD3/SPTY2D1/SUPT16H	49
GO:0002221	GO:0002221:pattern recognition receptor signaling pathway	81/2014	247/13742	0.327935	2.23758	8.13321	3.5534e-13	9.33716e-11	7.86112e-11	ACOD1/AIM2/ALPK1/AURKB/BANF1/BCL10/BECN1/C1QBP/CASP1/CD274/CD300A/CD300LF/CD36/CGAS/CHUK/CLPB/CSNK1A1/CTSS/CYBA/CYLD/DDX60/DHX58/EIF2AK2/FCN1/FFAR2/GBP2/GBP5/GPATCH3/GPR108/HAVCR2/HSPA8/HSPD1/IFI16/IFI35/IFIH1/IRAK1/IRAK2/IRF1/IRF7/LACC1/MAPKAPK3/NAGK/NLRC4/NLRP3/NMI/NOD2/NR1H3/OAS1/OAS3/OASL/OTUD4/PHB1/PHB2/PIK3AP1/PPP2CA/PYCARD/RIPK2/RNF135/RSAD2/RTN4/SCIMP/SIRT2/SMPDL3A/SRC/TASL/TBK1/TICAM2/TI…	81
GO:1905818	GO:1905818:regulation of chromosome separation	37/2014	73/13742	0.506849	3.45835	8.72699	3.94474e-13	9.88885e-11	8.3256e-11	AURKB/BIRC5/BUB1/BUB1B/CCNB1/CDC20/CDCA8/CENPF/DLGAP5/ESPL1/FBXO5/HASPIN/IK/KNL1/KNTC1/MAD2L1/MAD2L1BP/MAD2L2/NCAPG/NCAPG2/NCAPH/NDC80/NUF2/PLSCR1/PSMG2/RB1/SKA1/SMC2/SMC4/SPC24/SPC25/TRIP13/TTK/UBE2C/ZW10/ZWILCH/ZWINT	37
GO:0002697	GO:0002697:regulation of immune effector process	104/2014	353/13742	0.294618	2.01025	7.96833	4.01425e-13	9.88885e-11	8.3256e-11	ACP5/ASCL2/BATF/BCL10/BST2/C1QBP/C3/C4BPA/CALHM6/CARD9/CCR2/CD1D/CD274/CD300A/CD36/CD40/CD46/CD59/CD74/CD86/CEACAM1/CFP/CGAS/CLEC4G/CLEC7A/CUEDC2/CX3CR1/CYRIB/DDX21/DDX60/DHX58/DUSP10/FCGR1A/FCN1/FFAR2/FGL2/FGR/FZD5/GRN/HAVCR2/HK1/HLA-A/HLA-B/HLA-C/HLA-DMB/HLA-DRA/HLA-DRB1/HLA-E/HLA-F/HSPA8/HSPD1/ICAM1/IL12RB1/IL18/IL27/IL4I1/IRF5/LACC1/LAMP1/LGALS1/LGALS9/LILRB1/LILRB4/LOXL3/MAD2L2/MICB/MLH1/MR1…	104
GO:0006119	GO:0006119:oxidative phosphorylation	50/2014	121/13742	0.413223	2.81952	8.33051	7.86299e-13	1.8783e-10	1.58138e-10	AK4/ATP5F1A/ATP5F1B/ATP5F1D/ATP5PB/BID/CCNB1/CDK1/CHCHD10/CHCHD2/COA6/COX4I1/COX5A/COX5B/COX6B1/COX8A/CYC1/CYCS/GHITM/MACROH2A1/NDUFA12/NDUFA13/NDUFA2/NDUFA8/NDUFA9/NDUFAB1/NDUFB10/NDUFB11/NDUFB4/NDUFB5/NDUFB6/NDUFB9/NDUFS2/NDUFS6/NDUFS7/NDUFS8/NDUFV1/NIPSNAP2/PARK7/RHOA/SDHA/SDHB/SDHD/SHMT2/STOML2/TNF/UQCRC1/UQCRC2/UQCRFS1/VCP	50
GO:0019221	GO:0019221:cytokine-mediated signaling pathway	116/2014	420/13742	0.27619	1.88451	7.62906	2.14529e-12	4.45035e-10	3.74684e-10	ADAR/AIM2/CARD16/CASP1/CASP4/CCL2/CCR1/CCR2/CCR5/CCRL2/CD300LF/CD40/CD74/CDC37/CEACAM1/CEBPA/CHUK/CISH/CMKLR1/CSF1R/CSNK2B/CX3CR1/CXCL10/CXCL11/CXCL9/CYLD/DOK1/EIF4E2/EIF5A/F3/FAS/FCER1G/GAS6/GSTP1/H2BC11/IFI27/IFIH1/IFITM1/IFITM3/IFNGR2/IL10RB/IL12RB1/IL15/IL15RA/IL17RC/IL18/IL31RA/IL3RA/ILK/IRAK1/IRAK2/IRF1/IRF5/IRF7/ISG15/JAGN1/JAK2/LILRA5/LILRB1/LILRB2/LILRB4/LIMS1/MX1/NKIRAS2/NLRC5/NR1H2/NR1…	116
GO:0065004	GO:0065004:protein-DNA complex assembly	69/2014	203/13742	0.339901	2.31923	7.84696	3.06528e-12	6.04089e-10	5.08594e-10	ATAD2/BAZ1A/CDC45/CDT1/CENPA/CENPE/CENPF/CENPH/CENPI/CENPN/CENPW/CENPX/CHAF1A/CHAF1B/DAXX/DLGAP5/GMNN/GTF2A2/H1-0/H1-1/H1-4/H1-5/H2AX/H2BC10/H2BC11/H2BC13/H2BC14/H2BC15/H2BC17/H2BC21/H2BC3/H2BC4/H2BC6/H2BC7/H2BC8/H2BC9/H3-3A/H3C1/H3C10/H3C11/H3C12/H3C13/H3C2/H3C3/H3C4/H3C7/H3C8/H4C1/H4C13/H4C4/H4C8/H4C9/HJURP/KNTC1/MACROH2A1/MCM2/MED18/MED8/NASP/OIP5/RAD51/RB1/SET/SMARCA5/SPTY2D1/SUPT16H/TAF10/TA…	69
GO:0050777	GO:0050777:negative regulation of immune response	64/2014	182/13742	0.351648	2.39938	7.87533	3.41033e-12	6.40086e-10	5.389e-10	ACOD1/ADAR/ASCL2/AURKB/BANF1/C4BPA/C9orf72/CCR2/CD274/CD300A/CD46/CD59/CEACAM1/CLEC4G/DHX58/DUSP10/EIF4E2/FGL2/FGR/GRN/HAVCR2/HLA-A/HLA-B/HLA-DRB1/HLA-E/HLA-F/IFI16/IL4I1/ISG15/LGALS1/LGALS9/LILRB1/LILRB4/LOXL3/NCKAP1L/NLRC5/NMI/NOD2/NR1H2/NR1H3/OAS1/OAS3/PARP14/PARP3/PDCD1/PSMA1/PSMB4/PTPN6/RHBDF2/SAMHD1/SERPINB9/SERPING1/SLAMF8/SRC/STAT2/STAT5A/TNFAIP3/TNFRSF14/TRAFD1/TRIM21/USP18/WDR41/YTHDF2/…	64
GO:0043123	GO:0043123:positive regulation of canonical NF-kappaB signal transducti...	70/2014	208/13742	0.336538	2.29628	7.80629	3.64146e-12	6.67573e-10	5.62042e-10	ALPK1/APOL3/BCL10/BST2/CARD16/CARD9/CASP1/CASP10/CD36/CD40/CD74/CHUK/CLEC4D/CLEC6A/CLEC7A/CUL1/CX3CR1/DDX21/DHX15/ECT2/GAPDH/HLA-DRB1/HMOX1/IFIT5/ILK/IRAK1/IRAK2/LGALS1/LGALS9/LIMS1/LTBR/MTDH/NOD2/NUP62/PIM2/PPP5C/PYCARD/RBCK1/RHOA/RHOC/RIPK1/RIPK2/RNF31/S100A4/SECTM1/SHISA5/SLC20A1/STAT3/TBK1/TFG/TICAM2/TIFA/TIFAB/TLR4/TLR7/TLR8/TMEM101/TMEM9B/TNF/TNFSF10/TNFSF15/TNIP2/TRIM21/TRIM22/TRIM38/TRIM5…	70
GO:0034341	GO:0034341:response to type II interferon	46/2014	110/13742	0.418182	2.85335	8.08727	3.89759e-12	6.98288e-10	5.87902e-10	ACOD1/ACTG1/ACTR3/AIF1/BST2/CALCOCO2/CASP1/CCL2/CD40/CD74/CDC37/GAPDH/GBP1/GBP2/GBP3/GBP4/GBP5/GBP6/GCH1/HLA-DPA1/IFITM1/IFITM3/IFNGR2/IL12RB1/IRF1/IRF8/JAK2/KIF5B/KYNU/LGALS9/MRC1/NLRC5/NR1H2/NR1H3/NUB1/PARP14/PARP9/RAB20/SHFL/SP100/STAT1/STX4/TLR4/TNF/TRIM21/VAMP3	46
GO:0071824	GO:0071824:protein-DNA complex organization	72/2014	221/13742	0.325792	2.22296	7.59502	1.04016e-11	1.76292e-09	1.48423e-09	ATAD2/BAZ1A/CDC45/CDT1/CENPA/CENPE/CENPF/CENPH/CENPI/CENPN/CENPW/CENPX/CHAF1A/CHAF1B/CHD1/DAXX/DLGAP5/GMNN/GTF2A2/H1-0/H1-1/H1-4/H1-5/H2AX/H2BC10/H2BC11/H2BC13/H2BC14/H2BC15/H2BC17/H2BC21/H2BC3/H2BC4/H2BC6/H2BC7/H2BC8/H2BC9/H3-3A/H3C1/H3C10/H3C11/H3C12/H3C13/H3C2/H3C3/H3C4/H3C7/H3C8/H4C1/H4C13/H4C4/H4C8/H4C9/HJURP/KNTC1/MACROH2A1/MCM2/MED18/MED8/NASP/OIP5/RAD51/RB1/SET/SMARCA5/SMARCD2/SMARCD3/SPT…	72
GO:0042742	GO:0042742:defense response to bacterium	69/2014	210/13742	0.328571	2.24192	7.51535	1.81304e-11	2.7485e-09	2.31401e-09	ACP5/AKIRIN2/CARD9/CASP1/CASP4/CASP7/CD36/CEBPB/CFP/CLEC4D/CYBA/DHX15/EMILIN2/FCER1G/FCGR1A/FGR/GBP1/GBP2/GBP3/GBP4/GBP5/GBP6/GRN/GSDMC/GSDMD/H2BC10/H2BC11/H2BC12/H2BC21/H2BC4/H2BC6/H2BC7/H2BC8/HAVCR2/HLA-A/HLA-E/IL18/IRF8/ISG15/LYZ/MPEG1/MR1/NAGK/NFKB1/NLRC4/NOD2/OAS1/OAS2/OAS3/P2RX7/PLAC8/PPP1R11/PYCARD/RAB1A/RBCK1/RIPK2/RNF213/RNF31/SHC1/SIGLEC16/SLAMF8/SLC30A1/SLC9A9/TBK1/TLR4/TNF/TNFRSF14/XI…	69
GO:0051783	GO:0051783:regulation of nuclear division	49/2014	127/13742	0.385827	2.63259	7.65943	2.65627e-11	3.87766e-09	3.26467e-09	AURKA/AURKAIP1/AURKB/BIRC5/BUB1/BUB1B/CALR/CCNB1/CDC20/CDCA2/CDCA8/CENPF/CHEK1/DLGAP5/ESPL1/FBXO5/FBXW5/HASPIN/HORMAD1/IK/KNL1/KNTC1/LIF/MAD2L1/MAD2L1BP/MAD2L2/MKI67/NDC80/NEK2/NUF2/NUP62/NUSAP1/PKMYT1/PSMG2/RAD51AP1/RB1/RCC1/SIRT2/SKA1/SPC24/SPC25/SPHK1/TNF/TRIP13/TTK/UBE2C/ZW10/ZWILCH/ZWINT	49
GO:1902850	GO:1902850:microtubule cytoskeleton organization involved in mitosis	56/2014	156/13742	0.358974	2.44937	7.54435	3.02008e-11	4.3286e-09	3.64433e-09	ABRAXAS2/AURKA/AURKB/BIRC5/CCNB1/CDC20/CDCA8/CDK1/CENPA/CENPE/CENPH/CHMP1A/CHMP2A/CHMP2B/CHMP4A/CHMP5/DCTN2/DLGAP5/DYNLT1/ESPL1/HDAC3/ILK/KAT5/KIF11/KIF15/KIF23/KIF4A/KIFC1/KPNB1/MAD2L1/MYBL2/NDC80/NEK2/NUDC/NUF2/NUP62/NUSAP1/PARP3/POLDIP2/PRC1/PSRC1/PTPA/RACGAP1/RAN/RCC1/RHOA/SAPCD2/SMC3/SPC25/STMN1/TPX2/TTK/TUBG1/UHRF1/VCP/ZW10	56
GO:0140888	GO:0140888:interferon-mediated signaling pathway	38/2014	86/13742	0.44186	3.01492	7.76733	3.96307e-11	5.38636e-09	4.53487e-09	ADAR/CDC37/EIF4E2/IFI27/IFIH1/IFITM1/IFITM3/IFNGR2/IL10RB/IRAK1/IRF1/IRF7/ISG15/JAK2/NLRC5/NR1H2/NR1H3/OAS1/OAS2/OAS3/OASL/PARP14/PARP9/PTPN1/PTPN11/PTPN6/RNF185/SAMHD1/SP100/STAT1/STAT2/TANK/TBK1/TRIM56/TRIM6/USP18/YTHDF2/ZBP1	38
GO:0006261	GO:0006261:DNA-templated DNA replication	56/2014	158/13742	0.35443	2.41836	7.43069	5.37111e-11	6.51392e-09	5.48419e-09	BARD1/BAZ1A/BRCA1/BRCA2/CCNE2/CDC45/CDC6/CDC7/CDK2/CDT1/CENPX/DSCC1/DYNLL1/E2F7/E2F8/EXO1/FAM111A/FBXO5/FEN1/GINS1/GINS2/GINS3/GMNN/MCM10/MCM2/MCM3/MCM4/MCM5/MCM6/MCM7/MCMBP/NBN/ORC1/ORC6/PCNA/POLB/POLD1/POLD3/POLQ/RAD51/RBBP8/RECQL/RECQL4/RFC1/RFC2/RFC4/RRM1/SAMHD1/SLFN11/TICRR/TIMELESS/TIPIN/TK1/WDHD1/WDR18/ZMPSTE24	56
GO:0045839	GO:0045839:negative regulation of mitotic nuclear division	29/2014	56/13742	0.517857	3.53346	7.87222	6.96785e-11	8.19814e-09	6.90217e-09	AURKAIP1/AURKB/BIRC5/BUB1/BUB1B/CCNB1/CDC20/CDCA8/CENPF/CHEK1/FBXO5/HASPIN/IK/KNL1/KNTC1/MAD2L1/MAD2L1BP/MAD2L2/NDC80/NUF2/PSMG2/SKA1/SPC24/SPC25/TRIP13/TTK/ZW10/ZWILCH/ZWINT	29
GO:0071174	GO:0071174:mitotic spindle checkpoint signaling	26/2014	47/13742	0.553191	3.77456	7.89566	9.69091e-11	1.03234e-08	8.6915e-09	AURKB/BIRC5/BUB1/BUB1B/CCNB1/CDC20/CDCA8/CENPF/HASPIN/IK/KNL1/KNTC1/MAD2L1/MAD2L1BP/MAD2L2/NDC80/NUF2/PSMG2/SKA1/SPC24/SPC25/TRIP13/TTK/ZW10/ZWILCH/ZWINT	26
GO:0009117	GO:0009117:nucleotide metabolic process	110/2014	416/13742	0.264423	1.80422	6.90239	1.4621e-10	1.51486e-08	1.27539e-08	ADA/ADCY7/ADPGK/AK4/ARL2/ATP1B1/ATP5F1A/ATP5F1B/ATP5F1D/ATP5MC1/ATP5MC3/ATP5PB/ATP6V1B2/BLOC1S6/CD38/CMPK2/CNP/DCTPP1/DERA/DNM1L/DPYD/DPYS/DUT/EIF6/ENO1/GAPDH/GARS1/GART/GMPR2/GPD2/GUCY1A1/GUCY1B1/HK1/HK3/HSPA8/IDH1/IDH2/ITPA/KARS1/KMO/KYNU/LACC1/LDHA/LIPA/LRRK2/MACROH2A1/MDH1/MDH2/ME2/MTHFD1/NAPRT/NDUFA12/NDUFA13/NDUFA2/NDUFA8/NDUFA9/NDUFAB1/NDUFB10/NDUFB11/NDUFB4/NDUFB5/NDUFB6/NDUFB9/NDUFS2/NDU…	110
GO:0033044	GO:0033044:regulation of chromosome organization	75/2014	248/13742	0.302419	2.06348	7.00344	2.07723e-10	1.92645e-08	1.62191e-08	ACTB/AURKB/BECN1/BIRC5/BRD7/BUB1/BUB1B/CCNB1/CCT3/CCT4/CCT5/CCT6A/CCT7/CCT8/CDC20/CDC6/CDCA8/CDK1/CDK2/CENPE/CENPF/DLGAP5/ESPL1/FBXO5/FEN1/GCH1/H3-3A/HASPIN/HSP90AA1/IK/KAT5/KLF4/KNL1/KNTC1/MACROH2A1/MAD2L1/MAD2L1BP/MAD2L2/MCM2/NABP2/NBN/NCAPG/NCAPG2/NCAPH/NDC80/NEK2/NUF2/PARP3/PML/PSMG2/PTGES3/RB1/RMI2/RUVBL2/SETDB1/SKA1/SMARCA5/SMARCD2/SMARCD3/SMC2/SMC4/SPC24/SPC25/SRC/TCP1/TINF2/TOP2A/TRIP13/T…	75
GO:0032606	GO:0032606:type I interferon production	45/2014	120/13742	0.375	2.55871	7.10663	5.09997e-10	4.10235e-08	3.45385e-08	ACOD1/BANF1/CGAS/CHUK/CYLD/DHX58/GAPDH/GPATCH3/HAVCR2/HSP90AA1/HSPD1/IFIH1/ILRUN/IRAK1/IRF1/IRF5/IRF7/IRF8/ISG15/KPNA2/LILRB1/NMI/OAS1/OAS2/OAS3/PQBP1/PTPN11/PYCARD/RELB/RIPK2/RNF135/SIGLEC1/STAT1/TANK/TBK1/TICAM2/TLR4/TLR7/TLR8/TRIM21/TRIM38/TRIM56/XAF1/XIAP/ZC3HAV1	45
GO:0002501	GO:0002501:peptide antigen assembly with MHC protein complex	15/2014	19/13742	0.789474	5.38677	7.9291	6.37355e-10	4.97452e-08	4.18814e-08	CALR/HLA-A/HLA-DMA/HLA-DMB/HLA-DPA1/HLA-DPB1/HLA-DQA1/HLA-DQB1/HLA-DQB2/HLA-DRA/HLA-DRB1/HLA-DRB5/PDIA3/TAPBP/TAPBPL	15
GO:0050867	GO:0050867:positive regulation of cell activation	94/2014	348/13742	0.270115	1.84306	6.60114	9.89028e-10	7.28645e-08	6.1346e-08	ACTA2/ACTB/ADA/AIF1/AKIRIN2/BCL10/BLOC1S6/BRD7/BTN2A2/CBFB/CCL2/CCR2/CD1D/CD209/CD274/CD38/CD40/CD46/CD74/CD86/CDKN1A/CEBPA/CLEC4D/CLEC7A/CTSC/CYLD/CYRIB/DUSP10/EFNB1/FCGR3A/GAS6/GP9/HAVCR2/HLA-A/HLA-DMA/HLA-DMB/HLA-DPA1/HLA-DPB1/HLA-DQA1/HLA-DQB1/HLA-DQB2/HLA-DRA/HLA-DRB1/HLA-DRB5/HLA-E/HSPD1/HSPH1/IL12RB1/IL15/IL15RA/IL18/IL4I1/JAK2/KARS1/KAT5/LGALS1/LGALS9/LILRA5/LILRB1/LILRB2/LILRB4/LRRK2/MAD…	94
GO:0060759	GO:0060759:regulation of response to cytokine stimulus	54/2014	164/13742	0.329268	2.24668	6.65556	2.58306e-09	1.77063e-07	1.49073e-07	ADAR/CARD16/CASP1/CASP4/CD300LF/CD40/CD74/CDC37/CYLD/EIF4E2/GAS6/GSTP1/H2BC11/IFIH1/IRAK1/IRAK2/IRF7/ISG15/KLF4/NKIRAS2/NLRC5/NR1H2/NR1H3/OAS1/OAS3/OTUD4/PARP14/PARP9/PTPN1/PTPN11/PTPN6/PYCARD/RIPK1/RIPK2/RNF185/SAMHD1/SH2B3/SLIT2/SPHK1/SPPL2A/STAT2/TANK/TBK1/TICAM2/TLR4/TNFAIP3/TRIM56/TRIM6/USP18/USP25/VRK2/XIAP/YTHDF2/ZBP1	54
GO:0001906	GO:0001906:cell killing	58/2014	184/13742	0.315217	2.1508	6.51237	4.27216e-09	2.76044e-07	2.32407e-07	APOL1/ARL8B/C3/C5/CD1D/CD59/CEACAM1/CEBPG/CLEC7A/CTSC/CTSH/CX3CR1/CXCL10/CXCL11/CXCL9/CYRIB/FCGR1A/FCGR3A/GAPDH/GBP1/GBP2/GBP3/GBP5/GZMB/H2BC11/H2BC12/HAVCR2/HLA-A/HLA-B/HLA-C/HLA-DRA/HLA-DRB1/HLA-E/HLA-F/HMGN2/HSPA8/ICAM1/IL12RB1/IL18/KIF5B/LAMP1/LGALS9/LILRB1/LYZ/MICB/MR1/NCKAP1L/NECTIN2/P2RX7/PRDX1/PTPN6/SERPINB9/SLAMF7/STXBP2/TAP2/TUBB/TUBB4B/VAV1	58
GO:0090329	GO:0090329:regulation of DNA-templated DNA replication	24/2014	47/13742	0.510638	3.48421	7.0694	4.43086e-09	2.82033e-07	2.37448e-07	CDC7/CDK2/CDT1/DSCC1/DYNLL1/E2F7/E2F8/FBXO5/GMNN/MCM2/MCM3/MCM4/MCM5/MCM6/MCM7/NBN/PCNA/RFC2/RFC4/SLFN11/TICRR/TIMELESS/TIPIN/ZMPSTE24	24
GO:0071459	GO:0071459:protein localization to chromosome, centromeric region	21/2014	39/13742	0.538462	3.67405	6.92981	1.19848e-08	7.15728e-07	6.02584e-07	AURKB/BUB1B/CDK1/CENPA/H2AC4/H2AC8/H2BC11/H4C1/H4C13/H4C4/H4C8/H4C9/HASPIN/IK/KNL1/KNTC1/RB1/RCC2/TTK/ZW10/ZWILCH	21
GO:0031348	GO:0031348:negative regulation of defense response	66/2014	229/13742	0.28821	1.96652	6.11196	2.10768e-08	1.21276e-06	1.02105e-06	ACOD1/ACP5/ADA/ADAR/AURKB/BANF1/C1QBP/CEACAM1/CYLD/DHX58/DUSP10/EIF4E2/FGL2/FGR/GHRL/GPER1/GRN/GSTP1/HAVCR2/HLA-A/HLA-B/HLA-DRB1/HLA-E/HLA-F/IFI16/ILRUN/ISG15/KLF4/LDLR/LGALS9/LILRB1/MDK/MICB/NFKB1/NLRC5/NLRP3/NMI/NOD2/NR1H2/NR1H3/OAS1/OAS3/PARP14/PBK/PSMA1/PSMB4/PTPN6/RB1/RHBDF2/SAMHD1/SERPINB9/SERPING1/SLAMF8/SRC/STAT2/STAT3/TMSB4X/TNFAIP3/TNFAIP6/TRAFD1/TRIM21/TRIM38/UACA/USP18/YTHDF2/YWHAZ	66
GO:0002460	GO:0002460:adaptive immune response based on somatic recombination of i...	89/2014	343/13742	0.259475	1.77046	5.98809	2.25737e-08	1.28948e-06	1.08564e-06	ADA/ASCL2/BATF/BCL10/BTN3A2/BTN3A3/C1QA/C1QB/C1QBP/C1QC/C2/C3/C4BPA/C5/CARD9/CCR2/CD1D/CD274/CD40/CD46/CD74/CEACAM1/CLEC4G/CLEC6A/CLEC7A/CTSC/CTSH/CYRIB/EXO1/FCER1G/FCGR1A/FCGR3A/FZD5/HAVCR2/HLA-A/HLA-B/HLA-C/HLA-DRA/HLA-DRB1/HLA-E/HLA-F/HSPA8/HSPD1/ICAM1/IL12RB1/IL18/IL27/IL4I1/IRF7/JAK2/LGALS1/LILRB1/LILRB4/LOXL3/MAD2L2/MICB/MLH1/MR1/MSH6/NBN/NCKAP1L/NECTIN2/NLRP3/NOD2/P2RX7/PARP3/PDCD1/PHB1/PK…	89
GO:0046034	GO:0046034:ATP metabolic process	58/2014	192/13742	0.302083	2.06119	6.1362	2.41241e-08	1.36813e-06	1.15185e-06	ADPGK/AK4/ARL2/ATP1B1/ATP5F1A/ATP5F1B/ATP5F1D/ATP5MC1/ATP5MC3/ATP5PB/ATP6V1B2/BLOC1S6/DNM1L/EIF6/ENO1/GAPDH/HK1/HK3/HSPA8/LDHA/LIPA/NDUFA12/NDUFA13/NDUFA2/NDUFA8/NDUFA9/NDUFAB1/NDUFB10/NDUFB11/NDUFB4/NDUFB5/NDUFB6/NDUFB9/NDUFS2/NDUFS6/NDUFS7/NDUFS8/NDUFV1/OGDH/P2RX7/PFKL/PFKP/PGAM1/PGK1/PKM/PPP2CA/SDHA/SDHB/SDHD/SLC25A25/SLC2A6/SRC/STAT3/STOML2/TMSB4X/TPI1/VCP/VPS9D1	58
GO:0071219	GO:0071219:cellular response to molecule of bacterial origin	58/2014	195/13742	0.297436	2.02948	5.99983	4.44649e-08	2.41736e-06	2.03522e-06	ACOD1/BCL10/CAPN2/CARD16/CASP1/CASP7/CCL2/CCR5/CD274/CD36/CD40/CD68/CD86/CDK4/CHMP5/CMPK2/CX3CR1/CXCL10/CXCL11/CXCL9/CYRIB/FZD5/GBP2/GBP3/GBP5/GSTP1/HADHB/HAVCR2/IRAK1/IRAK2/IRF8/JAK2/KMO/LILRB1/LILRB2/MRC1/MTDH/NFKB1/NFKBIB/NLRP3/NOD2/NR1H3/PAF1/PDCD1LG2/PDE4B/PYCARD/RHOA/RIPK2/SASH1/SCIMP/SRC/TICAM2/TIFAB/TLR4/TNF/TNFAIP3/TNIP2/TRIM5	58
GO:0002456	GO:0002456:T cell mediated immunity	42/2014	124/13742	0.33871	2.3111	6.07737	6.01769e-08	3.08036e-06	2.59341e-06	BTN3A2/BTN3A3/C4BPA/CCR2/CD1D/CD274/CD46/CEACAM1/CLEC4G/CTSC/CTSH/CYRIB/FZD5/HLA-A/HLA-B/HLA-C/HLA-DRA/HLA-DRB1/HLA-E/HLA-F/HSPA8/HSPD1/ICAM1/IL12RB1/IL18/IL4I1/LILRB1/LILRB4/MICB/MR1/NCKAP1L/NECTIN2/NLRP3/NOD2/P2RX7/PDCD1/RSAD2/SASH3/SECTM1/TAP2/UNC93B1/YWHAG	42
GO:0002440	GO:0002440:production of molecular mediator of immune response	59/2014	202/13742	0.292079	1.99293	5.89129	6.97618e-08	3.52521e-06	2.96794e-06	ACP5/BATF/BCL10/BST2/CALHM6/CARD9/CCR2/CD36/CD40/CD74/CD86/CGAS/CLEC7A/CTNNBL1/CUEDC2/DDX21/EXO1/FFAR2/FZD5/HK1/HLA-A/HLA-E/HLA-F/HSPD1/IL18/IRF5/LACC1/LILRB1/LILRB4/MAD2L2/MLH1/MSH6/NBN/NLRP3/NOD2/P2RX7/PANX1/PARP3/PHB1/PHB2/PKN1/POLB/POLQ/PYCARD/RIPK2/RSAD2/RTN4/SAMHD1/SASH3/SCIMP/SECTM1/STX4/TLR4/TLR7/TNF/TNFRSF14/TNFSF13/TRIM6/UNG	59
GO:0050870	GO:0050870:positive regulation of T cell activation	66/2014	237/13742	0.278481	1.90014	5.79248	8.94866e-08	4.43662e-06	3.73527e-06	ACTB/ADA/AIF1/BCL10/BRD7/BTN2A2/CBFB/CCL2/CCR2/CD1D/CD209/CD274/CD46/CD74/CD86/CYLD/CYRIB/DUSP10/EFNB1/HAVCR2/HLA-A/HLA-DMA/HLA-DMB/HLA-DPA1/HLA-DPB1/HLA-DQA1/HLA-DQB1/HLA-DQB2/HLA-DRA/HLA-DRB1/HLA-DRB5/HLA-E/HSPD1/HSPH1/IL12RB1/IL15/IL18/IL4I1/JAK2/KAT5/LGALS1/LGALS9/LILRB1/LILRB2/LILRB4/MAP3K8/MDK/NCKAP1L/NLRP3/NOD2/PDCD1LG2/PTPN11/PTPN6/PYCARD/RHOA/RIPK2/SART1/SASH3/SMARCD2/SMARCD3/SOCS1/SRC/T…	66
GO:0002720	GO:0002720:positive regulation of cytokine production involved in immun...	31/2014	80/13742	0.3875	2.644	6.11108	1.0311e-07	5.08011e-06	4.27704e-06	BCL10/CARD9/CD36/CD74/CLEC7A/DDX21/FFAR2/FZD5/HK1/HLA-A/HLA-E/HLA-F/IL18/IRF5/LACC1/LILRB1/NLRP3/NOD2/P2RX7/PANX1/PYCARD/RIPK2/RSAD2/RTN4/SASH3/SCIMP/SECTM1/TLR4/TLR7/TNFRSF14/TRIM6	31
GO:0032200	GO:0032200:telomere organization	55/2014	186/13742	0.295699	2.01762	5.79035	1.22416e-07	5.95682e-06	5.01516e-06	AURKB/BRCA2/CCNE2/CCT3/CCT4/CCT5/CCT6A/CCT7/CCT8/CDK2/EXO1/EZH2/FEN1/GCH1/H3-3A/H3C1/H3C10/H3C11/H3C12/H3C2/H3C3/H3C4/H3C7/H3C8/H4C1/H4C13/H4C4/H4C8/H4C9/HSP90AA1/HSP90AB1/KLF4/MAD2L2/NABP2/NBN/NEK2/NHP2/PARP3/PCNA/PML/PPP1CA/PTGES3/RAD51/RECQL4/RFC1/RUVBL2/SIRT2/SP100/SRC/TCP1/TEP1/TINF2/XRCC5/XRCC6/XRN1	55
GO:0002449	GO:0002449:lymphocyte mediated immunity	84/2014	331/13742	0.253776	1.73158	5.58303	1.59958e-07	7.50564e-06	6.31914e-06	ARL8B/BATF/BCL10/BTN3A2/BTN3A3/C1QA/C1QB/C1QBP/C1QC/C2/C3/C4BPA/C5/CALHM6/CARD9/CCR2/CD1D/CD274/CD40/CD46/CD74/CEACAM1/CEBPG/CLEC4G/CTSC/CTSH/CYRIB/EXO1/FCER1G/FCGR1A/FCGR3A/FZD5/GZMB/HAVCR2/HLA-A/HLA-B/HLA-C/HLA-DRA/HLA-DRB1/HLA-E/HLA-F/HSPA8/HSPD1/ICAM1/IL12RB1/IL18/IL4I1/IRF7/KIF5B/LAMP1/LGALS9/LILRB1/LILRB4/MAD2L2/MICB/MLH1/MR1/MSH6/NBN/NCKAP1L/NECTIN2/NLRP3/NOD2/P2RX7/PARP3/PDCD1/PRDX1/PTPN6…	84
GO:1903039	GO:1903039:positive regulation of leukocyte cell-cell adhesion	69/2014	257/13742	0.268482	1.83192	5.57891	2.14284e-07	9.82096e-06	8.26844e-06	ACTB/ADA/AIF1/BCL10/BRD7/BTN2A2/CBFB/CCL2/CCR2/CD1D/CD209/CD274/CD46/CD74/CD86/CYLD/CYRIB/DUSP10/EFNB1/FUT4/HAVCR2/HLA-A/HLA-DMA/HLA-DMB/HLA-DPA1/HLA-DPB1/HLA-DQA1/HLA-DQB1/HLA-DQB2/HLA-DRA/HLA-DRB1/HLA-DRB5/HLA-E/HSPD1/HSPH1/IL12RB1/IL15/IL18/IL4I1/IRAK1/JAK2/KAT5/LGALS1/LGALS9/LILRB1/LILRB2/LILRB4/MAP3K8/MDK/NCKAP1L/NLRP3/NOD2/PDCD1LG2/PTPN11/PTPN6/PYCARD/RHOA/RIPK2/SART1/SASH3/SMARCD2/SMARCD3/…	69
GO:0044409	GO:0044409:symbiont entry into host	43/2014	135/13742	0.318519	2.17333	5.67717	3.02991e-07	1.34942e-05	1.1361e-05	CCR5/CD209/CD46/CD74/CD86/CDK1/CLEC4G/CLEC5A/CTSB/CTSL/DYNLT1/EPS15/FCN1/FUCA2/GAS6/HLA-DRB1/HYAL2/ICAM1/IFITM1/IFITM3/LAMP1/LDLR/LGALS1/LGALS9/LY6E/MRC1/NECTIN2/P4HB/PHB1/PLSCR1/SCARB2/SIGLEC1/SLC3A2/SRC/TNFRSF14/TRIM21/TRIM22/TRIM26/TRIM38/TRIM5/TRIM6/UVRAG/VAMP8	43
GO:0019693	GO:0019693:ribose phosphate metabolic process	79/2014	311/13742	0.254019	1.73323	5.41995	3.56987e-07	1.55477e-05	1.30899e-05	ADA/ADCY7/ADPGK/AK4/ARL2/ATP1B1/ATP5F1A/ATP5F1B/ATP5F1D/ATP5MC1/ATP5MC3/ATP5PB/ATP6V1B2/BLOC1S6/DNM1L/DPYD/DPYS/EIF6/ENO1/GAPDH/GART/GMPR2/GUCY1A1/GUCY1B1/HK1/HK3/HSPA8/ITPA/LDHA/LIPA/LRRK2/MTHFD1/NDUFA12/NDUFA13/NDUFA2/NDUFA8/NDUFA9/NDUFAB1/NDUFB10/NDUFB11/NDUFB4/NDUFB5/NDUFB6/NDUFB9/NDUFS2/NDUFS6/NDUFS7/NDUFS8/NDUFV1/NME1/NT5C/OGDH/P2RX7/PAICS/PDE4B/PFKL/PFKP/PGAM1/PGK1/PKM/PPP2CA/PRPS2/RAN/RFK…	79
GO:0071216	GO:0071216:cellular response to biotic stimulus	61/2014	221/13742	0.276018	1.88334	5.48586	3.82122e-07	1.64605e-05	1.38584e-05	ACOD1/BCL10/CAPN2/CARD16/CASP1/CASP7/CCL2/CCR5/CD274/CD36/CD40/CD68/CD86/CDK4/CHMP5/CLEC7A/CMPK2/CX3CR1/CXCL10/CXCL11/CXCL9/CYRIB/FZD5/GBP2/GBP3/GBP5/GSTP1/HADHB/HAVCR2/HSPA5/IRAK1/IRAK2/IRF8/JAK2/KMO/LILRB1/LILRB2/MRC1/MTDH/NFKB1/NFKBIB/NLRP3/NOD2/NR1H3/PAF1/PDCD1LG2/PDE4B/PYCARD/RHOA/RIPK2/SASH1/SCIMP/SRC/TICAM2/TIFAB/TLR4/TNF/TNFAIP3/TNIP2/TRIM5/ZMPSTE24	61
GO:0006457	GO:0006457:protein folding	55/2014	194/13742	0.283505	1.93442	5.43167	5.57618e-07	2.32577e-05	1.95811e-05	AHSA1/AIP/ARL2/CALR/CANX/CCT3/CCT4/CCT5/CCT6A/CCT7/CCT8/CD74/CDC37/DNAJA1/DNAJA2/DNAJB11/DNAJB12/DNAJC1/DNAJC7/ERP29/ERP44/FKBP4/GRN/HSP90AA1/HSP90AB1/HSP90B1/HSPA4/HSPA5/HSPA8/HSPA9/HSPD1/HSPH1/MPDU1/NUDC/P4HB/PDCL3/PDIA3/PDIA6/PFDN6/PPIB/PPID/PTGES3/RIC8A/RP2/RUVBL2/SDF2L1/SIL1/TAPBP/TBCA/TBCB/TCP1/TOR1A/TOR1B/TTC1/WDR83OS	55
GO:0002709	GO:0002709:regulation of T cell mediated immunity	34/2014	98/13742	0.346939	2.36725	5.6288	5.65223e-07	2.34508e-05	1.97437e-05	CCR2/CD1D/CD274/CEACAM1/CLEC4G/CYRIB/FZD5/HLA-A/HLA-B/HLA-C/HLA-DRA/HLA-DRB1/HLA-E/HLA-F/HSPA8/HSPD1/IL12RB1/IL18/IL4I1/LILRB1/LILRB4/MICB/MR1/NCKAP1L/NECTIN2/NLRP3/NOD2/P2RX7/PDCD1/RSAD2/SASH3/SECTM1/TAP2/YWHAG	34
GO:0032102	GO:0032102:negative regulation of response to external stimulus	82/2014	330/13742	0.248485	1.69547	5.29927	5.75911e-07	2.37692e-05	2.00117e-05	ACOD1/ACP5/ADA/ADAR/AIF1/ANXA2/AURKB/BANF1/C1QBP/C5/CARD16/CCL2/CEACAM1/CORO1B/CYLD/DHX58/DUSP10/DUSP3/EIF4E2/FGL2/FGR/GHRL/GPER1/GRIN3A/GRN/GSTP1/HAVCR2/HLA-A/HLA-B/HLA-DRB1/HLA-E/HLA-F/IFI16/ILRUN/ISG15/KLF4/KREMEN1/LDLR/LGALS9/LILRB1/MDK/MICB/NFKB1/NLRC5/NLRP3/NMI/NOD2/NR1H2/NR1H3/OAS1/OAS3/PARP14/PBK/PLAUR/PSMA1/PSMB4/PTPN6/PTPRO/RB1/RHBDF2/SAMHD1/SERPINB9/SERPING1/SH2B3/SLAMF8/SLIT2/SRC/STAT…	82
GO:0002367	GO:0002367:cytokine production involved in immune response	38/2014	116/13742	0.327586	2.2352	5.53616	6.62681e-07	2.66909e-05	2.24715e-05	ACP5/BCL10/BST2/CALHM6/CARD9/CCR2/CD36/CD74/CLEC7A/CUEDC2/DDX21/FFAR2/FZD5/HK1/HLA-A/HLA-E/HLA-F/IL18/IRF5/LACC1/LILRB1/LILRB4/NLRP3/NOD2/P2RX7/PANX1/PYCARD/RIPK2/RSAD2/RTN4/SASH3/SCIMP/SECTM1/TLR4/TLR7/TNF/TNFRSF14/TRIM6	38
GO:0035456	GO:0035456:response to interferon-beta	16/2014	30/13742	0.533333	3.63906	5.99634	8.0176e-07	3.08629e-05	2.59841e-05	ACOD1/AIM2/BST2/CAPN2/IFI16/IFITM1/IFITM3/IRF1/NDUFA13/OAS1/PLSCR1/PNPT1/SHFL/STAT1/TRIM6/XAF1	16
GO:2001233	GO:2001233:regulation of apoptotic signaling pathway	83/2014	338/13742	0.245562	1.67553	5.21089	8.30269e-07	3.14664e-05	2.64921e-05	AATF/ACAA2/ACSL5/ATF3/BAK1/BAX/BCL10/BCL2L14/BECN1/BID/BRCA1/CD74/CREB3/CTNNA1/CTSC/CTSH/CTSL/CTSS/CX3CR1/CYLD/DDIAS/DNAJA1/EIF5A/ENO1/ERP29/FAS/FZD1/GHITM/GNAI2/GPER1/GSTP1/HDAC1/HERPUD1/HMOX1/HNRNPK/HYAL2/ICAM1/IFI6/JAK2/KLF4/LRRK2/LTBR/MUC1/NFE2L2/NGFR/NOC2L/NONO/P4HB/PARK7/PDIA3/PEA15/PIH1D1/PLAUR/PML/PPP1CA/PRELID1/PTPN1/PYCARD/PYCR1/QARS1/RB1/RBCK1/RIPK1/SEPTIN4/SH3RF1/SKIL/SLC25A5/SLC35F6/…	83
GO:0001909	GO:0001909:leukocyte mediated cytotoxicity	41/2014	132/13742	0.310606	2.11934	5.35484	1.18739e-06	4.39445e-05	3.69977e-05	ARL8B/CD1D/CEACAM1/CEBPG/CTSC/CTSH/CX3CR1/CYRIB/FCGR1A/FCGR3A/GZMB/HAVCR2/HLA-A/HLA-B/HLA-C/HLA-DRA/HLA-DRB1/HLA-E/HLA-F/HSPA8/ICAM1/IL12RB1/IL18/KIF5B/LAMP1/LGALS9/LILRB1/MICB/MR1/NCKAP1L/NECTIN2/P2RX7/PRDX1/PTPN6/SERPINB9/SLAMF7/STXBP2/TAP2/TUBB/TUBB4B/VAV1	41
GO:1902600	GO:1902600:proton transmembrane transport	44/2014	148/13742	0.297297	2.02853	5.21316	1.85344e-06	6.52264e-05	5.49153e-05	ATP1B1/ATP5F1A/ATP5F1B/ATP5F1D/ATP5MC1/ATP5MC3/ATP5PB/ATP6AP2/ATP6V0D1/ATP6V1B2/ATP6V1E1/ATP6V1F/ATP6V1H/COX4I1/COX5A/COX5B/COX6B1/COX8A/CYC1/GHITM/NDUFA12/NDUFA2/NDUFA8/NDUFA9/NDUFB10/NDUFB4/NDUFB5/NDUFB6/NDUFB9/NDUFS2/NDUFS6/NDUFS7/NDUFS8/NDUFV1/PARK7/PHB2/SLC17A5/SLC25A22/SLC25A3/SLC25A5/SLC9A9/TMSB4X/UQCRC1/UQCRFS1	44
GO:0000281	GO:0000281:mitotic cytokinesis	31/2014	90/13742	0.344444	2.35023	5.32545	2.10064e-06	7.29487e-05	6.14169e-05	ANLN/ARF1/ARF6/AURKB/BIRC5/CDCA8/CENPA/CEP55/CFL1/CHMP1A/CHMP2A/CHMP2B/CHMP4A/CHMP5/CIT/ECT2/ESPL1/KIF20A/KIF23/KIF4A/MITD1/MTMR4/NUP62/NUSAP1/POLDIP2/RACGAP1/RHOA/RHOC/ROCK2/STMN1/VPS4A	31
GO:0051338	GO:0051338:regulation of transferase activity	100/2014	438/13742	0.228311	1.55782	4.91659	2.39207e-06	8.23436e-05	6.93266e-05	ACTB/ADAR/BANF1/CALM3/CCNE2/CD300A/CD74/CDC20/CDC25A/CDC37/CDC6/CDKN1A/CDKN1C/CDKN3/CEACAM1/CENPE/CLSPN/CSF1R/DIPK2A/DNAJA1/DSCC1/DTX3L/DUSP10/DUSP3/ECT2/ERP29/EZH2/FBXO5/FGR/GAS6/GSTP1/GTPBP4/HERC5/HEXIM2/HHEX/HLA-DRB1/HPF1/HSP90AA1/HYAL2/IPO7/JAK2/KIF14/LILRA5/LILRB4/LIMK1/LMO4/LRRK2/MACROH2A1/MAD2L1/MAD2L2/MVP/NBN/NLRC5/NUP62/PAK1/PCNA/PHPT1/PIH1D1/PKMYT1/PLAAT4/PPP2CA/PRDX3/PRLR/PSRC1/PTK2B/P…	100
GO:1901136	GO:1901136:carbohydrate derivative catabolic process	57/2014	214/13742	0.266355	1.8174	4.99406	3.11943e-06	0.00010464	8.80986e-05	ADA/ADPGK/ALDH1A1/APOBEC3C/APOBEC3G/ARL2/CST3/CTSL/DCTPP1/DERA/DPYD/DPYS/DUT/EIF6/ENO1/FBXO6/FUCA2/GAPDH/GLA/GLB1/GM2A/GNPDA1/GNS/HK1/HK3/HMMR/HPSE/HYAL2/ITPA/LDHA/LIPA/M6PR/MGAT1/NAGA/NAGK/NEU1/NT5C/NUDT16/OGDH/P2RX7/PDE4B/PFKL/PFKP/PGAM1/PGK1/PKM/PPP2CA/RENBP/SAMHD1/SCARB2/SLC2A6/SRC/STAT3/TPI1/TYMP/UNG/UPP1	57
GO:0007159	GO:0007159:leukocyte cell-cell adhesion	88/2014	376/13742	0.234043	1.59693	4.86342	3.35212e-06	0.000111969	9.42689e-05	ACTB/ADA/AIF1/ASCL2/BCL10/BRD7/BTN2A2/CBFB/CCL2/CCR2/CD1D/CD209/CD274/CD300A/CD46/CD74/CD86/CEBPB/CLEC4G/CTLA4/CX3CR1/CYLD/CYRIB/DUSP10/DUSP3/EFNB1/FERMT3/FGL2/FUT4/GOLPH3/HAVCR2/HLA-A/HLA-DMA/HLA-DMB/HLA-DPA1/HLA-DPB1/HLA-DQA1/HLA-DQB1/HLA-DQB2/HLA-DRA/HLA-DRB1/HLA-DRB5/HLA-E/HSPD1/HSPH1/ICAM1/IL12RB1/IL15/IL18/IL4I1/IRAK1/IRF1/JAK2/KAT5/KLF4/LGALS1/LGALS9/LILRB1/LILRB2/LILRB4/LOXL3/LRRC32/MAP3K…	88
GO:0030261	GO:0030261:chromosome condensation	18/2014	40/13742	0.45	3.07046	5.43414	4.0252e-06	0.000130579	0.000109937	AIFM1/CDCA5/CDK1/CHMP1A/GPER1/H1-0/H1-1/H1-4/H1-5/H3-3A/NCAPG/NCAPG2/NCAPH/NUSAP1/SMARCA5/SMC2/SMC4/TOP2A	18
GO:0000727	GO:0000727:double-strand break repair via break-induced replication	9/2014	12/13742	0.75	5.11743	5.91301	4.43225e-06	0.000143194	0.000120558	CDC45/CDC7/GINS2/MCM2/MCM3/MCM4/MCM5/MCM6/MCM7	9
GO:0070269	GO:0070269:pyroptotic inflammatory response	17/2014	37/13742	0.459459	3.135	5.38873	5.25822e-06	0.000166468	0.000140153	AIM2/CASP1/CASP4/GBP1/GBP2/GBP3/GBP5/GSDMC/GSDMD/GZMB/IFI27/NLRC4/NLRP3/PYCARD/TRIM21/ZBP1/ZEB2	17
GO:0051604	GO:0051604:protein maturation	108/2014	493/13742	0.219067	1.49475	4.63597	7.13925e-06	0.000224218	0.000188773	AFG3L2/AHSA1/AIP/ANXA2/APH1A/ARL2/ATP6AP2/BAK1/CALR/CANX/CAPN2/CARD16/CASP1/CASP10/CASP4/CASP5/CASP7/CAST/CCT3/CCT4/CCT5/CCT6A/CCT7/CCT8/CD74/CDC37/CIAO2B/CISD3/CTSH/CTSL/CTSS/CTSZ/DHCR24/DNAJA1/DNAJA2/DNAJB11/DNAJB12/DNAJC1/DNAJC7/ENO1/ERP29/ERP44/F3/FAM111A/FKBP4/GP9/GRN/GZMB/HM13/HSP90AA1/HSP90AB1/HSP90B1/HSPA4/HSPA5/HSPA8/HSPA9/HSPD1/HSPH1/IFI16/LRRK2/MAFB/MPDU1/MVP/NDUFAB1/NLRC4/NLRP3/NUDC/P…	108
GO:0051383	GO:0051383:kinetochore organization	12/2014	21/13742	0.571429	3.89899	5.50923	7.67977e-06	0.000240237	0.00020226	CENPA/CENPE/CENPF/CENPH/CENPW/CENPX/DLGAP5/KNTC1/NDC80/NUF2/SMC2/SMC4	12
GO:0044839	GO:0044839:cell cycle G2/M phase transition	42/2014	146/13742	0.287671	1.96285	4.84681	7.88926e-06	0.000244847	0.000206141	ATF5/AURKA/AURKB/BARD1/BIRC5/BRCA1/CALM3/CCNA2/CCNB1/CCNB2/CDC25A/CDC6/CDC7/CDK1/CDK2/CDK4/CDKN1A/CENPF/CHEK1/CLSPN/DTL/ENSA/FBXO5/FOXM1/KHDRBS1/KIF14/MACROH2A1/MASTL/MELK/MIIP/NABP2/NBN/NDC80/ORC1/PKMYT1/RBBP8/RCC2/RRM1/SMARCD3/TICRR/UBE2A/VPS4A	42
GO:0006102	GO:0006102:isocitrate metabolic process	6/2014	6/13742	1	6.82324	5.91203	9.84677e-06	0.000299699	0.000252322	ACO2/IDH1/IDH2/IDH3A/IDH3B/IDH3G	6
GO:0019674	GO:0019674:NAD metabolic process	21/2014	54/13742	0.388889	2.65348	5.04491	1.08712e-05	0.000323386	0.000272265	CD38/ENO1/GPD2/HK1/HK3/KMO/KYNU/MACROH2A1/MDH1/MDH2/NAPRT/PARP10/PARP9/PCK2/PFKL/PFKP/PGAM1/PGK1/PKM/TPI1/VCP	21
GO:0043068	GO:0043068:positive regulation of programmed cell death	107/2014	493/13742	0.217039	1.48091	4.50628	1.20839e-05	0.000358111	0.0003015	ADAMTSL4/AIFM1/ANO6/ARL6IP5/ATF3/BAK1/BARD1/BAX/BCL10/BCL2L14/BECN1/BID/BRMS1/C1QBP/C3orf38/CAMK2D/CAPN2/CASP10/CASP4/CASP5/CASP7/CCL2/CD274/CD40/CDK5/CDKN1A/CLEC7A/CTLA4/CTNNA1/CTNNBL1/CTSC/CTSH/CTSL/CTSS/CYLD/DCUN1D3/DIABLO/DNAJA1/DUSP6/E2F1/ECT2/EIF5A/EMILIN2/FAS/GADD45B/GCH1/GPER1/GRN/HMOX1/HSPA9/HSPD1/HTATIP2/HYAL2/IFIT2/IRF5/IRF8/JAK2/KCNMA1/LGALS1/LGALS9/LILRB1/LRRK2/LTBR/MELK/MTCH2/MYBL2/…	107
GO:0050766	GO:0050766:positive regulation of phagocytosis	22/2014	59/13742	0.372881	2.54426	4.92586	1.48904e-05	0.00042684	0.000359364	ANO6/C2/C3/CALR/CCL2/CD300LF/CD36/CFP/CLEC7A/CYBA/FCER1G/FCGR1A/FCN1/GAS6/HSPA8/IL15/IL15RA/LMAN2/NCKAP1L/NOD2/PYCARD/RAB31	22
GO:0006734	GO:0006734:NADH metabolic process	14/2014	29/13742	0.482759	3.29398	5.12447	1.77758e-05	0.000502245	0.000422849	ENO1/GPD2/HK1/HK3/MDH1/MDH2/PCK2/PFKL/PFKP/PGAM1/PGK1/PKM/TPI1/VCP	14
GO:0051321	GO:0051321:meiotic cell cycle	56/2014	221/13742	0.253394	1.72897	4.52716	1.88375e-05	0.000528455	0.000444916	ACTR3/ASPM/AURKA/BRCA2/BRIP1/CALR/CCNB2/CCNE2/CDC20/CDC25A/CDK2/CENPX/ESPL1/EXO1/FANCA/FBXO5/H2AX/HORMAD1/KIF18A/KNL1/LIF/MASTL/MLH1/MND1/MSH6/NBN/NCAPH/NDC80/NEK2/NUF2/PKMYT1/PPP2CA/PSMD13/PTTG1/RAD51/RAD51AP1/RAD54L/RBBP8/RBM7/SGO1/SGO2/SIRT2/SKA1/SKA2/SLC26A8/SMC2/SMC3/SMC4/TOP2A/TRIP13/TTK/TUBG1/XRCC2/YTHDF2/ZW10/ZWINT	56
GO:0043161	GO:0043161:proteasome-mediated ubiquitin-dependent protein catabolic pr...	92/2014	415/13742	0.221687	1.51262	4.39422	2.07865e-05	0.000576973	0.000485764	ADRM1/AKIRIN2/ASCC3/AURKA/CCNF/CDC20/CDK2/CEBPA/CSNK1A1/CSNK2B/CUL1/CUL2/DCAF11/DERL1/DESI1/DMAC2/DTL/FBXL5/FBXO39/FBXO6/FBXW5/FEM1C/GABARAP/HSP90AB1/IFI27/KAT5/KCTD5/KEAP1/KIF14/LRRK2/NFE2L2/NHLRC3/NUB1/PARK7/PBK/PEX10/PML/PSMA1/PSMA2/PSMA3/PSMA4/PSMA5/PSMA6/PSMA7/PSMB1/PSMB10/PSMB2/PSMB3/PSMB4/PSMB5/PSMB6/PSMB7/PSMB8/PSMB9/PSMC1/PSMC2/PSMC3/PSMC4/PSMC5/PSMD1/PSMD11/PSMD13/PSMD14/PSMD2/PSMD3/PSM…	92
GO:0045589	GO:0045589:regulation of regulatory T cell differentiation	15/2014	33/13742	0.454545	3.10147	5.00846	2.21585e-05	0.000608626	0.000512413	BTN2A2/CD46/CTLA4/DUSP10/FANCA/HLA-DRA/HLA-DRB1/IL4I1/IRF1/KAT5/LGALS9/LILRB2/LILRB4/MDK/SOCS1	15
GO:0021762	GO:0021762:substantia nigra development	17/2014	41/13742	0.414634	2.82915	4.86062	2.79385e-05	0.000746574	0.000628555	ACTB/ATP5PB/CALM3/CASP5/CNP/COX6B1/DYNLL1/GLUD1/GNB4/HSPA5/LDHA/MAPKAP1/RHOA/SIRT2/YWHAE/YWHAH/YWHAQ	17
GO:1902774	GO:1902774:late endosome to lysosome transport	11/2014	20/13742	0.55	3.75278	5.10511	3.03859e-05	0.00080923	0.000681306	ARL8B/C9orf72/CHMP1A/CHMP2A/CHMP2B/CHMP4A/CHMP5/LRRK2/SNAPIN/VPS41/VPS4A	11
GO:1904874	GO:1904874:positive regulation of telomerase RNA localization to Cajal ...	7/2014	9/13742	0.777778	5.30696	5.35595	3.94292e-05	0.00103263	0.000869388	CCT3/CCT4/CCT5/CCT6A/CCT7/CCT8/TCP1	7
GO:0046434	GO:0046434:organophosphate catabolic process	51/2014	201/13742	0.253731	1.73127	4.3279	4.19845e-05	0.00109229	0.000919618	ABHD16A/ACAT1/ACOT7/ADA/ADPGK/ARL2/CNP/DCTPP1/DERA/DPYD/DPYS/DUT/EIF6/ENO1/ENTPD6/GAPDH/HK1/HK3/IDH1/ITPA/LDHA/LDLR/LIPA/MGAT1/NT5C/NUDT16/OGDH/P2RX7/PDE4B/PFKL/PFKP/PGAM1/PGK1/PKM/PLA2G15/PLA2G4A/PLA2G4C/PLA2G7/PLBD1/PPP2CA/SAMHD1/SLC2A6/SMPDL3A/SRC/STAT3/SUCLG1/TPI1/TYMP/UNG/UPP1/VCP	51
GO:0071396	GO:0071396:cellular response to lipid	105/2014	496/13742	0.211694	1.44444	4.17767	4.33313e-05	0.00112362	0.000945997	ACOD1/ADAM15/AIFM1/ATP5F1A/BCL10/BRCA1/CALR/CAPN2/CARD16/CASP1/CASP7/CCL2/CCNA2/CCR5/CD274/CD36/CD40/CD68/CD86/CDK4/CHMP5/CMPK2/CX3CR1/CXCL10/CXCL11/CXCL9/DAXX/DDX54/DNAJA1/ELK1/ESRRA/FFAR2/FKBP4/GBP2/GBP3/GBP5/GNB1/GPBAR1/GPER1/GRAMD1B/GSTP1/HADHB/HAVCR2/HDAC1/HSPA8/IRAK1/IRAK2/IRF8/JAK2/KAT5/KCNMB1/KIF18A/KLF4/KMO/LDLR/LILRB1/LILRB2/MRC1/MTDH/NCF1/NDUFA13/NFKB1/NFKBIB/NLRP3/NOD2/NR1H3/NRIP1/P2R…	105
GO:0006888	GO:0006888:endoplasmic reticulum to Golgi vesicle-mediated transport	35/2014	122/13742	0.286885	1.95749	4.40201	4.65007e-05	0.00119015	0.00100201	ARCN1/ARF4/CNIH4/COPA/COPB1/COPB2/COPE/COPG1/COPG2/LMAN2/LRRK2/MIA3/NRBP1/P4HB/PGAP1/RAB1A/RAB1B/RABGGTA/SEC13/SEC23B/SEC23IP/SEC24D/STX5/TFG/TMED1/TMED2/TMED7/TMED9/TRAPPC3/TRAPPC5/VCP/YIF1B/YIPF5/YKT6/ZW10	35
GO:0140694	GO:0140694:non-membrane-bounded organelle assembly	83/2014	374/13742	0.221925	1.51425	4.17832	4.99289e-05	0.00127375	0.0010724	ABRAXAS2/ACTG1/ANLN/ASPM/AUP1/AURKA/AURKB/BECN1/BIRC5/BOP1/BRCA1/C1QBP/C9orf72/CAPRIN1/CCNB2/CCP110/CDC20/CDCA8/CDK2/CENPA/CENPE/CENPF/CENPH/CENPW/CENPX/CEP135/CHMP1A/CHMP2A/CHMP2B/CHMP4A/CHMP5/CSRP1/DIAPH3/DLGAP5/E2F4/EIF6/FBXO5/FMR1/G3BP2/HAUS7/HAUS8/HDAC3/KIF11/KIF15/KIF23/KIF4A/KIFC1/KNTC1/KPNB1/LCP1/LSM4/MLH1/MRM2/MRPS7/MRTO4/MYBL2/MYOM2/NDC80/NEK2/NIP7/NUP62/PLA2G4C/PLK4/POLDIP2/PRC1/RACGAP…	83
GO:0043039	GO:0043039:tRNA aminoacylation	17/2014	43/13742	0.395349	2.69756	4.62	5.79959e-05	0.00144678	0.00121807	AARS1/CARS1/CARS2/FARSA/GARS1/GATB/HARS1/IARS2/KARS1/MARS1/NARS1/QARS1/SARS1/SARS2/TARS1/WARS1/YARS1	17
GO:0070663	GO:0070663:regulation of leukocyte proliferation	57/2014	235/13742	0.242553	1.655	4.19683	6.0819e-05	0.00150766	0.00126933	ADA/AIF1/BID/BST2/BTN2A2/CCR2/CD1D/CD209/CD274/CD300A/CD38/CD40/CD46/CD74/CD86/CDKN1A/CEBPB/CLEC4G/CSF1R/CTLA4/EFNB1/FCGR3A/GSTP1/HAVCR2/HHEX/HLA-A/HLA-DMB/HLA-DPA1/HLA-DPB1/HLA-DRB1/HLA-E/IL12RB1/IL15/IL18/IL27/IL4I1/IRF1/JAK2/LGALS9/LILRB1/LILRB2/LILRB4/LRRC32/LST1/NCKAP1L/PDCD1LG2/PKN1/PRLR/PTPN6/PYCARD/RIPK2/SASH3/SH3RF1/TLR4/TNFAIP3/TNFRSF14/TNFSF13B	57
GO:0002274	GO:0002274:myeloid leukocyte activation	52/2014	210/13742	0.247619	1.68956	4.17282	7.09662e-05	0.00173735	0.00146271	AIF1/BATF/BATF2/BATF3/C1QA/CCR2/CD300A/CD300LF/CD33/CD74/CEBPA/CLEC4D/CTSC/CX3CR1/FCER1G/FCGR3A/FGR/GRN/HAVCR2/HSPD1/HYAL2/IFI35/IFNGR2/IL15/IL18/IL31RA/JAK2/KARS1/LDLR/LGALS9/LILRB4/LRRK2/LTBR/MCUB/MILR1/NECTIN2/NMI/NR1H3/PLA2G4A/PLSCR1/PTPN6/PYCARD/RELB/SPHK1/STX4/STXBP2/SUCNR1/TLR4/TMEM229B/TNF/TNIP2/VAMP8	52
GO:0006998	GO:0006998:nuclear envelope organization	20/2014	56/13742	0.357143	2.43687	4.46478	7.36705e-05	0.00178691	0.00150443	BANF1/BROX/CDK1/CHMP1A/CHMP2A/CHMP2B/CHMP4A/CHMP5/GPER1/LMNB1/LMNB2/PARP11/RCC1/REEP3/SIRT2/TOR1A/TOR1AIP1/TOR1B/VPS4A/ZMPSTE24	20
GO:0071677	GO:0071677:positive regulation of mononuclear cell migration	25/2014	78/13742	0.320513	2.18694	4.35624	7.81771e-05	0.00186748	0.00157227	AIF1/ANO6/ASCL2/C1QBP/CALR/CCR1/CCR2/CMKLR1/CREB3/CSF1R/CX3CR1/CXCL10/GAS6/LGALS9/MDK/P2RX4/P2RY12/PLA2G7/PTK2B/PYCARD/RHOA/RTN4/TNF/TNFRSF14/TRPV4	25
GO:0006418	GO:0006418:tRNA aminoacylation for protein translation	16/2014	40/13742	0.4	2.72929	4.53873	8.07469e-05	0.00192304	0.00161905	AARS1/CARS1/CARS2/FARSA/GARS1/HARS1/IARS2/KARS1/MARS1/NARS1/QARS1/SARS1/SARS2/TARS1/WARS1/YARS1	16
GO:0042267	GO:0042267:natural killer cell mediated cytotoxicity	23/2014	70/13742	0.328571	2.24192	4.31672	9.74337e-05	0.00223276	0.0018798	ARL8B/CEACAM1/CEBPG/FCGR3A/GZMB/HAVCR2/HLA-A/HLA-B/HLA-E/HLA-F/IL18/KIF5B/LAMP1/LGALS9/LILRB1/NECTIN2/PRDX1/PTPN6/SERPINB9/SLAMF7/TUBB/TUBB4B/VAV1	23
GO:0045066	GO:0045066:regulatory T cell differentiation	15/2014	37/13742	0.405405	2.76618	4.45782	0.000112125	0.00251169	0.00211464	BTN2A2/CD46/CTLA4/DUSP10/FANCA/HLA-DRA/HLA-DRB1/IL4I1/IRF1/KAT5/LGALS9/LILRB2/LILRB4/MDK/SOCS1	15
GO:0031055	GO:0031055:chromatin remodeling at centromere	7/2014	10/13742	0.7	4.77627	4.9502	0.000114703	0.00251169	0.00211464	CENPA/CENPI/CENPN/CENPW/HJURP/NASP/OIP5	7
GO:1904871	GO:1904871:positive regulation of protein localization to Cajal body	7/2014	10/13742	0.7	4.77627	4.9502	0.000114703	0.00251169	0.00211464	CCT3/CCT4/CCT5/CCT6A/CCT7/CCT8/TCP1	7
GO:0061620	GO:0061620:glycolytic process through glucose-6-phosphate	10/2014	19/13742	0.526316	3.59118	4.68356	0.000115898	0.00252381	0.00212485	ADPGK/ENO1/HK1/HK3/PFKL/PFKP/PGAM1/PGK1/PKM/TPI1	10
GO:0061025	GO:0061025:membrane fusion	39/2014	149/13742	0.261745	1.78595	3.9972	0.000159885	0.00333343	0.00280648	ANKFY1/ANXA2/ARL8B/BLOC1S6/CHMP1A/CHMP2A/CHMP2B/CHMP4A/CHMP5/CTSL/DIAPH3/FOLR2/GAS6/HYAL2/NAPA/NECTIN2/NSF/OTOF/RAB20/RAB34/RAB39A/RAB8A/RUFY1/SAMD9/SNAPIN/SPHK1/STX11/STX12/STX4/STX5/UVRAG/VAMP3/VAMP8/VCPIP1/VPS41/VPS4A/YIPF5/YKT6/ZNRF2	39
GO:0002366	GO:0002366:leukocyte activation involved in immune response	62/2014	270/13742	0.22963	1.56682	3.89795	0.000160285	0.00333343	0.00280648	ADA/ASCL2/BATF/CCR2/CD300A/CD40/CD46/CD74/CD86/CEACAM1/CLEC4D/CX3CR1/EXO1/FCER1G/FCGR3A/FGL2/FGR/GRN/HAVCR2/HLA-DMB/HLA-DRA/HLA-DRB1/HLA-F/HSPD1/ICAM1/IFI35/IL12RB1/IL18/IL27/IRF8/KARS1/LAMP1/LCP1/LGALS1/LGALS9/LILRB1/LOXL3/MAD2L2/MDK/MILR1/MLH1/MSH6/NBN/NCKAP1L/NLRP3/NMI/PARP3/PTK2B/PTPN6/PYCARD/RELB/RIPK2/STAT3/STAT5A/STX4/STXBP2/SUCNR1/TLR4/TNF/TNFSF13/UNG/VAMP8	62
GO:0043549	GO:0043549:regulation of kinase activity	81/2014	378/13742	0.214286	1.46212	3.77539	0.000208802	0.00419895	0.00353517	ACTB/ADAR/CALM3/CCNE2/CD300A/CD74/CDC25A/CDC37/CDC6/CDKN1A/CDKN1C/CDKN3/CEACAM1/CENPE/CLSPN/CSF1R/DIPK2A/DNAJA1/DUSP10/DUSP3/ECT2/ERP29/EZH2/FGR/GAS6/GSTP1/GTPBP4/HERC5/HEXIM2/HHEX/HLA-DRB1/HSP90AA1/HYAL2/IPO7/JAK2/KIF14/LILRA5/LILRB4/LMO4/LRRK2/MACROH2A1/MVP/NBN/NLRC5/NUP62/PAK1/PIH1D1/PKMYT1/PPP2CA/PRDX3/PRLR/PSRC1/PTK2B/PTPN1/PTPRO/PYCARD/QARS1/RALB/RAP2C/RB1/RHOA/SASH1/SERTAD1/SLAMF8/SLC8A1/S…	81
GO:0051092	GO:0051092:positive regulation of NF-kappaB transcription factor activi...	31/2014	111/13742	0.279279	1.90559	3.96968	0.000210835	0.00421158	0.0035458	AIM2/BCL10/CARD16/CARD9/CHUK/CLEC7A/EIF2AK2/IL18/IRAK1/IRAK2/LGALS9/MTDH/MTPN/NLRC4/NLRP3/NOD2/PRDX3/PSMA6/PYCARD/RBCK1/RIPK1/RIPK2/RNF31/RPS6KA4/SPHK1/TLR4/TNF/TRIM22/TRIM38/TRIM5/UBE2N	31
GO:0051235	GO:0051235:maintenance of location	64/2014	284/13742	0.225352	1.53763	3.79385	0.000222673	0.00441037	0.00371317	AKAP9/ARL2/ASPM/AUP1/BARD1/BAX/C3/CALM3/CALR/CAMK2D/CCR5/CD36/CDK5/CHCHD10/CREB3/CXCL10/CXCL11/CXCL9/CYBA/FFAR2/G3BP2/GHITM/GLA/GM2A/GOLPH3/GP9/GPER1/GSTO1/HK1/HSP90B1/HSPA5/JPH4/LIPA/MSR1/MTLN/NFKB1/NFKBIE/NPC2/NR1H2/NR1H3/NRIP1/OS9/P2RX7/P2RY6/PARK7/PLA2G4C/PLCB3/PLIN3/PML/PTK2B/PTPN6/RANGAP1/RBCK1/RNF213/SLC8A1/SP100/TAF8/TMED2/TMSB10/TMSB4X/TNF/UVRAG/YWHAB/YWHAE	64
GO:0006735	GO:0006735:NADH regeneration	9/2014	17/13742	0.529412	3.6123	4.466	0.000243566	0.00474082	0.00399138	ENO1/HK1/HK3/PFKL/PFKP/PGAM1/PGK1/PKM/TPI1	9
GO:0061718	GO:0061718:glucose catabolic process to pyruvate	9/2014	17/13742	0.529412	3.6123	4.466	0.000243566	0.00474082	0.00399138	ENO1/HK1/HK3/PFKL/PFKP/PGAM1/PGK1/PKM/TPI1	9
GO:0098543	GO:0098543:detection of other organism	9/2014	17/13742	0.529412	3.6123	4.466	0.000243566	0.00474082	0.00399138	CD1D/CLEC6A/CLEC7A/HLA-A/HLA-B/HLA-DRB1/NLRC4/NOD2/TLR4	9
GO:0001910	GO:0001910:regulation of leukocyte mediated cytotoxicity	26/2014	88/13742	0.295455	2.01596	3.96199	0.00025235	0.00486375	0.00409488	CD1D/CEACAM1/CX3CR1/CYRIB/HAVCR2/HLA-A/HLA-B/HLA-C/HLA-DRA/HLA-DRB1/HLA-E/HLA-F/HSPA8/ICAM1/IL12RB1/LAMP1/LGALS9/LILRB1/MICB/MR1/NCKAP1L/NECTIN2/P2RX7/SERPINB9/TAP2/VAV1	26
GO:0080135	GO:0080135:regulation of cellular response to stress	98/2014	478/13742	0.205021	1.39891	3.67853	0.000264844	0.00506355	0.0042631	ACTB/ARL6IP5/ATXN7L3/AUNIP/BAK1/BARD1/BAX/BID/BRCA1/BRCA2/BRD7/C1QBP/CARD9/CD36/CD74/CEBPG/CGAS/CHCHD2/CHEK1/CREB3/DDIAS/DEK/DHFR/DNAJA1/DNAJC7/DUSP10/EIF2AK2/ENO1/ERP29/FAS/FH/FOXM1/GCH1/GRN/GSTP1/H2AX/HERPUD1/HNRNPK/HSPA5/IER5/KAT5/KLF4/KREMEN1/LRRK2/MAD2L2/MAPKAP1/MICU1/MUC1/NBN/NCOA7/NFE2L2/NOD2/NR1H2/NR1H3/OTUB1/PARK7/PARP3/PARPBP/PBK/PCNA/PML/POLQ/PPP4C/PRDX1/PTPN1/QARS1/RAD51/RAD51AP1/RIPK…	98
GO:0042098	GO:0042098:T cell proliferation	47/2014	194/13742	0.242268	1.65305	3.7961	0.00026657	0.00506355	0.0042631	AIF1/BAX/BID/BTN2A2/BTN3A1/CCR2/CD151/CD1D/CD209/CD274/CD46/CD86/CEBPB/CLEC4G/CTLA4/EFNB1/HAVCR2/HLA-A/HLA-DMB/HLA-DPA1/HLA-DPB1/HLA-DRB1/HLA-E/IL12RB1/IL15/IL18/IL27/IL4I1/IRF1/JAK2/LGALS9/LILRB1/LILRB2/LILRB4/LIPA/LRRC32/NCKAP1L/P2RX7/PDCD1LG2/PSMB10/PTPN6/PYCARD/RIPK2/SASH3/SH3RF1/TNFRSF14/TNFSF13B	47
GO:0051098	GO:0051098:regulation of binding	47/2014	194/13742	0.242268	1.65305	3.7961	0.00026657	0.00506355	0.0042631	ACTB/ADAM15/ANXA2/AURKA/BAX/BTBD1/CARD16/CDKN1A/CDT1/CEBPG/CSNK2B/DTX3L/E2F1/EDF1/EIF3D/GAS8/GMNN/GTF2F1/GTPBP4/H1-0/HJURP/IFI16/IFIT1/IFIT2/ILRUN/LRRK2/MAD2L2/MITD1/NIBAN2/NME1/PARP9/PLAUR/PPP2CA/RALB/RAN/RB1/RIPK2/SIRT2/SNAPIN/SP100/STMN1/SUMO3/TCF7L2/TRIM21/TRIM6/USP33/ZNF593	47
GO:0002566	GO:0002566:somatic diversification of immune receptors via somatic muta...	8/2014	14/13742	0.571429	3.89899	4.49712	0.000275358	0.00514421	0.00433101	ADAR/EXO1/MLH1/MSH6/POLB/POLQ/SAMHD1/UNG	8
GO:0016050	GO:0016050:vesicle organization	73/2014	338/13742	0.215976	1.47366	3.6537	0.000329544	0.00598571	0.00503948	ANKFY1/ANXA2/AP1B1/AP1S1/AP1S2/ARFGAP2/ARL8B/ATP6AP2/ATP6V0D1/ATP6V1B2/ATP6V1E1/ATP6V1F/ATP6V1H/BLOC1S1/BLOC1S6/CHMP1A/CHMP2A/CHMP2B/CHMP4A/CHMP5/CHN2/DIAPH3/DNAJC13/EPS15/FBXO5/GOLPH3/HPS5/KNL1/LAMTOR1/MFSD14A/MIA3/NECTIN2/P2RX7/PHETA2/PI4K2B/PLEKHJ1/RAB1A/RAB20/RAB32/RAB34/RAB39A/RAB8A/RUFY1/S100A10/SAMD9/SCARB2/SEC13/SEC23B/SEC24D/SNAPIN/SNF8/SNX10/SORT1/SPHK1/STX11/STX12/STX4/STX5/TFG/TMED2/T…	73
GO:0019062	GO:0019062:virion attachment to host cell	5/2014	6/13742	0.833333	5.68603	4.75749	0.000354743	0.00628414	0.00529073	CD209/GAS6/HSP90AB1/ICAM1/NECTIN2	5
GO:0032020	GO:0032020:ISG15-protein conjugation	5/2014	6/13742	0.833333	5.68603	4.75749	0.000354743	0.00628414	0.00529073	HERC5/ISG15/UBA7/UBE2E1/UBE2L6	5
GO:0046826	GO:0046826:negative regulation of protein export from nucleus	5/2014	6/13742	0.833333	5.68603	4.75749	0.000354743	0.00628414	0.00529073	BARD1/CDK5/PARK7/RANGAP1/SP100	5
GO:0140970	GO:0140970:AIM2 inflammasome complex assembly	5/2014	6/13742	0.833333	5.68603	4.75749	0.000354743	0.00628414	0.00529073	AIM2/CASP1/GBP2/GBP5/IFI16	5
GO:0045862	GO:0045862:positive regulation of proteolysis	64/2014	289/13742	0.221453	1.51103	3.63841	0.000369841	0.00652227	0.00549122	AIFM1/AIM2/ANXA2/APH1A/ARL6IP5/AURKA/AURKAIP1/BAK1/BCL10/CARD9/CASP1/CDC20/CEBPA/CLEC7A/CSNK1A1/CTSC/CTSH/DIABLO/ENO1/F3/FAS/FMR1/GABARAP/GPER1/GRN/HERPUD1/HSPA8/HSPD1/IFI16/KEAP1/LGALS9/LRRK2/NFE2L2/NGFR/NLRC4/NUB1/PRELID1/PSENEN/PSMC1/PSMC2/PSMC3/PSMC4/PSMC5/PSME1/PSME2/PTK2B/PYCARD/RIPK2/RNF185/S100A10/SGTA/SH3RF1/SIRT2/SRC/STAT3/SUMO2/TANK/TMX1/TNF/TNFSF10/TNFSF15/TRAF7/USP5/VCP	64
GO:0001778	GO:0001778:plasma membrane repair	11/2014	25/13742	0.44	3.00222	4.15222	0.000397205	0.00694273	0.00584521	ANXA2/ARL8B/CASP7/CHMP1A/CHMP2A/CHMP2B/CHMP4A/CHMP5/MYOF/S100A10/VPS4A	11
GO:0039529	GO:0039529:RIG-I signaling pathway	11/2014	25/13742	0.44	3.00222	4.15222	0.000397205	0.00694273	0.00584521	C1QBP/CLPB/DDX60/DHX58/GPATCH3/OAS3/OASL/PHB1/PHB2/RNF135/ZC3HAV1	11
GO:0031341	GO:0031341:regulation of cell killing	28/2014	100/13742	0.28	1.91051	3.78679	0.000399063	0.00695976	0.00585955	CD1D/CD59/CEACAM1/CLEC7A/CX3CR1/CYRIB/HAVCR2/HLA-A/HLA-B/HLA-C/HLA-DRA/HLA-DRB1/HLA-E/HLA-F/HSPA8/ICAM1/IL12RB1/LAMP1/LGALS9/LILRB1/MICB/MR1/NCKAP1L/NECTIN2/P2RX7/SERPINB9/TAP2/VAV1	28
GO:0002227	GO:0002227:innate immune response in mucosa	9/2014	18/13742	0.5	3.41162	4.24259	0.000423937	0.00732872	0.00617019	H2BC10/H2BC11/H2BC12/H2BC21/H2BC4/H2BC6/H2BC7/H2BC8/NOD2	9
GO:0070661	GO:0070661:leukocyte proliferation	65/2014	296/13742	0.219595	1.49835	3.59176	0.000426126	0.00735044	0.00618847	ADA/AIF1/BAX/BID/BST2/BTN2A2/BTN3A1/CCR2/CD151/CD1D/CD209/CD274/CD300A/CD38/CD40/CD46/CD74/CD86/CDKN1A/CEBPB/CLEC4G/CSF1R/CTLA4/EFNB1/FCGR3A/GSTP1/HAVCR2/HHEX/HLA-A/HLA-DMB/HLA-DPA1/HLA-DPB1/HLA-DRB1/HLA-E/HSPD1/IL12RB1/IL15/IL18/IL27/IL4I1/IRF1/JAK2/LGALS9/LILRB1/LILRB2/LILRB4/LIPA/LRRC32/LST1/NCKAP1L/P2RX7/PDCD1LG2/PKN1/PRLR/PSMB10/PTPN6/PYCARD/RIPK2/SASH3/SH3RF1/TBK1/TLR4/TNFAIP3/TNFRSF14/TNFS…	65
GO:0002418	GO:0002418:immune response to tumor cell	12/2014	29/13742	0.413793	2.82341	4.07327	0.000433077	0.00745403	0.00627568	ADAM15/CD274/CEACAM1/HAVCR2/HLA-A/HLA-DRB1/HSPD1/IL4I1/MR1/NECTIN2/PDCD1/YWHAG	12
GO:0052548	GO:0052548:regulation of endopeptidase activity	47/2014	198/13742	0.237374	1.61966	3.63947	0.000436605	0.00748208	0.0062993	AIFM1/AIM2/APH1A/ARL6IP5/BAK1/BCL10/BIRC5/CARD16/CARD9/CASP1/CAST/CLEC7A/DIABLO/F3/FAS/GAPDH/GAS6/GPER1/HSPD1/IFI16/IFI6/LAMP3/LGALS9/NGFR/NLRC4/PIH1D1/PLAUR/PRELID1/PSENEN/PSMA3/PSMB8/PSMB9/PSME1/PSME2/PYCARD/RIPK2/SERPINB1/SERPINB9/SERPING1/SH3RF1/SRC/STAT3/TNF/TNFSF10/TNFSF15/VCP/XIAP	47
GO:0019064	GO:0019064:fusion of virus membrane with host plasma membrane	4/2014	4/13742	1	6.82324	4.8268	0.000460186	0.00771839	0.00649826	CTSL/GAS6/HYAL2/NECTIN2	4
GO:0006959	GO:0006959:humoral immune response	43/2014	178/13742	0.241573	1.64831	3.60766	0.000507552	0.00844099	0.00710662	ACOD1/C1QA/C1QB/C1QBP/C1QC/C2/C3/C4BPA/C5/CCL2/CCR2/CD46/CD59/CFB/CFP/CXCL10/CXCL11/CXCL9/EXO1/FCN1/GAPDH/H2BC10/H2BC11/H2BC12/H2BC21/H2BC4/H2BC6/H2BC7/H2BC8/HLA-A/HLA-DQB1/HLA-DRB1/HLA-E/HMGN2/LYZ/NOD2/PDCD1/PHB1/PSMB10/PTPN6/SERPING1/TNF/YTHDF2	43
GO:0051447	GO:0051447:negative regulation of meiotic cell cycle	8/2014	15/13742	0.533333	3.63906	4.23774	0.000514325	0.00849984	0.00715617	FBXO5/HORMAD1/KNL1/LIF/PKMYT1/TRIP13/TTK/ZWINT	8
GO:0090026	GO:0090026:positive regulation of monocyte chemotaxis	8/2014	15/13742	0.533333	3.63906	4.23774	0.000514325	0.00849984	0.00715617	AIF1/ANO6/CCR1/CCR2/CREB3/CX3CR1/CXCL10/PLA2G7	8
GO:0030003	GO:0030003:intracellular monoatomic cation homeostasis	83/2014	400/13742	0.2075	1.41582	3.49747	0.000515818	0.00850668	0.00716193	AFG3L2/ARF1/ATOX1/ATP1B1/ATP1B3/ATP5F1B/ATP6AP2/ATP6V0D1/ATP6V1B2/ATP6V1F/ATP6V1H/BAK1/BAX/CA2/CALM3/CALR/CAMK2D/CCR1/CCR2/CCR5/CD40/CLIC4/CREG1/CXCL10/CXCL11/CXCL9/CYB561/CYBA/DMXL2/FBXL5/GHITM/GP9/GPER1/GRN/GSTO1/HERPUD1/HMOX1/HSP90B1/IMMT/JPH4/KCNJ2/KCNMA1/LACC1/LAMP1/LRRK2/MCUB/MICU1/MT1E/MT1X/MT2A/MTLN/NPTN/NUBP1/P2RX7/P2RY1/P2RY6/PLCB3/PML/PTK2B/PTPN6/RAB20/RAB39A/SCO2/SLAMF8/SLC1A3/SLC24A4…	83
GO:0040020	GO:0040020:regulation of meiotic nuclear division	10/2014	22/13742	0.454545	3.10147	4.08775	0.000532591	0.00872283	0.00734391	CALR/CDC20/FBXO5/HORMAD1/KNL1/LIF/RAD51AP1/SIRT2/TRIP13/ZWINT	10
GO:0140467	GO:0140467:integrated stress response signaling	16/2014	46/13742	0.347826	2.3733	3.86611	0.000534458	0.00872283	0.00734391	ATAD3A/BATF/BATF2/BATF3/CEBPA/CEBPB/CEBPG/CREB3/HERC5/HSPA5/MAF/MAFB/NFE2L2/NFE2L3/PTPN1/TMED2	16
GO:0051336	GO:0051336:regulation of hydrolase activity	95/2014	471/13742	0.201699	1.37624	3.44308	0.000582149	0.00927086	0.00780531	ADAP1/ADAP2/AGRN/AIFM1/AIM2/APH1A/ARAP2/ARHGAP11A/ARL2/ARL6IP5/BAK1/BCL10/BIRC5/CALM3/CARD16/CARD9/CASP1/CAST/CHN2/CLEC7A/CREB3/CST3/CTSH/DIABLO/ECT2/EZH2/F3/FAS/FGD2/FGD6/GAPDH/GAS6/GPER1/GPR65/GRN/HSPD1/IFI16/IFI6/LAMP3/LGALS9/LIMS1/LRRK2/NGFR/NLRC4/NR1H2/NR1H3/OAS1/OAS3/PCNA/PIH1D1/PLAUR/PLEK/PLXNB2/PPARGC1B/PRELID1/PSAP/PSENEN/PSMA3/PSMB8/PSMB9/PSME1/PSME2/PYCARD/RAB3GAP1/RAB3GAP2/RANGAP1/RCC…	95
GO:0036037	GO:0036037:CD8-positive, alpha-beta T cell activation	11/2014	26/13742	0.423077	2.88675	3.99039	0.000597932	0.00946485	0.00796863	CBFB/CD274/CLEC4A/HLA-A/HLA-E/IRF1/LILRB1/LILRB4/NCKAP1L/SH3RF1/SOCS1	11
GO:0048857	GO:0048857:neural nucleus development	17/2014	51/13742	0.333333	2.27441	3.77837	0.000636528	0.00999551	0.00841541	ACTB/ATP5PB/CALM3/CASP5/CNP/COX6B1/DYNLL1/GLUD1/GNB4/HSPA5/LDHA/MAPKAP1/RHOA/SIRT2/YWHAE/YWHAH/YWHAQ	17
GO:0007040	GO:0007040:lysosome organization	28/2014	103/13742	0.271845	1.85486	3.60869	0.000670674	0.0104279	0.00877941	ACP2/ARL8B/ATP6AP2/ATP6V1F/ATP6V1H/BECN1/CHMP1A/CHMP2A/CHMP2B/CHMP4A/CHMP5/CREG1/GRN/HSPA8/LAMP1/LAMTOR1/LIPA/LRRK2/P2RX7/RAB20/RAB34/RAB39A/SCARB2/SNAPIN/SPNS1/TASL/TMEM165/TMEM199	28
GO:0050868	GO:0050868:negative regulation of T cell activation	31/2014	118/13742	0.262712	1.79255	3.58294	0.000672895	0.0104418	0.00879114	ASCL2/BTN2A2/CBFB/CD274/CD300A/CD74/CD86/CEBPB/CLEC4G/CTLA4/DUSP3/FGL2/HAVCR2/HLA-DRB1/HLA-E/IL4I1/IRF1/LGALS1/LGALS9/LILRB1/LILRB2/LILRB4/LOXL3/LRRC32/MDK/PDCD1/PDCD1LG2/PTPN6/SOCS1/STAT5A/TNFRSF14	31
GO:0090672	GO:0090672:telomerase RNA localization	9/2014	19/13742	0.473684	3.23206	4.03446	0.000701173	0.0107365	0.00903925	CCT3/CCT4/CCT5/CCT6A/CCT7/CCT8/NHP2/RUVBL2/TCP1	9
GO:0030865	GO:0030865:cortical cytoskeleton organization	18/2014	56/13742	0.321429	2.19318	3.70757	0.000729747	0.011084	0.00933183	ANLN/ARF6/CALR/ECT2/EPB41L3/FMNL2/LCP1/NCKAP1L/PLEK/PTK2B/RAB13/RACGAP1/RHOQ/ROCK2/TNF/TRPV4/VPS4A/WDR1	18
GO:0140895	GO:0140895:cell surface toll-like receptor signaling pathway	19/2014	61/13742	0.311475	2.12527	3.64998	0.000812377	0.0122681	0.0103288	ACOD1/CHUK/CYBA/IFI35/IRAK1/IRAK2/NMI/NOD2/NR1H3/OAS1/PIK3AP1/RIPK2/SCIMP/TBK1/TICAM2/TLR4/TNFAIP3/TNIP2/WDFY1	19
GO:0035458	GO:0035458:cellular response to interferon-beta	10/2014	23/13742	0.434783	2.96662	3.91157	0.00081932	0.0122934	0.01035	ACOD1/AIM2/CAPN2/IFI16/IRF1/NDUFA13/OAS1/PNPT1/STAT1/TRIM6	10
GO:0048144	GO:0048144:fibroblast proliferation	25/2014	90/13742	0.277778	1.89534	3.53134	0.000905501	0.0134174	0.0112964	BAX/CCNA2/CCNB1/CD300A/CD74/CDC6/CDK1/CDK4/CDKN1A/CKS1B/E2F1/E2F8/GAS6/GSTP1/IFI30/LIF/NGFR/PARP10/PML/PRDX1/PTGES3/S100A6/SOD2/SPHK1/ZMPSTE24	25
GO:0009611	GO:0009611:response to wounding	90/2014	449/13742	0.200445	1.36769	3.28259	0.000983121	0.0144319	0.0121505	ACTB/ACTG1/ACVRL1/ANO6/ANXA2/ANXA5/ARL8B/AURKA/BAX/BLOC1S6/C1GALT1C1/CASP7/CCR1/CCR2/CD151/CD2AP/CD36/CD40/CD59/CDK1/CDKN1A/CEACAM1/CHMP1A/CHMP2A/CHMP2B/CHMP4A/CHMP5/CLEC7A/CLIC1/CORO1B/CSRP1/CTNNA1/CX3CR1/DHFR/EMILIN2/F3/FCER1G/FERMT3/FIBP/GAS6/GLA/GNA13/GP9/GRN/HBEGF/HMOX1/HPS5/HPSE/ILK/JAK2/KLF4/KREMEN1/MDK/MIA3/MYL12A/MYOF/NFE2L2/P2RX4/P2RY1/P2RY12/PAK1/PDIA3/PLA2G4A/PLAUR/PLEK/PLSCR1/PRCP/PR…	90
GO:0016236	GO:0016236:macroautophagy	73/2014	351/13742	0.207977	1.41908	3.29586	0.00101839	0.0148943	0.0125397	ACBD5/ARL8B/ATG101/ATG3/ATP6V0D1/ATP6V1B2/ATP6V1E1/ATP6V1H/AUP1/BECN1/C9orf72/CALCOCO2/CAPNS1/CDC37/CDK5/CHMP1A/CHMP2A/CHMP2B/CHMP4A/CHMP5/DIAPH3/DNM1L/EFNB1/FEZ2/FUNDC1/FZD5/GABARAP/GAPDH/HMOX1/ILRUN/KAT5/LGALS8/LRRK2/LYPLA1/MTMR14/NIPSNAP2/NIPSNAP3A/NOD2/PGAM5/PHB2/PIM2/POLDIP2/RAB1A/RAB1B/RAB3GAP1/RAB3GAP2/RALB/RIPK2/RNF213/RNF31/RUFY4/SLC25A5/SNAPIN/SNF8/SNX6/SPART/SPTLC2/SRC/STX12/TBC1D12/TB…	73
GO:0001889	GO:0001889:liver development	29/2014	111/13742	0.261261	1.78265	3.43076	0.00108489	0.0156037	0.013137	ACAT1/ACO2/ADA/ARF6/AURKA/CD2AP/CEACAM1/CEBPA/CEBPB/CEBPG/CITED2/E2F7/E2F8/ELK1/EZH2/LIPA/MAN2A1/MDK/PCK2/PCNA/PNPT1/RTN4/SOD2/SRD5A1/TAF10/TNF/TNFAIP3/TYMS/ZMPSTE24	29
GO:0060707	GO:0060707:trophoblast giant cell differentiation	5/2014	7/13742	0.714286	4.87374	4.24808	0.00109088	0.0156037	0.013137	E2F7/E2F8/LIF/PLK4/PRDM1	5
GO:0016446	GO:0016446:somatic hypermutation of immunoglobulin genes	7/2014	13/13742	0.538462	3.67405	3.99713	0.00109263	0.0156037	0.013137	EXO1/MLH1/MSH6/POLB/POLQ/SAMHD1/UNG	7
GO:0046753	GO:0046753:non-lytic viral release	7/2014	13/13742	0.538462	3.67405	3.99713	0.00109263	0.0156037	0.013137	ARL8B/CHMP1A/CHMP2A/CHMP2B/CHMP4A/CHMP5/VPS4A	7
GO:0045859	GO:0045859:regulation of protein kinase activity	73/2014	352/13742	0.207386	1.41505	3.26892	0.00110491	0.0156542	0.0131795	ACTB/ADAR/CALM3/CCNE2/CD300A/CDC25A/CDC37/CDC6/CDKN1A/CDKN1C/CDKN3/CEACAM1/CENPE/CLSPN/CSF1R/DIPK2A/DNAJA1/DUSP10/DUSP3/ECT2/ERP29/EZH2/FGR/GAS6/GSTP1/GTPBP4/HERC5/HEXIM2/HHEX/HSP90AA1/HYAL2/IPO7/JAK2/KIF14/LILRA5/LILRB4/LRRK2/MACROH2A1/MVP/NUP62/PAK1/PIH1D1/PKMYT1/PPP2CA/PRLR/PSRC1/PTK2B/PTPN1/PTPRO/PYCARD/QARS1/RALB/RAP2C/RB1/RHOA/SASH1/SERTAD1/SLC8A1/SMG8/SNX6/SRC/TLR4/TNF/TNFAIP3/TNFSF15/TPX2…	73
GO:0009651	GO:0009651:response to salt stress	9/2014	20/13742	0.45	3.07046	3.83972	0.00111007	0.0156542	0.0131795	BAX/HSP90AA1/KMO/MICU1/PTK2B/TNF/TRPV4/XRCC5/XRCC6	9
GO:0035455	GO:0035455:response to interferon-alpha	9/2014	20/13742	0.45	3.07046	3.83972	0.00111007	0.0156542	0.0131795	ADAR/BST2/EIF2AK2/GAS6/IFITM1/IFITM3/LAMP3/MX2/OAS1	9
GO:0140894	GO:0140894:endolysosomal toll-like receptor signaling pathway	16/2014	49/13742	0.326531	2.228	3.56839	0.00117107	0.0164556	0.0138543	HAVCR2/IRAK1/OAS1/PIK3AP1/RSAD2/RTN4/SCIMP/SRC/TASL/TLR7/TLR8/TNF/TNFAIP3/TNIP2/UNC93B1/WDFY1	16
GO:0070670	GO:0070670:response to interleukin-4	13/2014	36/13742	0.361111	2.46395	3.64459	0.00117371	0.0164632	0.0138607	CD300LF/CD40/CDK4/HSP90AB1/HSPA5/KEAP1/MCM2/MRC1/PARP14/PML/RUFY4/STAT5A/TUBA1B	13
GO:1903867	GO:1903867:extraembryonic membrane development	6/2014	10/13742	0.6	4.09394	4.05576	0.00121355	0.0167831	0.01413	ASCL2/E2F7/E2F8/FZD5/TAF10/TMED2	6
GO:0002837	GO:0002837:regulation of immune response to tumor cell	10/2014	24/13742	0.416667	2.84302	3.74469	0.00122157	0.0167908	0.0141365	CD274/CEACAM1/HAVCR2/HLA-DRB1/HSPD1/IL4I1/MR1/NECTIN2/PDCD1/YWHAG	10
GO:0035751	GO:0035751:regulation of lysosomal lumen pH	12/2014	32/13742	0.375	2.55871	3.65805	0.00123183	0.0168879	0.0142182	ATP6AP2/ATP6V1F/ATP6V1H/CREG1/GRN/LAMP1/LRRK2/SNAPIN/SPNS1/TASL/TMEM165/TMEM199	12
GO:0030099	GO:0030099:myeloid cell differentiation	80/2014	394/13742	0.203046	1.38543	3.2167	0.00125125	0.0171244	0.0144173	ADAR/ANXA2/BATF/BATF2/BATF3/C1QC/CASP10/CBFB/CCR1/CD74/CEACAM1/CEBPA/CEBPB/CEBPG/CHMP5/CITED2/CLEC5A/CLPB/CSF1R/DHRS7B/DIAPH3/DNASE2/EIF6/FAM20C/GLO1/GP9/H4C1/H4C13/H4C4/H4C8/H4C9/HLA-DRB1/HSPA9/IFI16/IL15/IL31RA/IRF7/IRF8/ISG15/JAGN1/JAK2/KLF10/LIF/LILRB1/LILRB4/LIPA/LTBR/MAF/MAFB/NCAPG2/NCKAP1L/OSCAR/OSTM1/PAF1/PML/PPARGC1B/PRDX3/PRMT6/PTK2B/PTPN11/PTPN6/RACGAP1/RB1/RELB/RIPK1/SH2B3/SLC25A5/SNX…	80
GO:0007596	GO:0007596:blood coagulation	44/2014	191/13742	0.230366	1.57185	3.29789	0.00125752	0.0171644	0.014451	ACTB/ACTG1/ANO6/ANXA2/ANXA5/BLOC1S6/C1GALT1C1/CD36/CD40/CD59/CEACAM1/CLIC1/CSRP1/EMILIN2/F3/FCER1G/FERMT3/FIBP/GAS6/GLA/GNA13/GP9/HPS5/HPSE/ILK/JAK2/MYL12A/NFE2L2/P2RY1/P2RY12/PDIA3/PLA2G4A/PLAUR/PLEK/PLSCR1/PRRG4/PTPN6/SERPING1/SH2B3/SRC/TLR4/TMX1/USF1/VAV1	44
GO:0090174	GO:0090174:organelle membrane fusion	29/2014	112/13742	0.258929	1.76673	3.37622	0.00126289	0.0171644	0.014451	ANKFY1/ANXA2/ARL8B/CHMP1A/CHMP2A/CHMP2B/CHMP4A/CHMP5/DIAPH3/RAB20/RAB34/RAB39A/RAB8A/RUFY1/SAMD9/SNAPIN/SPHK1/STX11/STX12/STX4/STX5/UVRAG/VAMP3/VAMP8/VCPIP1/VPS41/VPS4A/YIPF5/ZNRF2	29
GO:0043603	GO:0043603:amide metabolic process	77/2014	377/13742	0.204244	1.39361	3.21125	0.00128892	0.017488	0.0147235	ACAT1/ACLY/ACOT7/ACOT9/ACSL3/ACSL4/ACSL5/ACSS2/ADA/APH1A/ARL6IP5/ASAH1/ATP6AP2/B4GALT5/BCKDK/BECN1/BLOC1S6/CEBPA/COASY/CTSH/CTSL/CTSZ/CYP4F22/DHFR/DLAT/ELOVL1/ETHE1/FH/GLA/GLO1/GM2A/GNPDA1/GSAP/GSR/GSS/GSTK1/GSTO1/GSTP1/IDH1/MTHFD2/NAGK/NANP/NANS/NEU1/NFE2L2/NIT1/NT5C/OGDH/ORMDL2/P2RX7/P4HB/PANK2/PAQR4/PDHA1/PDHB/PLA2G15/PLA2G7/PLAAT3/PLAAT4/PMVK/PSEN2/PSENEN/RENBP/ROCK2/RTN4/SCARB2/SLC27A2/SOD2/…	77
GO:0051653	GO:0051653:spindle localization	17/2014	54/13742	0.314815	2.14806	3.50281	0.00131696	0.0178377	0.0150179	ACTR3/ASPM/CENPA/CFL1/DYNLT1/ESPL1/HDAC3/KAT5/KPNB1/MAD2L1/NDC80/NUSAP1/SAPCD2/SKA1/SKA2/SPAG5/ZW10	17
GO:0044843	GO:0044843:cell cycle G1/S phase transition	53/2014	241/13742	0.219917	1.50055	3.2486	0.0013336	0.0180321	0.0151816	ACTB/AIF1/BCAT1/BID/BRD7/BTN2A2/CCL2/CCNA2/CCNB1/CCNB2/CCNE2/CCNF/CDC25A/CDC6/CDC7/CDK1/CDK2/CDK4/CDKN1A/CDKN3/CPSF3/CUL1/CUL2/DCUN1D3/E2F1/E2F7/EZH2/GTSE1/HSPA8/KHDRBS1/KIF14/KLF4/MUC1/PAF1/PHB2/PIM2/PML/PPP2CA/PSME1/PSME2/PTPN6/RB1/RBBP8/RCC1/RDX/RHOU/RRM1/RRM2/SLFN11/SMARCD2/SMARCD3/TAF10/TMSB4X	53
GO:0051345	GO:0051345:positive regulation of hydrolase activity	61/2014	287/13742	0.212544	1.45024	3.19422	0.0014764	0.0198102	0.0166786	ADAP1/ADAP2/AGRN/AIFM1/AIM2/APH1A/ARAP2/ARHGAP11A/ARL6IP5/BAK1/BCL10/CALM3/CARD9/CASP1/CHN2/CLEC7A/CREB3/CTSH/DIABLO/ECT2/EZH2/F3/FAS/GPER1/GPR65/GRN/HSPD1/IFI16/LGALS9/LIMS1/NGFR/NLRC4/NR1H2/NR1H3/PCNA/PLEK/PPARGC1B/PRELID1/PSAP/PSENEN/PSME1/PSME2/PYCARD/RAB3GAP1/RANGAP1/RCC2/RGS1/RHOA/RHOC/RIPK2/S100A10/SIPA1L1/STAT3/TANK/TBC1D30/TGM2/TNF/TNFSF10/TNFSF15/USP6NL/VCP	61
GO:0016052	GO:0016052:carbohydrate catabolic process	36/2014	150/13742	0.24	1.63758	3.25359	0.00157447	0.0210722	0.0177411	ADPGK/ARL2/ATG3/DERA/EIF6/ENO1/FUT4/GALE/GALM/GAPDH/GK/GLB1/GLB1L/GM2A/GPD2/HK1/HK3/LDHA/LIPA/MAN2B1/NAGA/NEU1/OGDH/P2RX7/PFKL/PFKP/PGAM1/PGK1/PKM/PPP1CA/PPP2CA/SCARB2/SLC2A6/SRC/STAT3/TPI1	36
GO:0034612	GO:0034612:response to tumor necrosis factor	46/2014	204/13742	0.22549	1.53857	3.21151	0.00157801	0.0210839	0.0177509	ACOD1/AIM2/ASAH1/BRCA1/CARD16/CASP1/CASP4/CCL2/CD40/CEBPA/CHUK/CX3CR1/CYLD/EIF5A/FAS/GAS6/GBP1/GBP2/GBP3/GCH1/GPER1/GSTP1/H2BC11/HYAL2/ILK/JAK2/LIMS1/NFE2L2/NFKB1/NKIRAS2/NUB1/PCK2/PTK2B/PYCARD/RIPK1/SPHK1/SPPL2A/STAT1/TANK/TIFA/TMSB4X/TNF/TNFAIP3/TNFRSF14/TNFSF13B/XIAP	46
GO:0055080	GO:0055080:monoatomic cation homeostasis	91/2014	462/13742	0.19697	1.34397	3.11653	0.00161899	0.0215583	0.0181503	AFG3L2/ARF1/ATOX1/ATP1B1/ATP1B3/ATP5F1B/ATP6AP2/ATP6V0D1/ATP6V1B2/ATP6V1F/ATP6V1H/BAK1/BAX/CA2/CALM3/CALR/CAMK2D/CCR1/CCR2/CCR5/CD40/CLIC4/CREG1/CXCL10/CXCL11/CXCL9/CYB561/CYBA/DMXL2/FAM20A/FBXL5/GHITM/GP9/GPER1/GRN/GSTO1/HERPUD1/HMOX1/HSP90B1/HYAL2/IMMT/JPH4/KCNJ2/KCNMA1/LACC1/LAMP1/LRRK2/MCUB/MICU1/MT1E/MT1X/MT2A/MTLN/NPTN/NUBP1/P2RX7/P2RY1/P2RY6/PLCB3/PML/PSEN2/PTK2B/PTPN6/RAB20/RAB39A/ROGDI/S…	91
GO:0071709	GO:0071709:membrane assembly	17/2014	55/13742	0.309091	2.109	3.41496	0.00164998	0.0219339	0.0184666	ANXA2/BANF1/BROX/CHMP1A/CHMP2A/CHMP2B/CHMP4A/CHMP5/HDAC3/ILK/MAFB/RCC1/REEP3/S100A10/SIRT2/STX4/VPS4A	17
GO:0006956	GO:0006956:complement activation	15/2014	46/13742	0.326087	2.22497	3.44853	0.00167839	0.0222295	0.0187155	C1QA/C1QB/C1QBP/C1QC/C2/C3/C4BPA/C5/CD46/CD59/CFB/CFP/FCN1/PHB1/SERPING1	15
GO:0010332	GO:0010332:response to gamma radiation	15/2014	46/13742	0.326087	2.22497	3.44853	0.00167839	0.0222295	0.0187155	BAK1/BAX/BRCA2/CDKN1A/CXCL10/DCUN1D3/ELK1/H2AX/PML/POLB/SOD2/XRCC2/XRCC5/XRCC6/ZMPSTE24	15
GO:0046688	GO:0046688:response to copper ion	9/2014	21/13742	0.428571	2.92424	3.65682	0.00169199	0.022267	0.018747	ATP5F1D/BECN1/CDK1/DAXX/MT1E/MT1X/MT2A/NFE2L2/PARK7	9
GO:0050817	GO:0050817:coagulation	44/2014	194/13742	0.226804	1.54754	3.18277	0.00174577	0.0228983	0.0192785	ACTB/ACTG1/ANO6/ANXA2/ANXA5/BLOC1S6/C1GALT1C1/CD36/CD40/CD59/CEACAM1/CLIC1/CSRP1/EMILIN2/F3/FCER1G/FERMT3/FIBP/GAS6/GLA/GNA13/GP9/HPS5/HPSE/ILK/JAK2/MYL12A/NFE2L2/P2RY1/P2RY12/PDIA3/PLA2G4A/PLAUR/PLEK/PLSCR1/PRRG4/PTPN6/SERPING1/SH2B3/SRC/TLR4/TMX1/USF1/VAV1	44
GO:0031507	GO:0031507:heterochromatin formation	33/2014	135/13742	0.244444	1.6679	3.23166	0.00174965	0.0229111	0.0192893	BAZ1A/BRCA1/CDK2/DNMT1/EZH2/H1-0/H2AC11/H2AC12/H2AC13/H2AC15/H2AC16/H2AC17/H2AC21/H2AC4/H2AC8/H2AX/H3-3A/HDAC1/HDAC3/HNRNPK/LMNB1/LMNB2/MACROH2A1/MBD2/PCGF5/RB1/SETDB1/SIRT2/SMARCA5/SMCHD1/SPTY2D1/UHRF1/ZNFX1	33
GO:0006885	GO:0006885:regulation of pH	24/2014	89/13742	0.269663	1.83997	3.29438	0.00177224	0.0230538	0.0194094	ATP5F1B/ATP6AP2/ATP6V0D1/ATP6V1B2/ATP6V1F/ATP6V1H/CA2/CLIC4/CREG1/DMXL2/GRN/LACC1/LAMP1/LRRK2/RAB20/RAB39A/ROGDI/SLAMF8/SLC9A9/SNAPIN/SPNS1/TASL/TMEM165/TMEM199	24
GO:0000209	GO:0000209:protein polyubiquitination	53/2014	244/13742	0.217213	1.4821	3.14863	0.00177895	0.023065	0.0194188	BARD1/BRCA1/CBFB/CUL1/DDB2/DTL/DTX3L/GABARAP/HERC5/IFI27/MARCHF1/NBN/NHLRC3/NMI/NOD2/PARP10/PEX10/PRPF19/RBCK1/RIPK2/RNF114/RNF135/RNF185/RNF20/RNF213/RNF31/RNF6/SASH1/SPOP/TNFAIP3/TRAF7/TRIM21/TRIM22/TRIM26/TRIM38/TRIM5/TRIM56/TRIM6/UBE2A/UBE2C/UBE2D1/UBE2D3/UBE2E1/UBE2L3/UBE2L6/UBE2N/UBE2S/UBE2T/WSB1/WSB2/XIAP/ZFP91/ZNRF2	53
GO:0002347	GO:0002347:response to tumor cell	14/2014	42/13742	0.333333	2.27441	3.42769	0.00187388	0.0242558	0.0204214	ABI3/ADAM15/CD274/CEACAM1/HAVCR2/HLA-A/HLA-DRB1/HSPD1/IL4I1/KLF4/MR1/NECTIN2/PDCD1/YWHAG	14
GO:0061760	GO:0061760:antifungal innate immune response	7/2014	14/13742	0.5	3.41162	3.74107	0.00190991	0.0243621	0.0205109	BCL10/CARD9/CLEC4A/CLEC4D/CLEC6A/CLEC7A/CX3CR1	7
GO:0098792	GO:0098792:xenophagy	7/2014	14/13742	0.5	3.41162	3.74107	0.00190991	0.0243621	0.0205109	CALCOCO2/LGALS8/NOD2/RIPK2/RNF213/RNF31/TBK1	7
GO:0051601	GO:0051601:exocyst localization	4/2014	5/13742	0.8	5.45859	4.13203	0.00203161	0.0251022	0.021134	EXOC3L1/EXOC3L4/RALB/TNFAIP2	4
GO:0051715	GO:0051715:cytolysis in another organism	4/2014	5/13742	0.8	5.45859	4.13203	0.00203161	0.0251022	0.021134	GBP1/GBP2/GBP3/GBP5	4
GO:2000121	GO:2000121:regulation of removal of superoxide radicals	4/2014	5/13742	0.8	5.45859	4.13203	0.00203161	0.0251022	0.021134	CD36/DHFR/GCH1/NFE2L2	4
GO:0032984	GO:0032984:protein-containing complex disassembly	51/2014	235/13742	0.217021	1.48079	3.0806	0.00218839	0.0269128	0.0226584	ATAD2/AURKB/BECN1/CALCOCO2/CAPG/CFL1/CHMP1A/CHMP2A/CHMP2B/CHMP4A/CHMP5/DIAPH3/EIF5A/EPS8/ETF1/FGF13/GABARAP/HSPA8/KIF18A/KIF18B/KIF24/KIF2C/KIF5B/MRPL58/MTPN/MTRF1L/NAPA/NSF/PEX10/PLEK/PYM1/RDX/SET/SETX/SHFL/SMARCD2/SMARCD3/SNAPIN/STMN1/SUPT16H/TNF/TPX2/TRIM21/TRPV4/UVRAG/VAMP8/VCP/VPS4A/WASHC2C/WDR1/ZMPSTE24	51
GO:0045937	GO:0045937:positive regulation of phosphate metabolic process	84/2014	426/13742	0.197183	1.34543	3.00124	0.00232103	0.028367	0.0238827	ACSL3/AKAP9/BCL10/C3/CALM3/CAPN2/CD36/CD74/CDKN1A/CENPE/CLEC6A/CLSPN/CSF1R/CX3CR1/DAXX/DIPK2A/ECT2/ENO1/ERP29/EZH2/FAM20A/FAS/FNIP2/GAS6/GPER1/HBEGF/HDAC3/HLA-DRB1/HSP90AA1/IL15/IL18/IL31RA/JAK2/KIF14/LIF/LILRA5/LMO4/LRRK2/MAD2L2/MAPKAP1/MYDGF/NBN/NCKAP1L/NOD2/NPTN/OSM/P2RX7/P2RY1/P2RY6/PAK1/PARK7/PARP14/PARP9/PIH1D1/PLAUR/PLEK/PPARGC1B/PPP2CA/PRLR/PSRC1/PTK2B/PTPN1/PTPN11/RALB/RAP2C/RHOA/RIPK1/R…	84
GO:0043301	GO:0043301:negative regulation of leukocyte degranulation	6/2014	11/13742	0.545455	3.72177	3.74217	0.00233934	0.0284145	0.0239227	CCR2/CD300A/CEACAM1/HLA-F/LGALS9/NCKAP1L	6
GO:0070372	GO:0070372:regulation of ERK1 and ERK2 cascade	46/2014	208/13742	0.221154	1.50899	3.06514	0.00237831	0.028755	0.0242094	ACTA2/ATF3/BTN2A2/CARD9/CCR1/CD36/CD74/CEACAM1/CSF1R/DUSP10/DUSP3/DUSP6/GAS6/GBP1/GLIPR2/GNAI2/GPBAR1/GPER1/GSTP1/HAVCR2/HLA-DRB1/ICAM1/LGALS9/LIF/MARCO/NELFE/NOD2/P2RY1/P2RY6/PHB1/PHB2/PTK2B/PTPN1/PTPN11/PTPN6/PYCARD/RIPK2/RRAS/SCIMP/SHC1/SRC/TLR4/TNF/TRAF7/TRPV4/YWHAZ	46
GO:0034765	GO:0034765:regulation of monoatomic ion transmembrane transport	51/2014	236/13742	0.216102	1.47451	3.04697	0.00240343	0.028959	0.0243811	AFG3L2/AKAP9/ANO6/ATP1B1/ATP1B3/BAK1/BAX/CALM3/CAMK2D/CCL2/CCR2/CD63/CTSS/CXCL10/CXCL11/CXCL9/CYBA/FGF13/FMR1/GPER1/GSTO1/IFNGR2/JPH4/KCNJ15/KCNJ2/KCNMB1/MCUB/NIPSNAP2/P2RX4/P2RX7/P2RY6/PARK7/PDE4B/PHB2/PML/PSEN2/PTK2B/PTPN6/RIPK1/SESTD1/SLC30A1/SLC31A2/SLC8A1/STAC3/STOM/TMSB4X/UTRN/VDAC1/YWHAE/YWHAH/YWHAQ	51
GO:0045807	GO:0045807:positive regulation of endocytosis	31/2014	127/13742	0.244094	1.66551	3.12232	0.00242763	0.0290395	0.0244488	ANKFY1/ANO6/ANXA2/C2/C3/CALR/CCL2/CD151/CD300LF/CD36/CD63/CFP/CLEC7A/CYBA/FCER1G/FCGR1A/FCN1/FMR1/GAS6/H1-1/HNRNPK/HSPA8/IL15/IL15RA/LMAN2/LRRK2/NCKAP1L/NOD2/PYCARD/RAB31/TOR1A	31
GO:0002536	GO:0002536:respiratory burst involved in inflammatory response	5/2014	8/13742	0.625	4.26452	3.82731	0.00255728	0.0298211	0.0251069	DUSP10/GRN/LIPA/NCF1/SLAMF8	5
GO:0071407	GO:0071407:cellular response to organic cyclic compound	83/2014	422/13742	0.196682	1.34201	2.95714	0.00264136	0.0307107	0.0258559	ACOD1/ACTB/AIFM1/AKAP9/ARL6IP5/ATP5F1A/BRCA1/CALR/CASP7/CCNA2/CDK1/CDK4/CEBPA/CGAS/CHEK1/CTNNA1/DAXX/DDX54/DNAJA1/DNMT1/ELK1/ESRRA/EZH2/FKBP4/FOLR2/GNA15/GNB1/GOLPH3/GPBAR1/GPER1/GRAMD1B/HDAC1/HSP90B1/HSPA8/IFIH1/IFIT1/JAK2/KAT5/KCNMB1/KIF18A/KLF4/LRRK2/MBD2/MSR1/NCF1/NFKB1/NOD2/NRIP1/P2RX4/P2RX7/P2RY1/P2RY12/P2RY6/PAK1/PARK7/PCK2/PHB1/PHB2/PKN1/PPARGC1B/PQBP1/PTGES3/RAD51/RALB/RAN/RHOA/RNF6/ROCK…	83
GO:0007599	GO:0007599:hemostasis	44/2014	198/13742	0.222222	1.51627	3.03226	0.00264899	0.030754	0.0258924	ACTB/ACTG1/ANO6/ANXA2/ANXA5/BLOC1S6/C1GALT1C1/CD36/CD40/CD59/CEACAM1/CLIC1/CSRP1/EMILIN2/F3/FCER1G/FERMT3/FIBP/GAS6/GLA/GNA13/GP9/HPS5/HPSE/ILK/JAK2/MYL12A/NFE2L2/P2RY1/P2RY12/PDIA3/PLA2G4A/PLAUR/PLEK/PLSCR1/PRRG4/PTPN6/SERPING1/SH2B3/SRC/TLR4/TMX1/USF1/VAV1	44
GO:0040029	GO:0040029:epigenetic regulation of gene expression	54/2014	254/13742	0.212598	1.45061	3.0038	0.00265319	0.0307575	0.0258953	APOBEC3A/APOBEC3C/ATAD2/BAZ1A/BRCA1/BRD7/CDK2/CHEK1/DNMT1/EZH2/H1-0/H2AC11/H2AC12/H2AC13/H2AC15/H2AC16/H2AC17/H2AC21/H2AC4/H2AC8/H2AX/H3-3A/H3C1/H3C10/H3C11/H3C12/H3C2/H3C3/H3C4/H3C7/H3C8/HDAC1/HDAC3/HNRNPK/IFI16/KDM1B/LMNB1/LMNB2/MACROH2A1/MBD2/MTA2/NOC2L/PCGF5/PHB1/RB1/SETDB1/SIRT2/SMARCA5/SMCHD1/SPTY2D1/UHRF1/VPS72/ZMPSTE24/ZNFX1	54
GO:0051048	GO:0051048:negative regulation of secretion	32/2014	133/13742	0.240602	1.64168	3.08148	0.00266467	0.0307773	0.025912	ACSL4/ADA/C9orf72/CCR2/CD300A/CD74/CEACAM1/CYP51A1/ERP29/FFAR2/FMR1/GHRL/GNAI2/HLA-F/JAGN1/LGALS9/LIF/LILRB1/NCKAP1L/NR1H3/OSM/P2RY1/PFKL/PTPN11/RHBDF2/RSAD2/SLC30A1/TIFAB/TNF/VAMP3/VAMP8/WDR41	32
GO:0072595	GO:0072595:maintenance of protein localization in organelle	13/2014	39/13742	0.333333	2.27441	3.30264	0.0026952	0.0308812	0.0259995	ARL2/BARD1/CDK5/CHCHD10/HK1/HSPA5/OS9/PARK7/PML/RANGAP1/SP100/TAF8/TMED2	13
GO:0051881	GO:0051881:regulation of mitochondrial membrane potential	19/2014	67/13742	0.283582	1.93495	3.17898	0.00276634	0.0315587	0.0265698	ARL6IP5/BAK1/BAX/BID/CLIC1/IFI6/LIPA/LRRK2/MTLN/P2RX7/PANK2/PARK7/PRDX3/PRELID1/PYCR1/SOD2/SPART/SRC/VCP	19
GO:0006979	GO:0006979:response to oxidative stress	69/2014	341/13742	0.202346	1.38066	2.94963	0.00284664	0.0324279	0.0273016	ADPRS/AIF1/AIFM1/ALDH3B1/ARL6IP5/ATOX1/BAK1/BANF1/BECN1/CAPN2/CD2AP/CD36/CD38/CDK1/CHCHD2/CHUK/CYB5B/DHFR/ECT2/EZH2/GCH1/GSR/GSS/GSTP1/HM13/HMOX1/HSPA8/HYAL2/IDH1/JAK2/KEAP1/KLF4/LRRK2/MACROH2A1/MAPKAP1/MCTP1/MICB/MSRB2/NAPRT/NCOA7/NDUFA12/NFE2L2/PARK7/PCNA/PEX10/PML/PNPT1/PPARGC1B/PRDX1/PRDX3/PSMB5/PTK2B/PYCR1/RCAN1/RIPK1/SETX/SIRT2/SLC25A24/SLC8A1/SOD2/SPHK1/SRC/STAT1/STX4/TNFAIP3/TOR1A/TXN2/US…	69
GO:0043457	GO:0043457:regulation of cellular respiration	14/2014	44/13742	0.318182	2.17103	3.22398	0.00306523	0.0341375	0.0287409	AK4/ARL2/IL10RB/MACROH2A1/OAS1/PARK7/PNPT1/PRELID1/RHOA/SHMT2/SLC35A4/TNF/TRPV4/VCP	14
GO:0043086	GO:0043086:negative regulation of catalytic activity	69/2014	342/13742	0.201754	1.37662	2.92273	0.00306781	0.0341375	0.0287409	ADAR/ARL2/BANF1/BIRC5/CARD16/CAST/CCR2/CD300A/CDKN1A/CDKN1C/CEACAM1/CST3/DNAJA1/DTX3L/DUSP10/DUSP3/FBXO5/GAPDH/GAS6/GLA/GNAI2/GSTP1/HEXIM2/HHEX/HYAL2/IFI16/IFI6/IFIT1/IPO7/LAMP3/LILRB4/LIMK1/LRRK2/MACROH2A1/MAD2L1/MAD2L2/MCM2/MVP/NFKB1/NUP62/PARP9/PHPT1/PIH1D1/PLAUR/PRDX3/PTPN1/PTPRO/PYCARD/QARS1/RB1/RCC2/RDX/SERPINB1/SERPINB9/SERPING1/SH3RF1/SLC8A1/SNX6/SORT1/SRC/TINF2/TMED2/TNF/TNFAIP3/UBXN1/VP…	69
GO:0001798	GO:0001798:positive regulation of type IIa hypersensitivity	3/2014	3/13742	1	6.82324	4.17998	0.00314395	0.0341375	0.0287409	C3/FCGR1A/HLA-E	3
GO:0032962	GO:0032962:positive regulation of inositol trisphosphate biosynthetic p...	3/2014	3/13742	1	6.82324	4.17998	0.00314395	0.0341375	0.0287409	GPER1/P2RY1/P2RY6	3
GO:0033860	GO:0033860:regulation of NAD(P)H oxidase activity	3/2014	3/13742	1	6.82324	4.17998	0.00314395	0.0341375	0.0287409	PARK7/RFK/SLAMF8	3
GO:0035900	GO:0035900:response to isolation stress	3/2014	3/13742	1	6.82324	4.17998	0.00314395	0.0341375	0.0287409	ACO2/SOD2/TNF	3
GO:0071672	GO:0071672:negative regulation of smooth muscle cell chemotaxis	3/2014	3/13742	1	6.82324	4.17998	0.00314395	0.0341375	0.0287409	AIF1/CORO1B/SLIT2	3
GO:0097051	GO:0097051:establishment of protein localization to endoplasmic reticul...	3/2014	3/13742	1	6.82324	4.17998	0.00314395	0.0341375	0.0287409	RAB10/RAB3GAP1/RAB3GAP2	3
GO:1990542	GO:1990542:mitochondrial transmembrane transport	25/2014	98/13742	0.255102	1.74062	3.04906	0.00327706	0.0353878	0.0297936	AFG3L2/AIFM1/GHITM/HSPA9/HSPD1/MCUB/MDH1/MDH2/MICU1/MPC1/MRPL18/PNPT1/PSEN2/SLC25A22/SLC25A24/SLC25A28/SLC25A3/SLC25A5/TIMM17A/TIMM23/TIMM50/TOMM40/TOMM40L/VDAC1/VDAC2	25
GO:0002385	GO:0002385:mucosal immune response	10/2014	27/13742	0.37037	2.52712	3.29144	0.00346199	0.0369795	0.0311338	FFAR2/H2BC10/H2BC11/H2BC12/H2BC21/H2BC4/H2BC6/H2BC7/H2BC8/NOD2	10
GO:0072529	GO:0072529:pyrimidine-containing compound catabolic process	10/2014	27/13742	0.37037	2.52712	3.29144	0.00346199	0.0369795	0.0311338	APOBEC3C/APOBEC3G/DCTPP1/DPYD/DPYS/DUT/NT5C/TYMP/UNG/UPP1	10
GO:0090594	GO:0090594:inflammatory response to wounding	9/2014	23/13742	0.391304	2.66996	3.32152	0.00357165	0.0376408	0.0316905	CCR2/GRN/HMOX1/MDK/PTPN6/STAT3/TLR4/TNF/WDR83	9
GO:0051293	GO:0051293:establishment of spindle localization	15/2014	50/13742	0.3	2.04697	3.07336	0.00416797	0.0432317	0.0363976	CENPA/CFL1/DYNLT1/ESPL1/HDAC3/KAT5/KPNB1/MAD2L1/NDC80/NUSAP1/SAPCD2/SKA1/SKA2/SPAG5/ZW10	15
GO:0050821	GO:0050821:protein stabilization	44/2014	203/13742	0.216749	1.47893	2.84874	0.00432393	0.0447316	0.0376604	ATP1B1/ATP1B3/CALR/CCT3/CCT4/CCT5/CCT6A/CCT7/CCT8/CD74/CDC37/GAPDH/GLMP/GRN/GTPBP4/H1-5/HSP90AA1/HSP90AB1/HSPD1/IFI30/LAMP1/MFSD1/PAQR4/PARK7/PDCL3/PFDN6/PFN1/PHB1/PHB2/PIH1D1/PIM2/PML/PPIB/PTGES3/RPAP3/RTN4/RUVBL2/STK3/STX12/TCP1/TNIP2/TTI2/USP33/VHL	44
GO:0141060	GO:0141060:disruption of anatomical structure in another organism	18/2014	65/13742	0.276923	1.88951	2.97879	0.00466107	0.0475949	0.040071	APOL1/C5/CLEC7A/CSNK2B/CXCL10/CXCL11/CXCL9/GAPDH/GBP1/GBP2/GBP3/GBP5/GZMB/H2BC11/H2BC12/HMGN2/LYZ/MICB	18
GO:0090382	GO:0090382:phagosome maturation	10/2014	28/13742	0.357143	2.43687	3.15385	0.00468851	0.0478131	0.0402547	ARL8B/MTMR4/P2RX7/RAB20/RAB31/RAB32/RAB34/RAB39A/SLAMF8/SLC9A9	10
GO:0048145	GO:0048145:regulation of fibroblast proliferation	20/2014	75/13742	0.266667	1.81953	2.94907	0.00472268	0.0479753	0.0403913	BAX/CCNA2/CCNB1/CD300A/CD74/CDC6/CDK4/CDKN1A/E2F1/GAS6/GSTP1/IFI30/LIF/NGFR/PARP10/PML/S100A6/SOD2/SPHK1/ZMPSTE24	20
GO:2000377	GO:2000377:regulation of reactive oxygen species metabolic process	30/2014	127/13742	0.23622	1.61179	2.87026	0.0047333	0.0480214	0.0404301	ACOD1/ACP5/ARF4/BECN1/BRCA1/CBR1/CD36/CDKN1A/CLEC7A/CYBA/DHFR/DHRS4/EIF6/FOXM1/GCH1/GNAI2/GSTP1/LRRK2/NFE2L2/PARK7/PRCP/PTK2B/RHOA/RIPK1/SHC1/SIRT2/SOD2/TLR4/TNF/VDAC1	30
GO:0071276	GO:0071276:cellular response to cadmium ion	7/2014	16/13742	0.4375	2.98517	3.29239	0.0048687	0.048954	0.0412153	CYBB/DAXX/HMOX1/HSPA8/MT1E/MT1X/MT2A	7
GO:0075733	GO:0075733:intracellular transport of virus	5/2014	9/13742	0.555556	3.79069	3.47038	0.00506108	0.0498507	0.0419702	BST2/CD209/DYNLT1/FMR1/KPNA2	5
GO:0006662	GO:0006662:glycerol ether metabolic process	8/2014	20/13742	0.4	2.72929	3.20702	0.00509067	0.0498507	0.0419702	AGPS/DHRS7B/GNPAT/NCEH1/PLA2G4A/PLA2G4C/PLA2G7/PLAAT3	8
GO:0046485	GO:0046485:ether lipid metabolic process	8/2014	20/13742	0.4	2.72929	3.20702	0.00509067	0.0498507	0.0419702	AGPS/DHRS7B/GNPAT/NCEH1/PLA2G4A/PLA2G4C/PLA2G7/PLAAT3	8
GO:0098760	GO:0098760:response to interleukin-7	8/2014	20/13742	0.4	2.72929	3.20702	0.00509067	0.0498507	0.0419702	ATP5F1B/HSPD1/P4HB/PDIA3/RAD23B/STAT1/STAT5A/STIP1	8

## Sheet: Supplementary Table 6B
Supplementary Table 6B Enriched GO terms in unique Group 1 genes in comparison with Week 4 DEGs
ID	Description	GeneRatio	BgRatio	RichFactor	FoldEnrichment	zScore	P Value	P Adjust	qvalue	geneID	Count
GO:0009060	GO:0009060:aerobic respiration	50/1082	167/13742	0.299401	3.80256	10.6524	3.42128e-17	2.17251e-13	2.0254e-13	MDH2/IDH3A/ATP5F1B/ATP5F1A/SDHA/SDHB/NDUFA9/SDHD/SUCLG1/IDH3B/MACROH2A1/NDUFB5/COX6B1/UQCRFS1/NDUFA13/NDUFB9/PDHA1/NDUFA8/NDUFS7/NDUFS2/ATP5PB/RHOA/PARK7/UQCRC2/ATP5F1D/NDUFS8/IDH3G/OGDH/GHITM/COX4I1/NDUFAB1/CHCHD10/STOML2/NDUFB10/ARL2/PANK2/NDUFB11/ACO2/CHCHD2/MDH1/PDHB/SHMT2/NDUFB4/DLAT/NIPSNAP2/BID/NDUFB6/NDUFV1/NDUFA2/VCP	50
GO:0006119	GO:0006119:oxidative phosphorylation	37/1082	121/13742	0.305785	3.88364	9.31398	2.20324e-13	4.66353e-10	4.34773e-10	ATP5F1B/ATP5F1A/SDHA/SDHB/NDUFA9/SDHD/MACROH2A1/NDUFB5/COX6B1/UQCRFS1/NDUFA13/NDUFB9/NDUFA8/NDUFS7/NDUFS2/ATP5PB/RHOA/PARK7/UQCRC2/ATP5F1D/NDUFS8/GHITM/COX4I1/NDUFAB1/CHCHD10/STOML2/NDUFB10/NDUFB11/CHCHD2/SHMT2/NDUFB4/NIPSNAP2/BID/NDUFB6/NDUFV1/NDUFA2/VCP	37
GO:0042776	GO:0042776:proton motive force-driven mitochondrial ATP synthesis	23/1082	58/13742	0.396552	5.03643	9.00556	1.97552e-11	2.50891e-08	2.33901e-08	ATP5F1B/ATP5F1A/SDHA/SDHB/NDUFA9/SDHD/NDUFB5/NDUFA13/NDUFB9/NDUFA8/NDUFS7/NDUFS2/ATP5PB/ATP5F1D/NDUFS8/NDUFAB1/STOML2/NDUFB10/NDUFB11/NDUFB4/NDUFB6/NDUFV1/NDUFA2	23
GO:0007005	GO:0007005:mitochondrion organization	72/1082	421/13742	0.171021	2.17207	7.14054	2.18924e-10	1.73771e-07	1.62004e-07	PRDX3/HSD17B10/ACAA2/HIGD2A/VDAC2/MTCH2/PIM2/TOMM40/NDUFA9/SLC35F6/HSPA4/TOMM22/MFSD14A/PYCARD/NDUFB5/BAX/HSPA9/UQCRFS1/NDUFA13/NDUFB9/KIF5B/ATAD3A/PHB1/NDUFA8/NDUFS7/YME1L1/NDUFS2/IMMT/PARK7/ATP5F1D/HMGCL/AIFM1/PNPT1/NDUFS8/HSP90AA1/FANCG/SOD2/DMAC2/GHITM/NDUFAB1/CHCHD10/STOML2/AFG3L2/NDUFB10/TIMM50/PANK2/COA3/CHCHD3/NDUFB11/TACO1/MAN2A1/RAB32/CHCHD2/RAB5IF/MICOS13/POLDIP2/DNM1L/PHB2/GOLPH3/NDUF…	72
GO:0006888	GO:0006888:endoplasmic reticulum to Golgi vesicle-mediated transport	32/1082	122/13742	0.262295	3.33129	7.56126	7.59666e-10	5.35987e-07	4.99691e-07	COPE/P4HB/TMED9/LMAN2/RAB1B/COPB2/YKT6/MIA3/TFG/PGAP1/ARF4/COPG1/TMED7/SEC23B/COPB1/ARCN1/RAB1A/SEC23IP/TRAPPC3/YIF1B/TMED1/YIPF5/STX5/SEC24D/SEC13/ZW10/TMED2/TRAPPC5/NRBP1/COPG2/COPA/VCP	32
GO:0022613	GO:0022613:ribonucleoprotein complex biogenesis	74/1082	455/13742	0.162637	2.06558	6.7575	1.27275e-09	7.34723e-07	6.8497e-07	EIF6/SNRPB/LSM4/MRPS7/DDX21/DDX23/U2AF2/RUVBL2/NHP2/ISG20/EXOSC5/EIF3I/EBNA1BP2/EIF2S2/PUF60/HTATSF1/SRSF9/AATF/PNO1/GTPBP4/NOC4L/C1QBP/PRPF19/MRM2/SNRPC/EIF3K/FTSJ3/PIH1D1/NOL7/CLP1/EIF4A3/POP4/HSP90AA1/UTP11/SETX/ZNF593/RAN/AAR2/PRPF31/WDR18/WDR46/NOP56/LSM2/EIF3G/DDX49/NUDT16/NIP7/POP7/XRCC5/NOC2L/PTGES3/TGS1/RRP9/EIF3D/RNASEL/DDX54/STRAP/UTP14A/CD2BP2/SF3B5/PES1/YTHDF2/RBM10/SF3B2/ZNF622/IMP4…	74
GO:0009141	GO:0009141:nucleoside triphosphate metabolic process	46/1082	235/13742	0.195745	2.48607	6.71736	6.09972e-09	2.58222e-06	2.40736e-06	EIF6/ATP5F1B/ATP5F1A/SDHA/SDHB/NDUFA9/SDHD/BLOC1S6/ATP5MC1/NDUFB5/NDUFA13/NDUFB9/PGK1/NDUFA8/ATP6V1B2/NDUFS7/NDUFS2/ATP5PB/ADPGK/ATP5F1D/NDUFS8/PFKL/OGDH/RAN/PPP2CA/NDUFAB1/DCTPP1/STOML2/STAT3/NDUFB10/NUDT16/ARL2/TMSB4X/HK1/NDUFB11/RHOQ/PGAM1/DUT/SLC25A25/DNM1L/NDUFB4/NDUFB6/ITPA/NDUFV1/NDUFA2/VCP	46
GO:0046034	GO:0046034:ATP metabolic process	40/1082	192/13742	0.208333	2.64595	6.71434	9.59667e-09	3.20731e-06	2.99012e-06	EIF6/ATP5F1B/ATP5F1A/SDHA/SDHB/NDUFA9/SDHD/BLOC1S6/ATP5MC1/NDUFB5/NDUFA13/NDUFB9/PGK1/NDUFA8/ATP6V1B2/NDUFS7/NDUFS2/ATP5PB/ADPGK/ATP5F1D/NDUFS8/PFKL/OGDH/PPP2CA/NDUFAB1/STOML2/STAT3/NDUFB10/ARL2/TMSB4X/HK1/NDUFB11/PGAM1/SLC25A25/DNM1L/NDUFB4/NDUFB6/NDUFV1/NDUFA2/VCP	40
GO:1902600	GO:1902600:proton transmembrane transport	33/1082	148/13742	0.222973	2.83188	6.55029	3.37374e-08	8.5693e-06	7.98901e-06	ATP5F1B/ATP5F1A/SLC25A3/NDUFA9/SLC9A9/ATP5MC1/NDUFB5/ATP6V0D1/COX6B1/UQCRFS1/NDUFB9/NDUFA8/ATP6V1B2/NDUFS7/NDUFS2/ATP5PB/PARK7/ATP5F1D/ATP6AP2/NDUFS8/ATP6V1F/GHITM/COX4I1/ATP6V1E1/NDUFB10/ATP6V1H/TMSB4X/PHB2/NDUFB4/NDUFB6/NDUFV1/NDUFA2/SLC17A5	33
GO:0051086	GO:0051086:chaperone mediated protein folding independent of cofactor	7/1082	8/13742	0.875	11.113	8.36434	1.37322e-07	3.00687e-05	2.80326e-05	CCT5/CCT6A/TCP1/CCT7/CCT8/CCT3/CCT4	7
GO:0045088	GO:0045088:regulation of innate immune response	64/1082	419/13742	0.152745	1.93994	5.71232	1.88995e-07	4.0004e-05	3.72951e-05	HLA-F/RNF135/SERPINB9/NAGK/RNF185/UNC93B1/MAPKAPK3/CTSS/ERAP1/GPR108/NONO/XRCC6/PTPN1/CDC37/CD1D/PYCARD/XIAP/TNFAIP3/CLEC7A/HLA-E/IRAK1/C1QBP/PHB1/EIF4E2/ZDHHC12/SIRT2/NLRP3/CD300LF/FGR/GPATCH3/RTN4/PQBP1/TBK1/PTPN11/PTPN6/BECN1/CD300A/HSP90AA1/BANF1/KAT5/TICAM2/TRIM56/NFE2L2/CYBA/ZC3HAV1/AKIRIN2/PPP2CA/NR1H2/XRCC5/CARD9/CSNK1A1/BCL10/VAV1/YWHAZ/YTHDF2/PAK1/CYLD/PHB2/CHUK/OTUD4/TNIP2/CLPB/TLR4/LA…	64
GO:0002831	GO:0002831:regulation of response to biotic stimulus	72/1082	499/13742	0.144289	1.83254	5.53823	3.19466e-07	6.33941e-05	5.91012e-05	HLA-F/RNF135/SERPINB9/NAGK/RNF185/YWHAG/UNC93B1/MAPKAPK3/CTSS/ERAP1/GPR108/NONO/XRCC6/PTPN1/CDC37/RNF31/CD1D/PYCARD/XIAP/TNFAIP3/CLEC7A/HLA-E/CREB3/IRAK1/C1QBP/PHB1/EIF4E2/ZDHHC12/SIRT2/NLRP3/CD300LF/FGR/GPATCH3/RTN4/PQBP1/TBK1/PTPN11/PTPN6/BECN1/EMILIN2/CD300A/HSP90AA1/BANF1/KAT5/TICAM2/TRIM56/NFE2L2/CYBA/SASH1/ZC3HAV1/AKIRIN2/PPP2CA/NR1H2/XRCC5/CARD9/CSNK1A1/BCL10/VAV1/YWHAZ/YTHDF2/PAK1/CYLD/PH…	72
GO:0006457	GO:0006457:protein folding	37/1082	194/13742	0.190722	2.42227	5.83246	3.67181e-07	6.98659e-05	6.51348e-05	ERP44/CCT5/CCT6A/TCP1/DNAJC7/CCT7/P4HB/HSPA4/CCT8/RUVBL2/CCT3/SDF2L1/CDC37/PPID/HSPA9/TBCB/AHSA1/ERP29/CANX/TTC1/TAPBP/NUDC/HSP90AA1/PFDN6/AIP/TBCA/CCT4/HSPA5/ARL2/DNAJB12/PTGES3/RP2/PDCL3/RIC8A/TOR1A/WDR83OS/DNAJA2	37
GO:0006397	GO:0006397:mRNA processing	68/1082	465/13742	0.146237	1.85729	5.49804	4.14915e-07	7.52775e-05	7.01799e-05	SNRPB/DDX39A/LSM4/DDX41/THOC6/RBM42/DDX23/U2AF2/NONO/SAP18/CPSF3/PUF60/HTATSF1/SRSF9/CSTF2/WDR83/ZMAT5/C1QBP/PRPF19/CIR1/SNRPC/HNRNPK/CSTF3/HNRNPM/PQBP1/EFTUD2/CLP1/BARD1/EIF4A3/SNRPA/CTNNBL1/PNPT1/SETX/HNRNPLL/CSTF2T/AAR2/FMR1/PRPF31/CPSF2/LSM2/IK/GPKOW/KHDRBS1/BUD31/HNRNPR/TGS1/DHX8/RNASEL/STRAP/RALY/DHX15/SRSF2/CD2BP2/SF3B5/SMU1/PAF1/HNRNPL/RBM10/SF3B2/RBM7/ARL6IP4/SNW1/SART1/RAMAC/SNRNP35/IWS…	68
GO:1904874	GO:1904874:positive regulation of telomerase RNA localization to Cajal ...	7/1082	9/13742	0.777778	9.87821	7.78879	5.75675e-07	9.37317e-05	8.73846e-05	CCT5/CCT6A/TCP1/CCT7/CCT8/CCT3/CCT4	7
GO:0016236	GO:0016236:macroautophagy	55/1082	351/13742	0.156695	1.99012	5.49337	6.06351e-07	9.39104e-05	8.75511e-05	VDAC1/TIMM23/SPART/SNF8/STX12/PIM2/CAPNS1/ZNRF2/ARL8B/CDC37/RNF31/RAB1B/CHMP1A/CHMP2A/ATG101/ATP6V0D1/GABARAP/ACBD5/ATP6V1B2/RAB3GAP1/VPS41/TBK1/BECN1/CHMP2B/CHMP4A/KAT5/VPS4A/RALB/SNX6/UBE2A/SNAPIN/ATP6V1E1/FEZ2/UVRAG/ATP6V1H/C9orf72/AUP1/RAB1A/VAMP8/LGALS8/UFC1/VPS25/POLDIP2/DNM1L/PHB2/MTMR14/FUNDC1/RAB3GAP2/NIPSNAP2/PGAM5/ILRUN/TBC1D12/USP30/VCP/EFNB1	55
GO:0032543	GO:0032543:mitochondrial translation	28/1082	129/13742	0.217054	2.75671	5.86035	6.54832e-07	9.88845e-05	9.21884e-05	AURKAIP1/MRPL28/MRPS7/MRPL16/MRPS12/MRPL37/MRPL10/C1QBP/MRPL23/HARS1/MTRF1L/GARS1/MRPS18A/MRPL18/MRPS16/SARS2/COA3/TACO1/MRPS34/IARS2/MRPL58/MRPL52/GATB/SHMT2/MRPL54/TUFM/MRPS35/MRPS18B	28
GO:0032981	GO:0032981:mitochondrial respiratory chain complex I assembly	17/1082	56/13742	0.303571	3.85553	6.25962	7.79301e-07	0.000103095	9.61138e-05	NDUFA9/NDUFB5/NDUFA13/NDUFB9/NDUFA8/NDUFS7/NDUFS2/AIFM1/NDUFS8/DMAC2/NDUFAB1/NDUFB10/NDUFB11/NDUFB4/NDUFB6/NDUFAF3/NDUFA2	17
GO:0019693	GO:0019693:ribose phosphate metabolic process	50/1082	311/13742	0.160772	2.04189	5.43318	9.07824e-07	0.000117647	0.00010968	EIF6/ATP5F1B/RFK/ATP5F1A/SDHA/SDHB/NDUFA9/SDHD/PDE4B/BLOC1S6/ATP5MC1/NDUFB5/NDUFA13/NDUFB9/PGK1/PAICS/NDUFA8/ATP6V1B2/NDUFS7/NDUFS2/ATP5PB/UPP1/ADPGK/ATP5F1D/NDUFS8/PFKL/OGDH/RAN/PPP2CA/NT5C/ADCY7/NDUFAB1/STOML2/STAT3/NDUFB10/ARL2/TMSB4X/HK1/NDUFB11/RHOQ/PGAM1/SLC25A25/GMPR2/DNM1L/NDUFB4/NDUFB6/ITPA/NDUFV1/NDUFA2/VCP	50
GO:0031349	GO:0031349:positive regulation of defense response	64/1082	444/13742	0.144144	1.83071	5.2018	1.51179e-06	0.00018113	0.000168865	HLA-F/RNF135/NAGK/RNF185/UNC93B1/MAPKAPK3/CTSS/GPR108/CTSC/NONO/XRCC6/RNF31/CD1D/PYCARD/XIAP/TNFAIP3/CLEC7A/HLA-E/LILRA5/IRAK1/C1QBP/PHB1/ZDHHC12/SIRT2/NLRP3/CD300LF/GPATCH3/RTN4/PQBP1/TBK1/PARK7/BECN1/EMILIN2/CD300A/HSP90AA1/BANF1/KAT5/TICAM2/TRIM56/CYBA/ZC3HAV1/AKIRIN2/PPP2CA/XRCC5/CARD9/CEBPB/OSM/CSNK1A1/BCL10/VAMP8/VAV1/MAP3K8/PAK1/CYLD/PHB2/CHUK/RIPK1/HYAL2/PLA2G7/OTUD4/TNIP2/CLPB/TLR4/LAMP1	64
GO:1904871	GO:1904871:positive regulation of protein localization to Cajal body	7/1082	10/13742	0.7	8.89039	7.29688	1.78779e-06	0.000199167	0.00018568	CCT5/CCT6A/TCP1/CCT7/CCT8/CCT3/CCT4	7
GO:0071826	GO:0071826:protein-RNA complex organization	37/1082	207/13742	0.178744	2.27015	5.3829	1.90229e-06	0.000208268	0.000194165	EIF6/SNRPB/LSM4/MRPS7/DDX23/U2AF2/RUVBL2/EIF3I/EIF2S2/PUF60/HTATSF1/SRSF9/KIF5B/PRPF19/MRM2/SNRPC/EIF3K/PIH1D1/CLP1/HSP90AA1/SETX/AAR2/PRPF31/LSM2/EIF3G/XRCC5/PTGES3/TGS1/EIF3D/STRAP/CD2BP2/SF3B5/SF3B2/SART1/EIF3B/MRTO4/VCP	37
GO:0006403	GO:0006403:RNA localization	34/1082	183/13742	0.185792	2.35967	5.41315	2.01358e-06	0.000216716	0.00020204	CCT5/DDX39A/CCT6A/CAPRIN1/TCP1/CCT7/THOC6/CCT8/RUVBL2/KPNB1/NHP2/CCT3/FYTTD1/PIH1D1/MX2/EIF4A3/MRPL18/PNPT1/RAN/FMR1/GLE1/KHDRBS1/CCT4/SSB/HHEX/NUP58/POLDIP3/NUP205/G3BP2/SNUPN/SEC13/XPO1/IWS1/NOL6	34
GO:0043039	GO:0043039:tRNA aminoacylation	14/1082	43/13742	0.325581	4.13506	6.01925	2.89589e-06	0.000287327	0.00026787	YARS1/HARS1/GARS1/AARS1/NARS1/SARS2/CARS2/SARS1/IARS2/MARS1/GATB/FARSA/CARS1/QARS1	14
GO:0022618	GO:0022618:protein-RNA complex assembly	35/1082	198/13742	0.176768	2.24505	5.15883	4.64204e-06	0.00044662	0.000416377	EIF6/SNRPB/LSM4/MRPS7/DDX23/U2AF2/RUVBL2/EIF3I/EIF2S2/PUF60/HTATSF1/SRSF9/PRPF19/MRM2/SNRPC/EIF3K/PIH1D1/CLP1/HSP90AA1/SETX/AAR2/PRPF31/LSM2/EIF3G/XRCC5/PTGES3/TGS1/EIF3D/STRAP/CD2BP2/SF3B5/SF3B2/SART1/EIF3B/MRTO4	35
GO:0140053	GO:0140053:mitochondrial gene expression	31/1082	167/13742	0.185629	2.35759	5.16015	5.73676e-06	0.000513077	0.000478333	HSD17B10/AURKAIP1/MRPL28/MRPS7/MRPL16/MRPS12/MRPL37/MRPL10/C1QBP/MRPL23/HARS1/MTRF1L/GARS1/MRPS18A/MRPL18/PNPT1/MRPS16/CHCHD10/SARS2/COA3/TACO1/MRPS34/IARS2/MRPL58/MRPL52/GATB/SHMT2/MRPL54/TUFM/MRPS35/MRPS18B	31
GO:1902774	GO:1902774:late endosome to lysosome transport	9/1082	20/13742	0.45	5.71525	6.16903	8.51986e-06	0.000721348	0.000672501	ARL8B/CHMP1A/CHMP2A/VPS41/CHMP2B/CHMP4A/VPS4A/SNAPIN/C9orf72	9
GO:1904867	GO:1904867:protein localization to Cajal body	7/1082	12/13742	0.583333	7.40866	6.49274	1.02446e-05	0.000813162	0.000758097	CCT5/CCT6A/TCP1/CCT7/CCT8/CCT3/CCT4	7
GO:0009615	GO:0009615:response to virus	52/1082	361/13742	0.144044	1.82944	4.66876	1.47525e-05	0.00112866	0.00105223	GTF2F1/EIF5A/CFL1/RNF135/CCT5/SHFL/RNF185/PIM2/UNC93B1/DDX21/APOBEC3C/ISG20/PYCARD/EXOSC5/MLKL/BAX/TNFAIP3/CREB3/C1QBP/ATAD3A/PHB1/NLRP3/FGR/PQBP1/TANK/TBK1/MX2/IFNGR2/BECN1/HSP90AA1/BANF1/TRIM56/FMR1/ZC3HAV1/ARF1/AUP1/CARD9/RNASEL/DHX15/VAMP8/LGALS8/SMARCA5/UBE2N/PHB2/IL10RB/ZMPSTE24/TRIM38/CHUK/HYAL2/NFKB1/ILRUN/CLPB	52
GO:0043161	GO:0043161:proteasome-mediated ubiquitin-dependent protein catabolic pr...	57/1082	415/13742	0.137349	1.74441	4.50172	2.41516e-05	0.00182574	0.00170211	PSMD3/PSMB4/KCTD5/PSMC4/CSNK2B/DCAF11/ADRM1/PSMC5/PSMD8/USP25/DESI1/PSMD7/KEAP1/PSMA7/PSMA1/ZNRF2/PSMD13/PSMC1/PSMB5/ASCC3/PSMD11/PSMD4/GABARAP/DERL1/NHLRC3/SIRT2/USP5/PSMB7/PSMD1/PSMD2/PARK7/KAT5/PSMD6/NFE2L2/DMAC2/AKIRIN2/UBE2A/PSMB1/CSNK1A1/UBE2D1/RAD23B/CUL2/SUMO2/SPOP/SH3BGRL/UBXN1/VHL/FBXL5/UBE2N/FEM1C/UBE2D3/UBR1/XPO1/TRIM38/PEX10/FBXW5/VCP	57
GO:0051604	GO:0051604:protein maturation	65/1082	493/13742	0.131846	1.67452	4.45892	2.46751e-05	0.00184338	0.00171855	PSENEN/ERP44/CCT5/CTSH/CCT6A/APH1A/TCP1/DNAJC7/CCT7/CTSS/P4HB/HSPA4/CCT8/RUVBL2/CCT3/SDF2L1/CDC37/CAPN2/PYCARD/XIAP/PPID/SNX12/HSPA9/TBCB/AHSA1/PGAP1/ERP29/CANX/NLRP3/PGK1/TTC1/TAPBP/YME1L1/HM13/CAST/NUDC/ATP6AP2/CIAO2B/HSP90AA1/PFDN6/CISD3/AIP/TBCA/PRCP/SNAPIN/NDUFAB1/STOML2/AFG3L2/CCT4/HSPA5/ARL2/DNAJB12/TMEM208/PTGES3/RP2/PDCL3/RIC8A/TOR1A/YIPF5/WDR83OS/S100A10/DNAJA2/ZMPSTE24/PLA2G7/GP9	65
GO:0016050	GO:0016050:vesicle organization	48/1082	338/13742	0.142012	1.80363	4.37323	4.50356e-05	0.00324973	0.00302967	SNF8/STX12/ZNRF2/TMED9/ARL8B/BLOC1S6/ZDHHC20/MFSD14A/CHMP1A/CHMP2A/MIA3/ATP6V0D1/DNAJC13/TFG/ATP6V1B2/VPS41/AP1S2/SEC23B/ATP6AP2/CHMP2B/CHMP4A/VPS4A/ATP6V1F/SNAPIN/ATP6V1E1/ARFGAP2/UVRAG/ATP6V1H/RAB1A/AP1B1/TRAPPC3/RAB32/VAMP8/YIPF5/STX5/SEC24D/STX4/LAMTOR1/VPS25/SEC13/GOLPH3/S100A10/TMED2/EPS15/TRAPPC5/ZEB2/PLEKHJ1/RUFY1	48
GO:0006839	GO:0006839:mitochondrial transport	30/1082	177/13742	0.169492	2.15264	4.51206	4.96612e-05	0.00346713	0.00323235	VDAC1/MDH2/TIMM23/ACAA2/VDAC2/MTCH2/SLC25A3/TOMM40/SLC25A24/SLC35F6/HSPA4/TOMM22/SLC25A28/BAX/HSPA9/NDUFA13/MRPL18/AIFM1/PNPT1/HSP90AA1/GHITM/CHCHD10/AFG3L2/MPC1/TIMM50/TIMM17A/TOMM40L/MDH1/BID/MCUB	30
GO:0031468	GO:0031468:nuclear membrane reassembly	9/1082	24/13742	0.375	4.76271	5.39345	4.96865e-05	0.00346713	0.00323235	CHMP1A/CHMP2A/SIRT2/CHMP2B/CHMP4A/BANF1/VPS4A/BROX/REEP3	9
GO:1990542	GO:1990542:mitochondrial transmembrane transport	20/1082	98/13742	0.204082	2.59195	4.62357	6.44025e-05	0.00444518	0.00414416	VDAC1/MDH2/TIMM23/VDAC2/SLC25A3/TOMM40/SLC25A24/SLC25A28/HSPA9/MRPL18/AIFM1/PNPT1/GHITM/AFG3L2/MPC1/TIMM50/TIMM17A/TOMM40L/MDH1/MCUB	20
GO:0072594	GO:0072594:establishment of protein localization to organelle	56/1082	426/13742	0.131455	1.66956	4.10404	9.6586e-05	0.00659485	0.00614827	RAB10/TIMM23/CCT6A/SNF8/MTCH2/TCP1/TOMM40/IPO4/UBE2L3/M6PR/HSPA4/RUVBL2/KPNB1/MACROH2A1/RNF31/TOMM22/BAX/TNFAIP3/SAE1/NDUFA13/RAB3GAP1/VPS41/SGTA/NMT1/BECN1/HERPUD1/AIFM1/HDAC3/SRP54/HSP90AA1/CHMP4A/VPS4A/RAN/AKIRIN2/AIP/STAT3/HSPA5/TIMM50/HK1/NUP58/SEC61B/TIMM17A/TOMM40L/RAB8B/SNUPN/IPO7/VPS25/SEC13/PHB2/GOLPH3/UBE2D3/RAB3GAP2/BID/HYAL2/PEX10/LAMP1	56
GO:0032212	GO:0032212:positive regulation of telomere maintenance via telomerase	9/1082	26/13742	0.346154	4.39635	5.06747	0.000102809	0.00694505	0.00647475	CCT5/CCT6A/TCP1/CCT7/CCT8/CCT3/HSP90AA1/CCT4/PTGES3	9
GO:1902410	GO:1902410:mitotic cytokinetic process	10/1082	32/13742	0.3125	3.96892	4.91543	0.000113797	0.00760645	0.00709137	MITD1/CHMP1A/CHMP2A/RHOA/ARF6/CHMP2B/CHMP4A/VPS4A/ARF1/MTMR4	10
GO:0072595	GO:0072595:maintenance of protein localization in organelle	11/1082	39/13742	0.282051	3.58221	4.72087	0.000146675	0.00950396	0.00886038	SP100/BARD1/PARK7/RANGAP1/CHCHD10/HSPA5/ARL2/HK1/OS9/TAF8/TMED2	11
GO:0007249	GO:0007249:canonical NF-kappaB signal transduction	42/1082	300/13742	0.14	1.77808	3.98343	0.000181712	0.0115959	0.0108107	LTBR/SLC20A1/GSTP1/NFKBIB/PIM2/DDX21/RNF31/PYCARD/XIAP/TNFAIP3/CLEC7A/TFG/IRAK1/WDR83/RELB/TANK/HDAC1/TBK1/RHOA/MTDH/TICAM2/ZC3HAV1/STAT3/TMSB4X/CARD9/PPP5C/BCL10/ROCK2/LIMS1/S100A4/DHX15/TMEM9B/UBE2N/NKIRAS2/TRIM38/CHUK/RIPK1/NFKB1/TNIP2/TMEM101/TLR4/CLEC4D	42
GO:0045185	GO:0045185:maintenance of protein location	17/1082	82/13742	0.207317	2.63304	4.33596	0.000182613	0.0115959	0.0108107	NFKBIE/CREB3/SP100/BARD1/YWHAB/PARK7/RANGAP1/CHCHD10/HSPA5/ARL2/TMSB4X/HK1/G3BP2/OS9/GOLPH3/TAF8/TMED2	17
GO:0051310	GO:0051310:metaphase chromosome alignment	19/1082	98/13742	0.193878	2.46235	4.24718	0.000198354	0.0124605	0.0116167	RCC2/KPNB1/DCTN2/RB1/CHMP1A/CHMP2A/SIRT2/NUDC/BECN1/CHMP2B/CHMP4A/KAT5/VPS4A/MLH1/KNTC1/ZWILCH/PSRC1/ZW10/ABRAXAS2	19
GO:0016032	GO:0016032:viral process	51/1082	390/13742	0.130769	1.66084	3.87046	0.000222231	0.0137007	0.0127729	CFL1/SHFL/CSNK2B/USF1/TNFRSF14/P4HB/APOBEC3C/ARL8B/ISG20/ZDHHC20/RAB1B/PPID/CHD1/CHMP1A/CHMP2A/CREB3/SLC3A2/PHB1/CANX/SP100/HDAC1/MGAT1/BECN1/CHMP2B/CHMP4A/BANF1/VPS4A/RAN/FMR1/ZC3HAV1/EIF3G/UVRAG/SSB/RAB1A/CSNK1A1/EIF3D/MGAT2/RNASEL/MAN2A1/CLEC5A/VAMP8/SETDB1/EPS15/SNW1/EIF3B/CD46/TRIM38/HYAL2/USP6NL/LAMP1/VCP	51
GO:0021762	GO:0021762:substantia nigra development	11/1082	41/13742	0.268293	3.40747	4.51317	0.00023895	0.0144804	0.0134998	YWHAQ/CALM3/GLUD1/COX6B1/SIRT2/ACTB/ATP5PB/RHOA/HSPA5/DYNLL1/MAPKAP1	11
GO:0071108	GO:0071108:protein K48-linked deubiquitination	8/1082	23/13742	0.347826	4.41758	4.79543	0.00024172	0.0144804	0.0134998	USP25/OTUB1/TNFAIP3/USP5/PARK7/USP33/UBXN1/OTUD4	8
GO:0046753	GO:0046753:non-lytic viral release	6/1082	13/13742	0.461538	5.86179	5.1269	0.00024871	0.0147599	0.0137604	ARL8B/CHMP1A/CHMP2A/CHMP2B/CHMP4A/VPS4A	6
GO:2001233	GO:2001233:regulation of apoptotic signaling pathway	45/1082	338/13742	0.133136	1.6909	3.75979	0.000343668	0.0192846	0.0179788	EIF5A/LTBR/CTSH/STYXL1/ACAA2/GSTP1/VDAC2/PPP1CA/CTSS/P4HB/SLC35F6/CTSC/NONO/PTPN1/PYCARD/RB1/BAX/TNFAIP3/CREB3/AATF/ERP29/BRCA1/SKIL/HNRNPK/SP100/HDAC1/PIH1D1/PARK7/BECN1/HERPUD1/GNAI2/SOD2/NFE2L2/GHITM/TRAF7/NOC2L/BCL10/STX4/CYLD/QARS1/BID/RIPK1/HYAL2/GPER1/TLR4	45
GO:0006364	GO:0006364:rRNA processing	32/1082	216/13742	0.148148	1.88156	3.8177	0.000378419	0.0208953	0.0194804	EIF6/DDX21/NHP2/ISG20/EXOSC5/EBNA1BP2/GTPBP4/NOC4L/MRM2/FTSJ3/PIH1D1/NOL7/EIF4A3/POP4/UTP11/WDR18/WDR46/NOP56/DDX49/NUDT16/POP7/RRP9/RNASEL/DDX54/UTP14A/PES1/YTHDF2/IMP4/ERI2/SART1/MRTO4/NOL6	32
GO:0170036	GO:0170036:import into the mitochondrion	12/1082	50/13742	0.24	3.04813	4.24146	0.000391331	0.021422	0.0199714	VDAC1/TIMM23/TOMM40/SLC25A28/HSPA9/MRPL18/PNPT1/AFG3L2/TIMM50/TIMM17A/TOMM40L/MCUB	12
GO:0001959	GO:0001959:regulation of cytokine-mediated signaling pathway	25/1082	154/13742	0.162338	2.06178	3.87367	0.00040481	0.0218255	0.0203476	RNF185/GSTP1/USP25/PTPN1/CDC37/SPPL2A/PYCARD/XIAP/SH2B3/TNFAIP3/IRAK1/EIF4E2/CD300LF/TANK/TBK1/PTPN11/PTPN6/TICAM2/TRIM56/NR1H2/YTHDF2/CYLD/NKIRAS2/RIPK1/OTUD4	25
GO:0072350	GO:0072350:tricarboxylic acid metabolic process	6/1082	14/13742	0.428571	5.44309	4.86241	0.000406325	0.0218255	0.0203476	IDH3A/IDH3B/GLUD1/IDH3G/ACLY/ACO2	6
GO:0032479	GO:0032479:regulation of type I interferon production	21/1082	120/13742	0.175	2.2226	3.93242	0.000412451	0.0218255	0.0203476	RNF135/PYCARD/XIAP/IRAK1/GPATCH3/RELB/PQBP1/TANK/TBK1/PTPN11/HSP90AA1/BANF1/TICAM2/TRIM56/ZC3HAV1/CYLD/TRIM38/CHUK/IRF8/ILRUN/TLR4	21
GO:0032606	GO:0032606:type I interferon production	21/1082	120/13742	0.175	2.2226	3.93242	0.000412451	0.0218255	0.0203476	RNF135/PYCARD/XIAP/IRAK1/GPATCH3/RELB/PQBP1/TANK/TBK1/PTPN11/HSP90AA1/BANF1/TICAM2/TRIM56/ZC3HAV1/CYLD/TRIM38/CHUK/IRF8/ILRUN/TLR4	21
GO:0060759	GO:0060759:regulation of response to cytokine stimulus	26/1082	164/13742	0.158537	2.0135	3.81711	0.000456523	0.0235685	0.0219725	RNF185/GSTP1/USP25/PTPN1/CDC37/SPPL2A/PYCARD/XIAP/SH2B3/TNFAIP3/IRAK1/EIF4E2/CD300LF/TANK/TBK1/PTPN11/PTPN6/TICAM2/TRIM56/NR1H2/YTHDF2/CYLD/NKIRAS2/RIPK1/OTUD4/TLR4	26
GO:1903093	GO:1903093:regulation of protein K48-linked deubiquitination	3/1082	3/13742	1	12.7006	5.9251	0.00048688	0.024344	0.0226955	PARK7/UBXN1/OTUD4	3
GO:0046826	GO:0046826:negative regulation of protein export from nucleus	4/1082	6/13742	0.666667	8.46704	5.3481	0.000503903	0.0248045	0.0231248	SP100/BARD1/PARK7/RANGAP1	4
GO:0007084	GO:0007084:mitotic nuclear membrane reassembly	5/1082	10/13742	0.5	6.35028	4.94784	0.000540084	0.025974	0.0242151	SIRT2/BANF1/VPS4A/BROX/REEP3	5
GO:0050000	GO:0050000:chromosome localization	20/1082	114/13742	0.175439	2.22817	3.84946	0.000542199	0.025974	0.0242151	RCC2/KPNB1/DCTN2/RB1/CHMP1A/CHMP2A/SIRT2/NUDC/BECN1/CHMP2B/CHMP4A/KAT5/VPS4A/ACTR3/MLH1/KNTC1/ZWILCH/PSRC1/ZW10/ABRAXAS2	20
GO:0036503	GO:0036503:ERAD pathway	19/1082	106/13742	0.179245	2.27651	3.85692	0.000561463	0.0264095	0.0246212	RNF185/USP25/SDF2L1/TMX1/DERL1/CANX/HM13/SGTA/HERPUD1/NFE2L2/HSPA5/AUP1/DNAJB12/SEC61B/TOR1A/OS9/UBXN1/ECPAS/VCP	19
GO:0050821	GO:0050821:protein stabilization	30/1082	203/13742	0.147783	1.87693	3.67981	0.000592459	0.0272617	0.0254156	CCT5/CCT6A/TCP1/STX12/PIM2/CCT7/CCT8/RUVBL2/PFN1/CCT3/CDC37/GTPBP4/PHB1/RTN4/TTI2/PIH1D1/PARK7/HSP90AA1/PFDN6/CCT4/PTGES3/GLMP/PDCL3/USP33/RPAP3/VHL/PHB2/MFSD1/TNIP2/LAMP1	30
GO:0097401	GO:0097401:synaptic vesicle lumen acidification	6/1082	15/13742	0.4	5.08022	4.62219	0.000632287	0.0285245	0.0265929	ATP6V0D1/ATP6V1B2/ATP6AP2/ATP6V1F/ATP6V1E1/ATP6V1H	6
GO:0007339	GO:0007339:binding of sperm to zona pellucida	7/1082	21/13742	0.333333	4.23352	4.33509	0.000799858	0.0352436	0.0328571	CCT5/VDAC2/TCP1/CCT7/CCT8/CCT3/CCT4	7
GO:0050658	GO:0050658:RNA transport	23/1082	144/13742	0.159722	2.02856	3.62727	0.000854146	0.0366475	0.0341658	DDX39A/THOC6/KPNB1/FYTTD1/MX2/EIF4A3/MRPL18/PNPT1/RAN/FMR1/GLE1/KHDRBS1/SSB/HHEX/NUP58/POLDIP3/NUP205/G3BP2/SNUPN/SEC13/XPO1/IWS1/NOL6	23
GO:0051607	GO:0051607:defense response to virus	37/1082	275/13742	0.134545	1.7088	3.47106	0.000917467	0.0391001	0.0364524	RNF135/SHFL/RNF185/UNC93B1/DDX21/APOBEC3C/ISG20/PYCARD/EXOSC5/MLKL/TNFAIP3/CREB3/C1QBP/ATAD3A/PHB1/PQBP1/TANK/TBK1/MX2/IFNGR2/BECN1/HSP90AA1/TRIM56/ZC3HAV1/CARD9/RNASEL/DHX15/VAMP8/SMARCA5/UBE2N/PHB2/IL10RB/ZMPSTE24/TRIM38/HYAL2/ILRUN/CLPB	37
GO:1902036	GO:1902036:regulation of hematopoietic stem cell differentiation	6/1082	16/13742	0.375	4.76271	4.40245	0.000944661	0.0394645	0.0367921	HSPA9/KAT5/NFE2L2/TMSB4X/OSM/YTHDF2	6
GO:0006605	GO:0006605:protein targeting	40/1082	305/13742	0.131148	1.66565	3.43675	0.000962917	0.0397092	0.0370202	TIMM23/YWHAQ/MTCH2/YWHAG/TOMM40/UBE2L3/M6PR/HSPA4/BLOC1S6/CDC37/RNF31/TOMM22/ZDHHC20/SAE1/NDUFA13/GABARAP/ZDHHC12/VPS41/SGTA/YWHAB/BECN1/HERPUD1/AIFM1/SRP54/HSP90AA1/CHMP4A/VPS4A/AIP/HSPA5/TIMM50/SEC61B/TIMM17A/YIF1B/TOMM40L/YWHAZ/OS9/GOLPH3/UBE2D3/BID/ZDHHC7	40
GO:0034340	GO:0034340:response to type I interferon	14/1082	70/13742	0.2	2.54011	3.77651	0.000963027	0.0397092	0.0370202	SHFL/RNF185/PTPN1/CDC37/IRAK1/EIF4E2/SP100/TANK/TBK1/PTPN11/PTPN6/TRIM56/YTHDF2/SHMT2	14
GO:0071709	GO:0071709:membrane assembly	12/1082	55/13742	0.218182	2.77103	3.84733	0.000981198	0.0401974	0.0374754	CHMP1A/CHMP2A/SIRT2/HDAC3/CHMP2B/CHMP4A/BANF1/VPS4A/STX4/S100A10/BROX/REEP3	12
GO:0019882	GO:0019882:antigen processing and presentation	18/1082	103/13742	0.174757	2.21951	3.63179	0.00105526	0.0429544	0.0400457	HLA-F/RAB10/CTSH/UNC93B1/TAPBPL/CTSS/ERAP1/ARL8B/CD1D/PYCARD/HLA-E/TAPBP/RELB/LILRB2/MPEG1/RAB32/RAB8B/CLEC4A	18
GO:0006913	GO:0006913:nucleocytoplasmic transport	40/1082	308/13742	0.12987	1.64942	3.36982	0.0011632	0.0461645	0.0430384	EIF6/DDX39A/DESI1/IPO4/THOC6/KPNB1/HSPA9/FYTTD1/SP100/MX2/PTPN11/BARD1/EIF4A3/PARK7/HTATIP2/RANGAP1/HDAC3/HSP90AA1/RAN/FMR1/AKIRIN2/GLE1/KHDRBS1/STAT3/RANBP1/SSB/PPP1CC/HHEX/NUP58/POLDIP3/NUP205/SNUPN/RBM10/IPO7/SEC13/PHB2/XPO1/IWS1/HYAL2/NOL6	40
GO:0051988	GO:0051988:regulation of attachment of spindle microtubules to kinetoch...	7/1082	23/13742	0.304348	3.86539	4.02061	0.00146707	0.0550154	0.0512899	RCC2/SIRT2/BECN1/KAT5/KNTC1/ZWILCH/ZW10	7
GO:0032984	GO:0032984:protein-containing complex disassembly	32/1082	235/13742	0.13617	1.72944	3.29722	0.00161971	0.0591103	0.0551075	EIF5A/CFL1/SHFL/WASHC2C/SET/CAPG/MTPN/CHMP1A/CHMP2A/GABARAP/ETF1/KIF5B/SMARCD2/NSF/MTRF1L/BECN1/CHMP2B/CHMP4A/VPS4A/SETX/PYM1/EPS8/SNAPIN/UVRAG/SUPT16H/WDR1/VAMP8/RDX/MRPL58/ZMPSTE24/PEX10/VCP	32
GO:0048857	GO:0048857:neural nucleus development	11/1082	51/13742	0.215686	2.73934	3.63795	0.00174197	0.0628495	0.0585935	YWHAQ/CALM3/GLUD1/COX6B1/SIRT2/ACTB/ATP5PB/RHOA/HSPA5/DYNLL1/MAPKAP1	11
GO:2000377	GO:2000377:regulation of reactive oxygen species metabolic process	20/1082	127/13742	0.15748	2.00009	3.31007	0.00214773	0.0753485	0.0702462	VDAC1/EIF6/GSTP1/DHRS4/CLEC7A/SIRT2/BRCA1/ARF4/RHOA/PARK7/BECN1/GNAI2/SOD2/NFE2L2/CYBA/PRCP/PTK2B/SHC1/RIPK1/TLR4	20
GO:0034976	GO:0034976:response to endoplasmic reticulum stress	33/1082	251/13742	0.131474	1.66979	3.13085	0.00247059	0.0841155	0.0784195	ERP44/RNF185/USP25/P4HB/PTPN1/SDF2L1/BAX/CREB3/TMX1/DERL1/ERP29/CANX/HM13/SGTA/PARK7/HERPUD1/HERPUD2/AIFM1/NFE2L2/NR1H2/HSPA5/AUP1/DNAJB12/CEBPB/SEC61B/TBL2/TOR1A/OS9/UBXN1/UFC1/TMED2/ECPAS/VCP	33
GO:0001778	GO:0001778:plasma membrane repair	7/1082	25/13742	0.28	3.55616	3.73967	0.00250354	0.0841155	0.0784195	ARL8B/CHMP1A/CHMP2A/CHMP2B/CHMP4A/VPS4A/S100A10	7
GO:0039529	GO:0039529:RIG-I signaling pathway	7/1082	25/13742	0.28	3.55616	3.73967	0.00250354	0.0841155	0.0784195	RNF135/C1QBP/PHB1/GPATCH3/ZC3HAV1/PHB2/CLPB	7
GO:0044091	GO:0044091:membrane biogenesis	12/1082	61/13742	0.196721	2.49847	3.42894	0.00251659	0.0841155	0.0784195	CHMP1A/CHMP2A/SIRT2/HDAC3/CHMP2B/CHMP4A/BANF1/VPS4A/STX4/S100A10/BROX/REEP3	12
GO:0009755	GO:0009755:hormone-mediated signaling pathway	24/1082	166/13742	0.144578	1.83622	3.16882	0.00269188	0.0881105	0.0821439	CSNK2B/ESRRA/PHB1/BRCA1/SP100/HDAC1/PTPN11/RHOA/PARK7/PRCP/NR1H2/RNF6/DAXX/PTGES3/DDX54/PAK1/PHB2/PRLR/TADA3/SNW1/PKN1/GPER1/GHRL/ZDHHC7	24
GO:0140888	GO:0140888:interferon-mediated signaling pathway	15/1082	86/13742	0.174419	2.21521	3.3048	0.00272427	0.0884975	0.0825047	RNF185/PTPN1/CDC37/IRAK1/EIF4E2/SP100/TANK/TBK1/PTPN11/PTPN6/IFNGR2/TRIM56/NR1H2/YTHDF2/IL10RB	15
GO:0035751	GO:0035751:regulation of lysosomal lumen pH	8/1082	32/13742	0.25	3.17514	3.60122	0.00274551	0.0884975	0.0825047	TMEM165/TMEM199/ATP6AP2/ATP6V1F/SNAPIN/ATP6V1H/SPNS1/LAMP1	8
GO:0071453	GO:0071453:cellular response to oxygen levels	21/1082	139/13742	0.151079	1.91879	3.18282	0.00283352	0.0904164	0.0842937	ACAA2/SDHD/P4HB/PTPN1/CITED2/ATP6V0D1/IRAK1/SIRT2/PGK1/RTN4/NDUFS2/TMEM199/BECN1/AIFM1/NFE2L2/ROCK2/TBL2/CHCHD2/VHL/PHB2/ADO	21
GO:0010638	GO:0010638:positive regulation of organelle organization	52/1082	448/13742	0.116071	1.47417	2.983	0.00297453	0.0930455	0.0867448	CCT5/CCT6A/CAPRIN1/TCP1/WASHC2C/CCT7/ZNRF2/CCT8/RUVBL2/TMED9/LCP1/MACROH2A1/PFN1/CCT3/TINF2/PYCARD/RB1/BAX/SMC4/SIRT2/GPR65/RAB3GAP1/YME1L1/RHOA/BECN1/ARF6/HSP90AA1/NCKAP1L/KAT5/RALB/UVRAG/CHCHD10/CCT4/ARL2/PTGES3/ROCK2/WDR1/PTK2B/G3BP2/PSRC1/MAD2L1BP/SETDB1/CCP110/PAK1/DNM1L/S100A10/CEP135/AKAP9/RAB3GAP2/BID/PGAM5/GPER1	52
GO:0032506	GO:0032506:cytokinetic process	10/1082	47/13742	0.212766	2.70225	3.4174	0.00309704	0.095006	0.0885725	MITD1/CHMP1A/CHMP2A/RHOA/ARF6/CHMP2B/CHMP4A/VPS4A/ARF1/MTMR4	10
GO:0061760	GO:0061760:antifungal innate immune response	5/1082	14/13742	0.357143	4.53591	3.86962	0.00328655	0.0963483	0.0898239	CLEC7A/CARD9/BCL10/CLEC4A/CLEC4D	5
GO:0060338	GO:0060338:regulation of type I interferon-mediated signaling pathway	9/1082	40/13742	0.225	2.85762	3.43955	0.00330771	0.0963483	0.0898239	RNF185/PTPN1/CDC37/EIF4E2/TBK1/PTPN11/PTPN6/TRIM56/YTHDF2	9
GO:0002702	GO:0002702:positive regulation of production of molecular mediator of i...	19/1082	123/13742	0.154472	1.96187	3.13259	0.00341665	0.0977284	0.0911106	HLA-F/DDX21/TNFRSF14/MAD2L2/PANX1/PYCARD/SASH3/CLEC7A/HLA-E/PHB1/NLRP3/RTN4/MLH1/CARD9/HK1/BCL10/STX4/PHB2/TLR4	19
GO:1905897	GO:1905897:regulation of response to endoplasmic reticulum stress	14/1082	80/13742	0.175	2.2226	3.2061	0.00360382	0.102162	0.0952437	RNF185/USP25/PTPN1/BAX/CREB3/TMX1/ERP29/SGTA/PARK7/HERPUD1/NFE2L2/NR1H2/HSPA5/UBXN1	14
GO:0043254	GO:0043254:regulation of protein-containing complex assembly	45/1082	380/13742	0.118421	1.50401	2.91275	0.00378865	0.10658	0.0993632	VDAC2/WASHC2C/CAPG/FNIP2/LCP1/PFN1/MTPN/PYCARD/RB1/BAX/CLEC7A/COTL1/ZDHHC12/SIRT2/VPS41/PTPN11/LMO4/RHOA/PARK7/HAUS7/ARF6/ARPC5/HSP90AA1/NCKAP1L/RALB/EPS8/PPP2CA/NR1H2/P2RY12/HSPA5/ARL2/TMSB4X/CSNK1A1/PTK2B/RDX/H3-3A/PSRC1/PAK1/MTLN/CYRIB/AKAP9/BID/TLR4/HAUS8/VCP	45
GO:0007029	GO:0007029:endoplasmic reticulum organization	15/1082	90/13742	0.166667	2.11676	3.10734	0.00426662	0.11643	0.108546	RAB10/MIA3/GET3/RAB3GAP1/RTN4/SGTA/EMC7/TMEM147/EMC4/JAGN1/RAB5IF/WDR83OS/TMED2/RAB3GAP2/REEP3	15
GO:0070527	GO:0070527:platelet aggregation	12/1082	65/13742	0.184615	2.34472	3.17686	0.00435247	0.116617	0.10872	FIBP/ACTG1/SH2B3/CSRP1/TMX1/ACTB/PTPN6/EMILIN2/FERMT3/P2RY12/MYL12A/CLIC1	12
GO:0034314	GO:0034314:Arp2/3 complex-mediated actin nucleation	9/1082	42/13742	0.214286	2.72155	3.26655	0.00468081	0.120826	0.112644	WASHC2C/ARPC1B/ARPC4/ARFIP1/AP1AR/ARPC5/ACTR3/ARF1/ARPC1A	9
GO:0051338	GO:0051338:regulation of transferase activity	50/1082	438/13742	0.114155	1.44983	2.79708	0.00491673	0.126402	0.117842	PRDX3/GSTP1/YWHAG/DIPK2A/SERTAD1/UBE2L3/MAD2L2/CALM3/XRCC6/PTPN1/MACROH2A1/TINF2/CDC37/PYCARD/RB1/TNFAIP3/LILRA5/GTPBP4/ERP29/FGR/ACTB/PIH1D1/LMO4/RHOA/CD300A/HSP90AA1/BANF1/RALB/SASH1/SNX6/SMG8/PPP2CA/UVRAG/RAP2C/XRCC5/RFC2/HHEX/PTK2B/PSRC1/IPO7/VPS25/PAK1/ZNF622/PRLR/QARS1/HPF1/HYAL2/ZFP91/TLR4/HEXIM2	50
GO:0097352	GO:0097352:autophagosome maturation	11/1082	58/13742	0.189655	2.40873	3.14297	0.00502531	0.128156	0.119477	CHMP1A/CHMP2A/GABARAP/BECN1/CHMP2B/CHMP4A/VPS4A/SNAPIN/UVRAG/VAMP8/VCP	11
GO:0002699	GO:0002699:positive regulation of immune effector process	30/1082	233/13742	0.128755	1.63526	2.85908	0.00513674	0.128854	0.120128	HLA-F/YWHAG/DDX21/TNFRSF14/CFP/MAD2L2/PANX1/CD1D/PYCARD/SASH3/CLEC7A/HLA-E/PHB1/NLRP3/FGR/RTN4/PTPN6/CD300A/MLH1/CARD9/HK1/BCL10/VAMP8/VAV1/STX4/PHB2/CYRIB/CD46/TLR4/LAMP1	30
GO:0032386	GO:0032386:regulation of intracellular transport	31/1082	243/13742	0.127572	1.62024	2.85177	0.00515415	0.128854	0.120128	PTPN1/LCP1/SNX12/DNAJC13/PGAP1/ARFIP1/RUFY3/SP100/MX2/PTPN11/BARD1/PARK7/RANGAP1/HDAC3/HSP90AA1/RAN/SNAPIN/KHDRBS1/PPP1CC/TMEM30A/NUP58/GRIPAP1/RDX/YIPF5/OS9/RBM10/MTMR4/XPO1/IWS1/HYAL2/LAMP1	31
GO:0043603	GO:0043603:amide metabolic process	44/1082	377/13742	0.116711	1.48229	2.77589	0.00542279	0.130772	0.121916	PSENEN/NAGK/CTSH/APH1A/GSTP1/P4HB/SUCLG1/BLOC1S6/GSAP/PMVK/ACSS2/NEU1/PDHA1/NANS/RTN4/COASY/GSR/BECN1/BCKDK/ATP6AP2/SOD2/NFE2L2/OGDH/NANP/TM9SF2/NT5C/ACLY/ETHE1/ELOVL1/ACSL3/ARL6IP5/PANK2/ROCK2/SPTSSA/NIT1/ORMDL2/GSS/GLO1/RENBP/YIPF5/PDHB/ASAH1/DLAT/PLA2G7	44
GO:0033004	GO:0033004:negative regulation of mast cell activation	4/1082	10/13742	0.4	5.08022	3.77331	0.0054574	0.130772	0.121916	CD300LF/PTPN6/CD300A/MILR1	4
GO:0062028	GO:0062028:regulation of stress granule assembly	4/1082	10/13742	0.4	5.08022	3.77331	0.0054574	0.130772	0.121916	STYXL1/CAPRIN1/BECN1/G3BP2	4
GO:0043549	GO:0043549:regulation of kinase activity	44/1082	378/13742	0.116402	1.47837	2.75708	0.00568521	0.133708	0.124653	PRDX3/GSTP1/YWHAG/DIPK2A/SERTAD1/CALM3/XRCC6/PTPN1/MACROH2A1/CDC37/PYCARD/RB1/TNFAIP3/LILRA5/GTPBP4/ERP29/FGR/ACTB/PIH1D1/LMO4/RHOA/CD300A/HSP90AA1/RALB/SASH1/SNX6/SMG8/PPP2CA/UVRAG/RAP2C/XRCC5/HHEX/PTK2B/PSRC1/IPO7/VPS25/PAK1/ZNF622/PRLR/QARS1/HYAL2/ZFP91/TLR4/HEXIM2	44
GO:0070050	GO:0070050:neuron cellular homeostasis	10/1082	51/13742	0.196078	2.4903	3.11708	0.00574169	0.134538	0.125427	ATP6V0D1/ATP6V1B2/IMMT/ATP6AP2/CHMP2B/ATP6V1F/SNAPIN/ATP6V1E1/ATP6V1H/CA2	10
GO:0007059	GO:0007059:chromosome segregation	45/1082	390/13742	0.115385	1.46545	2.72607	0.00609667	0.140808	0.131273	RCC2/MAD2L2/KPNB1/ARL8B/PSMG2/DCTN2/RB1/CHMP1A/CHMP2A/SMC4/CENPX/SIRT2/BRCA1/SMARCD2/ACTB/RHOA/NUDC/BECN1/HAUS7/CIAO2B/HDAC3/CHMP2B/CHMP4A/KAT5/VPS4A/BRD7/RAN/IK/UVRAG/ACTR3/MLH1/KNTC1/PPP1CC/HORMAD1/ZWILCH/SMC3/PSRC1/SMARCA5/SAC3D1/MAD2L1BP/POLDIP2/ZW10/ABRAXAS2/CENPH/HAUS8	45
GO:0006734	GO:0006734:NADH metabolic process	7/1082	29/13742	0.241379	3.06565	3.25533	0.00616452	0.140808	0.131273	MDH2/PGK1/PFKL/HK1/PGAM1/MDH1/VCP	7
GO:1901292	GO:1901292:nucleoside phosphate catabolic process	22/1082	158/13742	0.139241	1.76843	2.84005	0.00622509	0.141682	0.132088	EIF6/PDE4B/SUCLG1/PGK1/UPP1/MGAT1/ADPGK/PFKL/OGDH/PPP2CA/NT5C/DCTPP1/STAT3/NUDT16/ARL2/HK1/PGAM1/DUT/DERA/ENTPD6/ITPA/VCP	22
GO:0043457	GO:0043457:regulation of cellular respiration	9/1082	44/13742	0.204545	2.59784	3.1034	0.00646037	0.145473	0.135622	MACROH2A1/RHOA/PARK7/PNPT1/ARL2/SLC35A4/IL10RB/SHMT2/VCP	9
GO:0006997	GO:0006997:nucleus organization	20/1082	140/13742	0.142857	1.81436	2.83131	0.00666826	0.149623	0.139491	MFSD14A/CHMP1A/CHMP2A/SIRT2/RTN4/CHMP2B/CHMP4A/BANF1/KAT5/VPS4A/SERBP1/NUP205/TOR1AIP1/TOR1A/H3-3A/SMARCA5/BROX/ZMPSTE24/REEP3/GPER1	20
GO:0045732	GO:0045732:positive regulation of protein catabolic process	25/1082	188/13742	0.132979	1.6889	2.78041	0.00672675	0.150405	0.14022	PSMC4/RNF185/SNF8/PSMC5/KEAP1/PSMC1/TNFAIP3/NDUFA13/GABARAP/TMX1/SIRT2/USP5/NSF/BARD1/SGTA/HERPUD1/HSP90AA1/NFE2L2/FMR1/CSNK1A1/SUMO2/RDX/STX5/FBXL5/VCP	25
GO:0045859	GO:0045859:regulation of protein kinase activity	41/1082	352/13742	0.116477	1.47933	2.66329	0.00733974	0.161558	0.150618	GSTP1/YWHAG/DIPK2A/SERTAD1/CALM3/XRCC6/PTPN1/MACROH2A1/CDC37/PYCARD/RB1/TNFAIP3/LILRA5/GTPBP4/ERP29/FGR/ACTB/PIH1D1/RHOA/CD300A/HSP90AA1/RALB/SASH1/SNX6/SMG8/PPP2CA/UVRAG/RAP2C/XRCC5/HHEX/PTK2B/PSRC1/IPO7/VPS25/PAK1/PRLR/QARS1/HYAL2/ZFP91/TLR4/HEXIM2	41
GO:0061615	GO:0061615:glycolytic process through fructose-6-phosphate	6/1082	23/13742	0.26087	3.31319	3.24578	0.00739609	0.161558	0.150618	PGK1/ADPGK/PFKL/PPP2CA/HK1/PGAM1	6
GO:0006887	GO:0006887:exocytosis	35/1082	290/13742	0.12069	1.53283	2.681	0.00742702	0.161558	0.150618	HLA-F/RAB10/TNFAIP2/SYNGR2/SNF8/ARL8B/BLOC1S6/WDR41/TXLNA/CHMP2A/YKT6/MIA3/FGR/RAB3GAP1/NSF/GNAI2/CD300A/NCKAP1L/VPS4A/RALB/FMR1/SNAPIN/C9orf72/MILR1/VAMP8/RAB8B/RAB31/JAGN1/STX4/TMEM167B/PAK1/S100A10/RAB13/STXBP2/LAMP1	35
GO:0035967	GO:0035967:cellular response to topologically incorrect protein	16/1082	105/13742	0.152381	1.93532	2.81257	0.00784514	0.165504	0.154297	PTPN1/SDF2L1/BAX/CREB3/DERL1/HERPUD1/HERPUD2/NFE2L2/AKIRIN2/DAXX/HSPA5/DNAJB12/TBL2/OS9/TMED2/VCP	16
GO:0110097	GO:0110097:regulation of calcium import into the mitochondrion	3/1082	6/13742	0.5	6.35028	3.83202	0.00812258	0.166382	0.155115	VDAC1/AFG3L2/MCUB	3
GO:0019674	GO:0019674:NAD metabolic process	10/1082	54/13742	0.185185	2.35195	2.91001	0.00868395	0.173953	0.162174	MDH2/MACROH2A1/PGK1/PFKL/KYNU/NAPRT/HK1/PGAM1/MDH1/VCP	10
GO:0036258	GO:0036258:multivesicular body assembly	7/1082	31/13742	0.225806	2.86787	3.04367	0.00905021	0.177922	0.165874	SNF8/CHMP1A/CHMP2A/CHMP2B/CHMP4A/VPS4A/VPS25	7
GO:0006885	GO:0006885:regulation of pH	14/1082	89/13742	0.157303	1.99784	2.76088	0.00944898	0.184262	0.171785	ATP5F1B/SLC9A9/ATP6V0D1/TMEM165/ATP6V1B2/TMEM199/ATP6AP2/ATP6V1F/SNAPIN/ATP6V1H/SPNS1/CA2/LAMP1/ROGDI	14
GO:0044089	GO:0044089:positive regulation of cellular component biogenesis	48/1082	432/13742	0.111111	1.41117	2.53853	0.00945976	0.184262	0.171785	CAPRIN1/SNF8/WASHC2C/MAD2L2/FNIP2/LCP1/PFN1/PYCARD/CHMP2A/BAX/CLEC7A/GPR65/RAB3GAP1/RHOA/PARK7/BECN1/ARF6/HSP90AA1/NCKAP1L/VPS4A/RALB/FMR1/EPS8/PPP2CA/MIEN1/NR1H2/P2RY12/ACTR3/ARL2/ROCK2/LIMS1/PTK2B/RHOQ/G3BP2/PSRC1/SETDB1/CCP110/POLDIP2/PAK1/MTLN/S100A10/CEP135/AKAP9/RAB3GAP2/BID/GHRL/TLR4/VCP	48
GO:0034655	GO:0034655:nucleobase-containing compound catabolic process	53/1082	487/13742	0.10883	1.3822	2.51054	0.00985385	0.190188	0.177309	EIF6/LSM4/CAPRIN1/HNRNPAB/PDE4B/APOBEC3C/SUCLG1/ISG20/EXOSC5/BAX/ETF1/PGK1/TUT7/EIF4A3/UPP1/MGAT1/ADPGK/AIFM1/PNPT1/PFKL/OGDH/FMR1/ZC3HAV1/PYM1/SMG8/LSM2/PPP2CA/NT5C/DCTPP1/STAT3/DDX49/MLH1/NUDT16/SERBP1/ARL2/SSB/HK1/ROCK2/RNASEL/PGAM1/DUT/POLR2G/YTHDF2/RBM10/DERA/DNASE2/RBM7/SLFN12/ENTPD6/GRSF1/ITPA/MRTO4/VCP	53
GO:1901136	GO:1901136:carbohydrate derivative catabolic process	27/1082	214/13742	0.126168	1.60241	2.59648	0.00995278	0.19049	0.177591	EIF6/NAGK/M6PR/PDE4B/APOBEC3C/NEU1/PGK1/GLB1/UPP1/MGAT1/ADPGK/PFKL/OGDH/PPP2CA/NT5C/DCTPP1/STAT3/NUDT16/ARL2/HK1/PGAM1/DUT/RENBP/DERA/HYAL2/HPSE/ITPA	27
GO:0051298	GO:0051298:centrosome duplication	12/1082	72/13742	0.166667	2.11676	2.77746	0.0100102	0.19049	0.177591	NUBP1/CHMP1A/CHMP2A/BRCA1/CHMP2B/ROCK2/USP33/SAC3D1/CCP110/CEP135/XPO1/FBXW5	12
GO:0042149	GO:0042149:cellular response to glucose starvation	9/1082	47/13742	0.191489	2.43202	2.8749	0.0100495	0.19049	0.177591	YWHAG/UPP1/BECN1/KAT5/NFE2L2/HSPA5/TBL2/YWHAZ/PLIN3	9
GO:0141193	GO:0141193:nuclear receptor-mediated signaling pathway	20/1082	146/13742	0.136986	1.7398	2.62719	0.0105059	0.19796	0.184555	CITED2/ESRRA/PHB1/BRCA1/SP100/HDAC1/RHOA/PARK7/PRCP/RNF6/DAXX/PTGES3/DDX54/PAK1/PHB2/TADA3/SNW1/PKN1/GPER1/ZDHHC7	20
GO:0051101	GO:0051101:regulation of DNA binding	11/1082	64/13742	0.171875	2.18291	2.77291	0.0106699	0.200229	0.18667	CSNK2B/SUMO3/MAD2L2/RB1/SIRT2/SP100/ZNF593/NIBAN2/EDF1/CEBPG/ILRUN	11
GO:0006054	GO:0006054:N-acetylneuraminate metabolic process	4/1082	12/13742	0.333333	4.23352	3.27595	0.0113275	0.206286	0.192317	NAGK/NANS/NANP/RENBP	4
GO:0140694	GO:0140694:non-membrane-bounded organelle assembly	42/1082	374/13742	0.112299	1.42627	2.44337	0.0122749	0.218948	0.204122	EIF6/LSM4/ACTG1/STYXL1/CAPRIN1/MRPS7/KPNB1/LCP1/CHMP1A/CHMP2A/CSRP1/CENPX/C1QBP/BRCA1/MRM2/MYOM2/RHOA/BECN1/HAUS7/HDAC3/CHMP2B/CHMP4A/FMR1/MLH1/NIP7/KNTC1/C9orf72/AUP1/XRCC5/WDR1/SMC3/G3BP2/SAC3D1/YTHDF2/CCP110/POLDIP2/ABRAXAS2/CEP135/MRTO4/E2F4/CENPH/HAUS8	42
GO:0043473	GO:0043473:pigmentation	14/1082	92/13742	0.152174	1.93269	2.62405	0.0125382	0.222048	0.207011	BLOC1S6/DCTN2/BAX/MFSD12/CD63/AP1S2/ARCN1/ATP6AP2/SOD2/SNAPIN/RAB1A/AP1B1/RAB32/ZEB2	14
GO:0150116	GO:0150116:regulation of cell-substrate junction organization	10/1082	57/13742	0.175439	2.22817	2.71631	0.012663	0.222048	0.207011	ACTG1/SLK/RCC2/LAMTOR2/RHOA/ARF6/ROCK2/LIMS1/POLDIP2/S100A10	10
GO:0034063	GO:0034063:stress granule assembly	7/1082	33/13742	0.212121	2.69406	2.84832	0.0128179	0.222386	0.207327	STYXL1/CAPRIN1/BECN1/FMR1/C9orf72/G3BP2/YTHDF2	7
GO:0061025	GO:0061025:membrane fusion	20/1082	149/13742	0.134228	1.70477	2.52866	0.012999	0.223716	0.208567	STX12/ZNRF2/ARL8B/BLOC1S6/CHMP1A/CHMP2A/YKT6/VPS41/NSF/CHMP2B/CHMP4A/VPS4A/SNAPIN/UVRAG/VAMP8/YIPF5/STX5/STX4/HYAL2/RUFY1	20
GO:0044282	GO:0044282:small molecule catabolic process	36/1082	312/13742	0.115385	1.46545	2.43118	0.0131742	0.223716	0.208567	SNX17/HSD17B10/NAGK/FUT4/ACAA2/MFSD2A/APOBEC3C/GOT1/GLUD1/HADHA/HADHB/ACSS2/PGK1/PARK7/GLB1/UPP1/DECR1/MGAT1/BCKDK/BCKDHA/ALDH3B1/GALE/HMGCL/PFKL/KYNU/HK1/ABHD3/PGAM1/ECH1/RENBP/ACADS/DERA/HNMT/MTLN/PCCB/GLB1L	36
GO:0010918	GO:0010918:positive regulation of mitochondrial membrane potential	3/1082	7/13742	0.428571	5.44309	3.43737	0.0133877	0.223716	0.208567	MTLN/BID/VCP	3
GO:0033299	GO:0033299:secretion of lysosomal enzymes	3/1082	7/13742	0.428571	5.44309	3.43737	0.0133877	0.223716	0.208567	M6PR/BLOC1S6/NR1H2	3
GO:0048087	GO:0048087:positive regulation of developmental pigmentation	3/1082	7/13742	0.428571	5.44309	3.43737	0.0133877	0.223716	0.208567	BLOC1S6/BAX/ZEB2	3
GO:0070358	GO:0070358:actin polymerization-dependent cell motility	3/1082	7/13742	0.428571	5.44309	3.43737	0.0133877	0.223716	0.208567	NCKAP1L/EPS8/ACTR3	3
GO:0016241	GO:0016241:regulation of macroautophagy	23/1082	179/13742	0.128492	1.63191	2.48779	0.0134465	0.224108	0.208932	VDAC1/PIM2/CAPNS1/CDC37/RNF31/ATP6V0D1/ATP6V1B2/RAB3GAP1/TBK1/BECN1/KAT5/RALB/SNX6/UBE2A/ATP6V1E1/FEZ2/UVRAG/ATP6V1H/C9orf72/POLDIP2/DNM1L/RAB3GAP2/USP30	23
GO:0051645	GO:0051645:Golgi localization	4/1082	13/13742	0.307692	3.90786	3.06642	0.0153584	0.246074	0.229411	COPG1/ARCN1/UVRAG/YWHAZ	4
GO:0051251	GO:0051251:positive regulation of lymphocyte activation	35/1082	306/13742	0.114379	1.45268	2.3411	0.0162382	0.249033	0.23217	YWHAG/TNFRSF14/MAD2L2/XRCC6/BLOC1S6/CD1D/PYCARD/SASH3/CLEC7A/HLA-E/NLRP3/SMARCD2/ACTB/PTPN11/RHOA/PTPN6/LILRB2/AIF1/NCKAP1L/KAT5/BRD7/CBFB/AKIRIN2/MLH1/BCL10/VAV1/MAP3K8/CYLD/PRLR/CYRIB/SART1/CD46/TNIP2/TLR4/EFNB1	35
GO:0060416	GO:0060416:response to growth hormone	6/1082	27/13742	0.222222	2.82235	2.7709	0.0165666	0.249033	0.23217	STAT5A/PTPN1/SRD5A1/PNPT1/STAT3/GHRL	6
GO:1904385	GO:1904385:cellular response to angiotensin	6/1082	27/13742	0.222222	2.82235	2.7709	0.0165666	0.249033	0.23217	PTPN1/NFE2L2/AGTRAP/ROCK2/CA2/NFKB1	6
GO:0006662	GO:0006662:glycerol ether metabolic process	5/1082	20/13742	0.25	3.17514	2.84577	0.017141	0.249033	0.23217	AGPS/GNPAT/PLA2G7/NCEH1/DHRS7B	5
GO:0009651	GO:0009651:response to salt stress	5/1082	20/13742	0.25	3.17514	2.84577	0.017141	0.249033	0.23217	XRCC6/BAX/HSP90AA1/XRCC5/PTK2B	5
GO:0046485	GO:0046485:ether lipid metabolic process	5/1082	20/13742	0.25	3.17514	2.84577	0.017141	0.249033	0.23217	AGPS/GNPAT/PLA2G7/NCEH1/DHRS7B	5
GO:0051788	GO:0051788:response to misfolded protein	5/1082	20/13742	0.25	3.17514	2.84577	0.017141	0.249033	0.23217	SDF2L1/DERL1/AKIRIN2/DNAJB12/VCP	5
GO:0019320	GO:0019320:hexose catabolic process	8/1082	43/13742	0.186047	2.36289	2.61672	0.017569	0.249033	0.23217	FUT4/PGK1/GLB1/GALE/PFKL/HK1/PGAM1/GLB1L	8
GO:0000962	GO:0000962:positive regulation of mitochondrial RNA catabolic process	2/1082	3/13742	0.666667	8.46704	3.78127	0.0176088	0.249033	0.23217	PNPT1/GRSF1	2
GO:0006409	GO:0006409:tRNA export from nucleus	2/1082	3/13742	0.666667	8.46704	3.78127	0.0176088	0.249033	0.23217	SSB/NOL6	2
GO:0033860	GO:0033860:regulation of NAD(P)H oxidase activity	2/1082	3/13742	0.666667	8.46704	3.78127	0.0176088	0.249033	0.23217	RFK/PARK7	2
GO:0035900	GO:0035900:response to isolation stress	2/1082	3/13742	0.666667	8.46704	3.78127	0.0176088	0.249033	0.23217	SOD2/ACO2	2
GO:0046380	GO:0046380:N-acetylneuraminate biosynthetic process	2/1082	3/13742	0.666667	8.46704	3.78127	0.0176088	0.249033	0.23217	NANS/NANP	2
GO:0097343	GO:0097343:ripoptosome assembly	2/1082	3/13742	0.666667	8.46704	3.78127	0.0176088	0.249033	0.23217	CYLD/RIPK1	2
GO:1901026	GO:1901026:ripoptosome assembly involved in necroptotic process	2/1082	3/13742	0.666667	8.46704	3.78127	0.0176088	0.249033	0.23217	CYLD/RIPK1	2
GO:1903061	GO:1903061:positive regulation of protein lipidation	2/1082	3/13742	0.666667	8.46704	3.78127	0.0176088	0.249033	0.23217	RAB3GAP1/RAB3GAP2	2
GO:1903998	GO:1903998:regulation of eating behavior	2/1082	3/13742	0.666667	8.46704	3.78127	0.0176088	0.249033	0.23217	SLC24A4/GHRL	2
GO:1904851	GO:1904851:positive regulation of establishment of protein localization...	2/1082	3/13742	0.666667	8.46704	3.78127	0.0176088	0.249033	0.23217	CCT6A/TCP1	2
GO:1905344	GO:1905344:prostaglandin catabolic process	2/1082	3/13742	0.666667	8.46704	3.78127	0.0176088	0.249033	0.23217	LYPLA2/ABHD16A	2
GO:2000152	GO:2000152:regulation of ubiquitin-specific protease activity	2/1082	3/13742	0.666667	8.46704	3.78127	0.0176088	0.249033	0.23217	TANK/UBXN1	2
GO:2001247	GO:2001247:positive regulation of phosphatidylcholine biosynthetic proc...	2/1082	3/13742	0.666667	8.46704	3.78127	0.0176088	0.249033	0.23217	CAPN2/ACSL3	2
GO:0000280	GO:0000280:nuclear division	42/1082	383/13742	0.109661	1.39275	2.27895	0.0178003	0.251182	0.234173	AURKAIP1/MAD2L2/KPNB1/PSMG2/PSMD13/DCTN2/RB1/CHMP1A/CHMP2A/SMC4/CENPX/SIRT2/RHOA/NUDC/BECN1/CHMP2B/CHMP4A/BANF1/KAT5/VPS4A/RAN/EPS8/IK/ACTR3/MLH1/KNTC1/MASTL/RANBP1/PPP1CC/HORMAD1/ZWILCH/SMC3/PSRC1/SMARCA5/MAD2L1BP/POLDIP2/PHB2/ZW10/ABRAXAS2/BROX/REEP3/FBXW5	42
GO:0034109	GO:0034109:homotypic cell-cell adhesion	13/1082	87/13742	0.149425	1.89778	2.45579	0.0181918	0.254336	0.237113	FIBP/ACTG1/SH2B3/CSRP1/TMX1/ACTB/PTPN6/EMILIN2/FERMT3/P2RY12/MYL12A/CLIC1/RDX	13
GO:0071677	GO:0071677:positive regulation of mononuclear cell migration	12/1082	78/13742	0.153846	1.95393	2.46991	0.0183843	0.254336	0.237113	CMKLR1/TNFRSF14/PYCARD/CREB3/C1QBP/P2RX4/RTN4/RHOA/AIF1/P2RY12/PTK2B/PLA2G7	12
GO:0006979	GO:0006979:response to oxidative stress	38/1082	341/13742	0.111437	1.41531	2.27033	0.0185754	0.255937	0.238606	PRDX3/TXN2/GSTP1/CYB5B/USP25/ADPRS/SLC25A24/KEAP1/MACROH2A1/CAPN2/PSMB5/TNFAIP3/SIRT2/HM13/GSR/PARK7/BECN1/ALDH3B1/AIFM1/PNPT1/AIF1/BANF1/SETX/SOD2/NFE2L2/NAPRT/ARL6IP5/PTK2B/GSS/RCAN1/MAPKAP1/TOR1A/CHCHD2/STX4/CHUK/RIPK1/HYAL2/PEX10	38
GO:0051983	GO:0051983:regulation of chromosome segregation	17/1082	125/13742	0.136	1.72728	2.38792	0.0185806	0.255937	0.238606	RCC2/MAD2L2/PSMG2/RB1/SMC4/SIRT2/SMARCD2/ACTB/BECN1/KAT5/BRD7/IK/KNTC1/HORMAD1/ZWILCH/MAD2L1BP/ZW10	17
GO:0090148	GO:0090148:membrane fission	8/1082	44/13742	0.181818	2.30919	2.54277	0.0200375	0.265401	0.247429	SNF8/CHMP1A/CHMP2A/CHMP2B/CHMP4A/VPS4A/VPS25/DNM1L	8
GO:0000055	GO:0000055:ribosomal large subunit export from nucleus	3/1082	8/13742	0.375	4.76271	3.1121	0.0201799	0.265401	0.247429	RAN/RBM10/XPO1	3
GO:0009756	GO:0009756:carbohydrate mediated signaling	3/1082	8/13742	0.375	4.76271	3.1121	0.0201799	0.265401	0.247429	USF1/CLEC7A/PIH1D1	3
GO:2001187	GO:2001187:positive regulation of CD8-positive, alpha-beta T cell activ...	3/1082	8/13742	0.375	4.76271	3.1121	0.0201799	0.265401	0.247429	HLA-E/NCKAP1L/CBFB	3
GO:0051764	GO:0051764:actin crosslink formation	4/1082	14/13742	0.285714	3.62873	2.87682	0.0201872	0.265401	0.247429	LCP1/AIF1/EPS8/GAS2L3	4
GO:0036120	GO:0036120:cellular response to platelet-derived growth factor stimulus	5/1082	21/13742	0.238095	3.02394	2.71344	0.0210749	0.274232	0.255662	PTPN1/HDAC1/RDX/MARS1/TLR4	5
GO:0046688	GO:0046688:response to copper ion	5/1082	21/13742	0.238095	3.02394	2.71344	0.0210749	0.274232	0.255662	PARK7/BECN1/ATP5F1D/NFE2L2/DAXX	5
GO:0097300	GO:0097300:programmed necrotic cell death	9/1082	53/13742	0.169811	2.1567	2.46648	0.0214548	0.278037	0.25921	ADPRS/RNF31/MLKL/BAX/AIFM1/CYLD/ASAH1/RIPK1/PGAM5	9
GO:0070482	GO:0070482:response to oxygen levels	31/1082	270/13742	0.114815	1.45821	2.22299	0.0216238	0.279316	0.260401	TXN2/ACAA2/USF1/SDHD/P4HB/PTPN1/CAPN2/CITED2/ATP6V0D1/IRAK1/WDR83/SIRT2/PGK1/RTN4/NDUFS2/TMEM199/ADAM15/BECN1/AIFM1/SOD2/NFE2L2/AGTRAP/ROCK2/PTK2B/TBL2/CHCHD2/VHL/PHB2/ADO/FUNDC1/ZEB2	31
GO:0150115	GO:0150115:cell-substrate junction organization	13/1082	89/13742	0.146067	1.85514	2.36604	0.0216415	0.279316	0.260401	ACTG1/SLK/RCC2/LAMTOR2/RHOA/ARF6/ROCK2/LIMS1/PTK2B/RAB8B/POLDIP2/S100A10/TESK2	13
GO:0042742	GO:0042742:defense response to bacterium	25/1082	210/13742	0.119048	1.51197	2.18565	0.0247195	0.304203	0.283603	NAGK/TNFRSF14/CFP/RNF31/SLC9A9/PYCARD/XIAP/PPP1R11/HLA-E/FGR/TBK1/EMILIN2/CYBA/AKIRIN2/H2BC4/MPEG1/CARD9/RAB1A/CEBPB/DHX15/SHC1/IRF8/NFKB1/TLR4/CLEC4D	25
GO:0010821	GO:0010821:regulation of mitochondrion organization	15/1082	110/13742	0.136364	1.73189	2.25305	0.0254072	0.311442	0.290352	ACAA2/MTCH2/SLC35F6/PYCARD/BAX/YME1L1/GHITM/CHCHD10/DNM1L/GOLPH3/CYRIB/BID/PGAM5/GPER1/PRMT6	15
GO:0033750	GO:0033750:ribosome localization	4/1082	15/13742	0.266667	3.38681	2.70385	0.0258503	0.311479	0.290386	EIF6/RAN/RBM10/XPO1	4
GO:0140632	GO:0140632:canonical inflammasome complex assembly	7/1082	38/13742	0.184211	2.33958	2.41736	0.0269235	0.321966	0.300164	PYCARD/ZDHHC12/SIRT2/NLRP3/PPP2CA/CSNK1A1/TLR4	7
GO:0000209	GO:0000209:protein polyubiquitination	28/1082	244/13742	0.114754	1.45744	2.10766	0.0281355	0.331742	0.309277	RNF114/RNF135/RNF185/UBE2L3/ZNRF2/RNF31/XIAP/TNFAIP3/GABARAP/NHLRC3/PRPF19/BRCA1/BARD1/CBFB/TRIM56/SASH1/UBE2A/TRAF7/RNF6/RNF20/UBE2D1/SPOP/UBE2E1/UBE2N/UBE2D3/TRIM38/PEX10/ZFP91	28
GO:0042256	GO:0042256:cytosolic ribosome assembly	3/1082	9/13742	0.333333	4.23352	2.83674	0.0285246	0.331742	0.309277	EIF6/C1QBP/XRCC5	3
GO:0160063	GO:0160063:multi-pass transmembrane protein insertion into ER membrane	3/1082	9/13742	0.333333	4.23352	2.83674	0.0285246	0.331742	0.309277	TMEM147/RAB5IF/WDR83OS	3
GO:0180010	GO:0180010:co-transcriptional mRNA 3'-end processing, cleavage and poly...	3/1082	9/13742	0.333333	4.23352	2.83674	0.0285246	0.331742	0.309277	CPSF3/CSTF3/NUDT21	3
GO:0035384	GO:0035384:thioester biosynthetic process	8/1082	47/13742	0.170213	2.1618	2.3324	0.028905	0.333116	0.310558	ACSS2/PDHA1/BCKDK/ACLY/ELOVL1/ACSL3/PDHB/DLAT	8
GO:0061082	GO:0061082:myeloid leukocyte cytokine production	8/1082	47/13742	0.170213	2.1618	2.3324	0.028905	0.333116	0.310558	CUEDC2/DDX21/PANX1/PYCARD/RTN4/CARD9/BCL10/TLR4	8
GO:0071396	GO:0071396:cellular response to lipid	51/1082	496/13742	0.102823	1.3059	2.02857	0.0293644	0.337797	0.314922	GSTP1/ATP5F1A/NFKBIB/UBE2L3/PDE4B/RUVBL2/CAPN2/PYCARD/HADHB/TNFAIP3/NDUFA13/IRAK1/SRD5A1/ESRRA/PHB1/NLRP3/BRCA1/GNB1/HDAC1/RHOA/LILRB2/PARK7/ADAM15/AIFM1/CDK4/MTDH/KAT5/TICAM2/ELK1/RAN/SASH1/RNF6/DAXX/XRCC5/PTGES3/BCL10/ROCK2/PTK2B/DDX54/PAF1/PAK1/PHB2/TADA3/SNW1/PKN1/IRF8/GPER1/NFKB1/TNIP2/TLR4/ZDHHC7	51
GO:0030865	GO:0030865:cortical cytoskeleton organization	9/1082	56/13742	0.160714	2.04116	2.28234	0.0297526	0.3398	0.31679	LCP1/ARF6/NCKAP1L/VPS4A/ROCK2/WDR1/PTK2B/RHOQ/RAB13	9
GO:0033059	GO:0033059:cellular pigmentation	9/1082	56/13742	0.160714	2.04116	2.28234	0.0297526	0.3398	0.31679	BLOC1S6/DCTN2/CD63/AP1S2/SNAPIN/RAB1A/AP1B1/RAB32/ZEB2	9
GO:0006406	GO:0006406:mRNA export from nucleus	10/1082	65/13742	0.153846	1.95393	2.25364	0.0298412	0.3402	0.317163	DDX39A/THOC6/FYTTD1/EIF4A3/FMR1/GLE1/HHEX/POLDIP3/XPO1/IWS1	10
GO:0007549	GO:0007549:sex-chromosome dosage compensation	5/1082	23/13742	0.217391	2.76099	2.47096	0.0305965	0.3452	0.321824	MACROH2A1/BRCA1/HNRNPK/HDAC3/SMCHD1	5
GO:0036119	GO:0036119:response to platelet-derived growth factor	5/1082	23/13742	0.217391	2.76099	2.47096	0.0305965	0.3452	0.321824	PTPN1/HDAC1/RDX/MARS1/TLR4	5
GO:0072593	GO:0072593:reactive oxygen species metabolic process	23/1082	194/13742	0.118557	1.50574	2.07392	0.0315797	0.348674	0.325063	VDAC1/PRDX3/EIF6/GSTP1/RFK/DHRS4/CLEC7A/SIRT2/BRCA1/ARF4/RHOA/PARK7/BECN1/GNAI2/SOD2/NFE2L2/CYBA/PRCP/PTK2B/VAV1/SHC1/RIPK1/TLR4	23
GO:0030043	GO:0030043:actin filament fragmentation	2/1082	4/13742	0.5	6.35028	3.1286	0.0333848	0.348674	0.325063	CFL1/WDR1	2
GO:0033007	GO:0033007:negative regulation of mast cell activation involved in immu...	2/1082	4/13742	0.5	6.35028	3.1286	0.0333848	0.348674	0.325063	PTPN6/CD300A	2
GO:0033484	GO:0033484:intracellular nitric oxide homeostasis	2/1082	4/13742	0.5	6.35028	3.1286	0.0333848	0.348674	0.325063	GSTP1/BLOC1S6	2
GO:0043323	GO:0043323:positive regulation of natural killer cell degranulation	2/1082	4/13742	0.5	6.35028	3.1286	0.0333848	0.348674	0.325063	HLA-F/LAMP1	2
GO:0043335	GO:0043335:protein unfolding	2/1082	4/13742	0.5	6.35028	3.1286	0.0333848	0.348674	0.325063	ERP29/HSP90AA1	2
GO:0051461	GO:0051461:positive regulation of corticotropin secretion	2/1082	4/13742	0.5	6.35028	3.1286	0.0333848	0.348674	0.325063	RAB8B/GHRL	2
GO:0090071	GO:0090071:negative regulation of ribosome biogenesis	2/1082	4/13742	0.5	6.35028	3.1286	0.0333848	0.348674	0.325063	NUDT16/RBM10	2
GO:0140495	GO:0140495:migracytosis	2/1082	4/13742	0.5	6.35028	3.1286	0.0333848	0.348674	0.325063	KIF5B/DNM1L	2
GO:0160040	GO:0160040:mitocytosis	2/1082	4/13742	0.5	6.35028	3.1286	0.0333848	0.348674	0.325063	KIF5B/DNM1L	2
GO:0006013	GO:0006013:mannose metabolic process	3/1082	10/13742	0.3	3.81017	2.59879	0.0384105	0.379326	0.35364	HK1/MAN2A1/MAN2B1	3
GO:0032230	GO:0032230:positive regulation of synaptic transmission, GABAergic	3/1082	10/13742	0.3	3.81017	2.59879	0.0384105	0.379326	0.35364	KIF5B/ZDHHC12/CA2	3
GO:0035646	GO:0035646:endosome to melanosome transport	3/1082	10/13742	0.3	3.81017	2.59879	0.0384105	0.379326	0.35364	BLOC1S6/CD63/RAB32	3
GO:0071872	GO:0071872:cellular response to epinephrine stimulus	3/1082	10/13742	0.3	3.81017	2.59879	0.0384105	0.379326	0.35364	PDE4B/SRD5A1/SIRT2	3
GO:0180012	GO:0180012:co-transcriptional RNA 3'-end processing, cleavage and polya...	3/1082	10/13742	0.3	3.81017	2.59879	0.0384105	0.379326	0.35364	CPSF3/CSTF3/NUDT21	3
GO:1902883	GO:1902883:negative regulation of response to oxidative stress	3/1082	10/13742	0.3	3.81017	2.59879	0.0384105	0.379326	0.35364	USP25/KEAP1/MACROH2A1	3
GO:0006735	GO:0006735:NADH regeneration	4/1082	17/13742	0.235294	2.98837	2.39812	0.0397709	0.386155	0.360006	PGK1/PFKL/HK1/PGAM1	4
GO:0006817	GO:0006817:phosphate ion transport	4/1082	17/13742	0.235294	2.98837	2.39812	0.0397709	0.386155	0.360006	SLC37A2/SLC20A1/SLC25A3/CEBPB	4
GO:0062098	GO:0062098:regulation of programmed necrotic cell death	6/1082	33/13742	0.181818	2.30919	2.20122	0.0415531	0.399792	0.372719	ADPRS/RNF31/AIFM1/CYLD/ASAH1/RIPK1	6
GO:0071216	GO:0071216:cellular response to biotic stimulus	25/1082	221/13742	0.113122	1.43671	1.91335	0.0421912	0.405316	0.37787	GSTP1/NFKBIB/PDE4B/CAPN2/PYCARD/HADHB/TNFAIP3/CLEC7A/IRAK1/NLRP3/RHOA/LILRB2/CDK4/MTDH/TICAM2/SASH1/HSPA5/BCL10/PAF1/CYRIB/ZMPSTE24/IRF8/NFKB1/TNIP2/TLR4	25
GO:0040017	GO:0040017:positive regulation of locomotion	48/1082	475/13742	0.101053	1.28342	1.83782	0.0436043	0.416201	0.388017	AAMP/CTSH/FUT4/STAT5A/ACTG1/CMKLR1/ATP5F1B/ATP5F1A/TNFRSF14/PFN1/PYCARD/MIA3/CLEC7A/CREB3/C1QBP/FGR/RUFY3/P2RX4/RIN2/RTN4/RHOA/ARF6/GNAI2/CFAP20/AIF1/NCKAP1L/FERMT3/SOD2/NFE2L2/SASH1/MIEN1/P2RY12/STAT3/HSPA5/GLIPR2/TMSB4X/ROCK2/SRGAP2C/PTK2B/RDX/PTP4A1/STX4/PAK1/DNM1L/ELP5/PLA2G7/GPER1/TLR4	48
GO:0097178	GO:0097178:ruffle assembly	7/1082	42/13742	0.166667	2.11676	2.11899	0.0439056	0.416201	0.388017	RCC2/PFN1/ARF6/AIF1/EPS8/P2RY12/RDX	7
GO:0141084	GO:0141084:inflammasome-mediated signaling pathway	7/1082	42/13742	0.166667	2.11676	2.11899	0.0439056	0.416201	0.388017	PYCARD/ZDHHC12/SIRT2/NLRP3/PPP2CA/CSNK1A1/TLR4	7
GO:0010324	GO:0010324:membrane invagination	9/1082	60/13742	0.15	1.90508	2.05398	0.0439797	0.416201	0.388017	CHMP2A/RHOA/BECN1/CD300A/CHMP4A/AIF1/NCKAP1L/ARF1/RAB31	9
GO:0002931	GO:0002931:response to ischemia	8/1082	51/13742	0.156863	1.99224	2.07535	0.0444815	0.420323	0.391861	PANX1/P2RX4/AIFM1/NFE2L2/ROCK2/PTK2B/RCAN1/ABRAXAS2	8
GO:0042267	GO:0042267:natural killer cell mediated cytotoxicity	10/1082	70/13742	0.142857	1.81436	1.99691	0.0465855	0.435552	0.406058	HLA-F/SERPINB9/ARL8B/HLA-E/KIF5B/PTPN6/TUBB4B/CEBPG/VAV1/LAMP1	10
GO:0002440	GO:0002440:production of molecular mediator of immune response	23/1082	202/13742	0.113861	1.4461	1.86727	0.0467867	0.435552	0.406058	HLA-F/CUEDC2/DDX21/TNFRSF14/MAD2L2/PANX1/PYCARD/MSH6/SASH3/CLEC7A/HLA-E/PHB1/NLRP3/RTN4/CTNNBL1/MLH1/CARD9/HK1/BCL10/STX4/PHB2/PKN1/TLR4	23
GO:0034389	GO:0034389:lipid droplet organization	6/1082	34/13742	0.176471	2.24127	2.11849	0.0472274	0.435552	0.406058	SPART/PPID/RAB3GAP1/KAT5/AUP1/PLIN3	6
GO:0030449	GO:0030449:regulation of complement activation	4/1082	18/13742	0.222222	2.82235	2.26169	0.0480484	0.435552	0.406058	C1QBP/PHB1/CD59/CD46	4
GO:0009988	GO:0009988:cell-cell recognition	7/1082	43/13742	0.162791	2.06753	2.04964	0.0490267	0.435552	0.406058	CCT5/VDAC2/TCP1/CCT7/CCT8/CCT3/CCT4	7
GO:0051893	GO:0051893:regulation of focal adhesion assembly	8/1082	52/13742	0.153846	1.95393	2.01476	0.049096	0.435552	0.406058	ACTG1/SLK/RCC2/RHOA/ROCK2/LIMS1/POLDIP2/S100A10	8
GO:0001556	GO:0001556:oocyte maturation	5/1082	26/13742	0.192308	2.44241	2.15213	0.0492686	0.435552	0.406058	SIRT2/TUT7/PTK2B/H3-3A/YTHDF2	5
GO:0001893	GO:0001893:maternal placenta development	5/1082	26/13742	0.192308	2.44241	2.15213	0.0492686	0.435552	0.406058	PRDX3/CITED2/PRDM1/TMED2/GHRL	5
GO:0036344	GO:0036344:platelet morphogenesis	5/1082	26/13742	0.192308	2.44241	2.15213	0.0492686	0.435552	0.406058	TPM4/PTPN11/PTPN6/WDR1/C1GALT1C1	5
GO:0050777	GO:0050777:negative regulation of immune response	21/1082	182/13742	0.115385	1.46545	1.84792	0.0494077	0.435552	0.406058	HLA-F/PSMB4/SERPINB9/STAT5A/TNFRSF14/PSMA1/WDR41/TNFAIP3/HLA-E/EIF4E2/FGR/PTPN6/CD300A/BANF1/NCKAP1L/NR1H2/C9orf72/YWHAZ/YTHDF2/CD59/CD46	21
GO:1903039	GO:1903039:positive regulation of leukocyte cell-cell adhesion	28/1082	257/13742	0.108949	1.38372	1.81535	0.0495934	0.435552	0.406058	FUT4/YWHAG/TNFRSF14/CD1D/PYCARD/SASH3/HLA-E/IRAK1/NLRP3/SMARCD2/ACTB/PTPN11/RHOA/PTPN6/LILRB2/AIF1/NCKAP1L/KAT5/BRD7/CBFB/BCL10/VAV1/MAP3K8/CYLD/CYRIB/SART1/CD46/EFNB1	28
GO:0008637	GO:0008637:apoptotic mitochondrial changes	13/1082	100/13742	0.13	1.65107	1.91028	0.0497616	0.435552	0.406058	ACAA2/VDAC2/PIM2/SLC35F6/PYCARD/BAX/SOD2/GHITM/CHCHD10/TIMM50/DNM1L/BID/GPER1	13
GO:0031293	GO:0031293:membrane protein intracellular domain proteolysis	3/1082	11/13742	0.272727	3.46379	2.38976	0.0497969	0.435552	0.406058	PSENEN/APH1A/SPPL2A	3
GO:0034111	GO:0034111:negative regulation of homotypic cell-cell adhesion	3/1082	11/13742	0.272727	3.46379	2.38976	0.0497969	0.435552	0.406058	SH2B3/TMX1/RDX	3
GO:0043476	GO:0043476:pigment accumulation	3/1082	11/13742	0.272727	3.46379	2.38976	0.0497969	0.435552	0.406058	BLOC1S6/CD63/RAB32	3
GO:0043482	GO:0043482:cellular pigment accumulation	3/1082	11/13742	0.272727	3.46379	2.38976	0.0497969	0.435552	0.406058	BLOC1S6/CD63/RAB32	3
GO:0048041	GO:0048041:focal adhesion assembly	10/1082	71/13742	0.140845	1.78881	1.94808	0.0505665	0.43628	0.406737	ACTG1/SLK/RCC2/RHOA/ROCK2/LIMS1/PTK2B/POLDIP2/S100A10/TESK2	10
GO:0051348	GO:0051348:negative regulation of transferase activity	19/1082	162/13742	0.117284	1.48957	1.83244	0.0519138	0.43628	0.406737	PRDX3/GSTP1/YWHAG/MAD2L2/PTPN1/MACROH2A1/TINF2/PYCARD/RB1/TNFAIP3/CD300A/BANF1/SNX6/HHEX/IPO7/VPS25/QARS1/HYAL2/HEXIM2	19
GO:0051784	GO:0051784:negative regulation of nuclear division	9/1082	62/13742	0.145161	1.84363	1.9463	0.0525589	0.43628	0.406737	AURKAIP1/MAD2L2/PSMG2/IK/KNTC1/HORMAD1/ZWILCH/MAD2L1BP/ZW10	9
GO:0002583	GO:0002583:regulation of antigen processing and presentation of peptide...	2/1082	5/13742	0.4	5.08022	2.66765	0.0527659	0.43628	0.406737	TAPBPL/PYCARD	2
GO:0008215	GO:0008215:spermine metabolic process	2/1082	5/13742	0.4	5.08022	2.66765	0.0527659	0.43628	0.406737	SAT2/SMS	2
GO:0009838	GO:0009838:abscission	2/1082	5/13742	0.4	5.08022	2.66765	0.0527659	0.43628	0.406737	SPART/VPS4A	2
GO:0030070	GO:0030070:insulin processing	2/1082	5/13742	0.4	5.08022	2.66765	0.0527659	0.43628	0.406737	P4HB/YIPF5	2
GO:0042270	GO:0042270:protection from natural killer cell mediated cytotoxicity	2/1082	5/13742	0.4	5.08022	2.66765	0.0527659	0.43628	0.406737	SERPINB9/HLA-E	2
GO:0043378	GO:0043378:positive regulation of CD8-positive, alpha-beta T cell diffe...	2/1082	5/13742	0.4	5.08022	2.66765	0.0527659	0.43628	0.406737	NCKAP1L/CBFB	2
GO:0043490	GO:0043490:malate-aspartate shuttle	2/1082	5/13742	0.4	5.08022	2.66765	0.0527659	0.43628	0.406737	MDH2/MDH1	2
GO:0044830	GO:0044830:modulation by host of viral RNA genome replication	2/1082	5/13742	0.4	5.08022	2.66765	0.0527659	0.43628	0.406737	PHB1/FMR1	2
GO:0050942	GO:0050942:positive regulation of pigment cell differentiation	2/1082	5/13742	0.4	5.08022	2.66765	0.0527659	0.43628	0.406737	BLOC1S6/ZEB2	2
GO:0051601	GO:0051601:exocyst localization	2/1082	5/13742	0.4	5.08022	2.66765	0.0527659	0.43628	0.406737	TNFAIP2/RALB	2
GO:0071878	GO:0071878:negative regulation of adenylate cyclase-activating adrenerg...	2/1082	5/13742	0.4	5.08022	2.66765	0.0527659	0.43628	0.406737	PDE4B/GNAI2	2
GO:0090156	GO:0090156:intracellular sphingolipid homeostasis	2/1082	5/13742	0.4	5.08022	2.66765	0.0527659	0.43628	0.406737	RTN4/ORMDL2	2
GO:0050817	GO:0050817:coagulation	22/1082	194/13742	0.113402	1.44027	1.80546	0.0528487	0.436397	0.406846	FIBP/ACTG1/USF1/BLOC1S6/SH2B3/CSRP1/TMX1/ACTB/PTPN6/EMILIN2/FERMT3/NFE2L2/P2RY12/MYL12A/CLIC1/VAV1/C1GALT1C1/CD59/GNA13/HPSE/TLR4/GP9	22
GO:0001889	GO:0001889:liver development	14/1082	111/13742	0.126126	1.60187	1.86126	0.0530872	0.436706	0.407134	CITED2/TNFAIP3/SRD5A1/RTN4/ARF6/PNPT1/ELK1/SOD2/CEBPB/MAN2A1/ACO2/CEBPG/TAF10/ZMPSTE24	14
GO:0042060	GO:0042060:wound healing	36/1082	347/13742	0.103746	1.31764	1.75198	0.0535499	0.438764	0.409052	FIBP/ACTG1/USF1/ARL8B/BLOC1S6/CHMP1A/CHMP2A/SH2B3/TNFAIP3/MIA3/CLEC7A/CSRP1/TMX1/ACTB/RHOA/PTPN6/EMILIN2/CHMP2B/CHMP4A/FERMT3/VPS4A/NFE2L2/PRCP/P2RY12/MYL12A/CLIC1/VAV1/TOR1A/C1GALT1C1/PAK1/CD59/S100A10/GNA13/HPSE/TLR4/GP9	36
GO:0051051	GO:0051051:negative regulation of transport	35/1082	336/13742	0.104167	1.32297	1.75224	0.05375	0.439269	0.409524	HLA-F/VDAC1/YWHAQ/CALM3/WDR41/SNX12/ANKRD13A/ERP29/CD300LF/ARFIP1/SP100/PTPN11/LILRB2/BARD1/PARK7/ARF6/GNAI2/RANGAP1/CD300A/NCKAP1L/PFKL/FMR1/NR1H2/C9orf72/ARL6IP5/OSM/PTK2B/VAMP8/OS9/JAGN1/RBM10/MTMR4/MCUB/NFKB1/GHRL	35
GO:0001881	GO:0001881:receptor recycling	7/1082	44/13742	0.159091	2.02054	1.98214	0.0545111	0.442641	0.412667	PTPN1/AP1AR/NSF/LAMTOR1/EPS15/PEX10/PLEKHJ1	7
GO:0001909	GO:0001909:leukocyte mediated cytotoxicity	16/1082	132/13742	0.121212	1.53946	1.82064	0.0551143	0.446968	0.416701	HLA-F/SERPINB9/CTSH/CTSC/ARL8B/CD1D/HLA-E/KIF5B/PTPN6/TUBB4B/NCKAP1L/CEBPG/VAV1/CYRIB/STXBP2/LAMP1	16
GO:0071219	GO:0071219:cellular response to molecule of bacterial origin	22/1082	195/13742	0.112821	1.43288	1.7798	0.0553419	0.448241	0.417887	GSTP1/NFKBIB/PDE4B/CAPN2/PYCARD/HADHB/TNFAIP3/IRAK1/NLRP3/RHOA/LILRB2/CDK4/MTDH/TICAM2/SASH1/BCL10/PAF1/CYRIB/IRF8/NFKB1/TNIP2/TLR4	22
GO:0002082	GO:0002082:regulation of oxidative phosphorylation	4/1082	19/13742	0.210526	2.6738	2.13433	0.057201	0.450892	0.420359	MACROH2A1/RHOA/SHMT2/VCP	4
GO:0034260	GO:0034260:negative regulation of GTPase activity	4/1082	19/13742	0.210526	2.6738	2.13433	0.057201	0.450892	0.420359	RCC2/ARL2/RDX/TMED2	4
GO:0042659	GO:0042659:regulation of cell fate specification	4/1082	19/13742	0.210526	2.6738	2.13433	0.057201	0.450892	0.420359	MTA2/HDAC1/LMO4/RBBP7	4
GO:0071451	GO:0071451:cellular response to superoxide	4/1082	19/13742	0.210526	2.6738	2.13433	0.057201	0.450892	0.420359	ADPRS/PARK7/SOD2/NFE2L2	4
GO:0031667	GO:0031667:response to nutrient levels	40/1082	394/13742	0.101523	1.2894	1.70388	0.0576777	0.453284	0.422589	TXN2/USF1/KLF10/YWHAG/MFSD2A/MBD2/PTPN1/YARS1/BAX/SRD5A1/GABARAP/SIRT2/YME1L1/VPS41/UPP1/BECN1/GNAI2/KAT5/RALB/SOD2/NFE2L2/GNPAT/KYNU/HSPA5/CSNK1A1/BCL10/SRSF2/TBL2/MAPKAP1/SLC25A25/YWHAZ/USP33/LAMTOR1/PAK1/SEC13/ENSA/SNW1/ZEB2/PLIN3/GHRL	40
GO:0031348	GO:0031348:negative regulation of defense response	25/1082	229/13742	0.10917	1.38652	1.72434	0.0596965	0.464355	0.432911	HLA-F/PSMB4/SERPINB9/GSTP1/PSMA1/RB1/TNFAIP3/HLA-E/C1QBP/EIF4E2/NLRP3/FGR/PTPN6/BANF1/NR1H2/STAT3/TMSB4X/YWHAZ/YTHDF2/CYLD/TRIM38/GPER1/NFKB1/ILRUN/GHRL	25
GO:0001782	GO:0001782:B cell homeostasis	6/1082	36/13742	0.166667	2.11676	1.96138	0.0599485	0.464355	0.432911	SASH3/BAX/TNFAIP3/NCKAP1L/BCL10/PKN1	6
GO:0051047	GO:0051047:positive regulation of secretion	26/1082	240/13742	0.108333	1.37589	1.71742	0.0600371	0.464355	0.432911	HLA-F/CD33/SNF8/GLUD1/PPID/CHMP2A/FGR/P2RX4/RAB3GAP1/PTPN11/ARF6/VPS4A/CYBA/NR1H2/ACSL3/DYNLL1/VAMP8/RAB8B/STX4/DNM1L/GOLPH3/S100A10/GPER1/GHRL/TLR4/LAMP1	26
GO:0110053	GO:0110053:regulation of actin filament organization	25/1082	230/13742	0.108696	1.3805	1.70121	0.0622001	0.471134	0.439231	ACTG1/WASHC2C/CAPG/PFN1/MTPN/PYCARD/COTL1/GPR65/ARFIP1/AP1AR/RHOA/ARF6/ARPC5/NCKAP1L/EPS8/ARF1/TMSB4X/C9orf72/ROCK2/WDR1/PTK2B/RDX/PAK1/S100A10/CYRIB	25
GO:0008611	GO:0008611:ether lipid biosynthetic process	3/1082	12/13742	0.25	3.17514	2.20368	0.0626201	0.471134	0.439231	AGPS/GNPAT/DHRS7B	3
GO:0010155	GO:0010155:regulation of proton transport	3/1082	12/13742	0.25	3.17514	2.20368	0.0626201	0.471134	0.439231	PARK7/TMSB4X/PHB2	3
GO:0035435	GO:0035435:phosphate ion transmembrane transport	3/1082	12/13742	0.25	3.17514	2.20368	0.0626201	0.471134	0.439231	SLC37A2/SLC20A1/SLC25A3	3
GO:0043650	GO:0043650:dicarboxylic acid biosynthetic process	3/1082	12/13742	0.25	3.17514	2.20368	0.0626201	0.471134	0.439231	GOT1/GLUD1/KYNU	3
GO:0045176	GO:0045176:apical protein localization	3/1082	12/13742	0.25	3.17514	2.20368	0.0626201	0.471134	0.439231	ACTB/ARF4/RDX	3
GO:0071166	GO:0071166:ribonucleoprotein complex localization	3/1082	12/13742	0.25	3.17514	2.20368	0.0626201	0.471134	0.439231	PRPF31/RBM10/IWS1	3
GO:0071394	GO:0071394:cellular response to testosterone stimulus	3/1082	12/13742	0.25	3.17514	2.20368	0.0626201	0.471134	0.439231	SRD5A1/ELK1/ROCK2	3
GO:0071871	GO:0071871:response to epinephrine	3/1082	12/13742	0.25	3.17514	2.20368	0.0626201	0.471134	0.439231	PDE4B/SRD5A1/SIRT2	3
GO:1904753	GO:1904753:negative regulation of vascular associated smooth muscle cel...	3/1082	12/13742	0.25	3.17514	2.20368	0.0626201	0.471134	0.439231	PTPN1/NFE2L2/GNA13	3
GO:0007599	GO:0007599:hemostasis	22/1082	198/13742	0.111111	1.41117	1.70369	0.063319	0.475267	0.443084	FIBP/ACTG1/USF1/BLOC1S6/SH2B3/CSRP1/TMX1/ACTB/PTPN6/EMILIN2/FERMT3/NFE2L2/P2RY12/MYL12A/CLIC1/VAV1/C1GALT1C1/CD59/GNA13/HPSE/TLR4/GP9	22
GO:0090382	GO:0090382:phagosome maturation	5/1082	28/13742	0.178571	2.26796	1.96339	0.0647406	0.481949	0.449313	ARL8B/SLC9A9/RAB32/RAB31/MTMR4	5
GO:0010332	GO:0010332:response to gamma radiation	7/1082	46/13742	0.152174	1.93269	1.85237	0.0665855	0.489388	0.456248	DCUN1D3/XRCC6/BAX/ELK1/SOD2/XRCC5/ZMPSTE24	7
GO:1902110	GO:1902110:positive regulation of mitochondrial membrane permeability i...	6/1082	37/13742	0.162162	2.05955	1.88664	0.0670013	0.489388	0.456248	ACAA2/VDAC2/SLC35F6/BAX/CHCHD10/BID	6
GO:0010866	GO:0010866:regulation of triglyceride biosynthetic process	4/1082	20/13742	0.2	2.54011	2.01495	0.0672161	0.489388	0.456248	MFSD2A/TMX1/KAT5/NR1H2	4
GO:0030194	GO:0030194:positive regulation of blood coagulation	4/1082	20/13742	0.2	2.54011	2.01495	0.0672161	0.489388	0.456248	USF1/EMILIN2/NFE2L2/HPSE	4
GO:0098760	GO:0098760:response to interleukin-7	4/1082	20/13742	0.2	2.54011	2.01495	0.0672161	0.489388	0.456248	STAT5A/ATP5F1B/P4HB/RAD23B	4
GO:1905244	GO:1905244:regulation of modification of synaptic structure	4/1082	20/13742	0.2	2.54011	2.01495	0.0672161	0.489388	0.456248	KIF5B/RHOA/CHMP2B/GRIPAP1	4
GO:0045839	GO:0045839:negative regulation of mitotic nuclear division	8/1082	56/13742	0.142857	1.81436	1.78517	0.070585	0.501203	0.467264	AURKAIP1/MAD2L2/PSMG2/IK/KNTC1/ZWILCH/MAD2L1BP/ZW10	8
GO:0007094	GO:0007094:mitotic spindle assembly checkpoint signaling	7/1082	47/13742	0.148936	1.89157	1.78991	0.0731796	0.501203	0.467264	MAD2L2/PSMG2/IK/KNTC1/ZWILCH/MAD2L1BP/ZW10	7
GO:0040014	GO:0040014:regulation of multicellular organism growth	7/1082	47/13742	0.148936	1.89157	1.78991	0.0731796	0.501203	0.467264	STAT5A/MFSD2A/HDAC3/AFG3L2/STAT3/ZMPSTE24/GHRL	7
GO:0071173	GO:0071173:spindle assembly checkpoint signaling	7/1082	47/13742	0.148936	1.89157	1.78991	0.0731796	0.501203	0.467264	MAD2L2/PSMG2/IK/KNTC1/ZWILCH/MAD2L1BP/ZW10	7
GO:0071174	GO:0071174:mitotic spindle checkpoint signaling	7/1082	47/13742	0.148936	1.89157	1.78991	0.0731796	0.501203	0.467264	MAD2L2/PSMG2/IK/KNTC1/ZWILCH/MAD2L1BP/ZW10	7
GO:0034405	GO:0034405:response to fluid shear stress	5/1082	29/13742	0.172414	2.18975	1.87497	0.0733837	0.501203	0.467264	CITED2/P2RX4/HDAC3/NFE2L2/PTK2B	5
GO:1900027	GO:1900027:regulation of ruffle assembly	5/1082	29/13742	0.172414	2.18975	1.87497	0.0733837	0.501203	0.467264	RCC2/PFN1/EPS8/P2RY12/RDX	5
GO:0001952	GO:0001952:regulation of cell-matrix adhesion	12/1082	96/13742	0.125	1.58757	1.68888	0.0735663	0.501203	0.467264	ACTG1/SLK/RCC2/RIN2/RHOA/ADAM15/UTRN/ROCK2/LIMS1/PTK2B/POLDIP2/S100A10	12
GO:0043331	GO:0043331:response to dsRNA	6/1082	38/13742	0.157895	2.00535	1.81423	0.0745159	0.501203	0.467264	DDX21/SLC3A2/PQBP1/RALB/CARD9/NFKB1	6
GO:0002502	GO:0002502:peptide antigen assembly with MHC class I protein complex	2/1082	6/13742	0.333333	4.23352	2.31594	0.0750875	0.501203	0.467264	TAPBPL/TAPBP	2
GO:0009438	GO:0009438:methylglyoxal metabolic process	2/1082	6/13742	0.333333	4.23352	2.31594	0.0750875	0.501203	0.467264	PARK7/GLO1	2
GO:0019626	GO:0019626:short-chain fatty acid catabolic process	2/1082	6/13742	0.333333	4.23352	2.31594	0.0750875	0.501203	0.467264	ACADS/PCCB	2
GO:0021626	GO:0021626:central nervous system maturation	2/1082	6/13742	0.333333	4.23352	2.31594	0.0750875	0.501203	0.467264	ARCN1/ATP6AP2	2
GO:0051583	GO:0051583:dopamine uptake involved in synaptic transmission	2/1082	6/13742	0.333333	4.23352	2.31594	0.0750875	0.501203	0.467264	PARK7/TOR1A	2
GO:0071104	GO:0071104:response to interleukin-9	2/1082	6/13742	0.333333	4.23352	2.31594	0.0750875	0.501203	0.467264	STAT5A/STAT3	2
GO:0097340	GO:0097340:inhibition of cysteine-type endopeptidase activity	2/1082	6/13742	0.333333	4.23352	2.31594	0.0750875	0.501203	0.467264	XIAP/CAST	2
GO:1903431	GO:1903431:positive regulation of cell maturation	2/1082	6/13742	0.333333	4.23352	2.31594	0.0750875	0.501203	0.467264	CLEC7A/SIRT2	2
GO:1990049	GO:1990049:retrograde neuronal dense core vesicle transport	2/1082	6/13742	0.333333	4.23352	2.31594	0.0750875	0.501203	0.467264	KIF1C/KIF5B	2
GO:0045937	GO:0045937:positive regulation of phosphate metabolic process	42/1082	426/13742	0.0985915	1.25217	1.54566	0.0762032	0.501203	0.467264	DIPK2A/MAD2L2/CALM3/XRCC6/PTPN1/FNIP2/CAPN2/LILRA5/ERP29/PIH1D1/TBK1/PTPN11/LMO4/RHOA/PARK7/HDAC3/HSP90AA1/NCKAP1L/RALB/SASH1/PPP2CA/RAP2C/DAXX/ACSL3/TMSB4X/XRCC5/OSM/BCL10/ROCK2/NPTN/PTK2B/MAPKAP1/PSRC1/PAK1/ZNF622/PRLR/AKAP9/RIPK1/GPER1/ZFP91/TLR4/VCP	42
GO:0045428	GO:0045428:regulation of nitric oxide biosynthetic process	8/1082	57/13742	0.140351	1.78253	1.73071	0.0767283	0.501203	0.467264	CLEC7A/P2RX4/HSP90AA1/SOD2/ROCK2/DYNLL1/PTK2B/TLR4	8
GO:0035970	GO:0035970:peptidyl-threonine dephosphorylation	3/1082	13/13742	0.230769	2.9309	2.03619	0.0767986	0.501203	0.467264	PPM1G/PPP2CA/PPP5C	3
GO:0046349	GO:0046349:amino sugar biosynthetic process	3/1082	13/13742	0.230769	2.9309	2.03619	0.0767986	0.501203	0.467264	NAGK/NANS/NANP	3
GO:0097384	GO:0097384:cellular lipid biosynthetic process	3/1082	13/13742	0.230769	2.9309	2.03619	0.0767986	0.501203	0.467264	AGPS/GNPAT/DHRS7B	3
GO:0051383	GO:0051383:kinetochore organization	4/1082	21/13742	0.190476	2.41915	1.90262	0.0780728	0.504336	0.470184	SMC4/CENPX/KNTC1/CENPH	4
GO:0090200	GO:0090200:positive regulation of release of cytochrome c from mitochon...	4/1082	21/13742	0.190476	2.41915	1.90262	0.0780728	0.504336	0.470184	PYCARD/BAX/BID/GPER1	4
GO:1905144	GO:1905144:response to acetylcholine	5/1082	30/13742	0.166667	2.11676	1.79009	0.0826222	0.523082	0.48766	GNA15/BLOC1S6/GNB1/GNAI2/ROCK2	5
GO:0070201	GO:0070201:regulation of establishment of protein localization	44/1082	452/13742	0.0973451	1.23634	1.49364	0.0829946	0.524916	0.48937	CD33/CCT6A/TCP1/UBE2L3/PTPN1/LCP1/RNF31/GLUD1/PPID/SNX12/SAE1/ERP29/ARFIP1/RUFY3/SP100/PTPN11/BARD1/PARK7/NMT1/ARF6/RANGAP1/HDAC3/HSP90AA1/PFKL/RAN/NR1H2/ACSL3/TMEM30A/DYNLL1/NUP58/GRIPAP1/OS9/JAGN1/STX4/DNM1L/GOLPH3/ENSA/UBE2D3/CEP135/XPO1/HYAL2/GPER1/GHRL/TLR4	44
GO:0044242	GO:0044242:cellular lipid catabolic process	21/1082	194/13742	0.108247	1.3748	1.53699	0.0846836	0.530229	0.494324	LYPLA2/HSD17B10/ACAA2/M6PR/MFSD2A/HADHA/HADHB/NEU1/SIRT2/PLBD1/GLB1/DECR1/ALDH3B1/ABHD16A/ABHD3/ECH1/ACADS/MTLN/PCCB/ASAH1/PLA2G7	21
GO:0060996	GO:0060996:dendritic spine development	11/1082	89/13742	0.123596	1.56973	1.57637	0.0896091	0.546069	0.509091	CFL1/CAPRIN1/C21orf91/ARF4/PDLIM5/UBA6/ARF6/FMR1/SRGAP2C/SIPA1L1/MAPK6	11
GO:0000303	GO:0000303:response to superoxide	4/1082	22/13742	0.181818	2.30919	1.79657	0.0897439	0.546069	0.509091	ADPRS/PARK7/SOD2/NFE2L2	4
GO:0001919	GO:0001919:regulation of receptor recycling	4/1082	22/13742	0.181818	2.30919	1.79657	0.0897439	0.546069	0.509091	AP1AR/NSF/LAMTOR1/EPS15	4
GO:1902455	GO:1902455:negative regulation of stem cell population maintenance	4/1082	22/13742	0.181818	2.30919	1.79657	0.0897439	0.546069	0.509091	BRMS1/HDAC1/RBBP7/SAP30	4
GO:0030261	GO:0030261:chromosome condensation	6/1082	40/13742	0.15	1.90508	1.67584	0.0909178	0.546069	0.509091	CHMP1A/SMC4/AIFM1/H3-3A/SMARCA5/GPER1	6
GO:0043001	GO:0043001:Golgi to plasma membrane protein transport	6/1082	40/13742	0.15	1.90508	1.67584	0.0909178	0.546069	0.509091	RAB10/NSF/ACSL3/BLZF1/RAB31/GOLPH3	6
GO:0006044	GO:0006044:N-acetylglucosamine metabolic process	3/1082	14/13742	0.214286	2.72155	1.88402	0.092238	0.546069	0.509091	NAGK/NANP/RENBP	3
GO:0042762	GO:0042762:regulation of sulfur metabolic process	3/1082	14/13742	0.214286	2.72155	1.88402	0.092238	0.546069	0.509091	BCKDK/NFE2L2/TM9SF2	3
GO:0046459	GO:0046459:short-chain fatty acid metabolic process	3/1082	14/13742	0.214286	2.72155	1.88402	0.092238	0.546069	0.509091	ACSS2/ACADS/PCCB	3
GO:0060307	GO:0060307:regulation of ventricular cardiac muscle cell membrane repol...	3/1082	14/13742	0.214286	2.72155	1.88402	0.092238	0.546069	0.509091	WDR1/AKAP9/ZMPSTE24	3
GO:0071280	GO:0071280:cellular response to copper ion	3/1082	14/13742	0.214286	2.72155	1.88402	0.092238	0.546069	0.509091	BECN1/NFE2L2/DAXX	3
GO:0098792	GO:0098792:xenophagy	3/1082	14/13742	0.214286	2.72155	1.88402	0.092238	0.546069	0.509091	RNF31/TBK1/LGALS8	3
GO:0120305	GO:0120305:regulation of pigmentation	3/1082	14/13742	0.214286	2.72155	1.88402	0.092238	0.546069	0.509091	BLOC1S6/BAX/ZEB2	3
GO:0141086	GO:0141086:negative regulation of inflammasome-mediated signaling pathw...	3/1082	14/13742	0.214286	2.72155	1.88402	0.092238	0.546069	0.509091	ZDHHC12/SIRT2/CSNK1A1	3
GO:1905153	GO:1905153:regulation of membrane invagination	3/1082	14/13742	0.214286	2.72155	1.88402	0.092238	0.546069	0.509091	CD300A/NCKAP1L/RAB31	3
GO:0002444	GO:0002444:myeloid leukocyte mediated immunity	12/1082	100/13742	0.12	1.52407	1.53764	0.0934003	0.551201	0.513875	SERPINB9/DDX21/HLA-E/FGR/CD300A/CARD9/WDR1/MILR1/VAMP8/JAGN1/STX4/STXBP2	12
GO:0006497	GO:0006497:protein lipidation	7/1082	50/13742	0.14	1.77808	1.61131	0.0951844	0.556845	0.519137	ZDHHC20/ATG101/ZDHHC12/RAB3GAP1/NMT1/RAB3GAP2/ZDHHC7	7
GO:0170034	GO:0170034:L-amino acid biosynthetic process	7/1082	50/13742	0.14	1.77808	1.61131	0.0951844	0.556845	0.519137	GOT1/GLUD1/SEPHS2/BCAT1/PARK7/SHMT2/PLOD3	7
GO:1905819	GO:1905819:negative regulation of chromosome separation	7/1082	50/13742	0.14	1.77808	1.61131	0.0951844	0.556845	0.519137	MAD2L2/PSMG2/IK/KNTC1/ZWILCH/MAD2L1BP/ZW10	7
GO:0000423	GO:0000423:mitophagy	11/1082	90/13742	0.122222	1.55229	1.53673	0.0952241	0.556845	0.519137	VDAC1/TIMM23/CDC37/GABARAP/BECN1/UBE2A/DNM1L/PHB2/FUNDC1/NIPSNAP2/USP30	11
GO:0032200	GO:0032200:telomere organization	20/1082	186/13742	0.107527	1.36565	1.46779	0.0954531	0.556845	0.519137	CCT5/CCT6A/TCP1/PPP1CA/CCT7/CCT8/MAD2L2/RUVBL2/XRCC6/NHP2/CCT3/TINF2/SIRT2/SP100/HSP90AA1/RFC1/CCT4/XRCC5/PTGES3/H3-3A	20
GO:0001824	GO:0001824:blastocyst development	12/1082	101/13742	0.118812	1.50898	1.50086	0.0988227	0.556845	0.519137	PSMC4/CMTM3/CAPN2/CITED2/PRPF19/SKIL/RTN4/SMIM14/PPP1CC/HORMAD1/TAF8/NDUFA2	12
GO:0007270	GO:0007270:neuron-neuron synaptic transmission	2/1082	7/13742	0.285714	3.62873	2.0337	0.0997675	0.556845	0.519137	VDAC1/VDAC3	2
GO:0030321	GO:0030321:transepithelial chloride transport	2/1082	7/13742	0.285714	3.62873	2.0337	0.0997675	0.556845	0.519137	OSTM1/CLCN7	2
GO:0035442	GO:0035442:dipeptide transmembrane transport	2/1082	7/13742	0.285714	3.62873	2.0337	0.0997675	0.556845	0.519137	MFSD1/CA2	2
GO:0051969	GO:0051969:regulation of transmission of nerve impulse	2/1082	7/13742	0.285714	3.62873	2.0337	0.0997675	0.556845	0.519137	FMR1/GHRL	2
GO:0060056	GO:0060056:mammary gland involution	2/1082	7/13742	0.285714	3.62873	2.0337	0.0997675	0.556845	0.519137	BAX/NFKB1	2
GO:0090649	GO:0090649:response to oxygen-glucose deprivation	2/1082	7/13742	0.285714	3.62873	2.0337	0.0997675	0.556845	0.519137	BECN1/ZEB2	2
GO:1905065	GO:1905065:positive regulation of vascular associated smooth muscle cel...	2/1082	7/13742	0.285714	3.62873	2.0337	0.0997675	0.556845	0.519137	SOD2/GPER1	2
GO:0043304	GO:0043304:regulation of mast cell degranulation	4/1082	23/13742	0.173913	2.20879	1.69613	0.102196	0.565775	0.527463	FGR/CD300A/VAMP8/STXBP2	4
GO:0050820	GO:0050820:positive regulation of coagulation	4/1082	23/13742	0.173913	2.20879	1.69613	0.102196	0.565775	0.527463	USF1/EMILIN2/NFE2L2/HPSE	4
GO:0070633	GO:0070633:transepithelial transport	4/1082	23/13742	0.173913	2.20879	1.69613	0.102196	0.565775	0.527463	ACTG1/ACTB/OSTM1/CLCN7	4
GO:0090594	GO:0090594:inflammatory response to wounding	4/1082	23/13742	0.173913	2.20879	1.69613	0.102196	0.565775	0.527463	WDR83/PTPN6/STAT3/TLR4	4
GO:0009595	GO:0009595:detection of biotic stimulus	5/1082	32/13742	0.15625	1.98446	1.6299	0.102837	0.566674	0.528301	CD1D/CLEC7A/NLRP3/PAK1/TLR4	5
GO:0001913	GO:0001913:T cell mediated cytotoxicity	7/1082	51/13742	0.137255	1.74321	1.55449	0.103251	0.566674	0.528301	HLA-F/CTSH/CTSC/CD1D/HLA-E/NCKAP1L/CYRIB	7
GO:1900024	GO:1900024:regulation of substrate adhesion-dependent cell spreading	7/1082	51/13742	0.137255	1.74321	1.55449	0.103251	0.566674	0.528301	WASHC2C/P4HB/RCC2/C1QBP/AP1AR/LIMS1/S100A10	7
GO:0006809	GO:0006809:nitric oxide biosynthetic process	9/1082	71/13742	0.126761	1.60993	1.50631	0.104097	0.56984	0.531253	CYB5B/CLEC7A/P2RX4/HSP90AA1/SOD2/ROCK2/DYNLL1/PTK2B/TLR4	9
GO:0140895	GO:0140895:cell surface toll-like receptor signaling pathway	8/1082	61/13742	0.131148	1.66565	1.5232	0.104395	0.570978	0.532314	TNFAIP3/IRAK1/TBK1/TICAM2/CYBA/CHUK/TNIP2/TLR4	8
GO:0007213	GO:0007213:G protein-coupled acetylcholine receptor signaling pathway	3/1082	15/13742	0.2	2.54011	1.74468	0.108835	0.585184	0.545557	GNA15/GNB1/GNAI2	3
GO:0033599	GO:0033599:regulation of mammary gland epithelial cell proliferation	3/1082	15/13742	0.2	2.54011	1.74468	0.108835	0.585184	0.545557	BAX/RTN4/PHB2	3
GO:0060965	GO:0060965:negative regulation of miRNA-mediated gene silencing	3/1082	15/13742	0.2	2.54011	1.74468	0.108835	0.585184	0.545557	FMR1/STAT3/ZMPSTE24	3
GO:0097396	GO:0097396:response to interleukin-17	3/1082	15/13742	0.2	2.54011	1.74468	0.108835	0.585184	0.545557	USP25/STAT3/NFKB1	3
GO:1902170	GO:1902170:cellular response to reactive nitrogen species	3/1082	15/13742	0.2	2.54011	1.74468	0.108835	0.585184	0.545557	ATP5F1A/PTPN1/AIFM1	3
GO:1903358	GO:1903358:regulation of Golgi organization	3/1082	15/13742	0.2	2.54011	1.74468	0.108835	0.585184	0.545557	STX5/AKAP9/USP6NL	3
GO:0060135	GO:0060135:maternal process involved in female pregnancy	6/1082	42/13742	0.142857	1.81436	1.54522	0.109108	0.58561	0.545954	PRDX3/CITED2/ADCY7/PRDM1/TMED2/GHRL	6
GO:0048278	GO:0048278:vesicle docking	7/1082	52/13742	0.134615	1.70969	1.49891	0.111675	0.594912	0.554627	STX12/BLOC1S6/YKT6/RALB/STX5/STX4/STXBP2	7
GO:0048659	GO:0048659:smooth muscle cell proliferation	14/1082	125/13742	0.112	1.42246	1.3871	0.114236	0.60249	0.561691	XRCC6/TNFAIP3/IRAK1/PHB1/HDAC1/GNAI2/AIF1/SOD2/XRCC5/RBM10/POLDIP2/GNA13/GPER1/TLR4	14
GO:0048208	GO:0048208:COPII vesicle coating	4/1082	24/13742	0.166667	2.11676	1.60076	0.115391	0.605062	0.56409	TFG/TRAPPC3/TMED2/TRAPPC5	4
GO:0071480	GO:0071480:cellular response to gamma radiation	4/1082	24/13742	0.166667	2.11676	1.60076	0.115391	0.605062	0.56409	XRCC6/ELK1/XRCC5/ZMPSTE24	4
GO:1903902	GO:1903902:positive regulation of viral life cycle	4/1082	24/13742	0.166667	2.11676	1.60076	0.115391	0.605062	0.56409	P4HB/VPS4A/FMR1/TRIM38	4
GO:0051851	GO:0051851:modulation by host of symbiont process	10/1082	83/13742	0.120482	1.53019	1.41633	0.116106	0.607809	0.56665	CFL1/ZDHHC20/CHD1/PHB1/HDAC1/FMR1/CARD9/ROCK2/SNW1/SAP30	10
GO:0031529	GO:0031529:ruffle organization	7/1082	53/13742	0.132075	1.67743	1.44452	0.12045	0.617806	0.575971	RCC2/PFN1/ARF6/AIF1/EPS8/P2RY12/RDX	7
GO:0034612	GO:0034612:response to tumor necrosis factor	21/1082	204/13742	0.102941	1.30741	1.29319	0.12443	0.617806	0.575971	EIF5A/GSTP1/TNFRSF14/SPPL2A/PYCARD/XIAP/TNFAIP3/BRCA1/TANK/NFE2L2/TMSB4X/LIMS1/PTK2B/CYLD/ASAH1/NKIRAS2/CHUK/RIPK1/HYAL2/GPER1/NFKB1	21
GO:0002634	GO:0002634:regulation of germinal center formation	2/1082	8/13742	0.25	3.17514	1.79903	0.126297	0.617806	0.575971	TNFAIP3/PKN1	2
GO:0002866	GO:0002866:positive regulation of acute inflammatory response to antige...	2/1082	8/13742	0.25	3.17514	1.79903	0.126297	0.617806	0.575971	HLA-E/PARK7	2
GO:0006521	GO:0006521:regulation of cellular amino acid metabolic process	2/1082	8/13742	0.25	3.17514	1.79903	0.126297	0.617806	0.575971	PARK7/BCKDK	2
GO:0010524	GO:0010524:positive regulation of calcium ion transport into cytosol	2/1082	8/13742	0.25	3.17514	1.79903	0.126297	0.617806	0.575971	BAX/P2RX4	2
GO:0033197	GO:0033197:response to vitamin E	2/1082	8/13742	0.25	3.17514	1.79903	0.126297	0.617806	0.575971	BECN1/SRSF2	2
GO:0034379	GO:0034379:very-low-density lipoprotein particle assembly	2/1082	8/13742	0.25	3.17514	1.79903	0.126297	0.617806	0.575971	MFSD2A/ACSL3	2
GO:0035810	GO:0035810:positive regulation of urine volume	2/1082	8/13742	0.25	3.17514	1.79903	0.126297	0.617806	0.575971	GNAI2/HYAL2	2
GO:0045136	GO:0045136:development of secondary sexual characteristics	2/1082	8/13742	0.25	3.17514	1.79903	0.126297	0.617806	0.575971	BAX/PHB2	2
GO:0045792	GO:0045792:negative regulation of cell size	2/1082	8/13742	0.25	3.17514	1.79903	0.126297	0.617806	0.575971	RHOA/RDX	2
GO:0048170	GO:0048170:positive regulation of long-term neuronal synaptic plasticit...	2/1082	8/13742	0.25	3.17514	1.79903	0.126297	0.617806	0.575971	FMR1/NPTN	2
GO:0071362	GO:0071362:cellular response to ether	2/1082	8/13742	0.25	3.17514	1.79903	0.126297	0.617806	0.575971	CDK4/GOLPH3	2
GO:1904627	GO:1904627:response to phorbol 13-acetate 12-myristate	2/1082	8/13742	0.25	3.17514	1.79903	0.126297	0.617806	0.575971	ADAM15/CDK4	2
GO:1904628	GO:1904628:cellular response to phorbol 13-acetate 12-myristate	2/1082	8/13742	0.25	3.17514	1.79903	0.126297	0.617806	0.575971	ADAM15/CDK4	2
GO:2000347	GO:2000347:positive regulation of hepatocyte proliferation	2/1082	8/13742	0.25	3.17514	1.79903	0.126297	0.617806	0.575971	TNFAIP3/RTN4	2
GO:0018231	GO:0018231:peptidyl-S-diacylglycerol-L-cysteine biosynthetic process fr...	3/1082	16/13742	0.1875	2.38135	1.61621	0.12648	0.617806	0.575971	ZDHHC20/ZDHHC12/ZDHHC7	3
GO:0071498	GO:0071498:cellular response to fluid shear stress	3/1082	16/13742	0.1875	2.38135	1.61621	0.12648	0.617806	0.575971	HDAC3/NFE2L2/PTK2B	3
GO:0001773	GO:0001773:myeloid dendritic cell activation	4/1082	25/13742	0.16	2.03209	1.50995	0.129285	0.621418	0.579338	LTBR/PYCARD/RELB/CLEC4D	4
GO:0001783	GO:0001783:B cell apoptotic process	4/1082	25/13742	0.16	2.03209	1.50995	0.129285	0.621418	0.579338	BAX/NOC2L/BCL10/PKN1	4
GO:0001911	GO:0001911:negative regulation of leukocyte mediated cytotoxicity	4/1082	25/13742	0.16	2.03209	1.50995	0.129285	0.621418	0.579338	HLA-F/SERPINB9/HLA-E/NCKAP1L	4
GO:1903599	GO:1903599:positive regulation of autophagy of mitochondrion	4/1082	25/13742	0.16	2.03209	1.50995	0.129285	0.621418	0.579338	VDAC1/CDC37/PARK7/UBE2A	4
GO:1904706	GO:1904706:negative regulation of vascular associated smooth muscle cel...	4/1082	25/13742	0.16	2.03209	1.50995	0.129285	0.621418	0.579338	SOD2/RBM10/GNA13/GPER1	4
GO:0006687	GO:0006687:glycosphingolipid metabolic process	7/1082	54/13742	0.12963	1.64637	1.39127	0.129568	0.621418	0.579338	FUT4/M6PR/BAX/NEU1/GLB1/TM9SF2/CREM	7
GO:0098732	GO:0098732:macromolecule deacylation	7/1082	54/13742	0.12963	1.64637	1.39127	0.129568	0.621418	0.579338	LYPLA2/DESI1/BRMS1/SIRT2/HDAC1/HDAC3/TADA3	7
GO:0009408	GO:0009408:response to heat	10/1082	85/13742	0.117647	1.49418	1.33606	0.130243	0.621835	0.579726	DNAJC7/IRAK1/HSP90AA1/EIF2B1/DAXX/EIF2B2/RBBP7/DNAJA2/CLPB/VCP	10
GO:0034446	GO:0034446:substrate adhesion-dependent cell spreading	10/1082	85/13742	0.117647	1.49418	1.33606	0.130243	0.621835	0.579726	WASHC2C/P4HB/RCC2/C1QBP/AP1AR/RHOA/FERMT3/RAB1A/LIMS1/S100A10	10
GO:0021700	GO:0021700:developmental maturation	25/1082	251/13742	0.0996016	1.265	1.23868	0.132497	0.630701	0.587992	BLOC1S6/PFN1/ZDHHC20/RB1/ATP6V0D1/CLEC7A/SIRT2/ATP6V1B2/CD63/TUT7/RHOA/ARCN1/ATP6AP2/CBFB/ATP6V1F/SNAPIN/ATP6V1E1/ATP6V1H/EBP/PTK2B/RAB32/H3-3A/YWHAZ/YTHDF2/SLC24A4	25
GO:1902903	GO:1902903:regulation of supramolecular fiber organization	33/1082	343/13742	0.0962099	1.22192	1.21678	0.133413	0.634112	0.591173	ACTG1/WASHC2C/CAPG/PFN1/MTPN/PYCARD/RB1/COTL1/GPR65/ARFIP1/AP1AR/RHOA/PARK7/HAUS7/ARF6/ARPC5/NCKAP1L/PFDN6/EPS8/ARF1/ARL2/TMSB4X/C9orf72/ROCK2/WDR1/PTK2B/RDX/PSRC1/PAK1/S100A10/CYRIB/AKAP9/HAUS8	33
GO:0032418	GO:0032418:lysosome localization	9/1082	75/13742	0.12	1.52407	1.33041	0.133822	0.635578	0.592538	ARL8B/KIF5B/FGR/CD300A/SNAPIN/MILR1/VAMP8/LAMTOR1/STXBP2	9
GO:0001906	GO:0001906:cell killing	19/1082	184/13742	0.103261	1.31147	1.24347	0.135574	0.642457	0.598952	HLA-F/SERPINB9/CTSH/CTSC/ARL8B/CD1D/CLEC7A/HLA-E/KIF5B/PTPN6/TUBB4B/HMGN2/NCKAP1L/CEBPG/VAV1/CD59/CYRIB/STXBP2/LAMP1	19
GO:0070664	GO:0070664:negative regulation of leukocyte proliferation	10/1082	86/13742	0.116279	1.47681	1.29669	0.137642	0.648871	0.604932	GSTP1/TNFRSF14/TNFAIP3/HLA-E/PTPN6/LILRB2/CD300A/CEBPB/PKN1/LST1	10
GO:0051345	GO:0051345:positive regulation of hydrolase activity	28/1082	287/13742	0.097561	1.23908	1.19659	0.139541	0.654079	0.609787	PSENEN/CTSH/APH1A/RCC2/CALM3/PYCARD/CLEC7A/CREB3/GPR65/RAB3GAP1/TANK/RHOA/TBC1D30/ADAP1/RANGAP1/AIFM1/NR1H2/STAT3/CARD9/ARL6IP5/BCL10/LIMS1/SIPA1L1/S100A10/DIABLO/GPER1/USP6NL/VCP	28
GO:0001738	GO:0001738:morphogenesis of a polarized epithelium	6/1082	45/13742	0.133333	1.69341	1.36203	0.139571	0.654079	0.609787	RAB10/ACTG1/ACTB/RHOA/WDR1/ZDHHC7	6
GO:0090303	GO:0090303:positive regulation of wound healing	6/1082	45/13742	0.133333	1.69341	1.36203	0.139571	0.654079	0.609787	ACTG1/USF1/CLEC7A/EMILIN2/NFE2L2/HPSE	6
GO:1905710	GO:1905710:positive regulation of membrane permeability	6/1082	45/13742	0.133333	1.69341	1.36203	0.139571	0.654079	0.609787	ACAA2/VDAC2/SLC35F6/BAX/CHCHD10/BID	6
GO:0141188	GO:0141188:nucleic acid catabolic process	31/1082	322/13742	0.0962733	1.22272	1.18229	0.141253	0.6605	0.615773	LSM4/CAPRIN1/HNRNPAB/ISG20/EXOSC5/BAX/ETF1/TUT7/EIF4A3/AIFM1/PNPT1/FMR1/ZC3HAV1/PYM1/SMG8/LSM2/DDX49/MLH1/NUDT16/SERBP1/SSB/ROCK2/RNASEL/POLR2G/YTHDF2/RBM10/DNASE2/RBM7/SLFN12/GRSF1/MRTO4	31
GO:0016226	GO:0016226:iron-sulfur cluster assembly	4/1082	26/13742	0.153846	1.95393	1.4233	0.143834	0.662805	0.617922	NUBP1/HSPA9/CIAO2B/NDUFAB1	4
GO:0036037	GO:0036037:CD8-positive, alpha-beta T cell activation	4/1082	26/13742	0.153846	1.95393	1.4233	0.143834	0.662805	0.617922	HLA-E/NCKAP1L/CBFB/CLEC4A	4
GO:0032253	GO:0032253:dense core granule localization	3/1082	17/13742	0.176471	2.24127	1.49707	0.145061	0.662805	0.617922	KIF1C/KIF5B/STXBP2	3
GO:0042755	GO:0042755:eating behavior	3/1082	17/13742	0.176471	2.24127	1.49707	0.145061	0.662805	0.617922	STAT3/SLC24A4/GHRL	3
GO:0048545	GO:0048545:response to steroid hormone	25/1082	254/13742	0.0984252	1.25005	1.17594	0.14538	0.662805	0.617922	ATP5F1A/UBE2L3/GOT1/SRD5A1/ESRRA/PHB1/BRCA1/HDAC1/RHOA/PARK7/GLB1/AIFM1/RAN/RNF6/DAXX/CARD9/PTGES3/DDX54/PAK1/PHB2/RBBP7/TADA3/PKN1/GPER1/ZDHHC7	25
GO:0046677	GO:0046677:response to antibiotic	5/1082	36/13742	0.138889	1.76397	1.34176	0.149704	0.672183	0.626665	SRD5A1/SKIL/HSP90AA1/HYAL2/HPSE	5
GO:0070670	GO:0070670:response to interleukin-4	5/1082	36/13742	0.138889	1.76397	1.34176	0.149704	0.672183	0.626665	STAT5A/KEAP1/CD300LF/CDK4/HSPA5	5
GO:0048010	GO:0048010:vascular endothelial growth factor receptor signaling pathwa...	6/1082	46/13742	0.130435	1.65659	1.30402	0.150519	0.672183	0.626665	SLC31A1/MAPKAPK3/PTPN1/HHEX/PTK2B/VAV1	6
GO:0014816	GO:0014816:skeletal muscle satellite cell differentiation	2/1082	9/13742	0.222222	2.82235	1.59873	0.154232	0.672183	0.626665	SIRT2/MCUB	2
GO:0030200	GO:0030200:heparan sulfate proteoglycan catabolic process	2/1082	9/13742	0.222222	2.82235	1.59873	0.154232	0.672183	0.626665	GLB1/HPSE	2
GO:0030948	GO:0030948:negative regulation of vascular endothelial growth factor re...	2/1082	9/13742	0.222222	2.82235	1.59873	0.154232	0.672183	0.626665	PTPN1/HHEX	2
GO:0060456	GO:0060456:positive regulation of digestive system process	2/1082	9/13742	0.222222	2.82235	1.59873	0.154232	0.672183	0.626665	NR1H2/GHRL	2
GO:0070669	GO:0070669:response to interleukin-2	2/1082	9/13742	0.222222	2.82235	1.59873	0.154232	0.672183	0.626665	STAT5A/STAT3	2
GO:0090331	GO:0090331:negative regulation of platelet aggregation	2/1082	9/13742	0.222222	2.82235	1.59873	0.154232	0.672183	0.626665	SH2B3/TMX1	2
GO:1901329	GO:1901329:regulation of odontoblast differentiation	2/1082	9/13742	0.222222	2.82235	1.59873	0.154232	0.672183	0.626665	CEBPB/IPO7	2
GO:1903332	GO:1903332:regulation of protein folding	2/1082	9/13742	0.222222	2.82235	1.59873	0.154232	0.672183	0.626665	HSPA5/PDCL3	2
GO:0043542	GO:0043542:endothelial cell migration	19/1082	188/13742	0.101064	1.28357	1.14448	0.156329	0.67853	0.632582	AAMP/CSNK2B/STAT5A/ATP5F1B/ATP5F1A/MIA3/P2RX4/SP100/RIN2/RHOA/NFE2L2/SASH1/PRCP/TMSB4X/ROCK2/PTK2B/LGALS8/RAB13/ZEB2	19
GO:0030262	GO:0030262:apoptotic nuclear changes	4/1082	27/13742	0.148148	1.88156	1.34043	0.158987	0.68399	0.637672	BAX/AIFM1/DNASE2/GPER1	4
GO:0031342	GO:0031342:negative regulation of cell killing	4/1082	27/13742	0.148148	1.88156	1.34043	0.158987	0.68399	0.637672	HLA-F/SERPINB9/HLA-E/NCKAP1L	4
GO:0099563	GO:0099563:modification of synaptic structure	5/1082	37/13742	0.135135	1.71629	1.27543	0.162626	0.690308	0.643563	PFN1/KIF5B/RHOA/CHMP2B/GRIPAP1	5
GO:0141085	GO:0141085:regulation of inflammasome-mediated signaling pathway	5/1082	37/13742	0.135135	1.71629	1.27543	0.162626	0.690308	0.643563	ZDHHC12/SIRT2/PPP2CA/CSNK1A1/TLR4	5
GO:0006337	GO:0006337:nucleosome disassembly	3/1082	18/13742	0.166667	2.11676	1.38599	0.164463	0.690308	0.643563	SET/SMARCD2/SUPT16H	3
GO:0035902	GO:0035902:response to immobilization stress	3/1082	18/13742	0.166667	2.11676	1.38599	0.164463	0.690308	0.643563	GLTP/SOD2/PTK2B	3
GO:0097284	GO:0097284:hepatocyte apoptotic process	3/1082	18/13742	0.166667	2.11676	1.38599	0.164463	0.690308	0.643563	RB1/ARF6/BID	3
GO:0043627	GO:0043627:response to estrogen	6/1082	48/13742	0.125	1.58757	1.19212	0.173507	0.690308	0.643563	SERPINB9/ARPC1B/CITED2/SRD5A1/HSP90AA1/GHRL	6
GO:0042398	GO:0042398:cellular modified amino acid biosynthetic process	5/1082	38/13742	0.131579	1.67113	1.21109	0.175976	0.690308	0.643563	PARK7/NFE2L2/PTDSS1/GSS/PLOD3	5
GO:0045454	GO:0045454:cell redox homeostasis	5/1082	38/13742	0.131579	1.67113	1.21109	0.175976	0.690308	0.643563	PRDX3/ERP44/TXN2/GSR/NFE2L2	5
GO:2001057	GO:2001057:reactive nitrogen species metabolic process	9/1082	80/13742	0.1125	1.42881	1.1245	0.176458	0.690308	0.643563	CYB5B/CLEC7A/P2RX4/HSP90AA1/SOD2/ROCK2/DYNLL1/PTK2B/TLR4	9
GO:0035592	GO:0035592:establishment of protein localization to extracellular regio...	27/1082	284/13742	0.0950704	1.20745	1.03272	0.176996	0.690308	0.643563	CD33/M6PR/BLOC1S6/GLUD1/PPID/MIA3/ERP29/CANX/ARFIP1/PTPN11/COPG1/PARK7/ARF6/PFKL/NR1H2/AP1B1/DYNLL1/JAGN1/STX4/DNM1L/GOLPH3/ENSA/TMED2/GPER1/GHRL/TLR4/COPG2	27
GO:0003084	GO:0003084:positive regulation of systemic arterial blood pressure	2/1082	10/13742	0.2	2.54011	1.42427	0.183187	0.690308	0.643563	PTPN1/RHOA	2
GO:0006067	GO:0006067:ethanol metabolic process	2/1082	10/13742	0.2	2.54011	1.42427	0.183187	0.690308	0.643563	ACSS2/ALDH3B1	2
GO:0006068	GO:0006068:ethanol catabolic process	2/1082	10/13742	0.2	2.54011	1.42427	0.183187	0.690308	0.643563	ACSS2/ALDH3B1	2
GO:0030157	GO:0030157:pancreatic juice secretion	2/1082	10/13742	0.2	2.54011	1.42427	0.183187	0.690308	0.643563	NR1H2/COPA	2
GO:0036446	GO:0036446:myofibroblast differentiation	2/1082	10/13742	0.2	2.54011	1.42427	0.183187	0.690308	0.643563	RB1/ZEB2	2
GO:0043320	GO:0043320:natural killer cell degranulation	2/1082	10/13742	0.2	2.54011	1.42427	0.183187	0.690308	0.643563	HLA-F/LAMP1	2
GO:0044351	GO:0044351:macropinocytosis	2/1082	10/13742	0.2	2.54011	1.42427	0.183187	0.690308	0.643563	MAPKAPK3/PYCARD	2
GO:0046185	GO:0046185:aldehyde catabolic process	2/1082	10/13742	0.2	2.54011	1.42427	0.183187	0.690308	0.643563	PARK7/ALDH3B1	2
GO:0051292	GO:0051292:nuclear pore complex assembly	2/1082	10/13742	0.2	2.54011	1.42427	0.183187	0.690308	0.643563	RTN4/NUP205	2
GO:0051409	GO:0051409:response to nitrosative stress	2/1082	10/13742	0.2	2.54011	1.42427	0.183187	0.690308	0.643563	DUSP6/PARK7	2
GO:0060019	GO:0060019:radial glial cell differentiation	2/1082	10/13742	0.2	2.54011	1.42427	0.183187	0.690308	0.643563	RHOA/STAT3	2
GO:0070986	GO:0070986:left/right axis specification	2/1082	10/13742	0.2	2.54011	1.42427	0.183187	0.690308	0.643563	CITED2/ARL13B	2
GO:0098974	GO:0098974:postsynaptic actin cytoskeleton organization	2/1082	10/13742	0.2	2.54011	1.42427	0.183187	0.690308	0.643563	ACTG1/ACTB	2
GO:1903867	GO:1903867:extraembryonic membrane development	2/1082	10/13742	0.2	2.54011	1.42427	0.183187	0.690308	0.643563	TMED2/TAF10	2
GO:1990700	GO:1990700:nucleolar chromatin organization	2/1082	10/13742	0.2	2.54011	1.42427	0.183187	0.690308	0.643563	SIRT2/SMARCA5	2
GO:0010884	GO:0010884:positive regulation of lipid storage	3/1082	19/13742	0.157895	2.00535	1.28196	0.184575	0.690308	0.643563	NR1H2/PLIN3/NFKB1	3
GO:0010968	GO:0010968:regulation of microtubule nucleation	3/1082	19/13742	0.157895	2.00535	1.28196	0.184575	0.690308	0.643563	HAUS7/PAK1/HAUS8	3
GO:0055070	GO:0055070:copper ion homeostasis	3/1082	19/13742	0.157895	2.00535	1.28196	0.184575	0.690308	0.643563	SLC31A1/XIAP/ARF1	3
GO:0140719	GO:0140719:constitutive heterochromatin formation	6/1082	49/13742	0.122449	1.55517	1.1381	0.185511	0.690308	0.643563	MBD2/SIRT2/HDAC1/H3-3A/SMARCA5/SETDB1	6
GO:0170038	GO:0170038:proteinogenic amino acid biosynthetic process	6/1082	49/13742	0.122449	1.55517	1.1381	0.185511	0.690308	0.643563	GOT1/GLUD1/SEPHS2/BCAT1/SHMT2/PLOD3	6
GO:0050921	GO:0050921:positive regulation of chemotaxis	12/1082	114/13742	0.105263	1.3369	1.05595	0.185636	0.690308	0.643563	CMKLR1/CREB3/C1QBP/P2RX4/AIF1/NCKAP1L/P2RY12/TMSB4X/PTK2B/STX4/DNM1L/PLA2G7	12
GO:0042113	GO:0042113:B cell activation	24/1082	251/13742	0.0956175	1.2144	1.00216	0.186255	0.690308	0.643563	MAD2L2/TXLNA/MSH6/SASH3/BAX/TNFAIP3/PHB1/PTPN6/CD300A/NCKAP1L/THEMIS2/AKIRIN2/MLH1/SLC39A7/HHEX/PTK2B/CEBPG/CYLD/PHB2/PRLR/PKN1/IRF8/TNIP2/TLR4	24
GO:0070741	GO:0070741:response to interleukin-6	4/1082	29/13742	0.137931	1.7518	1.18479	0.190905	0.690308	0.643563	PHB1/STAT3/RIPK1/NFKB1	4
GO:0090132	GO:0090132:epithelium migration	9/1082	82/13742	0.109756	1.39396	1.04603	0.19506	0.690308	0.643563	CTSH/PFN1/RTN4/PTPN11/ARF6/SASH1/GLIPR2/PKN1/ZEB2	9
GO:0071692	GO:0071692:protein localization to extracellular region	27/1082	288/13742	0.09375	1.19068	0.956037	0.196393	0.690308	0.643563	CD33/M6PR/BLOC1S6/GLUD1/PPID/MIA3/ERP29/CANX/ARFIP1/PTPN11/COPG1/PARK7/ARF6/PFKL/NR1H2/AP1B1/DYNLL1/JAGN1/STX4/DNM1L/GOLPH3/ENSA/TMED2/GPER1/GHRL/TLR4/COPG2	27
GO:0019217	GO:0019217:regulation of fatty acid metabolic process	8/1082	72/13742	0.111111	1.41117	1.02262	0.20413	0.690308	0.643563	EIF6/MFSD2A/SIRT2/BRCA1/BCKDK/NR1H2/PANK2/MTLN	8
GO:1990266	GO:1990266:neutrophil migration	10/1082	94/13742	0.106383	1.35112	0.998607	0.204212	0.690308	0.643563	FUT4/PDE4B/C1QBP/RTN4/SRP54/NCKAP1L/WDR1/VAV1/JAGN1/DNM1L	10
GO:0032970	GO:0032970:regulation of actin filament-based process	30/1082	325/13742	0.0923077	1.17236	0.919292	0.204721	0.690308	0.643563	ACTG1/WASHC2C/PDE4B/CAPG/PFN1/MTPN/PYCARD/COTL1/GPR65/ARFIP1/AP1AR/RHOA/ARF6/ARPC5/NCKAP1L/EPS8/ABRACL/ARF1/TMSB4X/C9orf72/ROCK2/WDR1/PTK2B/RHOQ/RDX/PAK1/S100A10/CYRIB/AKAP9/ZEB2	30
GO:0008090	GO:0008090:retrograde axonal transport	3/1082	20/13742	0.15	1.90508	1.18413	0.205285	0.690308	0.643563	KIF1C/KIF5B/SNAPIN	3
GO:0071359	GO:0071359:cellular response to dsRNA	3/1082	20/13742	0.15	1.90508	1.18413	0.205285	0.690308	0.643563	PQBP1/RALB/NFKB1	3
GO:0035264	GO:0035264:multicellular organism growth	13/1082	128/13742	0.101562	1.2899	0.963311	0.207248	0.690308	0.643563	STAT5A/MFSD2A/BLOC1S6/PTPN11/HDAC3/AFG3L2/STAT3/SLC25A25/H3-3A/TMED2/TAF10/ZMPSTE24/GHRL	13
GO:0032941	GO:0032941:secretion by tissue	4/1082	30/13742	0.133333	1.69341	1.11149	0.207564	0.690308	0.643563	CYBA/NR1H2/VAMP8/COPA	4
GO:0035456	GO:0035456:response to interferon-beta	4/1082	30/13742	0.133333	1.69341	1.11149	0.207564	0.690308	0.643563	SHFL/CAPN2/NDUFA13/PNPT1	4
GO:0046326	GO:0046326:positive regulation of D-glucose import	4/1082	30/13742	0.133333	1.69341	1.11149	0.207564	0.690308	0.643563	PTPN11/NFE2L2/RNASEL/RHOQ	4
GO:1904861	GO:1904861:excitatory synapse assembly	4/1082	30/13742	0.133333	1.69341	1.11149	0.207564	0.690308	0.643563	ZDHHC12/SRGAP2C/NPTN/PTK2B	4
GO:0051347	GO:0051347:positive regulation of transferase activity	23/1082	244/13742	0.0942623	1.19718	0.908524	0.211454	0.690308	0.643563	DIPK2A/UBE2L3/CALM3/XRCC6/PTPN1/LILRA5/ERP29/PIH1D1/LMO4/RHOA/HSP90AA1/RALB/SASH1/PPP2CA/XRCC5/RFC2/PTK2B/PSRC1/PAK1/ZNF622/PRLR/ZFP91/TLR4	23
GO:0002924	GO:0002924:negative regulation of humoral immune response mediated by c...	2/1082	11/13742	0.181818	2.30919	1.26986	0.212829	0.690308	0.643563	PTPN6/CD46	2
GO:0042753	GO:0042753:positive regulation of circadian rhythm	2/1082	11/13742	0.181818	2.30919	1.26986	0.212829	0.690308	0.643563	KAT5/GHRL	2
GO:0048368	GO:0048368:lateral mesoderm development	2/1082	11/13742	0.181818	2.30919	1.26986	0.212829	0.690308	0.643563	CITED2/TAF10	2
GO:0048791	GO:0048791:calcium ion-regulated exocytosis of neurotransmitter	2/1082	11/13742	0.181818	2.30919	1.26986	0.212829	0.690308	0.643563	RAB3GAP1/STXBP2	2
GO:0070673	GO:0070673:response to interleukin-18	2/1082	11/13742	0.181818	2.30919	1.26986	0.212829	0.690308	0.643563	TICAM2/CYLD	2
GO:0140052	GO:0140052:cellular response to oxidised low-density lipoprotein partic...	2/1082	11/13742	0.181818	2.30919	1.26986	0.212829	0.690308	0.643563	MIA3/TLR4	2
GO:2000197	GO:2000197:regulation of ribonucleoprotein complex localization	2/1082	11/13742	0.181818	2.30919	1.26986	0.212829	0.690308	0.643563	RBM10/IWS1	2
GO:2001212	GO:2001212:regulation of vasculogenesis	2/1082	11/13742	0.181818	2.30919	1.26986	0.212829	0.690308	0.643563	RIN2/RTN4	2
GO:0010657	GO:0010657:muscle cell apoptotic process	8/1082	73/13742	0.109589	1.39184	0.981317	0.214675	0.690308	0.643563	DIPK2A/PTPN1/CAPN2/HSP90AA1/SOD2/NFE2L2/PTK2B/RBM10	8
GO:0001798	GO:0001798:positive regulation of type IIa hypersensitivity	1/1082	3/13742	0.333333	4.23352	1.63744	0.218114	0.690308	0.643563	HLA-E	1
GO:0002277	GO:0002277:myeloid dendritic cell activation involved in immune respons...	1/1082	3/13742	0.333333	4.23352	1.63744	0.218114	0.690308	0.643563	PYCARD	1
GO:0002316	GO:0002316:follicular B cell differentiation	1/1082	3/13742	0.333333	4.23352	1.63744	0.218114	0.690308	0.643563	IRF8	1
GO:0002353	GO:0002353:plasma kallikrein-kinin cascade	1/1082	3/13742	0.333333	4.23352	1.63744	0.218114	0.690308	0.643563	PRCP	1
GO:0002519	GO:0002519:natural killer cell tolerance induction	1/1082	3/13742	0.333333	4.23352	1.63744	0.218114	0.690308	0.643563	HLA-E	1
GO:0006231	GO:0006231:dTMP biosynthetic process	1/1082	3/13742	0.333333	4.23352	1.63744	0.218114	0.690308	0.643563	DUT	1
GO:0007060	GO:0007060:male meiosis chromosome segregation	1/1082	3/13742	0.333333	4.23352	1.63744	0.218114	0.690308	0.643563	MLH1	1
GO:0007284	GO:0007284:spermatogonial cell division	1/1082	3/13742	0.333333	4.23352	1.63744	0.218114	0.690308	0.643563	YTHDF2	1
GO:0010956	GO:0010956:negative regulation of calcidiol 1-monooxygenase activity	1/1082	3/13742	0.333333	4.23352	1.63744	0.218114	0.690308	0.643563	NFKB1	1
GO:0019740	GO:0019740:nitrogen utilization	1/1082	3/13742	0.333333	4.23352	1.63744	0.218114	0.690308	0.643563	BAX	1
GO:0021682	GO:0021682:nerve maturation	1/1082	3/13742	0.333333	4.23352	1.63744	0.218114	0.690308	0.643563	SLC24A4	1
GO:0031120	GO:0031120:snRNA pseudouridine synthesis	1/1082	3/13742	0.333333	4.23352	1.63744	0.218114	0.690308	0.643563	NHP2	1
GO:0032962	GO:0032962:positive regulation of inositol trisphosphate biosynthetic p...	1/1082	3/13742	0.333333	4.23352	1.63744	0.218114	0.690308	0.643563	GPER1	1
GO:0035482	GO:0035482:gastric motility	1/1082	3/13742	0.333333	4.23352	1.63744	0.218114	0.690308	0.643563	GHRL	1
GO:0035494	GO:0035494:SNARE complex disassembly	1/1082	3/13742	0.333333	4.23352	1.63744	0.218114	0.690308	0.643563	NSF	1
GO:0035963	GO:0035963:cellular response to interleukin-13	1/1082	3/13742	0.333333	4.23352	1.63744	0.218114	0.690308	0.643563	CD300LF	1
GO:0040010	GO:0040010:positive regulation of growth rate	1/1082	3/13742	0.333333	4.23352	1.63744	0.218114	0.690308	0.643563	GHRL	1
GO:0042138	GO:0042138:meiotic DNA double-strand break formation	1/1082	3/13742	0.333333	4.23352	1.63744	0.218114	0.690308	0.643563	HORMAD1	1
GO:0043318	GO:0043318:negative regulation of cytotoxic T cell degranulation	1/1082	3/13742	0.333333	4.23352	1.63744	0.218114	0.690308	0.643563	NCKAP1L	1
GO:0043366	GO:0043366:beta selection	1/1082	3/13742	0.333333	4.23352	1.63744	0.218114	0.690308	0.643563	RHOA	1
GO:0044565	GO:0044565:dendritic cell proliferation	1/1082	3/13742	0.333333	4.23352	1.63744	0.218114	0.690308	0.643563	TBK1	1
GO:0044878	GO:0044878:mitotic cytokinesis checkpoint signaling	1/1082	3/13742	0.333333	4.23352	1.63744	0.218114	0.690308	0.643563	VPS4A	1
GO:0045200	GO:0045200:establishment of neuroblast polarity	1/1082	3/13742	0.333333	4.23352	1.63744	0.218114	0.690308	0.643563	RAB10	1
GO:0048022	GO:0048022:negative regulation of melanin biosynthetic process	1/1082	3/13742	0.333333	4.23352	1.63744	0.218114	0.690308	0.643563	MFSD12	1
GO:0048371	GO:0048371:lateral mesodermal cell differentiation	1/1082	3/13742	0.333333	4.23352	1.63744	0.218114	0.690308	0.643563	TAF10	1
GO:0048597	GO:0048597:post-embryonic camera-type eye morphogenesis	1/1082	3/13742	0.333333	4.23352	1.63744	0.218114	0.690308	0.643563	BAX	1
GO:0050975	GO:0050975:sensory perception of touch	1/1082	3/13742	0.333333	4.23352	1.63744	0.218114	0.690308	0.643563	P2RX4	1
GO:0051134	GO:0051134:negative regulation of NK T cell activation	1/1082	3/13742	0.333333	4.23352	1.63744	0.218114	0.690308	0.643563	CD300A	1
GO:0051771	GO:0051771:negative regulation of nitric-oxide synthase biosynthetic pr...	1/1082	3/13742	0.333333	4.23352	1.63744	0.218114	0.690308	0.643563	GSTP1	1
GO:0060244	GO:0060244:negative regulation of cell proliferation involved in contac...	1/1082	3/13742	0.333333	4.23352	1.63744	0.218114	0.690308	0.643563	PAK1	1
GO:0060971	GO:0060971:embryonic heart tube left/right pattern formation	1/1082	3/13742	0.333333	4.23352	1.63744	0.218114	0.690308	0.643563	CITED2	1
GO:0061198	GO:0061198:fungiform papilla formation	1/1082	3/13742	0.333333	4.23352	1.63744	0.218114	0.690308	0.643563	HDAC1	1
GO:0061691	GO:0061691:detoxification of hydrogen peroxide	1/1082	3/13742	0.333333	4.23352	1.63744	0.218114	0.690308	0.643563	PARK7	1
GO:0070474	GO:0070474:positive regulation of uterine smooth muscle contraction	1/1082	3/13742	0.333333	4.23352	1.63744	0.218114	0.690308	0.643563	GPER1	1
GO:0071672	GO:0071672:negative regulation of smooth muscle cell chemotaxis	1/1082	3/13742	0.333333	4.23352	1.63744	0.218114	0.690308	0.643563	AIF1	1
GO:0072752	GO:0072752:cellular response to rapamycin	1/1082	3/13742	0.333333	4.23352	1.63744	0.218114	0.690308	0.643563	GOLPH3	1
GO:0075342	GO:0075342:symbiont-mediated disruption of host cell PML body	1/1082	3/13742	0.333333	4.23352	1.63744	0.218114	0.690308	0.643563	CSNK2B	1
GO:0090650	GO:0090650:cellular response to oxygen-glucose deprivation	1/1082	3/13742	0.333333	4.23352	1.63744	0.218114	0.690308	0.643563	BECN1	1
GO:0098508	GO:0098508:endothelial to hematopoietic transition	1/1082	3/13742	0.333333	4.23352	1.63744	0.218114	0.690308	0.643563	YTHDF2	1
GO:0098795	GO:0098795:global gene silencing by mRNA cleavage	1/1082	3/13742	0.333333	4.23352	1.63744	0.218114	0.690308	0.643563	CLP1	1
GO:0099093	GO:0099093:calcium export from the mitochondrion	1/1082	3/13742	0.333333	4.23352	1.63744	0.218114	0.690308	0.643563	GHITM	1
GO:0120078	GO:0120078:cell adhesion involved in sprouting angiogenesis	1/1082	3/13742	0.333333	4.23352	1.63744	0.218114	0.690308	0.643563	RTN4	1
GO:0140249	GO:0140249:protein catabolic process at postsynapse	1/1082	3/13742	0.333333	4.23352	1.63744	0.218114	0.690308	0.643563	CAPN2	1
GO:0141014	GO:0141014:ribosome hibernation	1/1082	3/13742	0.333333	4.23352	1.63744	0.218114	0.690308	0.643563	SERBP1	1
GO:0141067	GO:0141067:intracellular nitrogen homeostasis	1/1082	3/13742	0.333333	4.23352	1.63744	0.218114	0.690308	0.643563	BAX	1
GO:0141164	GO:0141164:mitochondrial protein quality control	1/1082	3/13742	0.333333	4.23352	1.63744	0.218114	0.690308	0.643563	AFG3L2	1
GO:0150106	GO:0150106:regulation of protein localization to cell-cell junction	1/1082	3/13742	0.333333	4.23352	1.63744	0.218114	0.690308	0.643563	ZDHHC7	1
GO:0170037	GO:0170037:export from the mitochondrion	1/1082	3/13742	0.333333	4.23352	1.63744	0.218114	0.690308	0.643563	GHITM	1
GO:0180025	GO:0180025:cytosolic small ribosomal subunit assembly	1/1082	3/13742	0.333333	4.23352	1.63744	0.218114	0.690308	0.643563	XRCC5	1
GO:1900063	GO:1900063:regulation of peroxisome organization	1/1082	3/13742	0.333333	4.23352	1.63744	0.218114	0.690308	0.643563	DNM1L	1
GO:1900127	GO:1900127:positive regulation of hyaluronan biosynthetic process	1/1082	3/13742	0.333333	4.23352	1.63744	0.218114	0.690308	0.643563	NFKB1	1
GO:1900377	GO:1900377:negative regulation of secondary metabolite biosynthetic pro...	1/1082	3/13742	0.333333	4.23352	1.63744	0.218114	0.690308	0.643563	MFSD12	1
GO:1901897	GO:1901897:regulation of relaxation of cardiac muscle	1/1082	3/13742	0.333333	4.23352	1.63744	0.218114	0.690308	0.643563	PDE4B	1
GO:1902024	GO:1902024:L-histidine transport	1/1082	3/13742	0.333333	4.23352	1.63744	0.218114	0.690308	0.643563	SLC3A2	1
GO:1902263	GO:1902263:apoptotic process involved in embryonic digit morphogenesis	1/1082	3/13742	0.333333	4.23352	1.63744	0.218114	0.690308	0.643563	BAX	1
GO:1902396	GO:1902396:protein localization to bicellular tight junction	1/1082	3/13742	0.333333	4.23352	1.63744	0.218114	0.690308	0.643563	ACTG1	1
GO:1902725	GO:1902725:negative regulation of satellite cell differentiation	1/1082	3/13742	0.333333	4.23352	1.63744	0.218114	0.690308	0.643563	SIRT2	1
GO:1902869	GO:1902869:regulation of amacrine cell differentiation	1/1082	3/13742	0.333333	4.23352	1.63744	0.218114	0.690308	0.643563	TGIF2	1
GO:1903012	GO:1903012:positive regulation of bone development	1/1082	3/13742	0.333333	4.23352	1.63744	0.218114	0.690308	0.643563	GHRL	1
GO:1903116	GO:1903116:positive regulation of actin filament-based movement	1/1082	3/13742	0.333333	4.23352	1.63744	0.218114	0.690308	0.643563	ZEB2	1
GO:1903179	GO:1903179:regulation of dopamine biosynthetic process	1/1082	3/13742	0.333333	4.23352	1.63744	0.218114	0.690308	0.643563	PARK7	1
GO:1903392	GO:1903392:negative regulation of adherens junction organization	1/1082	3/13742	0.333333	4.23352	1.63744	0.218114	0.690308	0.643563	RDX	1
GO:1903463	GO:1903463:regulation of mitotic cell cycle DNA replication	1/1082	3/13742	0.333333	4.23352	1.63744	0.218114	0.690308	0.643563	ZMPSTE24	1
GO:1903595	GO:1903595:positive regulation of histamine secretion by mast cell	1/1082	3/13742	0.333333	4.23352	1.63744	0.218114	0.690308	0.643563	VAMP8	1
GO:1903842	GO:1903842:response to arsenite ion	1/1082	3/13742	0.333333	4.23352	1.63744	0.218114	0.690308	0.643563	VCP	1
GO:1903843	GO:1903843:cellular response to arsenite ion	1/1082	3/13742	0.333333	4.23352	1.63744	0.218114	0.690308	0.643563	VCP	1
GO:1904273	GO:1904273:L-alanine import across plasma membrane	1/1082	3/13742	0.333333	4.23352	1.63744	0.218114	0.690308	0.643563	SLC3A2	1
GO:1904528	GO:1904528:positive regulation of microtubule binding	1/1082	3/13742	0.333333	4.23352	1.63744	0.218114	0.690308	0.643563	PPP2CA	1
GO:1990036	GO:1990036:calcium ion import into sarcoplasmic reticulum	1/1082	3/13742	0.333333	4.23352	1.63744	0.218114	0.690308	0.643563	ZMPSTE24	1
GO:1990654	GO:1990654:sebum secreting cell proliferation	1/1082	3/13742	0.333333	4.23352	1.63744	0.218114	0.690308	0.643563	PRDM1	1
GO:1990764	GO:1990764:myofibroblast contraction	1/1082	3/13742	0.333333	4.23352	1.63744	0.218114	0.690308	0.643563	ZEB2	1
GO:1990770	GO:1990770:small intestine smooth muscle contraction	1/1082	3/13742	0.333333	4.23352	1.63744	0.218114	0.690308	0.643563	GHRL	1
GO:2000020	GO:2000020:positive regulation of male gonad development	1/1082	3/13742	0.333333	4.23352	1.63744	0.218114	0.690308	0.643563	CITED2	1
GO:0007159	GO:0007159:leukocyte cell-cell adhesion	34/1082	376/13742	0.0904255	1.14845	0.853281	0.221401	0.69945	0.652085	FUT4/STAT5A/YWHAG/TNFRSF14/CD1D/PYCARD/SASH3/MIA3/HLA-E/IRAK1/NLRP3/SMARCD2/ACTB/PTPN11/RHOA/PTPN6/LILRB2/CD300A/AIF1/NCKAP1L/KAT5/FERMT3/BRD7/CBFB/CEBPB/BCL10/VAV1/MAP3K8/CYLD/GOLPH3/CYRIB/SART1/CD46/EFNB1	34
GO:0097006	GO:0097006:regulation of plasma lipoprotein particle levels	6/1082	52/13742	0.115385	1.46545	0.983055	0.223321	0.701899	0.654369	MFSD2A/HNRNPK/NR1H2/ACSL3/PLA2G7/NCEH1	6
GO:0035633	GO:0035633:maintenance of blood-brain barrier	4/1082	31/13742	0.129032	1.63878	1.04089	0.224618	0.701899	0.654369	ACTG1/MFSD2A/ACTB/ZEB2	4
GO:0048147	GO:0048147:negative regulation of fibroblast proliferation	4/1082	31/13742	0.129032	1.63878	1.04089	0.224618	0.701899	0.654369	GSTP1/BAX/CD300A/SOD2	4
GO:0071827	GO:0071827:plasma lipoprotein particle organization	4/1082	31/13742	0.129032	1.63878	1.04089	0.224618	0.701899	0.654369	MFSD2A/NR1H2/ACSL3/PLA2G7	4
GO:1903578	GO:1903578:regulation of ATP metabolic process	7/1082	63/13742	0.111111	1.41117	0.956254	0.225279	0.701899	0.654369	EIF6/PPP2CA/STAT3/ARL2/TMSB4X/DNM1L/VCP	7
GO:0046165	GO:0046165:alcohol biosynthetic process	12/1082	119/13742	0.10084	1.28073	0.899144	0.226304	0.701899	0.654369	FDPS/ACAA2/GOT1/PMVK/PARK7/ITPKC/ACLY/EBP/SPTSSA/ASAH1/GPER1/NFKB1	12
GO:0032495	GO:0032495:response to muramyl dipeptide	3/1082	21/13742	0.142857	1.81436	1.0918	0.226487	0.701899	0.654369	NAGK/TNFAIP3/CARD9	3
GO:0071684	GO:0071684:organism emergence from protective structure	3/1082	21/13742	0.142857	1.81436	1.0918	0.226487	0.701899	0.654369	CMTM3/SMIM14/NDUFA2	3
GO:0097734	GO:0097734:extracellular exosome biogenesis	3/1082	21/13742	0.142857	1.81436	1.0918	0.226487	0.701899	0.654369	SNF8/CHMP2A/VPS4A	3
GO:2000114	GO:2000114:regulation of establishment of cell polarity	3/1082	21/13742	0.142857	1.81436	1.0918	0.226487	0.701899	0.654369	RUFY3/ROCK2/CYRIB	3
GO:0006816	GO:0006816:calcium ion transport	29/1082	318/13742	0.091195	1.15823	0.834561	0.228845	0.707825	0.659894	VDAC1/PDE4B/CALM3/PANX1/BAX/HSPA9/CREB3/LILRA5/SLC3A2/TMX1/TMEM165/P2RX4/PTPN6/LILRB2/GNAI2/CYBA/FMR1/GHITM/PLCB3/AFG3L2/PTK2B/SLC25A25/DNM1L/SLC24A4/ZMPSTE24/NIPSNAP2/MCUB/GPER1/GP9	29
GO:0006968	GO:0006968:cellular defense response	5/1082	42/13742	0.119048	1.51197	0.971439	0.233044	0.710415	0.662308	LILRB2/BECN1/BCL10/PTK2B/CLEC5A	5
GO:0141137	GO:0141137:positive regulation of gene expression, epigenetic	6/1082	53/13742	0.113208	1.4378	0.933539	0.236453	0.710415	0.662308	APOBEC3C/MACROH2A1/VPS72/BRD7/NOC2L/ZMPSTE24	6
GO:0040013	GO:0040013:negative regulation of locomotion	25/1082	272/13742	0.0919118	1.16733	0.814857	0.236706	0.710415	0.662308	CSNK2B/BRMS1/PTPN1/CITED2/MIA3/GTPBP4/SP100/AP1AR/HDAC1/RHOA/ADAM15/EMILIN2/CD300A/AIF1/NFE2L2/RAP2C/STAT3/RNF20/SERPINB1/GNA13/RBBP7/ZEB2/HYAL2/SAP30/GHRL	25
GO:0016311	GO:0016311:dephosphorylation	18/1082	190/13742	0.0947368	1.20321	0.824569	0.239268	0.710415	0.662308	STYXL1/PPP1CA/PPM1G/MTMR11/DUSP6/PTPN1/DUSP23/PTPN11/PTPN6/PPP2CA/NT5C/PPP5C/TIMM50/PPP1CC/PTP4A2/PTP4A1/MTMR14/MTMR4	18
GO:0045214	GO:0045214:sarcomere organization	4/1082	32/13742	0.125	1.58757	0.972795	0.242016	0.710415	0.662308	ACTG1/CSRP1/MYOM2/WDR1	4
GO:0030011	GO:0030011:maintenance of cell polarity	2/1082	12/13742	0.166667	2.11676	1.13141	0.242871	0.710415	0.662308	NCKAP1L/WDR1	2
GO:0051284	GO:0051284:positive regulation of sequestering of calcium ion	2/1082	12/13742	0.166667	2.11676	1.13141	0.242871	0.710415	0.662308	CALM3/MTLN	2
GO:0055089	GO:0055089:fatty acid homeostasis	2/1082	12/13742	0.166667	2.11676	1.13141	0.242871	0.710415	0.662308	GOT1/POLD1	2
GO:0070166	GO:0070166:enamel mineralization	2/1082	12/13742	0.166667	2.11676	1.13141	0.242871	0.710415	0.662308	SLC24A4/ROGDI	2
GO:0070254	GO:0070254:mucus secretion	2/1082	12/13742	0.166667	2.11676	1.13141	0.242871	0.710415	0.662308	CYBA/VAMP8	2
GO:0070672	GO:0070672:response to interleukin-15	2/1082	12/13742	0.166667	2.11676	1.13141	0.242871	0.710415	0.662308	STAT5A/STAT3	2
GO:0090481	GO:0090481:pyrimidine nucleotide-sugar transmembrane transport	2/1082	12/13742	0.166667	2.11676	1.13141	0.242871	0.710415	0.662308	SLC35A5/SLC35A4	2
GO:0110075	GO:0110075:regulation of ferroptosis	2/1082	12/13742	0.166667	2.11676	1.13141	0.242871	0.710415	0.662308	NFE2L2/SLC39A7	2
GO:0140627	GO:0140627:ubiquitin-dependent protein catabolic process via the C-end ...	2/1082	12/13742	0.166667	2.11676	1.13141	0.242871	0.710415	0.662308	CUL2/FEM1C	2
GO:0140718	GO:0140718:facultative heterochromatin formation	2/1082	12/13742	0.166667	2.11676	1.13141	0.242871	0.710415	0.662308	SIRT2/SMARCA5	2
GO:2000671	GO:2000671:regulation of motor neuron apoptotic process	2/1082	12/13742	0.166667	2.11676	1.13141	0.242871	0.710415	0.662308	BAX/RHOA	2
GO:0010613	GO:0010613:positive regulation of cardiac muscle hypertrophy	3/1082	22/13742	0.136364	1.73189	1.00436	0.248078	0.710415	0.662308	MTPN/BECN1/ROCK2	3
GO:0019228	GO:0019228:neuronal action potential	3/1082	22/13742	0.136364	1.73189	1.00436	0.248078	0.710415	0.662308	P2RX4/FMR1/GPER1	3
GO:0033688	GO:0033688:regulation of osteoblast proliferation	3/1082	22/13742	0.136364	1.73189	1.00436	0.248078	0.710415	0.662308	RHOA/ATRAID/HPSE	3
GO:0065005	GO:0065005:protein-lipid complex assembly	3/1082	22/13742	0.136364	1.73189	1.00436	0.248078	0.710415	0.662308	MFSD2A/NR1H2/ACSL3	3
GO:2000001	GO:2000001:regulation of DNA damage checkpoint	3/1082	22/13742	0.136364	1.73189	1.00436	0.248078	0.710415	0.662308	BRCA1/TTI2/BARD1	3
GO:0051653	GO:0051653:spindle localization	6/1082	54/13742	0.111111	1.41117	0.885028	0.249814	0.710415	0.662308	CFL1/KPNB1/HDAC3/KAT5/ACTR3/ZW10	6
GO:0120161	GO:0120161:regulation of cold-induced thermogenesis	12/1082	122/13742	0.0983607	1.24923	0.808362	0.25229	0.710415	0.662308	CMKLR1/RB1/DECR1/HDAC3/NR1H2/CEBPB/PWWP2B/PRLR/PGAM5/DHRS7B/GHRL/TLR4	12
GO:0032411	GO:0032411:positive regulation of transporter activity	7/1082	66/13742	0.106061	1.34703	0.826159	0.261582	0.710415	0.662308	CTSS/CALM3/PARK7/IFNGR2/TMSB4X/AKAP9/NIPSNAP2	7
GO:0006911	GO:0006911:phagocytosis, engulfment	5/1082	44/13742	0.113636	1.44324	0.860889	0.263333	0.710415	0.662308	BECN1/CD300A/AIF1/NCKAP1L/RAB31	5
GO:0032107	GO:0032107:regulation of response to nutrient levels	3/1082	23/13742	0.130435	1.65659	0.92131	0.26996	0.710415	0.662308	BAX/SNW1/GHRL	3
GO:0035458	GO:0035458:cellular response to interferon-beta	3/1082	23/13742	0.130435	1.65659	0.92131	0.26996	0.710415	0.662308	CAPN2/NDUFA13/PNPT1	3
GO:0140861	GO:0140861:DNA repair-dependent chromatin remodeling	3/1082	23/13742	0.130435	1.65659	0.92131	0.26996	0.710415	0.662308	HDAC3/KAT5/HPF1	3
GO:0002532	GO:0002532:production of molecular mediator involved in inflammatory re...	8/1082	78/13742	0.102564	1.30262	0.783544	0.27019	0.710415	0.662308	CUEDC2/PYCARD/CLEC7A/ADCY7/STAT3/CARD9/VAMP8/TLR4	8
GO:0000712	GO:0000712:resolution of meiotic recombination intermediates	2/1082	13/13742	0.153846	1.95393	1.00595	0.273066	0.710415	0.662308	CENPX/MLH1	2
GO:0002467	GO:0002467:germinal center formation	2/1082	13/13742	0.153846	1.95393	1.00595	0.273066	0.710415	0.662308	TNFAIP3/PKN1	2
GO:0016446	GO:0016446:somatic hypermutation of immunoglobulin genes	2/1082	13/13742	0.153846	1.95393	1.00595	0.273066	0.710415	0.662308	MSH6/MLH1	2
GO:0042745	GO:0042745:circadian sleep/wake cycle	2/1082	13/13742	0.153846	1.95393	1.00595	0.273066	0.710415	0.662308	BLOC1S6/GHRL	2
GO:0046512	GO:0046512:sphingosine biosynthetic process	2/1082	13/13742	0.153846	1.95393	1.00595	0.273066	0.710415	0.662308	SPTSSA/ASAH1	2
GO:0061635	GO:0061635:regulation of protein complex stability	2/1082	13/13742	0.153846	1.95393	1.00595	0.273066	0.710415	0.662308	SNF8/TAPBP	2
GO:0097707	GO:0097707:ferroptosis	2/1082	13/13742	0.153846	1.95393	1.00595	0.273066	0.710415	0.662308	NFE2L2/SLC39A7	2
GO:0170043	GO:0170043:non-proteinogenic amino acid biosynthetic process	2/1082	13/13742	0.153846	1.95393	1.00595	0.273066	0.710415	0.662308	PARK7/PLOD3	2
GO:1901741	GO:1901741:positive regulation of myoblast fusion	2/1082	13/13742	0.153846	1.95393	1.00595	0.273066	0.710415	0.662308	CAPN2/CD53	2
GO:0001916	GO:0001916:positive regulation of T cell mediated cytotoxicity	4/1082	34/13742	0.117647	1.49418	0.843424	0.27763	0.710415	0.662308	HLA-F/CD1D/HLA-E/CYRIB	4
GO:0006114	GO:0006114:glycerol biosynthetic process	1/1082	4/13742	0.25	3.17514	1.27192	0.279691	0.710415	0.662308	GOT1	1
GO:0006710	GO:0006710:androgen catabolic process	1/1082	4/13742	0.25	3.17514	1.27192	0.279691	0.710415	0.662308	SRD5A1	1
GO:0008343	GO:0008343:adult feeding behavior	1/1082	4/13742	0.25	3.17514	1.27192	0.279691	0.710415	0.662308	GHRL	1
GO:0009073	GO:0009073:aromatic amino acid family biosynthetic process	1/1082	4/13742	0.25	3.17514	1.27192	0.279691	0.710415	0.662308	PARK7	1
GO:0009644	GO:0009644:response to high light intensity	1/1082	4/13742	0.25	3.17514	1.27192	0.279691	0.710415	0.662308	SLC24A4	1
GO:0010908	GO:0010908:regulation of heparan sulfate proteoglycan biosynthetic proc...	1/1082	4/13742	0.25	3.17514	1.27192	0.279691	0.710415	0.662308	TM9SF2	1
GO:0014805	GO:0014805:smooth muscle adaptation	1/1082	4/13742	0.25	3.17514	1.27192	0.279691	0.710415	0.662308	CYBA	1
GO:0019054	GO:0019054:modulation by virus of host cellular process	1/1082	4/13742	0.25	3.17514	1.27192	0.279691	0.710415	0.662308	BECN1	1
GO:0019064	GO:0019064:fusion of virus membrane with host plasma membrane	1/1082	4/13742	0.25	3.17514	1.27192	0.279691	0.710415	0.662308	HYAL2	1
GO:0019441	GO:0019441:tryptophan catabolic process to kynurenine	1/1082	4/13742	0.25	3.17514	1.27192	0.279691	0.710415	0.662308	KYNU	1
GO:0021520	GO:0021520:spinal cord motor neuron cell fate specification	1/1082	4/13742	0.25	3.17514	1.27192	0.279691	0.710415	0.662308	LMO4	1
GO:0031017	GO:0031017:exocrine pancreas development	1/1082	4/13742	0.25	3.17514	1.27192	0.279691	0.710415	0.662308	SRP54	1
GO:0032447	GO:0032447:protein urmylation	1/1082	4/13742	0.25	3.17514	1.27192	0.279691	0.710415	0.662308	URM1	1
GO:0033489	GO:0033489:cholesterol biosynthetic process via desmosterol	1/1082	4/13742	0.25	3.17514	1.27192	0.279691	0.710415	0.662308	EBP	1
GO:0033591	GO:0033591:response to L-ascorbic acid	1/1082	4/13742	0.25	3.17514	1.27192	0.279691	0.710415	0.662308	SOD2	1
GO:0035962	GO:0035962:response to interleukin-13	1/1082	4/13742	0.25	3.17514	1.27192	0.279691	0.710415	0.662308	CD300LF	1
GO:0036215	GO:0036215:response to stem cell factor	1/1082	4/13742	0.25	3.17514	1.27192	0.279691	0.710415	0.662308	SH2B3	1
GO:0036216	GO:0036216:cellular response to stem cell factor stimulus	1/1082	4/13742	0.25	3.17514	1.27192	0.279691	0.710415	0.662308	SH2B3	1
GO:0036335	GO:0036335:intestinal stem cell homeostasis	1/1082	4/13742	0.25	3.17514	1.27192	0.279691	0.710415	0.662308	ZNHIT1	1
GO:0042695	GO:0042695:thelarche	1/1082	4/13742	0.25	3.17514	1.27192	0.279691	0.710415	0.662308	PHB2	1
GO:0043316	GO:0043316:cytotoxic T cell degranulation	1/1082	4/13742	0.25	3.17514	1.27192	0.279691	0.710415	0.662308	NCKAP1L	1
GO:0045188	GO:0045188:regulation of circadian sleep/wake cycle, non-REM sleep	1/1082	4/13742	0.25	3.17514	1.27192	0.279691	0.710415	0.662308	GHRL	1
GO:0046951	GO:0046951:ketone body biosynthetic process	1/1082	4/13742	0.25	3.17514	1.27192	0.279691	0.710415	0.662308	HMGCL	1
GO:0048669	GO:0048669:collateral sprouting in absence of injury	1/1082	4/13742	0.25	3.17514	1.27192	0.279691	0.710415	0.662308	SPART	1
GO:0051004	GO:0051004:regulation of lipoprotein lipase activity	1/1082	4/13742	0.25	3.17514	1.27192	0.279691	0.710415	0.662308	NR1H2	1
GO:0060013	GO:0060013:righting reflex	1/1082	4/13742	0.25	3.17514	1.27192	0.279691	0.710415	0.662308	AFG3L2	1
GO:0060452	GO:0060452:positive regulation of cardiac muscle contraction	1/1082	4/13742	0.25	3.17514	1.27192	0.279691	0.710415	0.662308	HSP90AA1	1
GO:0060510	GO:0060510:type II pneumocyte differentiation	1/1082	4/13742	0.25	3.17514	1.27192	0.279691	0.710415	0.662308	AIMP2	1
GO:0060744	GO:0060744:mammary gland branching involved in thelarche	1/1082	4/13742	0.25	3.17514	1.27192	0.279691	0.710415	0.662308	PHB2	1
GO:0061156	GO:0061156:pulmonary artery morphogenesis	1/1082	4/13742	0.25	3.17514	1.27192	0.279691	0.710415	0.662308	CITED2	1
GO:0061431	GO:0061431:cellular response to methionine	1/1082	4/13742	0.25	3.17514	1.27192	0.279691	0.710415	0.662308	NFE2L2	1
GO:0070445	GO:0070445:regulation of oligodendrocyte progenitor proliferation	1/1082	4/13742	0.25	3.17514	1.27192	0.279691	0.710415	0.662308	SIRT2	1
GO:0090679	GO:0090679:cell differentiation involved in phenotypic switching	1/1082	4/13742	0.25	3.17514	1.27192	0.279691	0.710415	0.662308	SOD2	1
GO:0097116	GO:0097116:gephyrin clustering involved in postsynaptic density assembl...	1/1082	4/13742	0.25	3.17514	1.27192	0.279691	0.710415	0.662308	ZDHHC12	1
GO:0120317	GO:0120317:sperm mitochondrial sheath assembly	1/1082	4/13742	0.25	3.17514	1.27192	0.279691	0.710415	0.662308	VDAC3	1
GO:0141008	GO:0141008:retrotransposon silencing by mRNA destabilization	1/1082	4/13742	0.25	3.17514	1.27192	0.279691	0.710415	0.662308	TUT7	1
GO:1902262	GO:1902262:apoptotic process involved in blood vessel morphogenesis	1/1082	4/13742	0.25	3.17514	1.27192	0.279691	0.710415	0.662308	BAX	1
GO:1902389	GO:1902389:ceramide 1-phosphate transport	1/1082	4/13742	0.25	3.17514	1.27192	0.279691	0.710415	0.662308	GLTP	1
GO:1902416	GO:1902416:positive regulation of mRNA binding	1/1082	4/13742	0.25	3.17514	1.27192	0.279691	0.710415	0.662308	EIF3D	1
GO:1903296	GO:1903296:positive regulation of glutamate secretion, neurotransmissio...	1/1082	4/13742	0.25	3.17514	1.27192	0.279691	0.710415	0.662308	RAB3GAP1	1
GO:1904636	GO:1904636:response to ionomycin	1/1082	4/13742	0.25	3.17514	1.27192	0.279691	0.710415	0.662308	CDK4	1
GO:1904640	GO:1904640:response to methionine	1/1082	4/13742	0.25	3.17514	1.27192	0.279691	0.710415	0.662308	NFE2L2	1
GO:1904959	GO:1904959:regulation of cytochrome-c oxidase activity	1/1082	4/13742	0.25	3.17514	1.27192	0.279691	0.710415	0.662308	PHB2	1
GO:1905599	GO:1905599:positive regulation of low-density lipoprotein receptor acti...	1/1082	4/13742	0.25	3.17514	1.27192	0.279691	0.710415	0.662308	HNRNPK	1
GO:1905915	GO:1905915:regulation of cell differentiation involved in phenotypic sw...	1/1082	4/13742	0.25	3.17514	1.27192	0.279691	0.710415	0.662308	SOD2	1
GO:1990834	GO:1990834:response to odorant	1/1082	4/13742	0.25	3.17514	1.27192	0.279691	0.710415	0.662308	SLC24A4	1
GO:2000675	GO:2000675:negative regulation of type B pancreatic cell apoptotic proc...	1/1082	4/13742	0.25	3.17514	1.27192	0.279691	0.710415	0.662308	CAST	1
GO:0030003	GO:0030003:intracellular monoatomic cation homeostasis	35/1082	400/13742	0.0875	1.1113	0.660412	0.279919	0.710709	0.662582	SLC31A1/NUBP1/ATP5F1B/CALM3/SLC9A9/BAX/ATP6V0D1/TMEM165/ATP6V1B2/PTPN6/TMEM199/IMMT/HERPUD1/ATP6AP2/CYBA/ATP6V1F/GHITM/SNAPIN/PLCB3/STOML2/AFG3L2/ATP6V1H/ARF1/SLC39A7/NPTN/PTK2B/SPNS1/FBXL5/MTLN/SLC24A4/MCUB/CA2/GPER1/LAMP1/GP9	35
GO:0022406	GO:0022406:membrane docking	8/1082	79/13742	0.101266	1.28613	0.745612	0.281763	0.71425	0.665884	STX12/BLOC1S6/YKT6/RALB/VAMP8/STX5/STX4/STXBP2	8
GO:0055080	GO:0055080:monoatomic cation homeostasis	40/1082	462/13742	0.0865801	1.09962	0.636727	0.286075	0.723447	0.674458	SLC31A1/NUBP1/ATP5F1B/CALM3/SLC9A9/XIAP/BAX/ATP6V0D1/TMEM165/ATP6V1B2/PTPN6/TMEM199/IMMT/HERPUD1/ATP6AP2/SOD2/CYBA/ATP6V1F/GHITM/SNAPIN/PLCB3/STOML2/AFG3L2/ATP6V1H/ARF1/SLC39A7/NPTN/PTK2B/SPNS1/FBXL5/MTLN/ZNHIT1/SLC24A4/MCUB/HYAL2/CA2/GPER1/LAMP1/ROGDI/GP9	40
GO:0071824	GO:0071824:protein-DNA complex organization	20/1082	221/13742	0.0904977	1.14937	0.654433	0.290099	0.730713	0.681232	SET/MACROH2A1/RB1/CHD1/CENPX/MED8/SMARCD2/MED18/GTF2A2/H2BC4/SUPT16H/DAXX/KNTC1/SPTY2D1/H3-3A/SMARCA5/TAF8/TAF13/TAF10/CENPH	20
GO:0044060	GO:0044060:regulation of endocrine process	3/1082	24/13742	0.125	1.58757	0.842219	0.292042	0.732122	0.682545	PTPN11/RAB8B/GHRL	3
GO:0032102	GO:0032102:negative regulation of response to external stimulus	29/1082	330/13742	0.0878788	1.11611	0.624142	0.294336	0.734962	0.685193	HLA-F/PSMB4/SERPINB9/USF1/GSTP1/PSMA1/RB1/SH2B3/TNFAIP3/HLA-E/C1QBP/TMX1/EIF4E2/NLRP3/FGR/PTPN6/AIF1/BANF1/NR1H2/STAT3/TMSB4X/YWHAZ/YTHDF2/CYLD/TRIM38/GPER1/NFKB1/ILRUN/GHRL	29
GO:0006855	GO:0006855:xenobiotic transmembrane transport	2/1082	14/13742	0.142857	1.81436	0.891221	0.303204	0.734962	0.685193	TMEM30A/ATRAID	2
GO:0045348	GO:0045348:positive regulation of MHC class II biosynthetic process	2/1082	14/13742	0.142857	1.81436	0.891221	0.303204	0.734962	0.685193	RFXANK/TLR4	2
GO:0048266	GO:0048266:behavioral response to pain	2/1082	14/13742	0.142857	1.81436	0.891221	0.303204	0.734962	0.685193	CAPN2/P2RX4	2
GO:0055119	GO:0055119:relaxation of cardiac muscle	2/1082	14/13742	0.142857	1.81436	0.891221	0.303204	0.734962	0.685193	PDE4B/P2RX4	2
GO:0061154	GO:0061154:endothelial tube morphogenesis	2/1082	14/13742	0.142857	1.81436	0.891221	0.303204	0.734962	0.685193	CSNK2B/RHOA	2
GO:0075294	GO:0075294:positive regulation by symbiont of entry into host	2/1082	14/13742	0.142857	1.81436	0.891221	0.303204	0.734962	0.685193	P4HB/TRIM38	2
GO:0097164	GO:0097164:ammonium ion metabolic process	2/1082	14/13742	0.142857	1.81436	0.891221	0.303204	0.734962	0.685193	SRD5A1/HNMT	2
GO:0007020	GO:0007020:microtubule nucleation	5/1082	47/13742	0.106383	1.35112	0.704909	0.310235	0.734962	0.685193	HAUS7/SSNA1/PAK1/AKAP9/HAUS8	5
GO:0045682	GO:0045682:regulation of epidermis development	5/1082	47/13742	0.106383	1.35112	0.704909	0.310235	0.734962	0.685193	KEAP1/MACROH2A1/ROCK2/MYCL/NAB1	5
GO:0031503	GO:0031503:protein-containing complex localization	17/1082	188/13742	0.0904255	1.14845	0.599162	0.311385	0.734962	0.685193	EIF6/TNFAIP2/RCC2/GABARAP/KIF5B/RALB/RAN/AKIRIN2/SNAPIN/DYNLL1/GRIPAP1/NPTN/SSNA1/RBM10/EPS15/AKAP9/XPO1	17
GO:0040001	GO:0040001:establishment of mitotic spindle localization	4/1082	36/13742	0.111111	1.41117	0.722148	0.314	0.734962	0.685193	KPNB1/HDAC3/KAT5/ZW10	4
GO:0010526	GO:0010526:retrotransposon silencing	3/1082	25/13742	0.12	1.52407	0.766713	0.314236	0.734962	0.685193	APOBEC3C/TUT7/SETDB1	3
GO:0048499	GO:0048499:synaptic vesicle membrane organization	3/1082	25/13742	0.12	1.52407	0.766713	0.314236	0.734962	0.685193	SYNGR2/SNAPIN/TOR1A	3
GO:1902683	GO:1902683:regulation of receptor localization to synapse	3/1082	25/13742	0.12	1.52407	0.766713	0.314236	0.734962	0.685193	GABARAP/GRIPAP1/NPTN	3
GO:1903524	GO:1903524:positive regulation of blood circulation	3/1082	25/13742	0.12	1.52407	0.766713	0.314236	0.734962	0.685193	PTPN1/HSP90AA1/GHRL	3
GO:0002792	GO:0002792:negative regulation of peptide secretion	4/1082	37/13742	0.108108	1.37303	0.664224	0.332349	0.734962	0.685193	PTPN11/PFKL/JAGN1/GHRL	4
GO:0042311	GO:0042311:vasodilation	4/1082	37/13742	0.108108	1.37303	0.664224	0.332349	0.734962	0.685193	BLOC1S6/SOD2/PLOD3/GPER1	4
GO:0006878	GO:0006878:intracellular copper ion homeostasis	2/1082	15/13742	0.133333	1.69341	0.785511	0.333107	0.734962	0.685193	SLC31A1/ARF1	2
GO:0030202	GO:0030202:heparin metabolic process	2/1082	15/13742	0.133333	1.69341	0.785511	0.333107	0.734962	0.685193	GLCE/HPSE	2
GO:1905564	GO:1905564:positive regulation of vascular endothelial cell proliferati...	2/1082	15/13742	0.133333	1.69341	0.785511	0.333107	0.734962	0.685193	STAT3/GHRL	2
GO:0050886	GO:0050886:endocrine process	6/1082	60/13742	0.1	1.27006	0.612858	0.333518	0.734962	0.685193	PTPN11/RHOA/ATP6AP2/NIBAN2/RAB8B/GHRL	6
GO:0045766	GO:0045766:positive regulation of angiogenesis	12/1082	131/13742	0.0916031	1.16341	0.549382	0.335635	0.734962	0.685193	CTSH/ERAP1/BRCA1/RTN4/EMILIN2/MTDH/NFE2L2/SASH1/STAT3/PTK2B/PDCL3/GHRL	12
GO:0046718	GO:0046718:symbiont entry into host cell	12/1082	131/13742	0.0916031	1.16341	0.549382	0.335635	0.734962	0.685193	TNFRSF14/P4HB/SLC3A2/PHB1/UVRAG/CLEC5A/VAMP8/EPS15/CD46/TRIM38/HYAL2/LAMP1	12
GO:0003032	GO:0003032:detection of oxygen	1/1082	5/13742	0.2	2.54011	1.00692	0.336422	0.734962	0.685193	SOD2	1
GO:0003266	GO:0003266:regulation of secondary heart field cardioblast proliferatio...	1/1082	5/13742	0.2	2.54011	1.00692	0.336422	0.734962	0.685193	GNG5	1
GO:0003406	GO:0003406:retinal pigment epithelium development	1/1082	5/13742	0.2	2.54011	1.00692	0.336422	0.734962	0.685193	MFSD2A	1
GO:0008594	GO:0008594:photoreceptor cell morphogenesis	1/1082	5/13742	0.2	2.54011	1.00692	0.336422	0.734962	0.685193	MFSD2A	1
GO:0010636	GO:0010636:positive regulation of mitochondrial fusion	1/1082	5/13742	0.2	2.54011	1.00692	0.336422	0.734962	0.685193	YME1L1	1
GO:0042711	GO:0042711:maternal behavior	1/1082	5/13742	0.2	2.54011	1.00692	0.336422	0.734962	0.685193	MBD2	1
GO:0045199	GO:0045199:maintenance of epithelial cell apical/basal polarity	1/1082	5/13742	0.2	2.54011	1.00692	0.336422	0.734962	0.685193	WDR1	1
GO:0050774	GO:0050774:negative regulation of dendrite morphogenesis	1/1082	5/13742	0.2	2.54011	1.00692	0.336422	0.734962	0.685193	GORASP1	1
GO:0051598	GO:0051598:meiotic recombination checkpoint signaling	1/1082	5/13742	0.2	2.54011	1.00692	0.336422	0.734962	0.685193	HORMAD1	1
GO:0060789	GO:0060789:hair follicle placode formation	1/1082	5/13742	0.2	2.54011	1.00692	0.336422	0.734962	0.685193	HDAC1	1
GO:0061743	GO:0061743:motor learning	1/1082	5/13742	0.2	2.54011	1.00692	0.336422	0.734962	0.685193	TACO1	1
GO:0061824	GO:0061824:cytosolic ciliogenesis	1/1082	5/13742	0.2	2.54011	1.00692	0.336422	0.734962	0.685193	WDR44	1
GO:0070295	GO:0070295:renal water absorption	1/1082	5/13742	0.2	2.54011	1.00692	0.336422	0.734962	0.685193	HYAL2	1
GO:0070471	GO:0070471:uterine smooth muscle contraction	1/1082	5/13742	0.2	2.54011	1.00692	0.336422	0.734962	0.685193	GPER1	1
GO:0071864	GO:0071864:positive regulation of cell proliferation in bone marrow	1/1082	5/13742	0.2	2.54011	1.00692	0.336422	0.734962	0.685193	SHC1	1
GO:0090674	GO:0090674:endothelial cell-matrix adhesion via fibronectin	1/1082	5/13742	0.2	2.54011	1.00692	0.336422	0.734962	0.685193	RIN2	1
GO:0099562	GO:0099562:maintenance of postsynaptic density structure	1/1082	5/13742	0.2	2.54011	1.00692	0.336422	0.734962	0.685193	ARF6	1
GO:0110088	GO:0110088:hippocampal neuron apoptotic process	1/1082	5/13742	0.2	2.54011	1.00692	0.336422	0.734962	0.685193	ELK1	1
GO:0141199	GO:0141199:GDP-mannose biosynthetic process from glucose	1/1082	5/13742	0.2	2.54011	1.00692	0.336422	0.734962	0.685193	HK1	1
GO:0160162	GO:0160162:CD27 signaling pathway	1/1082	5/13742	0.2	2.54011	1.00692	0.336422	0.734962	0.685193	PTPN6	1
GO:1900060	GO:1900060:negative regulation of ceramide biosynthetic process	1/1082	5/13742	0.2	2.54011	1.00692	0.336422	0.734962	0.685193	ORMDL2	1
GO:1902075	GO:1902075:cellular response to salt	1/1082	5/13742	0.2	2.54011	1.00692	0.336422	0.734962	0.685193	DAXX	1
GO:1902164	GO:1902164:positive regulation of DNA damage response, signal transduct...	1/1082	5/13742	0.2	2.54011	1.00692	0.336422	0.734962	0.685193	ZNHIT1	1
GO:1903224	GO:1903224:regulation of endodermal cell differentiation	1/1082	5/13742	0.2	2.54011	1.00692	0.336422	0.734962	0.685193	MACROH2A1	1
GO:1903347	GO:1903347:negative regulation of bicellular tight junction assembly	1/1082	5/13742	0.2	2.54011	1.00692	0.336422	0.734962	0.685193	ROCK2	1
GO:1903936	GO:1903936:cellular response to sodium arsenite	1/1082	5/13742	0.2	2.54011	1.00692	0.336422	0.734962	0.685193	DAXX	1
GO:1903972	GO:1903972:regulation of cellular response to macrophage colony-stimula...	1/1082	5/13742	0.2	2.54011	1.00692	0.336422	0.734962	0.685193	TLR4	1
GO:1904016	GO:1904016:response to Thyroglobulin triiodothyronine	1/1082	5/13742	0.2	2.54011	1.00692	0.336422	0.734962	0.685193	GLB1	1
GO:1905205	GO:1905205:positive regulation of connective tissue replacement	1/1082	5/13742	0.2	2.54011	1.00692	0.336422	0.734962	0.685193	ROCK2	1
GO:0003180	GO:0003180:aortic valve morphogenesis	3/1082	26/13742	0.115385	1.46545	0.694465	0.336462	0.734962	0.685193	RB1/RHOA/ROCK2	3
GO:0032197	GO:0032197:retrotransposition	3/1082	26/13742	0.115385	1.46545	0.694465	0.336462	0.734962	0.685193	APOBEC3C/TUT7/SETDB1	3
GO:0033687	GO:0033687:osteoblast proliferation	3/1082	26/13742	0.115385	1.46545	0.694465	0.336462	0.734962	0.685193	RHOA/ATRAID/HPSE	3
GO:0060586	GO:0060586:multicellular organismal-level iron ion homeostasis	3/1082	26/13742	0.115385	1.46545	0.694465	0.336462	0.734962	0.685193	SOD2/FBXL5/HYAL2	3
GO:0090162	GO:0090162:establishment of epithelial cell polarity	3/1082	26/13742	0.115385	1.46545	0.694465	0.336462	0.734962	0.685193	RHOA/ARF6/GOLPH3	3
GO:0032355	GO:0032355:response to estradiol	8/1082	84/13742	0.0952381	1.20958	0.563242	0.341275	0.743685	0.693325	RUVBL2/MBD2/ARPC1B/SRD5A1/AIFM1/KAT5/STAT3/GPER1	8
GO:0051055	GO:0051055:negative regulation of lipid biosynthetic process	5/1082	49/13742	0.102041	1.29597	0.60675	0.342113	0.743724	0.693361	TMX1/BRCA1/ORMDL2/GPER1/NFKB1	5
GO:0140894	GO:0140894:endolysosomal toll-like receptor signaling pathway	5/1082	49/13742	0.102041	1.29597	0.60675	0.342113	0.743724	0.693361	UNC93B1/TNFAIP3/IRAK1/RTN4/TNIP2	5
GO:0072538	GO:0072538:T-helper 17 type immune response	5/1082	50/13742	0.1	1.27006	0.559256	0.358145	0.754512	0.703419	STAT5A/CLEC7A/PHB1/STAT3/CARD9	5
GO:0044283	GO:0044283:small molecule biosynthetic process	40/1082	477/13742	0.0838574	1.06504	0.422635	0.360892	0.754512	0.703419	EIF6/HSD17B10/MDH2/FDPS/ACAA2/GSTP1/RFK/NDUFA9/STARD7/GOT1/PYCARD/GLUD1/SEPHS2/PMVK/ACSS2/BCAT1/SIRT2/BRCA1/PGK1/NANS/PARK7/HMGCL/UGP2/NANP/KYNU/ITPKC/NR1H2/ACLY/NDUFAB1/ELOVL1/PTGES3/EBP/SPTSSA/ABHD3/PGAM1/ASAH1/SHMT2/PLOD3/GPER1/NFKB1	40
GO:0006450	GO:0006450:regulation of translational fidelity	2/1082	16/13742	0.125	1.58757	0.687469	0.362625	0.754512	0.703419	AARS1/IARS2	2
GO:0007252	GO:0007252:I-kappaB phosphorylation	2/1082	16/13742	0.125	1.58757	0.687469	0.362625	0.754512	0.703419	CHUK/TLR4	2
GO:0010447	GO:0010447:response to acidic pH	2/1082	16/13742	0.125	1.58757	0.687469	0.362625	0.754512	0.703419	CTSS/GPR65	2
GO:0036005	GO:0036005:response to macrophage colony-stimulating factor	2/1082	16/13742	0.125	1.58757	0.687469	0.362625	0.754512	0.703419	DOK1/TLR4	2
GO:0043328	GO:0043328:protein transport to vacuole involved in ubiquitin-dependent...	2/1082	16/13742	0.125	1.58757	0.687469	0.362625	0.754512	0.703419	SNF8/VPS25	2
GO:0048308	GO:0048308:organelle inheritance	2/1082	16/13742	0.125	1.58757	0.687469	0.362625	0.754512	0.703419	YWHAZ/STX5	2
GO:0048311	GO:0048311:mitochondrion distribution	2/1082	16/13742	0.125	1.58757	0.687469	0.362625	0.754512	0.703419	KIF5B/DNM1L	2
GO:0051014	GO:0051014:actin filament severing	2/1082	16/13742	0.125	1.58757	0.687469	0.362625	0.754512	0.703419	CFL1/CAPG	2
GO:0170033	GO:0170033:L-amino acid metabolic process	13/1082	147/13742	0.0884354	1.12318	0.438944	0.373063	0.754512	0.703419	P4HB/BLOC1S6/GOT1/GLUD1/SEPHS2/BCAT1/PARK7/HMGCL/KYNU/SMS/HNMT/SHMT2/PLOD3	13
GO:0007589	GO:0007589:body fluid secretion	6/1082	63/13742	0.0952381	1.20958	0.487407	0.376654	0.754512	0.703419	STAT5A/CYBA/NR1H2/VAMP8/PRLR/COPA	6
GO:0045445	GO:0045445:myoblast differentiation	8/1082	87/13742	0.091954	1.16787	0.459182	0.37783	0.754512	0.703419	NRAS/RB1/SMARCD2/ACTB/KAT5/BRD7/CMTM5/SRA1	8
GO:0033198	GO:0033198:response to ATP	3/1082	28/13742	0.107143	1.36077	0.558647	0.38072	0.754512	0.703419	PANX1/P2RX4/P2RY12	3
GO:0009749	GO:0009749:response to glucose	13/1082	148/13742	0.0878378	1.11559	0.413314	0.382428	0.754512	0.703419	TXN2/USF1/PIH1D1/KAT5/PFKL/EIF2B1/DYNLL1/PTK2B/JAGN1/STX4/EIF2B2/GPER1/GHRL	13
GO:0002036	GO:0002036:regulation of L-glutamate import across plasma membrane	1/1082	6/13742	0.166667	2.11676	0.799854	0.388689	0.754512	0.703419	ARL6IP5	1
GO:0005981	GO:0005981:regulation of glycogen catabolic process	1/1082	6/13742	0.166667	2.11676	0.799854	0.388689	0.754512	0.703419	PPP1CA	1
GO:0006707	GO:0006707:cholesterol catabolic process	1/1082	6/13742	0.166667	2.11676	0.799854	0.388689	0.754512	0.703419	SNX17	1
GO:0010032	GO:0010032:meiotic chromosome condensation	1/1082	6/13742	0.166667	2.11676	0.799854	0.388689	0.754512	0.703419	SMC4	1
GO:0015677	GO:0015677:copper ion import	1/1082	6/13742	0.166667	2.11676	0.799854	0.388689	0.754512	0.703419	SLC31A1	1
GO:0016255	GO:0016255:attachment of GPI anchor to protein	1/1082	6/13742	0.166667	2.11676	0.799854	0.388689	0.754512	0.703419	PGAP1	1
GO:0019694	GO:0019694:alkanesulfonate metabolic process	1/1082	6/13742	0.166667	2.11676	0.799854	0.388689	0.754512	0.703419	STAT5A	1
GO:0022400	GO:0022400:regulation of opsin-mediated signaling pathway	1/1082	6/13742	0.166667	2.11676	0.799854	0.388689	0.754512	0.703419	NMT1	1
GO:0030913	GO:0030913:paranodal junction assembly	1/1082	6/13742	0.166667	2.11676	0.799854	0.388689	0.754512	0.703419	GNPAT	1
GO:0032525	GO:0032525:somite rostral/caudal axis specification	1/1082	6/13742	0.166667	2.11676	0.799854	0.388689	0.754512	0.703419	TMED2	1
GO:0032959	GO:0032959:inositol trisphosphate biosynthetic process	1/1082	6/13742	0.166667	2.11676	0.799854	0.388689	0.754512	0.703419	GPER1	1
GO:0033206	GO:0033206:meiotic cytokinesis	1/1082	6/13742	0.166667	2.11676	0.799854	0.388689	0.754512	0.703419	ACTR3	1
GO:0034374	GO:0034374:low-density lipoprotein particle remodeling	1/1082	6/13742	0.166667	2.11676	0.799854	0.388689	0.754512	0.703419	PLA2G7	1
GO:0042262	GO:0042262:DNA protection	1/1082	6/13742	0.166667	2.11676	0.799854	0.388689	0.754512	0.703419	DCTPP1	1
GO:0046137	GO:0046137:negative regulation of vitamin metabolic process	1/1082	6/13742	0.166667	2.11676	0.799854	0.388689	0.754512	0.703419	NFKB1	1
GO:0048149	GO:0048149:behavioral response to ethanol	1/1082	6/13742	0.166667	2.11676	0.799854	0.388689	0.754512	0.703419	EPS8	1
GO:0048298	GO:0048298:positive regulation of isotype switching to IgA isotypes	1/1082	6/13742	0.166667	2.11676	0.799854	0.388689	0.754512	0.703419	MLH1	1
GO:0051351	GO:0051351:positive regulation of ligase activity	1/1082	6/13742	0.166667	2.11676	0.799854	0.388689	0.754512	0.703419	TMSB4X	1
GO:0060430	GO:0060430:lung saccule development	1/1082	6/13742	0.166667	2.11676	0.799854	0.388689	0.754512	0.703419	PTGES3	1
GO:0061092	GO:0061092:positive regulation of phospholipid translocation	1/1082	6/13742	0.166667	2.11676	0.799854	0.388689	0.754512	0.703419	TMEM30A	1
GO:0070564	GO:0070564:positive regulation of vitamin D receptor signaling pathway	1/1082	6/13742	0.166667	2.11676	0.799854	0.388689	0.754512	0.703419	SNW1	1
GO:0090677	GO:0090677:reversible differentiation	1/1082	6/13742	0.166667	2.11676	0.799854	0.388689	0.754512	0.703419	SOD2	1
GO:0098909	GO:0098909:regulation of cardiac muscle cell action potential involved ...	1/1082	6/13742	0.166667	2.11676	0.799854	0.388689	0.754512	0.703419	AKAP9	1
GO:0140250	GO:0140250:regulation protein catabolic process at synapse	1/1082	6/13742	0.166667	2.11676	0.799854	0.388689	0.754512	0.703419	USP5	1
GO:1901165	GO:1901165:positive regulation of trophoblast cell migration	1/1082	6/13742	0.166667	2.11676	0.799854	0.388689	0.754512	0.703419	C1QBP	1
GO:1901355	GO:1901355:response to rapamycin	1/1082	6/13742	0.166667	2.11676	0.799854	0.388689	0.754512	0.703419	GOLPH3	1
GO:1903935	GO:1903935:response to sodium arsenite	1/1082	6/13742	0.166667	2.11676	0.799854	0.388689	0.754512	0.703419	DAXX	1
GO:1990379	GO:1990379:lipid transport across blood-brain barrier	1/1082	6/13742	0.166667	2.11676	0.799854	0.388689	0.754512	0.703419	MFSD2A	1
GO:2000172	GO:2000172:regulation of branching morphogenesis of a nerve	1/1082	6/13742	0.166667	2.11676	0.799854	0.388689	0.754512	0.703419	RTN4	1
GO:2000270	GO:2000270:negative regulation of fibroblast apoptotic process	1/1082	6/13742	0.166667	2.11676	0.799854	0.388689	0.754512	0.703419	API5	1
GO:2000329	GO:2000329:negative regulation of T-helper 17 cell lineage commitment	1/1082	6/13742	0.166667	2.11676	0.799854	0.388689	0.754512	0.703419	STAT5A	1
GO:0035821	GO:0035821:modulation of process of another organism	2/1082	17/13742	0.117647	1.49418	0.596022	0.391633	0.754512	0.703419	CLEC7A/BECN1	2
GO:0051767	GO:0051767:nitric-oxide synthase biosynthetic process	2/1082	17/13742	0.117647	1.49418	0.596022	0.391633	0.754512	0.703419	GSTP1/TLR4	2
GO:0071243	GO:0071243:cellular response to arsenic-containing substance	2/1082	17/13742	0.117647	1.49418	0.596022	0.391633	0.754512	0.703419	DAXX/VCP	2
GO:0051602	GO:0051602:response to electrical stimulus	3/1082	29/13742	0.103448	1.31385	0.494608	0.402622	0.770772	0.718578	SOD2/AKAP9/GHRL	3
GO:1990845	GO:1990845:adaptive thermogenesis	12/1082	138/13742	0.0869565	1.1044	0.360327	0.403828	0.772848	0.720513	CMKLR1/RB1/DECR1/HDAC3/NR1H2/CEBPB/PWWP2B/PRLR/PGAM5/DHRS7B/GHRL/TLR4	12
GO:0034728	GO:0034728:nucleosome organization	10/1082	114/13742	0.0877193	1.11408	0.357574	0.409162	0.776798	0.724196	SET/MACROH2A1/CHD1/SMARCD2/H2BC4/SUPT16H/DAXX/SPTY2D1/H3-3A/SMARCA5	10
GO:0030308	GO:0030308:negative regulation of cell growth	12/1082	139/13742	0.0863309	1.09645	0.334119	0.413666	0.776798	0.724196	SPART/DCUN1D3/RB1/PHB1/BRCA1/SERTAD3/RTN4/ADAM15/RNF6/PSRC1/RBBP7/HYAL2	12
GO:0048144	GO:0048144:fibroblast proliferation	8/1082	90/13742	0.0888889	1.12894	0.358765	0.414602	0.776798	0.724196	GSTP1/BAX/CD300A/CDK4/SOD2/PTGES3/ZMPSTE24/S100A6	8
GO:0007623	GO:0007623:circadian rhythm	14/1082	164/13742	0.0853659	1.08419	0.317095	0.416793	0.776798	0.724196	KLF10/PPP1CA/NDUFA9/NONO/BLOC1S6/RELB/HDAC1/HDAC3/KAT5/SETX/PPP1CC/ROCK2/GHRL/ROGDI	14
GO:0002092	GO:0002092:positive regulation of receptor internalization	2/1082	18/13742	0.111111	1.41117	0.510301	0.420029	0.776798	0.724196	CD63/FMR1	2
GO:0002544	GO:0002544:chronic inflammatory response	2/1082	18/13742	0.111111	1.41117	0.510301	0.420029	0.776798	0.724196	TNFAIP3/CEBPB	2
GO:0006582	GO:0006582:melanin metabolic process	2/1082	18/13742	0.111111	1.41117	0.510301	0.420029	0.776798	0.724196	MFSD12/ZEB2	2
GO:0008356	GO:0008356:asymmetric cell division	2/1082	18/13742	0.111111	1.41117	0.510301	0.420029	0.776798	0.724196	RAB10/ACTR3	2
GO:0044550	GO:0044550:secondary metabolite biosynthetic process	2/1082	18/13742	0.111111	1.41117	0.510301	0.420029	0.776798	0.724196	MFSD12/ZEB2	2
GO:0051590	GO:0051590:positive regulation of neurotransmitter transport	2/1082	18/13742	0.111111	1.41117	0.510301	0.420029	0.776798	0.724196	RAB3GAP1/GPER1	2
GO:0071800	GO:0071800:podosome assembly	2/1082	18/13742	0.111111	1.41117	0.510301	0.420029	0.776798	0.724196	LCP1/RHOA	2
GO:1902004	GO:1902004:positive regulation of amyloid-beta formation	2/1082	18/13742	0.111111	1.41117	0.510301	0.420029	0.776798	0.724196	GSAP/ROCK2	2
GO:0043470	GO:0043470:regulation of carbohydrate catabolic process	5/1082	54/13742	0.0925926	1.17598	0.378782	0.422236	0.776798	0.724196	EIF6/PPP1CA/PPP2CA/STAT3/ARL2	5
GO:0006730	GO:0006730:one-carbon metabolic process	3/1082	30/13742	0.1	1.27006	0.432882	0.424295	0.776798	0.724196	MAT2B/SHMT2/CA2	3
GO:0002158	GO:0002158:osteoclast proliferation	1/1082	7/13742	0.142857	1.81436	0.630028	0.436843	0.776798	0.724196	TNFAIP3	1
GO:0002176	GO:0002176:male germ cell proliferation	1/1082	7/13742	0.142857	1.81436	0.630028	0.436843	0.776798	0.724196	EIF2S2	1
GO:0003056	GO:0003056:regulation of vascular associated smooth muscle contraction	1/1082	7/13742	0.142857	1.81436	0.630028	0.436843	0.776798	0.724196	RHOA	1
GO:0009404	GO:0009404:toxin metabolic process	1/1082	7/13742	0.142857	1.81436	0.630028	0.436843	0.776798	0.724196	NFE2L2	1
GO:0010248	GO:0010248:establishment or maintenance of transmembrane electrochemica...	1/1082	7/13742	0.142857	1.81436	0.630028	0.436843	0.776798	0.724196	BAX	1
GO:0015939	GO:0015939:pantothenate metabolic process	1/1082	7/13742	0.142857	1.81436	0.630028	0.436843	0.776798	0.724196	PANK2	1
GO:0021903	GO:0021903:rostrocaudal neural tube patterning	1/1082	7/13742	0.142857	1.81436	0.630028	0.436843	0.776798	0.724196	ATP6AP2	1
GO:0032364	GO:0032364:intracellular oxygen homeostasis	1/1082	7/13742	0.142857	1.81436	0.630028	0.436843	0.776798	0.724196	SOD2	1
GO:0035434	GO:0035434:copper ion transmembrane transport	1/1082	7/13742	0.142857	1.81436	0.630028	0.436843	0.776798	0.724196	SLC31A1	1
GO:0036015	GO:0036015:response to interleukin-3	1/1082	7/13742	0.142857	1.81436	0.630028	0.436843	0.776798	0.724196	SH2B3	1
GO:0036016	GO:0036016:cellular response to interleukin-3	1/1082	7/13742	0.142857	1.81436	0.630028	0.436843	0.776798	0.724196	SH2B3	1
GO:0036089	GO:0036089:cleavage furrow formation	1/1082	7/13742	0.142857	1.81436	0.630028	0.436843	0.776798	0.724196	RHOA	1
GO:0042118	GO:0042118:endothelial cell activation	1/1082	7/13742	0.142857	1.81436	0.630028	0.436843	0.776798	0.724196	P2RX4	1
GO:0045743	GO:0045743:positive regulation of fibroblast growth factor receptor sig...	1/1082	7/13742	0.142857	1.81436	0.630028	0.436843	0.776798	0.724196	NPTN	1
GO:0048290	GO:0048290:isotype switching to IgA isotypes	1/1082	7/13742	0.142857	1.81436	0.630028	0.436843	0.776798	0.724196	MLH1	1
GO:0051340	GO:0051340:regulation of ligase activity	1/1082	7/13742	0.142857	1.81436	0.630028	0.436843	0.776798	0.724196	TMSB4X	1
GO:0060267	GO:0060267:positive regulation of respiratory burst	1/1082	7/13742	0.142857	1.81436	0.630028	0.436843	0.776798	0.724196	CLEC7A	1
GO:0060707	GO:0060707:trophoblast giant cell differentiation	1/1082	7/13742	0.142857	1.81436	0.630028	0.436843	0.776798	0.724196	PRDM1	1
GO:0060788	GO:0060788:ectodermal placode formation	1/1082	7/13742	0.142857	1.81436	0.630028	0.436843	0.776798	0.724196	HDAC1	1
GO:0070508	GO:0070508:cholesterol import	1/1082	7/13742	0.142857	1.81436	0.630028	0.436843	0.776798	0.724196	LAMTOR1	1
GO:0090394	GO:0090394:negative regulation of excitatory postsynaptic potential	1/1082	7/13742	0.142857	1.81436	0.630028	0.436843	0.776798	0.724196	EIF4A3	1
GO:0090716	GO:0090716:adaptive immune memory response	1/1082	7/13742	0.142857	1.81436	0.630028	0.436843	0.776798	0.724196	TNFRSF14	1
GO:1901098	GO:1901098:positive regulation of autophagosome maturation	1/1082	7/13742	0.142857	1.81436	0.630028	0.436843	0.776798	0.724196	UVRAG	1
GO:1901844	GO:1901844:regulation of cell communication by electrical coupling invo...	1/1082	7/13742	0.142857	1.81436	0.630028	0.436843	0.776798	0.724196	CALM3	1
GO:1902031	GO:1902031:regulation of NADP metabolic process	1/1082	7/13742	0.142857	1.81436	0.630028	0.436843	0.776798	0.724196	ME2	1
GO:1903980	GO:1903980:positive regulation of microglial cell activation	1/1082	7/13742	0.142857	1.81436	0.630028	0.436843	0.776798	0.724196	CTSC	1
GO:0044843	GO:0044843:cell cycle G1/S phase transition	20/1082	241/13742	0.0829876	1.05399	0.247188	0.436931	0.776798	0.724196	DCUN1D3/PIM2/RB1/CPSF3/BCAT1/SMARCD2/ACTB/PTPN6/CDK4/AIF1/BRD7/PPP2CA/KHDRBS1/TMSB4X/CUL2/RDX/PAF1/PHB2/TAF10/BID	20
GO:0031345	GO:0031345:negative regulation of cell projection organization	13/1082	154/13742	0.0844156	1.07212	0.263131	0.438947	0.779232	0.726465	SPART/PTPN1/GLCE/RUFY3/RTN4/TBC1D30/ARF6/SNAPIN/RNF6/SRGAP2C/GORASP1/CCP110/WDR44	13
GO:0009410	GO:0009410:response to xenobiotic stimulus	25/1082	304/13742	0.0822368	1.04445	0.22913	0.4404	0.78021	0.727377	TXN2/GSTP1/CYB5B/PDE4B/DUSP6/BLOC1S6/HADHA/RB1/SRD5A1/EFTUD2/BECN1/CDK4/HSP90AA1/NCKAP1L/SOD2/NFE2L2/AIP/GNPAT/XRCC5/CARD9/PTK2B/VAV1/CHUK/NCEH1/ROGDI	25
GO:0032886	GO:0032886:regulation of microtubule-based process	19/1082	229/13742	0.0829694	1.05376	0.239822	0.440656	0.78021	0.727377	NUBP1/CHMP1A/CHMP2A/BRCA1/RHOA/HAUS7/CHMP2B/CHMP4A/CFAP20/ARL2/ROCK2/PSRC1/PAK1/CYLD/AKAP9/XPO1/LAMP1/HAUS8/FBXW5	19
GO:0009308	GO:0009308:amine metabolic process	7/1082	80/13742	0.0875	1.1113	0.291866	0.443613	0.78021	0.727377	MTPN/SAT2/PARK7/BCKDK/KYNU/SMS/HNMT	7
GO:0050803	GO:0050803:regulation of synapse structure or activity	20/1082	242/13742	0.0826446	1.04963	0.227727	0.444473	0.78021	0.727377	CFL1/CAPRIN1/PTPN1/KIF5B/RTN4/ARF4/RHOA/LILRB2/PDLIM5/ARF6/CHMP2B/NEDD8/SRGAP2C/GRIPAP1/PTK2B/SIPA1L1/YWHAZ/GNA13/GHRL/VCP	20
GO:0060323	GO:0060323:head morphogenesis	3/1082	31/13742	0.0967742	1.22909	0.373294	0.445689	0.78021	0.727377	RAB3GAP1/PTPN11/ATP6AP2	3
GO:0061842	GO:0061842:microtubule organizing center localization	3/1082	31/13742	0.0967742	1.22909	0.373294	0.445689	0.78021	0.727377	NUBP1/KIF5B/AKAP9	3
GO:0071711	GO:0071711:basement membrane organization	3/1082	31/13742	0.0967742	1.22909	0.373294	0.445689	0.78021	0.727377	CTSS/RIC8A/PLOD3	3
GO:0010565	GO:0010565:regulation of cellular ketone metabolic process	9/1082	105/13742	0.0857143	1.08862	0.266482	0.446301	0.78021	0.727377	EIF6/MFSD2A/SIRT2/BRCA1/PARK7/BCKDK/NR1H2/PANK2/MTLN	9
GO:0009074	GO:0009074:aromatic amino acid family catabolic process	2/1082	19/13742	0.105263	1.3369	0.429596	0.44773	0.78021	0.727377	KYNU/HNMT	2
GO:1905207	GO:1905207:regulation of cardiocyte differentiation	2/1082	19/13742	0.105263	1.3369	0.429596	0.44773	0.78021	0.727377	HDAC3/GPER1	2
GO:0070555	GO:0070555:response to interleukin-1	8/1082	93/13742	0.0860215	1.09252	0.26172	0.45127	0.785732	0.732525	RPS6KA4/PYCARD/IRAK1/TANK/HYAL2/NFKB1/OTUD4/TNIP2	8
GO:0002526	GO:0002526:acute inflammatory response	7/1082	81/13742	0.0864198	1.09758	0.257491	0.456699	0.793661	0.739917	GSTP1/HLA-E/NLRP3/PARK7/PRCP/CEBPB/OSM	7
GO:0007292	GO:0007292:female gamete generation	10/1082	119/13742	0.0840336	1.06727	0.21547	0.463302	0.796367	0.74244	PANX1/SIRT2/TUT7/MLH1/MASTL/HORMAD1/PTK2B/H3-3A/YTHDF2/HROB	10
GO:0009110	GO:0009110:vitamin biosynthetic process	2/1082	20/13742	0.1	1.27006	0.353318	0.474668	0.796367	0.74244	RFK/NFKB1	2
GO:0014850	GO:0014850:response to muscle activity	2/1082	20/13742	0.1	1.27006	0.353318	0.474668	0.796367	0.74244	ATP5F1A/SRD5A1	2
GO:0015693	GO:0015693:magnesium ion transport	2/1082	20/13742	0.1	1.27006	0.353318	0.474668	0.796367	0.74244	MAGT1/NIPA2	2
GO:0046794	GO:0046794:transport of virus	2/1082	20/13742	0.1	1.27006	0.353318	0.474668	0.796367	0.74244	FMR1/EPS15	2
GO:0046835	GO:0046835:carbohydrate phosphorylation	2/1082	20/13742	0.1	1.27006	0.353318	0.474668	0.796367	0.74244	NAGK/HK1	2
GO:0070168	GO:0070168:negative regulation of biomineral tissue development	2/1082	20/13742	0.1	1.27006	0.353318	0.474668	0.796367	0.74244	ROCK2/PTK2B	2
GO:0014896	GO:0014896:muscle hypertrophy	6/1082	70/13742	0.0857143	1.08862	0.217303	0.476834	0.796367	0.74244	MTPN/P2RX4/PDLIM5/BECN1/CYBA/ROCK2	6
GO:0001788	GO:0001788:antibody-dependent cellular cytotoxicity	1/1082	8/13742	0.125	1.58757	0.485972	0.481207	0.796367	0.74244	HLA-E	1
GO:0002441	GO:0002441:histamine secretion involved in inflammatory response	1/1082	8/13742	0.125	1.58757	0.485972	0.481207	0.796367	0.74244	VAMP8	1
GO:0031987	GO:0031987:locomotion involved in locomotory behavior	1/1082	8/13742	0.125	1.58757	0.485972	0.481207	0.796367	0.74244	RCAN1	1
GO:0032353	GO:0032353:negative regulation of hormone biosynthetic process	1/1082	8/13742	0.125	1.58757	0.485972	0.481207	0.796367	0.74244	NFKB1	1
GO:0035726	GO:0035726:common myeloid progenitor cell proliferation	1/1082	8/13742	0.125	1.58757	0.485972	0.481207	0.796367	0.74244	GSTP1	1
GO:0040016	GO:0040016:embryonic cleavage	1/1082	8/13742	0.125	1.58757	0.485972	0.481207	0.796367	0.74244	AATF	1
GO:0042074	GO:0042074:cell migration involved in gastrulation	1/1082	8/13742	0.125	1.58757	0.485972	0.481207	0.796367	0.74244	RIC8A	1
GO:0043308	GO:0043308:eosinophil degranulation	1/1082	8/13742	0.125	1.58757	0.485972	0.481207	0.796367	0.74244	STX4	1
GO:0060044	GO:0060044:negative regulation of cardiac muscle cell proliferation	1/1082	8/13742	0.125	1.58757	0.485972	0.481207	0.796367	0.74244	CITED2	1
GO:0060296	GO:0060296:regulation of cilium beat frequency involved in ciliary moti...	1/1082	8/13742	0.125	1.58757	0.485972	0.481207	0.796367	0.74244	CFAP20	1
GO:0070327	GO:0070327:thyroid hormone transport	1/1082	8/13742	0.125	1.58757	0.485972	0.481207	0.796367	0.74244	SLC3A2	1
GO:0071316	GO:0071316:cellular response to nicotine	1/1082	8/13742	0.125	1.58757	0.485972	0.481207	0.796367	0.74244	NFKB1	1
GO:0071838	GO:0071838:cell proliferation in bone marrow	1/1082	8/13742	0.125	1.58757	0.485972	0.481207	0.796367	0.74244	SHC1	1
GO:0090119	GO:0090119:vesicle-mediated cholesterol transport	1/1082	8/13742	0.125	1.58757	0.485972	0.481207	0.796367	0.74244	ARL8B	1
GO:0099612	GO:0099612:protein localization to axon	1/1082	8/13742	0.125	1.58757	0.485972	0.481207	0.796367	0.74244	COPE	1
GO:0030574	GO:0030574:collagen catabolic process	3/1082	33/13742	0.0909091	1.1546	0.259931	0.487465	0.803488	0.749079	PEPD/CTSS/ADAM15	3
GO:0070316	GO:0070316:regulation of G0 to G1 transition	3/1082	33/13742	0.0909091	1.1546	0.259931	0.487465	0.803488	0.749079	SMARCD2/ACTB/BRD7	3
GO:0006334	GO:0006334:nucleosome assembly	8/1082	96/13742	0.0833333	1.05838	0.167803	0.487534	0.803488	0.749079	SET/MACROH2A1/H2BC4/SUPT16H/DAXX/SPTY2D1/H3-3A/SMARCA5	8
GO:0055074	GO:0055074:calcium ion homeostasis	19/1082	236/13742	0.0805085	1.0225	0.101935	0.494677	0.813295	0.758221	CALM3/BAX/TMEM165/PTPN6/IMMT/HERPUD1/CYBA/GHITM/PLCB3/STOML2/AFG3L2/NPTN/PTK2B/MTLN/ZNHIT1/SLC24A4/MCUB/GPER1/GP9	19
GO:0032922	GO:0032922:circadian regulation of gene expression	5/1082	59/13742	0.0847458	1.07632	0.171739	0.500436	0.813745	0.758641	PPP1CA/RELB/HDAC1/HDAC3/PPP1CC	5
GO:0140962	GO:0140962:multicellular organismal-level chemical homeostasis	5/1082	59/13742	0.0847458	1.07632	0.171739	0.500436	0.813745	0.758641	CTSH/SOD2/FBXL5/NKIRAS2/HYAL2	5
GO:0170035	GO:0170035:L-amino acid catabolic process	5/1082	59/13742	0.0847458	1.07632	0.171739	0.500436	0.813745	0.758641	GOT1/GLUD1/HMGCL/KYNU/HNMT	5
GO:0043931	GO:0043931:ossification involved in bone maturation	2/1082	21/13742	0.0952381	1.20958	0.280974	0.500793	0.813745	0.758641	RHOA/EBP	2
GO:0044342	GO:0044342:type B pancreatic cell proliferation	2/1082	21/13742	0.0952381	1.20958	0.280974	0.500793	0.813745	0.758641	CDK4/SERPINB1	2
GO:0140896	GO:0140896:cGAS/STING signaling pathway	2/1082	21/13742	0.0952381	1.20958	0.280974	0.500793	0.813745	0.758641	TBK1/BANF1	2
GO:0032409	GO:0032409:regulation of transporter activity	12/1082	148/13742	0.0810811	1.02977	0.106466	0.501722	0.813745	0.758641	CTSS/CALM3/ACTB/PARK7/IFNGR2/FMR1/TMSB4X/UTRN/PHB2/AKAP9/NIPSNAP2/RIPK1	12
GO:0003158	GO:0003158:endothelium development	9/1082	110/13742	0.0818182	1.03914	0.120476	0.502943	0.813745	0.758641	CSNK2B/BLOC1S6/RHOA/EDF1/RAP2C/ROCK2/RDX/PLOD3/HPSE	9
GO:0019748	GO:0019748:secondary metabolic process	3/1082	34/13742	0.0882353	1.12064	0.205892	0.507771	0.813745	0.758641	MFSD12/NFE2L2/ZEB2	3
GO:0033028	GO:0033028:myeloid cell apoptotic process	3/1082	34/13742	0.0882353	1.12064	0.205892	0.507771	0.813745	0.758641	PLEKHO2/ARF6/CLEC5A	3
GO:0045023	GO:0045023:G0 to G1 transition	3/1082	34/13742	0.0882353	1.12064	0.205892	0.507771	0.813745	0.758641	SMARCD2/ACTB/BRD7	3
GO:0001696	GO:0001696:gastric acid secretion	1/1082	9/13742	0.111111	1.41117	0.360719	0.522078	0.813745	0.758641	GHRL	1
GO:0002666	GO:0002666:positive regulation of T cell tolerance induction	1/1082	9/13742	0.111111	1.41117	0.360719	0.522078	0.813745	0.758641	LILRB2	1
GO:0006930	GO:0006930:substrate-dependent cell migration, cell extension	1/1082	9/13742	0.111111	1.41117	0.360719	0.522078	0.813745	0.758641	P2RY12	1
GO:0010994	GO:0010994:free ubiquitin chain polymerization	1/1082	9/13742	0.111111	1.41117	0.360719	0.522078	0.813745	0.758641	RNF135	1
GO:0019065	GO:0019065:receptor-mediated endocytosis of virus by host cell	1/1082	9/13742	0.111111	1.41117	0.360719	0.522078	0.813745	0.758641	EPS15	1
GO:0031642	GO:0031642:negative regulation of myelination	1/1082	9/13742	0.111111	1.41117	0.360719	0.522078	0.813745	0.758641	CTSC	1
GO:0042447	GO:0042447:hormone catabolic process	1/1082	9/13742	0.111111	1.41117	0.360719	0.522078	0.813745	0.758641	SRD5A1	1
GO:0043278	GO:0043278:response to morphine	1/1082	9/13742	0.111111	1.41117	0.360719	0.522078	0.813745	0.758641	PPP5C	1
GO:0045843	GO:0045843:negative regulation of striated muscle tissue development	1/1082	9/13742	0.111111	1.41117	0.360719	0.522078	0.813745	0.758641	SIRT2	1
GO:0051712	GO:0051712:positive regulation of killing of cells of another organism	1/1082	9/13742	0.111111	1.41117	0.360719	0.522078	0.813745	0.758641	CLEC7A	1
GO:0061308	GO:0061308:cardiac neural crest cell development involved in heart deve...	1/1082	9/13742	0.111111	1.41117	0.360719	0.522078	0.813745	0.758641	CITED2	1
GO:0061430	GO:0061430:bone trabecula morphogenesis	1/1082	9/13742	0.111111	1.41117	0.360719	0.522078	0.813745	0.758641	RHOA	1
GO:0061469	GO:0061469:regulation of type B pancreatic cell proliferation	1/1082	9/13742	0.111111	1.41117	0.360719	0.522078	0.813745	0.758641	CDK4	1
GO:0097011	GO:0097011:cellular response to granulocyte macrophage colony-stimulati...	1/1082	9/13742	0.111111	1.41117	0.360719	0.522078	0.813745	0.758641	PRLR	1
GO:0097012	GO:0097012:response to granulocyte macrophage colony-stimulating factor	1/1082	9/13742	0.111111	1.41117	0.360719	0.522078	0.813745	0.758641	PRLR	1
GO:0140673	GO:0140673:transcription elongation-coupled chromatin remodeling	1/1082	9/13742	0.111111	1.41117	0.360719	0.522078	0.813745	0.758641	IWS1	1
GO:1901862	GO:1901862:negative regulation of muscle tissue development	1/1082	9/13742	0.111111	1.41117	0.360719	0.522078	0.813745	0.758641	SIRT2	1
GO:1904179	GO:1904179:positive regulation of adipose tissue development	1/1082	9/13742	0.111111	1.41117	0.360719	0.522078	0.813745	0.758641	GHRL	1
GO:0006027	GO:0006027:glycosaminoglycan catabolic process	2/1082	22/13742	0.0909091	1.1546	0.212148	0.526064	0.815554	0.760327	GLB1/HYAL2	2
GO:0006925	GO:0006925:inflammatory cell apoptotic process	2/1082	22/13742	0.0909091	1.1546	0.212148	0.526064	0.815554	0.760327	PLEKHO2/ZMPSTE24	2
GO:0010743	GO:0010743:regulation of macrophage derived foam cell differentiation	2/1082	22/13742	0.0909091	1.1546	0.212148	0.526064	0.815554	0.760327	NR1H2/NFKB1	2
GO:0061436	GO:0061436:establishment of skin barrier	2/1082	22/13742	0.0909091	1.1546	0.212148	0.526064	0.815554	0.760327	HDAC3/ELOVL1	2
GO:0141087	GO:0141087:positive regulation of inflammasome-mediated signaling pathw...	2/1082	22/13742	0.0909091	1.1546	0.212148	0.526064	0.815554	0.760327	PPP2CA/TLR4	2
GO:1990858	GO:1990858:cellular response to lectin	2/1082	22/13742	0.0909091	1.1546	0.212148	0.526064	0.815554	0.760327	CLEC7A/PAK1	2
GO:0170041	GO:0170041:non-proteinogenic amino acid metabolic process	4/1082	48/13742	0.0833333	1.05838	0.118446	0.529127	0.817906	0.76252	P4HB/PARK7/KYNU/PLOD3	4
GO:0071229	GO:0071229:cellular response to acid chemical	6/1082	75/13742	0.08	1.01604	0.0407308	0.545447	0.832442	0.776072	LAMTOR2/CAPN2/NFE2L2/CEBPB/LAMTOR1/UBR1	6
GO:1990000	GO:1990000:amyloid fibril formation	3/1082	36/13742	0.0833333	1.05838	0.102533	0.547071	0.832442	0.776072	PFDN6/VHL/RIPK1	3
GO:0170039	GO:0170039:proteinogenic amino acid metabolic process	11/1082	140/13742	0.0785714	0.997901	-0.00729861	0.548499	0.832442	0.776072	BLOC1S6/GOT1/GLUD1/SEPHS2/BCAT1/HMGCL/KYNU/SMS/HNMT/SHMT2/PLOD3	11
GO:0071577	GO:0071577:zinc ion transmembrane transport	2/1082	23/13742	0.0869565	1.1044	0.146485	0.550455	0.832442	0.776072	SLC39A1/SLC39A7	2
GO:0001843	GO:0001843:neural tube closure	6/1082	76/13742	0.0789474	1.00268	0.00683713	0.558695	0.832442	0.776072	PFN1/CITED2/WDR83/LMO4/BCL10/TMED2	6
GO:0033627	GO:0033627:cell adhesion mediated by integrin	6/1082	76/13742	0.0789474	1.00268	0.00683713	0.558695	0.832442	0.776072	PTPN11/PTPN6/EMILIN2/NCKAP1L/FERMT3/P2RY12	6
GO:0060606	GO:0060606:tube closure	6/1082	76/13742	0.0789474	1.00268	0.00683713	0.558695	0.832442	0.776072	PFN1/CITED2/WDR83/LMO4/BCL10/TMED2	6
GO:0002076	GO:0002076:osteoblast development	1/1082	10/13742	0.1	1.27006	0.249742	0.559733	0.832442	0.776072	CLEC5A	1
GO:0010269	GO:0010269:response to selenium ion	1/1082	10/13742	0.1	1.27006	0.249742	0.559733	0.832442	0.776072	SOD2	1
GO:0010649	GO:0010649:regulation of cell communication by electrical coupling	1/1082	10/13742	0.1	1.27006	0.249742	0.559733	0.832442	0.776072	CALM3	1
GO:0030210	GO:0030210:heparin biosynthetic process	1/1082	10/13742	0.1	1.27006	0.249742	0.559733	0.832442	0.776072	GLCE	1
GO:0032308	GO:0032308:positive regulation of prostaglandin secretion	1/1082	10/13742	0.1	1.27006	0.249742	0.559733	0.832442	0.776072	P2RX4	1
GO:0032351	GO:0032351:negative regulation of hormone metabolic process	1/1082	10/13742	0.1	1.27006	0.249742	0.559733	0.832442	0.776072	NFKB1	1
GO:0043379	GO:0043379:memory T cell differentiation	1/1082	10/13742	0.1	1.27006	0.249742	0.559733	0.832442	0.776072	CD46	1
GO:0044837	GO:0044837:actomyosin contractile ring organization	1/1082	10/13742	0.1	1.27006	0.249742	0.559733	0.832442	0.776072	VPS4A	1
GO:0045779	GO:0045779:negative regulation of bone resorption	1/1082	10/13742	0.1	1.27006	0.249742	0.559733	0.832442	0.776072	TNFAIP3	1
GO:0070365	GO:0070365:hepatocyte differentiation	1/1082	10/13742	0.1	1.27006	0.249742	0.559733	0.832442	0.776072	TAF10	1
GO:0070586	GO:0070586:cell-cell adhesion involved in gastrulation	1/1082	10/13742	0.1	1.27006	0.249742	0.559733	0.832442	0.776072	RIC8A	1
GO:1901160	GO:1901160:primary amino compound metabolic process	1/1082	10/13742	0.1	1.27006	0.249742	0.559733	0.832442	0.776072	SRD5A1	1
GO:1904251	GO:1904251:regulation of bile acid metabolic process	1/1082	10/13742	0.1	1.27006	0.249742	0.559733	0.832442	0.776072	PANK2	1
GO:1905907	GO:1905907:negative regulation of amyloid fibril formation	1/1082	10/13742	0.1	1.27006	0.249742	0.559733	0.832442	0.776072	PFDN6	1
GO:1901568	GO:1901568:fatty acid derivative metabolic process	5/1082	63/13742	0.0793651	1.00798	0.0185601	0.559899	0.832442	0.776072	LYPLA2/HMGCL/ELOVL1/ACSL3/ABHD16A	5
GO:0061900	GO:0061900:glial cell activation	4/1082	50/13742	0.08	1.01604	0.0332261	0.562064	0.834293	0.777798	CTSC/IFNGR2/AIF1/ZEB2	4
GO:2000243	GO:2000243:positive regulation of reproductive process	4/1082	50/13742	0.08	1.01604	0.0332261	0.562064	0.834293	0.777798	CITED2/BAX/C1QBP/SIRT2	4
GO:0009895	GO:0009895:negative regulation of catabolic process	24/1082	310/13742	0.0774194	0.983269	-0.0871054	0.56587	0.838007	0.78126	CSNK2B/USP25/HNRNPAB/MFSD2A/MAD2L2/SNX12/PHB1/SIRT2/USP5/SGTA/PARK7/BECN1/PPP2CA/FEZ2/STAT3/PDCL3/ATRAID/UBXN1/RBM10/VHL/POLDIP2/PRMT6/USP30/ZDHHC7	24
GO:0005978	GO:0005978:glycogen biosynthetic process	3/1082	37/13742	0.0810811	1.02977	0.0530169	0.566017	0.838007	0.78126	PPP1CA/UGP2/PTGES3	3
GO:0070269	GO:0070269:pyroptotic inflammatory response	3/1082	37/13742	0.0810811	1.02977	0.0530169	0.566017	0.838007	0.78126	PYCARD/NLRP3/ZEB2	3
GO:0042401	GO:0042401:biogenic amine biosynthetic process	2/1082	24/13742	0.0833333	1.05838	0.083681	0.573947	0.841303	0.784333	PARK7/SMS	2
GO:0044346	GO:0044346:fibroblast apoptotic process	2/1082	24/13742	0.0833333	1.05838	0.083681	0.573947	0.841303	0.784333	API5/BID	2
GO:0098901	GO:0098901:regulation of cardiac muscle cell action potential	2/1082	24/13742	0.0833333	1.05838	0.083681	0.573947	0.841303	0.784333	CALM3/AKAP9	2
GO:0051302	GO:0051302:regulation of cell division	12/1082	156/13742	0.0769231	0.976966	-0.0845857	0.577051	0.844887	0.787674	CALM3/SIRT2/YME1L1/RHOA/BECN1/ARF6/VPS4A/UVRAG/OSM/CCP110/POLDIP2/TADA3	12
GO:0071496	GO:0071496:cellular response to external stimulus	5/1082	65/13742	0.0769231	0.976966	-0.0544179	0.588265	0.846096	0.788801	LTBR/MTPN/BCL10/NFKB1/TLR4	5
GO:0003417	GO:0003417:growth plate cartilage development	1/1082	11/13742	0.0909091	1.1546	0.149951	0.594424	0.846096	0.788801	ZMPSTE24	1
GO:0042574	GO:0042574:retinal metabolic process	1/1082	11/13742	0.0909091	1.1546	0.149951	0.594424	0.846096	0.788801	DHRS4	1
GO:0070671	GO:0070671:response to interleukin-12	1/1082	11/13742	0.0909091	1.1546	0.149951	0.594424	0.846096	0.788801	P4HB	1
GO:0070914	GO:0070914:UV-damage excision repair	1/1082	11/13742	0.0909091	1.1546	0.149951	0.594424	0.846096	0.788801	POLD3	1
GO:0141005	GO:0141005:retrotransposon silencing by heterochromatin formation	1/1082	11/13742	0.0909091	1.1546	0.149951	0.594424	0.846096	0.788801	SETDB1	1
GO:1903238	GO:1903238:positive regulation of leukocyte tethering or rolling	1/1082	11/13742	0.0909091	1.1546	0.149951	0.594424	0.846096	0.788801	FUT4	1
GO:0001958	GO:0001958:endochondral ossification	2/1082	25/13742	0.08	1.01604	0.023473	0.596531	0.846096	0.788801	BPNT2/NAB1	2
GO:0036075	GO:0036075:replacement ossification	2/1082	25/13742	0.08	1.01604	0.023473	0.596531	0.846096	0.788801	BPNT2/NAB1	2
GO:0044839	GO:0044839:cell cycle G2/M phase transition	11/1082	146/13742	0.0753425	0.956891	-0.153089	0.605642	0.85615	0.798175	RCC2/CALM3/MACROH2A1/BRCA1/BARD1/CDK4/VPS4A/UBE2A/KHDRBS1/MASTL/ENSA	11
GO:0099072	GO:0099072:regulation of postsynaptic membrane neurotransmitter recepto...	7/1082	94/13742	0.0744681	0.945786	-0.154187	0.616926	0.860751	0.802464	GABARAP/HSP90AA1/SNX6/EPS8/GRIPAP1/STX4/EPS15	7
GO:0002438	GO:0002438:acute inflammatory response to antigenic stimulus	2/1082	26/13742	0.0769231	0.976966	-0.0343679	0.618203	0.860751	0.802464	HLA-E/PARK7	2
GO:0010742	GO:0010742:macrophage derived foam cell differentiation	2/1082	26/13742	0.0769231	0.976966	-0.0343679	0.618203	0.860751	0.802464	NR1H2/NFKB1	2
GO:0101023	GO:0101023:vascular endothelial cell proliferation	2/1082	26/13742	0.0769231	0.976966	-0.0343679	0.618203	0.860751	0.802464	STAT3/GHRL	2
GO:0006739	GO:0006739:NADP metabolic process	3/1082	40/13742	0.075	0.952542	-0.0878733	0.619837	0.860751	0.802464	ME2/MDH1/DERA	3
GO:0008360	GO:0008360:regulation of cell shape	9/1082	121/13742	0.0743802	0.944669	-0.178715	0.620061	0.860751	0.802464	FGR/EPS8/WDR1/PTK2B/RHOQ/RDX/GNA13/ZMPSTE24/LST1	9
GO:0001101	GO:0001101:response to acid chemical	8/1082	108/13742	0.0740741	0.940782	-0.180618	0.623645	0.860751	0.802464	LAMTOR2/CAPN2/AIFM1/NFE2L2/CEBPB/LAMTOR1/UBR1/CHUK	8
GO:0005513	GO:0005513:detection of calcium ion	1/1082	12/13742	0.0833333	1.05838	0.0591455	0.626383	0.860751	0.802464	CALM3	1
GO:0010470	GO:0010470:regulation of gastrulation	1/1082	12/13742	0.0833333	1.05838	0.0591455	0.626383	0.860751	0.802464	TGIF2	1
GO:0031645	GO:0031645:negative regulation of nervous system process	1/1082	12/13742	0.0833333	1.05838	0.0591455	0.626383	0.860751	0.802464	CTSC	1
GO:0032331	GO:0032331:negative regulation of chondrocyte differentiation	1/1082	12/13742	0.0833333	1.05838	0.0591455	0.626383	0.860751	0.802464	PTPN11	1
GO:0036065	GO:0036065:fucosylation	1/1082	12/13742	0.0833333	1.05838	0.0591455	0.626383	0.860751	0.802464	FUT4	1
GO:0045198	GO:0045198:establishment of epithelial cell apical/basal polarity	1/1082	12/13742	0.0833333	1.05838	0.0591455	0.626383	0.860751	0.802464	RHOA	1
GO:0060856	GO:0060856:establishment of blood-brain barrier	1/1082	12/13742	0.0833333	1.05838	0.0591455	0.626383	0.860751	0.802464	MFSD2A	1
GO:0071888	GO:0071888:macrophage apoptotic process	1/1082	12/13742	0.0833333	1.05838	0.0591455	0.626383	0.860751	0.802464	PLEKHO2	1
GO:0016049	GO:0016049:cell growth	29/1082	386/13742	0.0751295	0.954187	-0.266902	0.633198	0.867675	0.808919	SPART/NUBP1/DCUN1D3/CISH/MFSD2A/LAMTOR2/MAD2L2/MTPN/RB1/CREB3/ATAD3A/PHB1/BRCA1/RUFY3/SERTAD3/RTN4/PDLIM5/ADAM15/DDX49/RNF6/C9orf72/PTK2B/SSNA1/MAPKAP1/H3-3A/PSRC1/LAMTOR1/RBBP7/HYAL2	29
GO:0042908	GO:0042908:xenobiotic transport	3/1082	41/13742	0.0731707	0.929309	-0.132522	0.636734	0.869018	0.810171	SLC31A1/TMEM30A/ATRAID	3
GO:1901570	GO:1901570:fatty acid derivative biosynthetic process	3/1082	41/13742	0.0731707	0.929309	-0.132522	0.636734	0.869018	0.810171	HMGCL/ELOVL1/ACSL3	3
GO:0120193	GO:0120193:tight junction organization	4/1082	55/13742	0.0727273	0.923677	-0.165802	0.638519	0.869018	0.810171	ACTG1/ARL2/ROCK2/RAB13	4
GO:0170040	GO:0170040:proteinogenic amino acid catabolic process	4/1082	55/13742	0.0727273	0.923677	-0.165802	0.638519	0.869018	0.810171	GOT1/GLUD1/HMGCL/HNMT	4
GO:0014014	GO:0014014:negative regulation of gliogenesis	2/1082	27/13742	0.0740741	0.940782	-0.090042	0.638968	0.869018	0.810171	RB1/SIRT2	2
GO:0071466	GO:0071466:cellular response to xenobiotic stimulus	9/1082	123/13742	0.0731707	0.929309	-0.230224	0.639775	0.869929	0.811021	GSTP1/CYB5B/PDE4B/RB1/EFTUD2/NFE2L2/AIP/VAV1/NCEH1	9
GO:0060249	GO:0060249:anatomical structure homeostasis	15/1082	204/13742	0.0735294	0.933864	-0.278214	0.647534	0.87178	0.812746	ACTG1/MFSD2A/XIAP/RB1/SASH3/BAX/TNFAIP3/P2RX4/ACTB/PTPN11/BARD1/PTK2B/STRAP/ZEB2/TLR4	15
GO:0001947	GO:0001947:heart looping	3/1082	42/13742	0.0714286	0.907182	-0.176117	0.653098	0.87178	0.812746	CITED2/ARL13B/TMED2	3
GO:0003356	GO:0003356:regulation of cilium beat frequency	1/1082	13/13742	0.0769231	0.976966	-0.0242903	0.655826	0.87178	0.812746	CFAP20	1
GO:0006071	GO:0006071:glycerol metabolic process	1/1082	13/13742	0.0769231	0.976966	-0.0242903	0.655826	0.87178	0.812746	GOT1	1
GO:0007028	GO:0007028:cytoplasm organization	1/1082	13/13742	0.0769231	0.976966	-0.0242903	0.655826	0.87178	0.812746	KIF5B	1
GO:0008298	GO:0008298:intracellular mRNA localization	1/1082	13/13742	0.0769231	0.976966	-0.0242903	0.655826	0.87178	0.812746	CAPRIN1	1
GO:0010992	GO:0010992:ubiquitin recycling	1/1082	13/13742	0.0769231	0.976966	-0.0242903	0.655826	0.87178	0.812746	RNF135	1
GO:0035234	GO:0035234:ectopic germ cell programmed cell death	1/1082	13/13742	0.0769231	0.976966	-0.0242903	0.655826	0.87178	0.812746	BAX	1
GO:0042359	GO:0042359:vitamin D metabolic process	1/1082	13/13742	0.0769231	0.976966	-0.0242903	0.655826	0.87178	0.812746	NFKB1	1
GO:0048532	GO:0048532:anatomical structure arrangement	1/1082	13/13742	0.0769231	0.976966	-0.0242903	0.655826	0.87178	0.812746	HSPA5	1
GO:0051446	GO:0051446:positive regulation of meiotic cell cycle	1/1082	13/13742	0.0769231	0.976966	-0.0242903	0.655826	0.87178	0.812746	SIRT2	1
GO:0051775	GO:0051775:response to redox state	1/1082	13/13742	0.0769231	0.976966	-0.0242903	0.655826	0.87178	0.812746	SIRT2	1
GO:0060352	GO:0060352:cell adhesion molecule production	1/1082	13/13742	0.0769231	0.976966	-0.0242903	0.655826	0.87178	0.812746	GOLPH3	1
GO:0097709	GO:0097709:connective tissue replacement	1/1082	13/13742	0.0769231	0.976966	-0.0242903	0.655826	0.87178	0.812746	ROCK2	1
GO:0170044	GO:0170044:non-proteinogenic amino acid catabolic process	1/1082	13/13742	0.0769231	0.976966	-0.0242903	0.655826	0.87178	0.812746	KYNU	1
GO:0043094	GO:0043094:cellular metabolic compound salvage	2/1082	28/13742	0.0714286	0.907182	-0.143725	0.658833	0.872233	0.813168	UPP1/NAPRT	2
GO:0046685	GO:0046685:response to arsenic-containing substance	2/1082	28/13742	0.0714286	0.907182	-0.143725	0.658833	0.872233	0.813168	DAXX/VCP	2
GO:0001678	GO:0001678:intracellular glucose homeostasis	9/1082	125/13742	0.072	0.91444	-0.280926	0.658914	0.872233	0.813168	USF1/PIH1D1/KAT5/HK1/DYNLL1/JAGN1/STX4/GPER1/GHRL	9
GO:0002418	GO:0002418:immune response to tumor cell	2/1082	29/13742	0.0689655	0.8759	-0.195573	0.677811	0.884768	0.824855	YWHAG/ADAM15	2
GO:0051353	GO:0051353:positive regulation of oxidoreductase activity	2/1082	29/13742	0.0689655	0.8759	-0.195573	0.677811	0.884768	0.824855	RFK/PARK7	2
GO:0032259	GO:0032259:methylation	14/1082	195/13742	0.0717949	0.911835	-0.362493	0.680132	0.884768	0.824855	HSD17B10/SNRPB/SETD7/ETF1/MRM2/FTSJ3/TGS1/METTL13/PRDM1/SETDB1/HNMT/RAMAC/PRMT6/COMTD1	14
GO:0006833	GO:0006833:water transport	1/1082	14/13742	0.0714286	0.907182	-0.101577	0.682951	0.884768	0.824855	HYAL2	1
GO:0030431	GO:0030431:sleep	1/1082	14/13742	0.0714286	0.907182	-0.101577	0.682951	0.884768	0.824855	GHRL	1
GO:0032098	GO:0032098:regulation of appetite	1/1082	14/13742	0.0714286	0.907182	-0.101577	0.682951	0.884768	0.824855	GHRL	1
GO:0036342	GO:0036342:post-anal tail morphogenesis	1/1082	14/13742	0.0714286	0.907182	-0.101577	0.682951	0.884768	0.824855	TMED2	1
GO:0045725	GO:0045725:positive regulation of glycogen biosynthetic process	1/1082	14/13742	0.0714286	0.907182	-0.101577	0.682951	0.884768	0.824855	PPP1CA	1
GO:0060576	GO:0060576:intestinal epithelial cell development	1/1082	14/13742	0.0714286	0.907182	-0.101577	0.682951	0.884768	0.824855	PRDM1	1
GO:0071380	GO:0071380:cellular response to prostaglandin E stimulus	1/1082	14/13742	0.0714286	0.907182	-0.101577	0.682951	0.884768	0.824855	GNB1	1
GO:0071501	GO:0071501:cellular response to sterol depletion	1/1082	14/13742	0.0714286	0.907182	-0.101577	0.682951	0.884768	0.824855	TMED2	1
GO:0071514	GO:0071514:genomic imprinting	1/1082	14/13742	0.0714286	0.907182	-0.101577	0.682951	0.884768	0.824855	MTA2	1
GO:0072537	GO:0072537:fibroblast activation	1/1082	14/13742	0.0714286	0.907182	-0.101577	0.682951	0.884768	0.824855	ZEB2	1
GO:0140042	GO:0140042:lipid droplet formation	1/1082	14/13742	0.0714286	0.907182	-0.101577	0.682951	0.884768	0.824855	AUP1	1
GO:0160049	GO:0160049:negative regulation of cGAS/STING signaling pathway	1/1082	14/13742	0.0714286	0.907182	-0.101577	0.682951	0.884768	0.824855	BANF1	1
GO:0002269	GO:0002269:leukocyte activation involved in inflammatory response	3/1082	44/13742	0.0681818	0.865947	-0.260364	0.684221	0.884768	0.824855	CTSC/IFNGR2/AIF1	3
GO:0019827	GO:0019827:stem cell population maintenance	11/1082	155/13742	0.0709677	0.90133	-0.361157	0.684267	0.884768	0.824855	KLF10/BRMS1/VPS72/YME1L1/HDAC1/ACTB/STAT3/SMC3/PAF1/RBBP7/SAP30	11
GO:0007586	GO:0007586:digestion	5/1082	73/13742	0.0684932	0.869901	-0.325816	0.690849	0.89237	0.831942	NR1H2/STRAP/GHRL/TLR4/COPA	5
GO:0007585	GO:0007585:respiratory gaseous exchange by respiratory system	4/1082	59/13742	0.0677966	0.861055	-0.31267	0.693042	0.893972	0.833436	BLOC1S6/MAN2A1/YWHAZ/HNMT	4
GO:0001662	GO:0001662:behavioral fear response	2/1082	30/13742	0.0666667	0.846704	-0.245724	0.69592	0.894734	0.834146	VDAC1/VDAC3	2
GO:0044706	GO:0044706:multi-multicellular organism process	10/1082	143/13742	0.0699301	0.888151	-0.393056	0.697789	0.896492	0.835785	PRDX3/CAPN2/CITED2/C1QBP/ADCY7/H3-3A/PRDM1/PRLR/TMED2/GHRL	10
GO:0006836	GO:0006836:neurotransmitter transport	10/1082	144/13742	0.0694444	0.881983	-0.416193	0.70606	0.89711	0.836361	BLOC1S6/RAB3GAP1/PARK7/FMR1/SNAPIN/TOR1A/STX4/STXBP2/GPER1/SLC17A5	10
GO:0002839	GO:0002839:positive regulation of immune response to tumor cell	1/1082	15/13742	0.0666667	0.846704	-0.173658	0.70794	0.89711	0.836361	YWHAG	1
GO:0007398	GO:0007398:ectoderm development	1/1082	15/13742	0.0666667	0.846704	-0.173658	0.70794	0.89711	0.836361	ZBTB17	1
GO:0009584	GO:0009584:detection of visible light	1/1082	15/13742	0.0666667	0.846704	-0.173658	0.70794	0.89711	0.836361	NMT1	1
GO:0015669	GO:0015669:gas transport	1/1082	15/13742	0.0666667	0.846704	-0.173658	0.70794	0.89711	0.836361	CA2	1
GO:0031268	GO:0031268:pseudopodium organization	1/1082	15/13742	0.0666667	0.846704	-0.173658	0.70794	0.89711	0.836361	SRGAP2C	1
GO:0033033	GO:0033033:negative regulation of myeloid cell apoptotic process	1/1082	15/13742	0.0666667	0.846704	-0.173658	0.70794	0.89711	0.836361	CLEC5A	1
GO:0061684	GO:0061684:chaperone-mediated autophagy	1/1082	15/13742	0.0666667	0.846704	-0.173658	0.70794	0.89711	0.836361	HSP90AA1	1
GO:0098696	GO:0098696:regulation of neurotransmitter receptor localization to post...	1/1082	15/13742	0.0666667	0.846704	-0.173658	0.70794	0.89711	0.836361	GABARAP	1
GO:0098727	GO:0098727:maintenance of cell number	11/1082	158/13742	0.0696203	0.884216	-0.427927	0.708283	0.897365	0.836599	KLF10/BRMS1/VPS72/YME1L1/HDAC1/ACTB/STAT3/SMC3/PAF1/RBBP7/SAP30	11
GO:0007595	GO:0007595:lactation	2/1082	31/13742	0.0645161	0.819391	-0.294302	0.713177	0.898589	0.83774	STAT5A/PRLR	2
GO:0048701	GO:0048701:embryonic cranial skeleton morphogenesis	2/1082	31/13742	0.0645161	0.819391	-0.294302	0.713177	0.898589	0.83774	SLC39A1/EIF4A3	2
GO:0141091	GO:0141091:transforming growth factor beta receptor superfamily signali...	19/1082	268/13742	0.0708955	0.900412	-0.481316	0.717523	0.903484	0.842303	SPART/CSNK2B/BRMS1/XIAP/CITED2/SKIL/HDAC1/SNX6/STAT3/HSPA5/UBE2D1/STRAP/UBE2D3/MTMR4/RBBP7/SNW1/ZEB2/SAP30/TGIF2	19
GO:1901657	GO:1901657:glycosyl compound metabolic process	4/1082	61/13742	0.0655738	0.832823	-0.38255	0.718006	0.903555	0.842369	APOBEC3C/BLOC1S6/UPP1/DERA	4
GO:0046683	GO:0046683:response to organophosphorus	7/1082	104/13742	0.0673077	0.854845	-0.434389	0.720534	0.905678	0.844349	PANX1/SRD5A1/P2RX4/PNPT1/P2RY12/PTK2B/AKAP9	7
GO:0090066	GO:0090066:regulation of anatomical structure size	29/1082	403/13742	0.0719603	0.913936	-0.512649	0.722607	0.905678	0.844349	SPART/WASHC2C/CAPG/BLOC1S6/PFN1/MTPN/PYCARD/COTL1/RUFY3/RTN4/RHOA/ARF6/ARPC5/HSP90AA1/NCKAP1L/SOD2/EPS8/SNAPIN/RNF6/TMSB4X/ROCK2/WDR1/PTK2B/RDX/VAV1/CYRIB/PLOD3/E2F4/GPER1	29
GO:0008340	GO:0008340:determination of adult lifespan	2/1082	32/13742	0.0625	0.793785	-0.341415	0.729605	0.905678	0.844349	MSH6/ZMPSTE24	2
GO:0071402	GO:0071402:cellular response to lipoprotein particle stimulus	2/1082	32/13742	0.0625	0.793785	-0.341415	0.729605	0.905678	0.844349	MIA3/TLR4	2
GO:0006991	GO:0006991:response to sterol depletion	1/1082	16/13742	0.0625	0.793785	-0.241276	0.730961	0.905678	0.844349	TMED2	1
GO:0034349	GO:0034349:glial cell apoptotic process	1/1082	16/13742	0.0625	0.793785	-0.241276	0.730961	0.905678	0.844349	RB1	1
GO:0044539	GO:0044539:long-chain fatty acid import into cell	1/1082	16/13742	0.0625	0.793785	-0.241276	0.730961	0.905678	0.844349	ACSL3	1
GO:0061351	GO:0061351:neural precursor cell proliferation	8/1082	120/13742	0.0666667	0.846704	-0.493069	0.737638	0.912236	0.850463	RAB10/SIRT2/NDUFS2/RHOA/GNG5/GNAI2/HDAC3/PSMG1	8
GO:0071695	GO:0071695:anatomical structure maturation	13/1082	190/13742	0.0684211	0.868985	-0.53162	0.740947	0.914202	0.852295	RB1/CLEC7A/SIRT2/TUT7/RHOA/ARCN1/ATP6AP2/CBFB/EBP/PTK2B/H3-3A/YTHDF2/SLC24A4	13
GO:0044319	GO:0044319:wound healing, spreading of cells	2/1082	33/13742	0.0606061	0.769731	-0.387165	0.745227	0.914804	0.852856	RHOA/TOR1A	2
GO:1902745	GO:1902745:positive regulation of lamellipodium organization	2/1082	33/13742	0.0606061	0.769731	-0.387165	0.745227	0.914804	0.852856	HSP90AA1/ACTR3	2
GO:0002830	GO:0002830:positive regulation of type 2 immune response	1/1082	17/13742	0.0588235	0.747091	-0.305027	0.752169	0.914804	0.852856	NLRP3	1
GO:0036303	GO:0036303:lymph vessel morphogenesis	1/1082	17/13742	0.0588235	0.747091	-0.305027	0.752169	0.914804	0.852856	LGALS8	1
GO:0042219	GO:0042219:cellular modified amino acid catabolic process	1/1082	17/13742	0.0588235	0.747091	-0.305027	0.752169	0.914804	0.852856	ABHD16A	1
GO:0042634	GO:0042634:regulation of hair cycle	1/1082	17/13742	0.0588235	0.747091	-0.305027	0.752169	0.914804	0.852856	HPSE	1
GO:0060561	GO:0060561:apoptotic process involved in morphogenesis	1/1082	17/13742	0.0588235	0.747091	-0.305027	0.752169	0.914804	0.852856	BAX	1
GO:0070193	GO:0070193:synaptonemal complex organization	1/1082	17/13742	0.0588235	0.747091	-0.305027	0.752169	0.914804	0.852856	HORMAD1	1
GO:0043403	GO:0043403:skeletal muscle tissue regeneration	2/1082	34/13742	0.0588235	0.747091	-0.43164	0.760068	0.920021	0.85772	MTPN/MCUB	2
GO:0045730	GO:0045730:respiratory burst	2/1082	34/13742	0.0588235	0.747091	-0.43164	0.760068	0.920021	0.85772	CLEC7A/CYBA	2
GO:0002227	GO:0002227:innate immune response in mucosa	1/1082	18/13742	0.0555556	0.705586	-0.365393	0.771706	0.924243	0.861656	H2BC4	1
GO:0042953	GO:0042953:lipoprotein transport	1/1082	18/13742	0.0555556	0.705586	-0.365393	0.771706	0.924243	0.861656	MIA3	1
GO:0061049	GO:0061049:cell growth involved in cardiac muscle cell development	1/1082	18/13742	0.0555556	0.705586	-0.365393	0.771706	0.924243	0.861656	PDLIM5	1
GO:2000177	GO:2000177:regulation of neural precursor cell proliferation	4/1082	66/13742	0.0606061	0.769731	-0.548194	0.77377	0.924732	0.862113	SIRT2/RHOA/GNG5/GNAI2	4
GO:0003009	GO:0003009:skeletal muscle contraction	2/1082	35/13742	0.0571429	0.725746	-0.474921	0.774154	0.924732	0.862113	HSP90AA1/CHUK	2
GO:0042593	GO:0042593:glucose homeostasis	13/1082	196/13742	0.0663265	0.842384	-0.649725	0.779154	0.928634	0.865751	USF1/PIH1D1/PTPN11/PARK7/KAT5/PRCP/STAT3/HK1/DYNLL1/JAGN1/STX4/GPER1/GHRL	13
GO:0031623	GO:0031623:receptor internalization	7/1082	111/13742	0.0630631	0.800936	-0.615597	0.780665	0.928634	0.865751	ANKRD13A/CD63/RALB/FMR1/ARF1/RAB31/EPS15	7
GO:0008015	GO:0008015:blood circulation	25/1082	363/13742	0.0688705	0.874694	-0.707326	0.787295	0.928634	0.865751	PDE4B/ERAP1/CALM3/BLOC1S6/PTPN1/P2RX4/RHOA/EMILIN2/ATP6AP2/HSP90AA1/SOD2/PRCP/PLCB3/AGTRAP/ROCK2/RENBP/DNM1L/GNA13/AKAP9/PLOD3/ZMPSTE24/ZEB2/E2F4/GPER1/GHRL	25
GO:0003016	GO:0003016:respiratory system process	2/1082	36/13742	0.0555556	0.705586	-0.517082	0.787512	0.928634	0.865751	BLOC1S6/YWHAZ	2
GO:0044872	GO:0044872:lipoprotein localization	1/1082	19/13742	0.0526316	0.66845	-0.422773	0.789705	0.928634	0.865751	MIA3	1
GO:0070314	GO:0070314:G1 to G0 transition	1/1082	19/13742	0.0526316	0.66845	-0.422773	0.789705	0.928634	0.865751	ZBTB17	1
GO:0097035	GO:0097035:regulation of membrane lipid distribution	3/1082	53/13742	0.0566038	0.718899	-0.599404	0.79856	0.934803	0.871501	VDAC2/MFSD2A/TMEM30A	3
GO:0035455	GO:0035455:response to interferon-alpha	1/1082	20/13742	0.05	0.635028	-0.477499	0.806286	0.934803	0.871501	MX2	1
GO:0003014	GO:0003014:renal system process	5/1082	85/13742	0.0588235	0.747091	-0.683756	0.809283	0.936738	0.873305	RHOA/GNAI2/CLCN5/PKN1/HYAL2	5
GO:0106027	GO:0106027:neuron projection organization	5/1082	85/13742	0.0588235	0.747091	-0.683756	0.809283	0.936738	0.873305	CFL1/CAPRIN1/PDLIM5/ARF1/SIPA1L1	5
GO:0022412	GO:0022412:cellular process involved in reproduction in multicellular o...	18/1082	273/13742	0.0659341	0.837399	-0.793309	0.816505	0.941171	0.877438	PANX1/MFSD14A/MTA2/BAX/SIRT2/TUT7/KAT5/FANCG/RAN/MLH1/PANK2/HORMAD1/DYNLL1/PTK2B/H3-3A/YTHDF2/PRDM1/VDAC3	18
GO:0010644	GO:0010644:cell communication by electrical coupling	1/1082	21/13742	0.047619	0.604788	-0.529849	0.82156	0.941171	0.877438	CALM3	1
GO:0032528	GO:0032528:microvillus organization	1/1082	21/13742	0.047619	0.604788	-0.529849	0.82156	0.941171	0.877438	PTPN11	1
GO:0034695	GO:0034695:response to prostaglandin E	1/1082	21/13742	0.047619	0.604788	-0.529849	0.82156	0.941171	0.877438	GNB1	1
GO:0035994	GO:0035994:response to muscle stretch	1/1082	21/13742	0.047619	0.604788	-0.529849	0.82156	0.941171	0.877438	NFKB1	1
GO:0051450	GO:0051450:myoblast proliferation	1/1082	21/13742	0.047619	0.604788	-0.529849	0.82156	0.941171	0.877438	FGR	1
GO:1902074	GO:1902074:response to salt	1/1082	21/13742	0.047619	0.604788	-0.529849	0.82156	0.941171	0.877438	DAXX	1
GO:0060324	GO:0060324:face development	2/1082	40/13742	0.05	0.635028	-0.675778	0.834207	0.944679	0.880708	RAB3GAP1/PTPN11	2
GO:0050905	GO:0050905:neuromuscular process	7/1082	120/13742	0.0583333	0.740866	-0.833491	0.843117	0.948192	0.883983	SPART/AARS1/GMPPA/HSP90AA1/ZMPSTE24/CHUK/ROGDI	7
GO:1990868	GO:1990868:response to chemokine	4/1082	74/13742	0.0540541	0.686516	-0.790468	0.844464	0.948192	0.883983	CMKLR1/SH2B3/RHOA/PTK2B	4
GO:0043413	GO:0043413:macromolecule glycosylation	12/1082	194/13742	0.0618557	0.785601	-0.879207	0.845329	0.948192	0.883983	FUT4/MAGT1/DDOST/TMEM165/MGAT1/GMPPA/MGAT2/MAN2A1/C1GALT1C1/GORASP1/RPN2/PLOD3	12
GO:0006767	GO:0006767:water-soluble vitamin metabolic process	3/1082	58/13742	0.0517241	0.656925	-0.765424	0.845589	0.948192	0.883983	RFK/MMADHC/PANK2	3
GO:0050433	GO:0050433:regulation of catecholamine secretion	1/1082	23/13742	0.0434783	0.552198	-0.62834	0.848594	0.948192	0.883983	SDHD	1
GO:0002347	GO:0002347:response to tumor cell	2/1082	42/13742	0.047619	0.604788	-0.749894	0.853896	0.951771	0.88732	YWHAG/ADAM15	2
GO:0042886	GO:0042886:amide transport	15/1082	240/13742	0.0625	0.793785	-0.942179	0.857597	0.955058	0.890385	GLUD1/GLTP/PTPN11/PARK7/PFKL/RAB1A/DYNLL1/RAB8B/JAGN1/STX4/ENSA/MFSD1/CA2/GPER1/GHRL	15
GO:0022011	GO:0022011:myelination in peripheral nervous system	1/1082	24/13742	0.0416667	0.52919	-0.674857	0.860535	0.955148	0.890468	SIRT2	1
GO:0032292	GO:0032292:peripheral nervous system axon ensheathment	1/1082	24/13742	0.0416667	0.52919	-0.674857	0.860535	0.955148	0.890468	SIRT2	1
GO:0045778	GO:0045778:positive regulation of ossification	2/1082	43/13742	0.0465116	0.590723	-0.785801	0.862919	0.956122	0.891377	PTPN11/ATRAID	2
GO:0090398	GO:0090398:cellular senescence	5/1082	93/13742	0.0537634	0.682826	-0.897212	0.865923	0.957885	0.893021	CITED2/PNPT1/KAT5/ZMPSTE24/PRMT6	5
GO:0050918	GO:0050918:positive chemotaxis	2/1082	44/13742	0.0454545	0.577298	-0.82099	0.871428	0.957885	0.893021	CREB3/S100A4	2
GO:0007097	GO:0007097:nuclear migration	1/1082	25/13742	0.04	0.508022	-0.719767	0.871536	0.957885	0.893021	NUDC	1
GO:0045761	GO:0045761:regulation of adenylate cyclase activity	1/1082	25/13742	0.04	0.508022	-0.719767	0.871536	0.957885	0.893021	GNAI2	1
GO:0008203	GO:0008203:cholesterol metabolic process	6/1082	110/13742	0.0545455	0.692758	-0.94581	0.87351	0.958988	0.894049	SNX17/FDPS/ACAA2/PMVK/ACLY/EBP	6
GO:0022405	GO:0022405:hair cycle process	3/1082	62/13742	0.0483871	0.614543	-0.889272	0.876048	0.960613	0.895563	HDAC1/ZMPSTE24/HPSE	3
GO:0006882	GO:0006882:intracellular zinc ion homeostasis	1/1082	26/13742	0.0384615	0.488483	-0.763201	0.881669	0.962289	0.897126	SLC39A7	1
GO:0007164	GO:0007164:establishment of tissue polarity	1/1082	26/13742	0.0384615	0.488483	-0.763201	0.881669	0.962289	0.897126	WDR1	1
GO:0031579	GO:0031579:membrane raft organization	1/1082	26/13742	0.0384615	0.488483	-0.763201	0.881669	0.962289	0.897126	S100A10	1
GO:0042572	GO:0042572:retinol metabolic process	1/1082	26/13742	0.0384615	0.488483	-0.763201	0.881669	0.962289	0.897126	DHRS4	1
GO:0007492	GO:0007492:endoderm development	3/1082	63/13742	0.047619	0.604788	-0.919134	0.882779	0.963004	0.897793	MACROH2A1/HDAC1/PAF1	3
GO:0097581	GO:0097581:lamellipodium organization	4/1082	80/13742	0.05	0.635028	-0.957092	0.884399	0.963612	0.89836	HSP90AA1/P2RY12/ACTR3/GOLPH3	4
GO:0046148	GO:0046148:pigment biosynthetic process	2/1082	46/13742	0.0434783	0.552198	-0.889353	0.887005	0.96452	0.899206	MFSD12/ZEB2	2
GO:0050881	GO:0050881:musculoskeletal movement	2/1082	46/13742	0.0434783	0.552198	-0.889353	0.887005	0.96452	0.899206	HSP90AA1/CHUK	2
GO:0140253	GO:0140253:cell-cell fusion	2/1082	46/13742	0.0434783	0.552198	-0.889353	0.887005	0.96452	0.899206	CAPN2/CD53	2
GO:0002385	GO:0002385:mucosal immune response	1/1082	27/13742	0.037037	0.470391	-0.805277	0.891004	0.96452	0.899206	H2BC4	1
GO:0043045	GO:0043045:epigenetic programming of gene expression	1/1082	27/13742	0.037037	0.470391	-0.805277	0.891004	0.96452	0.899206	MTA2	1
GO:0044331	GO:0044331:cell-cell adhesion mediated by cadherin	1/1082	27/13742	0.037037	0.470391	-0.805277	0.891004	0.96452	0.899206	MAD2L2	1
GO:0045104	GO:0045104:intermediate filament cytoskeleton organization	2/1082	47/13742	0.0425532	0.540449	-0.922587	0.89412	0.967234	0.901736	CSNK1A1/TOR1A	2
GO:0141060	GO:0141060:disruption of anatomical structure in another organism	3/1082	65/13742	0.0461538	0.586179	-0.977641	0.89527	0.967983	0.902434	CSNK2B/CLEC7A/HMGN2	3
GO:0048741	GO:0048741:skeletal muscle fiber development	1/1082	28/13742	0.0357143	0.453591	-0.846098	0.899602	0.969852	0.904177	RCAN1	1
GO:0032963	GO:0032963:collagen metabolic process	4/1082	83/13742	0.0481928	0.612075	-1.03629	0.900788	0.969852	0.904177	PEPD/CTSS/ADAM15/PLOD3	4
GO:0045103	GO:0045103:intermediate filament-based process	2/1082	48/13742	0.0416667	0.52919	-0.955229	0.900817	0.969852	0.904177	CSNK1A1/TOR1A	2
GO:0006959	GO:0006959:humoral immune response	10/1082	178/13742	0.0561798	0.713514	-1.12467	0.902276	0.971094	0.905335	CFP/HLA-E/C1QBP/PHB1/PTPN6/HMGN2/H2BC4/YTHDF2/CD59/CD46	10
GO:0006813	GO:0006813:potassium ion transport	8/1082	148/13742	0.0540541	0.686516	-1.12093	0.904809	0.972307	0.906465	SLC9A9/KIF5B/CD63/NSF/GHITM/PTK2B/AKAP9/SLC24A4	8
GO:0006699	GO:0006699:bile acid biosynthetic process	1/1082	29/13742	0.0344828	0.43795	-0.885755	0.907524	0.972307	0.906465	HSD17B10	1
GO:0035094	GO:0035094:response to nicotine	1/1082	29/13742	0.0344828	0.43795	-0.885755	0.907524	0.972307	0.906465	NFKB1	1
GO:0046717	GO:0046717:acid secretion	1/1082	29/13742	0.0344828	0.43795	-0.885755	0.907524	0.972307	0.906465	GHRL	1
GO:0120254	GO:0120254:olefinic compound metabolic process	5/1082	101/13742	0.049505	0.62874	-1.09477	0.90769	0.972307	0.906465	GSTP1/DHRS4/SRD5A1/ELOVL1/PTGES3	5
GO:1990830	GO:1990830:cellular response to leukemia inhibitory factor	4/1082	85/13742	0.0470588	0.597673	-1.08772	0.910542	0.972936	0.907052	EPS8/CACYBP/XRCC5/SMARCA5	4
GO:0051647	GO:0051647:nucleus localization	1/1082	30/13742	0.0333333	0.423352	-0.92433	0.91482	0.972936	0.907052	NUDC	1
GO:0180046	GO:0180046:GPI anchored protein biosynthesis	1/1082	30/13742	0.0333333	0.423352	-0.92433	0.91482	0.972936	0.907052	PGAP1	1
GO:0010876	GO:0010876:lipid localization	22/1082	360/13742	0.0611111	0.776145	-1.25824	0.916802	0.973852	0.907907	VDAC1/SPART/VDAC2/STX12/STARD7/MFSD2A/ARL8B/GLTP/P2RX4/PTPN11/VPS4A/NR1H2/STOML2/PRELID3B/ACSL3/AUP1/TMEM30A/SPNS1/LAMTOR1/PLIN3/NFKB1/GHRL	22
GO:1990823	GO:1990823:response to leukemia inhibitory factor	4/1082	87/13742	0.045977	0.583934	-1.13811	0.919434	0.975624	0.909558	EPS8/CACYBP/XRCC5/SMARCA5	4
GO:0008544	GO:0008544:epidermis development	13/1082	229/13742	0.0567686	0.720992	-1.2447	0.919988	0.975624	0.909558	KEAP1/MACROH2A1/HDAC1/HDAC3/ELOVL1/SLC39A7/ROCK2/MYCL/NAB1/ASAH1/PLOD3/ZMPSTE24/HPSE	13
GO:0017145	GO:0017145:stem cell division	1/1082	31/13742	0.0322581	0.409695	-0.961897	0.921542	0.975624	0.909558	YME1L1	1
GO:0043276	GO:0043276:anoikis	1/1082	31/13742	0.0322581	0.409695	-0.961897	0.921542	0.975624	0.909558	BRMS1	1
GO:1904888	GO:1904888:cranial skeletal system development	2/1082	52/13742	0.0384615	0.488483	-1.08035	0.923839	0.976378	0.910261	SLC39A1/EIF4A3	2
GO:0034113	GO:0034113:heterotypic cell-cell adhesion	2/1082	53/13742	0.0377358	0.479266	-1.11039	0.928752	0.979013	0.912718	CD1D/LILRB2	2
GO:0072348	GO:0072348:sulfur compound transport	2/1082	54/13742	0.037037	0.470391	-1.13996	0.933364	0.980371	0.913984	MFSD12/SLC3A2	2
GO:0098884	GO:0098884:postsynaptic neurotransmitter receptor internalization	1/1082	33/13742	0.030303	0.384865	-1.03426	0.933437	0.980371	0.913984	EPS15	1
GO:0010721	GO:0010721:negative regulation of cell development	11/1082	204/13742	0.0539216	0.684834	-1.32582	0.934152	0.98096	0.914533	SPART/STAT5A/RB1/HSPA9/SIRT2/RUFY3/RTN4/CBFB/RNF6/GORASP1/TLR4	11
GO:0006814	GO:0006814:sodium ion transport	8/1082	158/13742	0.0506329	0.643066	-1.31919	0.936925	0.9828	0.916248	COMMD9/SLC20A1/NDUFA9/SLC9A9/SLC3A2/P2RX4/UTRN/SLC24A4	8
GO:0061053	GO:0061053:somite development	2/1082	55/13742	0.0363636	0.461838	-1.16908	0.937693	0.9828	0.916248	TMED2/TAF10	2
GO:0007157	GO:0007157:heterophilic cell-cell adhesion via plasma membrane cell adh...	1/1082	35/13742	0.0285714	0.362873	-1.1033	0.943529	0.985106	0.918398	CD164	1
GO:0019933	GO:0019933:cAMP-mediated signaling	1/1082	36/13742	0.0277778	0.352793	-1.1367	0.947987	0.985944	0.919179	PDE4B	1
GO:0061448	GO:0061448:connective tissue development	11/1082	211/13742	0.0521327	0.662114	-1.44595	0.949546	0.985944	0.919179	SPART/RB1/BPNT2/PTPN11/TGFBI/SLC25A25/MAF/ZMPSTE24/HYAL2/DHRS7B/GHRL	11
GO:0014706	GO:0014706:striated muscle tissue development	16/1082	289/13742	0.0553633	0.703145	-1.49104	0.951356	0.985944	0.919179	DIPK2A/MBD2/MTPN/RB1/CITED2/SIRT2/SKIL/MYOM2/RHOA/PDLIM5/HDAC3/RCAN1/HMG20B/ZMPSTE24/MCUB/SAP30	16
GO:0071539	GO:0071539:protein localization to centrosome	1/1082	37/13742	0.027027	0.343258	-1.1694	0.952093	0.985944	0.919179	DCTN2	1
GO:0140115	GO:0140115:export across plasma membrane	2/1082	59/13742	0.0338983	0.430527	-1.28149	0.952479	0.985944	0.919179	CALM3/SLC24A4	2
GO:0042092	GO:0042092:type 2 immune response	1/1082	39/13742	0.025641	0.325655	-1.23286	0.959359	0.988308	0.921383	NLRP3	1
GO:0031640	GO:0031640:killing of cells of another organism	2/1082	62/13742	0.0322581	0.409695	-1.36187	0.961301	0.988407	0.921475	CLEC7A/HMGN2	2
GO:0141061	GO:0141061:disruption of cell in another organism	2/1082	62/13742	0.0322581	0.409695	-1.36187	0.961301	0.988407	0.921475	CLEC7A/HMGN2	2
GO:0060071	GO:0060071:Wnt signaling pathway, planar cell polarity pathway	1/1082	40/13742	0.025	0.317514	-1.26368	0.962568	0.988407	0.921475	RHOA	1
GO:0120316	GO:0120316:sperm flagellum assembly	1/1082	40/13742	0.025	0.317514	-1.26368	0.962568	0.988407	0.921475	VDAC3	1
GO:0050911	GO:0050911:detection of chemical stimulus involved in sensory perceptio...	1/1082	42/13742	0.0238095	0.302394	-1.32367	0.968247	0.990849	0.923752	SLC24A4	1
GO:0007498	GO:0007498:mesoderm development	3/1082	92/13742	0.0326087	0.414149	-1.64824	0.97944	0.996312	0.928845	CITED2/PPP2CA/TAF10	3
GO:0051606	GO:0051606:detection of stimulus	9/1082	200/13742	0.045	0.571525	-1.78445	0.979523	0.996312	0.928845	CALM3/CD1D/CLEC7A/NLRP3/NMT1/SOD2/PAK1/SLC24A4/TLR4	9
GO:0031099	GO:0031099:regeneration	6/1082	150/13742	0.04	0.508022	-1.77115	0.981297	0.996656	0.929166	LCP1/MTPN/ADAM15/PNPT1/CEBPB/MCUB	6
GO:0048588	GO:0048588:developmental cell growth	7/1082	177/13742	0.039548	0.502282	-1.94835	0.988325	0.998143	0.930553	SPART/RUFY3/RTN4/PDLIM5/RNF6/C9orf72/SSNA1	7
GO:0009581	GO:0009581:detection of external stimulus	2/1082	86/13742	0.0232558	0.295362	-1.91628	0.992898	0.999668	0.931974	NMT1/SLC24A4	2
GO:0009582	GO:0009582:detection of abiotic stimulus	2/1082	87/13742	0.0229885	0.291967	-1.93675	0.993394	0.999777	0.932076	NMT1/SLC24A4	2
GO:0072089	GO:0072089:stem cell proliferation	2/1082	90/13742	0.0222222	0.282235	-1.99715	0.994685	0.999777	0.932076	XRCC5/YTHDF2	2
GO:0030317	GO:0030317:flagellated sperm motility	3/1082	115/13742	0.026087	0.331319	-2.10511	0.995411	0.999777	0.932076	TUBB4B/CFAP20/VDAC3	3
GO:0098739	GO:0098739:import across plasma membrane	4/1082	140/13742	0.0285714	0.362873	-2.21511	0.996372	0.999777	0.932076	SLC9A9/SLC3A2/ARL6IP5/SLC24A4	4
GO:0060560	GO:0060560:developmental growth involved in morphogenesis	6/1082	181/13742	0.0331492	0.421013	-2.29228	0.996569	0.999777	0.932076	SPART/RUFY3/RTN4/RNF6/C9orf72/SSNA1	6
GO:0150104	GO:0150104:transport across blood-brain barrier	1/1082	71/13742	0.0140845	0.178881	-2.02787	0.997086	0.999777	0.932076	MFSD2A	1
GO:0007018	GO:0007018:microtubule-based movement	16/1082	363/13742	0.0440771	0.559804	-2.48481	0.997252	0.999777	0.932076	KIF1C/KPNB1/ARL8B/BLOC1S6/KIF5B/COPG1/TUBB4B/CFAP20/SNAPIN/ACTR3/RAB1A/DYNLL1/SSNA1/VDAC3/LAMP1/COPG2	16
