# Supplementary material for: Temporal modulation of gene expression in a controlled Schistosoma mansoni human infection model
Source: Front Immunol. 2025 Dec 16;16:1707749. doi: 10.3389/fimmu.2025.1707749 (PMC12748245; doi:10.3389/fimmu.2025.1707749)
Supplement: Supplementary file 7 [file Table7.xlsx]

## Sheet: Supplementary Table 7A
Supplementary Table 7A Enriched transcription factors in all Group 1 genes
Term	Overlap	P Value	Adjusted P Value	Old P value	Old Adjusted P value	Odds Ratio	Combined Score	Genes
ESR1	216/871	4.24508e-31	1.15891e-28	0	0	2.79619	195.55	HNRNPR;ENO1;MKI67;PHB2;ACTB;UBE2L3;LACTB;PSMD6;KAT5;RPL36AL;PSMD2;PSMD1;GTPBP4;MTHFD1;EWSR1;CSNK2B;VDAC3;VDAC1;RBCK1;PFN1;RPN2;SHMT2;ZC3HAV1;PLA2G7;MTDH;PRDX3;LDHA;HSPH1;BLOC1S1;PRDX1;PPARGC1B;DECR1;PCK2;STAT5A;BARD1;XRCC6;GADD45B;XRCC5;RDX;LYZ;HNRNPL;HNRNPM;PPP5C;TBL2;SNW1;HNRNPK;HNRNPF;CALM3;EZH2;TOP2A;ARF1;CDKN1A;SETD7;SRA1;BRCA1;TUBA1C;TUBA1B;XPO1;AIFM1;DHX15;TMED2;SEC61B;UTP14A;CLIC1;ZNF366;…
MYC	212/957	1.29565e-23	1.76856e-21	0	0	2.39543	126.24	RB1;PGAP1;RNH1;POP4;NOC2L;SMC3;SMC4;ACTB;UBE2L3;SMC2;LGALS1;PSMD4;KAT5;PSMD2;PSMD3;DHX58;FBXO5;TRIM21;TMPO;CLEC11A;XRN1;SCO2;ARMC6;SUCLG1;ALPK1;PRR11;NUP205;SET;RPN2;MAPKAP1;MED12L;HSPH1;PRDX1;RBM10;XRCC6;XRCC5;SMARCA5;CDC6;NMI;SETX;CCT6A;PARP10;ANLN;TBL2;SNW1;HNRNPK;HNRNPF;NDUFAF3;CALM3;FERMT3;TOP2A;ARF4;ARF1;NCAPG2;BRCA1;SH3RF1;TUBA1B;CHAF1B;XPO1;C1QBP;DHX15;PBK;CEP55;CCT3;CDV3;ANXA2;TUBB;TUBG1…
ATF2	83/237	1.63926e-22	1.49173e-20	0	0	4.41292	221.363	RB1;ARF4;ARF1;HSP90AB1;YWHAB;SRA1;ENO1;PHB2;HK1;XPO1;KAT5;PSMD2;RUVBL2;CFL1;NBN;CLIC1;YWHAG;CCT3;PDIA3;EIF5A;HSP90AA1;TPI1;TPM4;RFC1;TPM3;TUBB;PGAM1;ANXA5;EDF1;RHOC;YWHAZ;DDOST;HADHB;HADHA;PKM;TMX1;TCP1;CANX;UQCRC1;VDAC3;ERP29;VDAC2;VDAC1;UQCRC2;PFN1;PPIB;GAPDH;ATF3;CEBPA;FH;CEBPB;AHCY;PCNA;SHMT2;MAPKAP1;GSTP1;CEBPG;SLC3A2;RTN4;HSP90B1;HSPD1;PRDX3;STIP1;LDHA;HSPH1;UBC;PGK1;CYC1;CCT5;S100A10;CCT4;…
BRCA1	97/418	1.27122e-12	8.67605e-11	0	0	2.4668	67.5681	RB1;UBE2D3;UBE2D1;ENO1;BACH1;PHB2;ELK1;UBE2L3;ACTG1;PPP1CC;CHEK1;NBN;FBXO5;KPNA2;ACOT7;TPM3;LMO4;UBE2E1;ATP1B3;GTF2F1;ATP1B1;MSH6;EWSR1;CSNK2B;VCP;MAPKAP1;CSTF2;HMMR;MYL12A;RPAP3;BRIP1;CCNB1;PSAP;UBC;CLSPN;LONRF1;SNX6;CNTLN;BARD1;STAT5A;HSPA8;XRCC6;XRCC5;RDX;FANCA;NMI;NFKB1;GPN3;TPX2;CDK5;CDK4;UBE2T;TADA3;CDK2;CDK1;UBE2N;PSMG1;COPE;TOP2A;UBXN1;BRCA2;SUMO3;SUMO2;JAK2;RFC1;RFC2;TUBB;TUBG1;RAD23B;YW…
TP53	129/628	3.26695e-12	1.56372e-10	0	0	2.12058	56.0832	RB1;UBE2D3;UBE2D1;PARK7;NOC2L;BACH1;SAT1;PPP1CC;NUB1;PSMD4;KAT5;PTTG1;CHEK1;RCC1;KPNA2;DAXX;SHISA5;VRK2;GTPBP4;MSH6;XRN1;TEP1;EWSR1;PPA1;ETHE1;CSNK2B;SERPING1;S100A4;ATF3;KPNB1;PPID;DNMT1;VCP;PSMD11;RPS19BP1;PPP4C;SOCS1;ZNHIT1;UBC;G3BP2;ECT2;BARD1;HSPA9;SMAD1;HSPA8;XRCC6;HSPA5;HSPA4;MAD2L1BP;EIF2AK2;DHCR24;UBE2A;EIF2S2;DHFR;AIMP2;HNRNPK;CDK5;TADA3;CDK2;NMT1;CDK1;UBE2N;SAE1;NFKBIB;TOP2A;CDKN1A;HSP…
IRF3	32/75	3.43675e-12	1.56372e-10	0	0	5.98965	158.106	RB1;HSP90AB1;HDAC3;CUL1;XIAP;TANK;HERC5;TBK1;SOCS1;SUMO3;PRDX1;SUMO2;UBC;HMOX1;TMED7;IL12RB1;TRIM21;ZBP1;HSP90AA1;TICAM2;DDX58;GSS;SGTA;ISG15;CXCL11;MAFB;EWSR1;IRF7;BAX;IRF5;RBCK1;PPIB
NFKB1	65/254	8.70132e-11	3.39352e-09	0	0	2.787	64.5607	HSP90AB1;NCF1;UBE2D3;SPPL2A;BRCA1;TNF;ACTG1;TBK1;KAT5;YWHAQ;C1QBP;RUVBL2;PLS3;MAP3K8;HSP90AA1;RFC1;CHUK;RIPK2;ANXA4;TUBB;IL18;COMMD4;PSMA4;BRMS1;IRF1;IRF2;SERPING1;IRF8;SLC25A5;ATF3;IRF9;COPB2;MTPN;CEBPB;HDAC3;HDAC1;VPS4A;MYL12A;RELB;TIMM50;PPP2CA;COMMD9;PPP4C;UBC;G3BP2;E2F1;RIPK1;PCBD1;STAT5A;HSPA9;HSPA8;HSPA5;HSPA4;NONO;STAT3;LYZ;PML;ISG20;DNAJA1;HNRNPM;KLF5;TNIP2;HNRNPF;NFKBIE;NFKBIB
FOXP3	81/350	1.05561e-10	3.60226e-09	0	0	2.4471	56.2142	FEN1;DDX49;ARPC1B;NCAPG2;MCM10;ADAR;KIF11;PARK7;DDX41;NOC2L;AATF;RRP9;TUBA1C;SMCHD1;SIPA1L1;KAT5;NUSAP1;DNM1L;GTSE1;UTP14A;SEC13;GAS2L3;IK;SP110;AP1B1;IMP4;ACSL4;BAZ1A;GNL2;WDR76;GTPBP4;VAV1;CD2AP;FTSJ3;ARFGAP2;MSH6;KIFC1;CD2BP2;STRAP;LCP1;SNRPA;TRIM56;FYTTD1;SASH3;COPB2;VCP;CAMK2D;HDAC3;CBFB;RPS19BP1;MAX;HDAC1;COPB1;NCAPG;NOC4L;EXOSC5;CCNB1;ORC1;POLD1;SAP18;NCKAP1L;IGF2BP3;BRD7;CCT4;YTHDF2;RRM2;…
NANOG	46/160	8.77375e-10	2.66137e-08	0	0	3.25536	67.8876	TOP2A;PSMD11;HDAC1;UHRF1;NIP7;PDHB;FOXM1;SLC8A1;NOL6;RELB;HSPD1;PSMD6;PSMD7;ORC1;RUVBL2;PSMD2;UBC;G3BP2;PSMD1;RBBP7;MTA2;SUPT16H;RFC4;HSPA4;RFC2;NONO;RCC2;WDR18;SMARCA5;TUBB4B;ILF2;GTPBP4;PML;TUFM;BYSL;MSH6;DNAJA1;MOV10;EIF6;PSMC4;PSMC1;MCM3;TLR4;GAPDH;KPNB1;PFKP
CCNE1	30/82	1.47352e-09	4.02272e-08	0	0	4.63685	94.2931	RB1;CDKN1A;SMARCD3;HDAC1;CUL1;UBE2D1;BRCA1;BRCA2;FOXM1;HERC5;POLD1;UBC;E2F1;MYBL2;NBN;E2F4;CCT4;CDT1;RFC1;CISH;CDC6;CDC25A;PPP1CA;PSMA6;CDK4;PRC1;AKAP9;CDK2;MCM3;CDK1
CEBPA	35/113	1.07567e-08	2.66961e-07	0	0	3.60933	66.2231	RB1;CDKN1A;CEBPB;MAX;HDAC1;SRA1;CHD1;KAT5;VPS72;C1QBP;SUMO3;UBC;SUMO2;CAPN2;E2F1;E2F4;TCF7L2;XRCC6;RFC1;SP110;XRCC5;PGAM1;EDF1;ZEB2;MAF;GRIN3A;EWSR1;CDK4;RAB34;MRTO4;AKAP9;CDK2;CDK1;MCM5;CDKN3
HDAC2	81/387	1.53244e-08	3.48631e-07	0	0	2.14666	38.6267	RB1;TOP2A;CDKN1A;SRA1;PARK7;BRCA1;PRDM1;SMC3;BRCA2;PHB2;TNF;CDC20;CHAF1A;KAT5;RUVBL2;SUMO2;HMG20B;CIR1;BANF1;MYBL2;CTNNBL1;TCF19;DAXX;LMO4;ESCO2;DYNLL1;DUSP6;SAP30;ACLY;ZEB2;PSMA3;PSMA4;MAF;BRMS1;EWSR1;RFX5;SRSF2;PTMA;ATF3;SRSF9;CEBPA;DNMT1;HDAC1;UHRF1;CUL1;NEDD8;STK3;AURKA;NRAS;PAK1;BLOC1S1;UBC;NRIP1;E2F1;POLR2G;RBBP7;E2F4;VHL;MTA2;PPARGC1B;PLK4;TCF7L2;SETDB1;DNAJC5B;HSPA4;NONO;STAT3;MBD2;SMARCA…
AIRE	25/68	3.01631e-08	6.29855e-07	0	0	4.66459	80.775	TOP2A;PCNA;SRC;HDAC1;SMC3;IPO7;LMNB1;EFTUD2;XPO1;RUVBL2;C1QBP;NOP56;SUPT16H;DAXX;HSPA5;HSPA4;XRCC5;MSH6;NASP;SRSF2;MCM5;MCM6;KPNB1;SNRPB;MCM2
BACH1	16/31	3.23003e-08	6.29855e-07	0	0	8.5367	147.243	ARF3;BARD1;SMAD1;ARF1;HDAC1;CSNK1A1;HMMR;BRCA1;BRCA2;DYNLL1;MLH1;XPO1;UBC;NBN;RBCK1;NFE2L2
CCND1	32/108	1.43758e-07	2.61639e-06	0	0	3.38257	53.2929	RB1;CDKN1C;CDKN1A;PCNA;RALB;HDAC3;MCM7;HDAC1;CUL1;UBE2D1;MCM10;BRCA1;ELK1;CKS1B;HERC5;PPP1CC;XPO1;UBC;MYBL2;FBXO5;HSPA8;RFC1;STAT3;PSMA6;IFI27;CDK4;CDK2;CDK1;MCM3;CALM3;MCM6;MCM2
HTT	62/293	4.89026e-07	8.344e-06	0	0	2.16683	31.4859	NDUFA13;ERCC6L;SLC25A3;HSP90AB1;MRFAP1;ENO1;ETFB;PHB2;CHCHD2;CHCHD3;DUSP10;DPYSL2;CASP1;NPTN;CD36;DLAT;UTP14A;YWHAG;TGM2;TUBB;ECH1;TRAFD1;COX6B1;SAP30;HADHA;UQCRC1;VDAC3;VDAC2;VDAC1;UQCRC2;GAPDH;NDUFB9;VCP;NDUFB10;CNP;CUL2;COX5B;COX5A;HSD17B10;PPP2CA;PSMB7;STIP1;LDHA;UBC;CD59;CCT8;CYC1;NDUFA9;RNF20;HSPA8;NDUFA8;XRCC6;MDH1;EIF2AK2;IMMT;CCT6A;DNAJA1;PSMC5;CDK5;PSMC2;GNB1;EZH2
RAD21	53/237	5.45913e-07	8.76672e-06	0	0	2.32205	33.4858	FEN1;HSP90AB1;MCM7;UBE2L6;SMC3;SMC4;SMC2;CASP7;TFG;CLP1;PSMD2;C1QBP;TMSB4X;CFL1;SUMO2;TMPO;CCT3;ACTR3;CBR1;SERPINB1;HSP90AA1;DYNLT1;TPM3;SARS2;EWSR1;MCM3;MCM4;KPNB1;MCM2;CEBPB;PCNA;CDCA5;NCAPG;ACAT1;C3;UBC;PGK1;TNFRSF14;CCT8;CCT7;API5;SMARCA5;DEK;TUBB4B;KLF4;PFKL;SNW1;PSMC1;EIF3I;MSRB2;EIF3D;RAN;EIF3B
CDKN1B	28/93	5.91893e-07	8.97704e-06	0	0	3.4565	49.5661	RB1;YWHAE;CDKN1A;VCP;MCM7;YWHAB;SRC;CUL1;CKS1B;CCNB1;XPO1;YWHAQ;STMN1;UBC;TRIM21;YWHAG;YWHAH;NUTF2;YWHAZ;CCNA2;CCNE2;CDK5;CDK4;IRF1;CDK2;CDK1;KPNB1;RAN
E2F4	24/73	6.30878e-07	9.06471e-06	0	0	3.92657	56.0563	RB1;CEBPA;HDAC3;SRC;HDAC1;CSTF3;CEBPG;ATAD2;SLC3A2;TTK;BRCA1;CCNA2;LDHA;XPO1;PSMA4;CHEK1;UBC;PBK;E2F1;CDK1;CHMP2A;RAD54L;MYBL2;RAB3GAP1
NR3C1	53/239	7.19736e-07	9.8244e-06	0	0	2.29682	32.487	HSP90AB1;SRA1;HNRNPR;LASP1;PSMD7;KAT5;SUMO2;KPNA2;YWHAH;DAXX;HSP90AA1;IFNGR2;DDX54;ATP1B1;ZHX1;CD2AP;DNAJC7;FKBP4;PPID;CEBPA;CEBPB;SET;SRC;HDAC1;MVP;CUL2;CENPB;HSPD1;PPP2CA;STIP1;PRDX1;EPB41L3;UBC;NRIP1;MTA2;STAT5A;SSB;HSPA4;PTGES3;STAT3;ARPC5;NFKB1;PML;DNAJA1;PPP5C;CDK5;GNB1;DNAJA2;CALM3;CALR;ADA;RAN;TJP2
TRIM28	47/204	9.62785e-07	1.25162e-05	0	0	2.41037	33.3919	YWHAE;DNMT1;CEBPB;HDAC1;UHRF1;UBE2D3;CUL2;CUL1;UBE2D1;HNRNPR;UBE2L3;PPP1CC;TRIM6;PPP4C;CHAF1A;SOCS1;SERTAD1;YWHAQ;C1QBP;RUVBL2;SUMO3;UBC;SUMO2;E2F1;CCT8;E2F4;VHL;CCT7;MTA2;CCT5;CCT3;SETDB1;STAT1;UBE2C;STAT3;UBE2E1;HLA-C;YWHAZ;ZWINT;PPP1CA;RCN1;IRF1;CDK2;UBE2N;IRF7;ARF6;NFE2L2
FOXM1	14/31	1.88748e-06	2.32392e-05	0	0	6.58415	86.7809	RB1;TCF7L2;HSP90AA1;HSP90AB1;STAT3;ACAT1;CCNB1;OS9;CDK4;CDC37;UBC;SUMO2;CDK2;CDK1
HSF1	30/109	1.95788e-06	2.32392e-05	0	0	3.04745	40.0546	YWHAE;GTF2A2;CEBPB;CAMK2D;HDAC1;ARPC1B;CDC20;SUMO3;UBC;SUMO2;AAMP;BUB1;HSPA8;DAXX;XRCC6;HSP90AA1;XRCC5;HSPA4;STAT1;PTGES3;CDC6;ZWINT;TTI2;CDK2;STRAP;PLIN3;FKBP4;PPID;ATF3;MAD2L1
TARDBP	20/59	3.12753e-06	3.4274e-05	0	0	4.10604	52.0451	HSP90AA1;VCP;SETDB1;CSNK1A1;HSPA4;HNRNPR;BRCA1;ZHX1;PSMA6;PSMA3;HNRNPK;IRAK1;IRAK2;U2AF2;SUMO3;SUMO2;KCNMA1;UBC;TNFRSF14;ARF6
NOD2	17/45	3.13864e-06	3.4274e-05	0	0	4.85769	61.5553	RNF31;NDUFA13;HSP90AB1;RIPK2;CARD9;XIAP;NLRC4;KAT5;OAS2;UBC;CASP4;CASP1;NLRP3;RIPK1;RBCK1;BID;AAMP
POU5F1	66/338	4.09076e-06	4.13779e-05	0	0	1.95796	24.292	TOP2A;FEN1;ILK;KIF11;CHD1;SLC8A1;ACTG1;CDC20;PPP1CC;SMCHD1;CAPNS1;IDH3B;KPNA2;TMPO;CCT3;ACTR3;NUDC;SUPT16H;RFC4;ANXA2;RFC1;ILF2;RAD23B;MSH6;HADHA;PKM;EWSR1;TCP1;MCM5;ETF1;GAPDH;RPN2;HDAC1;COPB1;RTN4;HSPD1;PSMB6;UBC;RBBP7;CCT7;MTA2;CCT5;CCT4;XRCC6;SETDB1;XRCC5;IDH3G;NONO;CPSF2;SMARCA5;DNAJC13;KLF4;HNRNPAB;PML;PPP1CA;HNRNPL;DNAJA1;HNRNPK;KLF5;GNB1;DNAJA2;CDK1;PAF1;SAE1;EZH2;LIMS1
STAT3	52/246	4.09232e-06	4.13779e-05	0	0	2.15858	26.7802	RB1;CDKN1A;NDUFA13;HSP90AB1;SETD7;SLC40A1;CCP110;BRCA1;FOXM1;CAPNS1;KAT5;STMN1;SUMO2;ARFIP1;PIM2;CCR5;JAK2;CCR2;PDIA3;DAXX;HSP90AA1;CISH;ECH1;FGR;PTMA;IRF9;CSF1R;KHDRBS1;DNMT1;CEBPB;HDAC3;SRC;HDAC1;IRAK1;UBC;PTK2B;STAT5A;CCR1;SMAD1;PTPN1;STAT1;STAT2;EIF2AK2;PTPN11;NMI;NFKB1;PML;BCKDK;HNRNPM;CDK5;CDK2;PTPN6
CEBPD	13/29	4.89259e-06	4.77027e-05	0	0	6.49342	79.4001	RB1;CEBPA;CEBPB;HDAC3;SPAG5;HDAC1;CEBPG;GTF2F1;IPO4;XPO1;SUMO2;E2F1;TRIM26
HCFC1	25/87	5.93457e-06	5.40658e-05	0	0	3.23165	38.892	HDAC1;SETD7;GABPB1;ASCL2;PPP1CC;CLP1;HCFC1R1;SUMO2;UBC;E2F1;E2F4;RBBP7;PPARGC1B;ZBTB17;HSPA8;HSP90AA1;EGR2;HSPA4;USF1;PPP1CA;CREB3;IRF1;IRF2;CDK2;SNRPB
HIF1A	32/126	5.9413e-06	5.40658e-05	0	0	2.73206	32.8765	VCP;UBXN1;HSP90AB1;HDAC3;MCM7;MAX;SHC1;CITED2;SRC;HDAC1;MVP;CUL2;UBE2D1;SAT2;NEDD8;BRCA1;SAT1;PSMA7;OS9;RUVBL2;UBC;SUMO2;PGK1;VHL;HSP90AA1;HSPA4;PTGES3;STAT3;RAD23B;PKM;PSMC3;MCM3
POLR2A	50/239	8.40439e-06	7.40129e-05	0	0	2.12912	24.8825	CDKN1A;MCM7;HNRNPR;BRCA1;SMC3;PRPF19;ACTB;AFF1;UBE2L3;PQBP1;CLP1;CASP10;RUVBL2;GPBP1;SUMO2;WDHD1;GTF2F1;EWSR1;IRF1;ATP6V1B2;MCM3;PCNA;DCTN2;CSTF3;GPS1;CSTF2;CUL2;NEDD8;HTATSF1;RPAP3;IWS1;U2AF2;UBC;POLR2G;VHL;MTA2;POLR2L;BARD1;XRCC5;CPSF3;NONO;TAF10;CPSF2;NFKB1;PSMB9;HNRNPF;CDK2;CDK1;PAF1;EZH2
E2F1	31/126	1.64131e-05	0.000140025	0	0	2.61749	28.838	RB1;CEBPA;DNMT1;CDKN1A;UBXN1;STOML1;HDAC3;HDAC1;SETD7;CUL1;XIAP;NEDD8;TTK;BRCA1;KAT5;YWHAQ;IFI16;CHEK1;UBC;NRIP1;MYBL2;E2F4;CDT1;CSNK1A1;STAT1;ATAD2;NFKB1;DDB2;CCNA2;CDK2;CDK1
STAT1	42/196	2.35825e-05	0.000195092	0	0	2.19127	23.348	VCP;CAMK2D;HSP90AB1;HDAC3;SHMT2;SRC;HDAC1;BRCA1;PPP2CA;XPO1;IRAK1;MDK;UBC;SUMO2;E2F1;CCR5;CTNNBL1;SNX6;STAT5A;CCR1;NSF;GSTK1;DUSP3;CISH;STAT2;STAT3;LMO2;PLAUR;EIF2AK2;ISG15;PTPN11;NMI;RAD23B;RUFY1;CXCL11;PSMC3;IRF1;IRF2;MCM3;MCM5;ATF3;IRF9
STAT6	23/83	2.63928e-05	0.000211919	0	0	3.06979	32.363	CEBPB;HDAC3;ANXA2;CISH;SRC;HDAC1;API5;STAT2;STAT3;NMI;PARP14;RAD23B;NFKB1;PPM1G;SH3BGRL;TBK1;PSAT1;SUMO2;UBC;PTPN6;JAK2;PFN1;IRF9
HNF1A	17/52	2.90577e-05	0.00022665	0	0	3.88462	40.5796	YWHAE;CEBPA;RANBP1;VCP;ANXA2;YWHAB;SRC;STAT3;TBCA;YWHAZ;ACTB;LDHA;FABP5;PCBD1;CALM3;SMPDL3A;YWHAG
KAT2A	27/107	3.48718e-05	0.000264444	0	0	2.70459	27.7594	CEBPB;MAX;CUL2;BRCA1;LDHA;UBC;E2F1;E2F4;VHL;ATXN7L3;ESRRA;CCT3;WDHD1;SMAD1;BATF2;XRCC6;XRCC5;TUBB;TAF10;SIRT2;DRAP1;IRF1;TADA3;CDK2;IRF2;IRF7;DTL
TP63	29/120	4.32896e-05	0.000319407	0	0	2.55451	25.6667	VCP;CDKN1A;SMARCD2;HSP90AB1;DDX23;HNRNPR;BRCA1;UACA;MYL12A;TUBA1C;PSMD2;UBC;PLS3;CCT8;CDT1;DAXX;NIPSNAP3A;HSPA5;CHUK;NONO;HNRNPAB;HNRNPL;ASPM;CENPE;HNRNPK;CDK2;FAS;SNRPA;GAS8
ILF2	39/184	5.84066e-05	0.000419605	0	0	2.1592	21.048	YWHAE;EIF4A3;CUL2;MRPS34;CUL1;HNRNPR;NEDD8;IFIT1;GABARAP;TOMM22;TXN2;IFIT2;WDR44;LAMP1;PUF60;UBC;SUMO2;IARS2;IGF2BP3;ABCF1;NOP56;XRCC6;EIF2B2;RFC4;TPM4;HSPA5;XRCC5;MYOF;EIF2AK2;MRPL28;MRPL23;DDOST;MOV10;RCN1;SARS2;CDK2;NMT1;PPID;TRIM56
AR	52/271	6.64482e-05	0.000465138	0	0	1.90945	18.3671	RB1;SETD7;BRCA1;PARK7;ACTB;CASP7;KAT5;YWHAQ;CASP1;DAXX;HSP90AA1;GTF2F1;CDC25A;DDB2;DNAJC7;CDC37;IRF1;FKBP4;GAPDH;PPID;CEBPA;RNASEL;CEBPB;HDAC3;SRC;HDAC1;RNF6;COX5B;MED12L;AURKA;PAK1;IFI16;PRDX1;UBC;NRIP1;SPOP;E2F1;E2F4;APOL2;RNF20;SMAD1;XRCC6;XRCC5;NONO;STAT3;NFKB1;PPP5C;PSMC3;TADA3;CDK1;CALR;RAN
SPI1	19/66	7.35656e-05	0.000500964	0	0	3.23386	30.7777	RB1;CSF1R;CEBPA;ARF1;CEBPB;XRCC6;HDAC3;HDAC1;XRCC5;POP4;NONO;CREM;VAV1;PML;NFKB1;TMX1;IRF1;IRF8;KPNA2
FOS	41/199	7.52363e-05	0.000500964	0	0	2.08352	19.7828	RB1;LRRC59;SET;YWHAB;CUL2;CEBPG;SRA1;UBE2D1;UBR1;ELK1;TNF;UBE2L3;HSP90B1;RPS6KA4;HHEX;SUMO3;UBC;SUMO2;ARL6IP4;ZNF622;TMSB10;STAT1;STAT3;ZFP91;CACYBP;EDF1;NMI;GNL2;GTF2F1;NFKB1;PML;BATF;CYLD;PSMC5;MAF;CDK4;GLB1;SERBP1;CDK2;IRF9;NFE2L2
SETDB1	31/136	7.92918e-05	0.000515397	0	0	2.36686	22.3488	CDKN1A;ASAH1;PSMD11;HSP90AB1;PCNA;HDAC1;SAT1;CHAF1B;CHAF1A;AIFM1;UBC;SUMO2;TK1;BID;SKIL;S100A10;BARD1;HSP90AA1;TPI1;NIPSNAP3A;GSTO1;MAD2L1BP;SERPINB9;ESCO2;PML;MRPL44;PPA1;CDK4;CDK2;PSME1;PGAM5
ATF3	15/46	8.7658e-05	0.000556527	0	0	3.86726	36.1282	CEBPB;BATF3;HSP90AA1;HDAC3;HSP90AB1;HDAC1;STAT1;CEBPG;SRA1;ACTB;NFKB1;SUMO3;UBC;SUMO2;NUF2
SMC3	31/137	9.168e-05	0.000568832	0	0	2.3444	21.7964	BECN1;POP4;CDCA5;CUL2;NEDD8;UBR1;SMC4;CHD1;SMC2;UBC;CASP4;SUMO2;NUF2;MRC1;CASP1;FBXO6;HORMAD1;CCT8;CCT3;TAF13;TUBB;SMARCA5;HNRNPM;CDK4;FEZ2;CDK2;TCP1;DPYD;NMT1;SERPING1;MCM5
EP300	80/473	9.86814e-05	0.000593787	0	0	1.64182	15.1435	RB1;CDKN1A;FEN1;CITED2;MPG;ENO1;BRCA1;ELK1;ACTB;CDC20;KAT5;GPBP1;MYBL2;NBN;HMGN2;KPNA2;ANXA2;RFC1;CHUK;SPHK1;KCTD5;SIRT2;DDB2;MSH6;ACTA2;CREB3;PLSCR1;MAF;PKM;EWSR1;PLSCR2;IRF1;IRF2;IRF7;STRAP;IRF5;ATF5;GAPDH;PTMA;KHDRBS1;CEBPA;CEBPB;SET;HDAC3;PCNA;MAX;SRC;HDAC1;ASCL2;RECQL4;SERTAD1;TGS1;UBC;PCBD1;RIPK1;VHL;BRD7;PCK2;STAT5A;ZBTB17;CDT1;SMAD1;TCF7L2;XRCC6;STAT1;STAT2;STAT3;IMMT;DEK;KLF4;NFKB1;PML;U…
MXI1	7/12	0.000102227	0.000593787	0	0	11.1654	102.591	CDC20;SMAD1;MAX;UBC;SMARCA5;BUB1B;SMC3
MBD4	7/12	0.000102227	0.000593787	0	0	11.1654	102.591	CDCA2;HDAC1;UBC;SUMO2;CSNK2B;FAS;MLH1
STAT5A	24/96	0.000108703	0.00061825	0	0	2.66878	24.3576	PTPN1;CEBPB;CISH;SHC1;SRC;HDAC1;STAT1;STAT3;UBE2D1;PTPN11;BRCA1;NMI;BRCA2;PRLR;NFKB1;PPP2CA;GLUD1;PAK1;CSNK2B;UBC;CTLA4;CCR5;PPIB;IRF9
AHR	14/42	0.000114628	0.000638644	0	0	3.99505	36.2503	RB1;HSP90AA1;SRC;PTGES3;AIP;NEDD8;BRCA1;GTF2F1;RELB;XPO1;MAF;SUMO2;NRIP1;NCOA7
NOTCH1	41/204	0.000133535	0.000729102	0	0	2.01904	18.0121	RB1;SMARCD3;DHX8;HDAC1;GPS1;PSEN2;XIAP;CACNA1A;ILK;SMC3;HTATSF1;PRPF19;PPP2CA;SART1;SMCHD1;KAT5;IFI16;BLOC1S1;UBC;DHX15;NCKAP1L;CCT8;ASCC3;RBM10;CCT3;XRCC6;RFC4;DTX3L;RFC1;CHUK;SMARCA5;GZMB;VAV1;NFKB1;CCT6A;MOB1A;SNW1;SLFN11;MCM3;MCM5;KPNB1
NR1I2	12/33	0.000136476	0.000730547	0	0	4.56346	40.6119	FGR;HSP90AA1;PSMC5;HSP90AB1;SRC;SUMO3;EIF3I;UBC;SUMO2;CHMP1A;TADA3;CDK2
STAT5B	21/81	0.000165355	0.000868112	0	0	2.80032	24.3835	STAT5A;PTPN1;CISH;IL15;SHC1;SRC;STAT1;STAT3;PTPN11;NMI;PRLR;PPP2CA;TFG;SERTAD1;UBC;CDK2;CTLA4;PTPN6;CCR5;JAK2;IRF9
CHD1	18/65	0.00019444	0.00100155	0	0	3.06227	26.1683	CEBPA;RFC1;HDAC1;TAF10;MED8;ISG15;CDC6;SMC3;CENPA;SAP30;CDC20;TGS1;SUMO2;MRC1;UBC;PAF1;GBP2;MCM2
BRF2	17/60	0.000214631	0.00108508	0	0	3.16047	26.6952	FANCI;COPB2;MCM7;MTFP1;TIMM23;SLC3A2;AUP1;PDHB;NOC2L;ATAD3A;IPO4;TMEM147;AIFM1;ZW10;PSMD3;UBC;COPG1
SIRT3	23/95	0.000250012	0.00124097	0	0	2.55642	21.203	HSPA9;GRN;XRCC6;PGAP1;HSPA5;HSPA4;IMMT;BRCA2;AURKB;PSMA7;AURKA;HSP90B1;HSPD1;RPS6KA4;PSMA5;PSMA4;KAT5;UBC;DEPDC1;PSMD1;IRF8;VPS45;DNM1L
IRF1	14/45	0.000262101	0.00127774	0	0	3.60782	29.7529	CEBPB;SET;CHUK;STAT1;KEAP1;NFKB1;ISG20;TBK1;UBC;IRF8;IRF5;PTPN6;KPNA2;IRF9
BHLHE40	10/26	0.000290192	0.00138987	0	0	4.9882	40.6287	APH1A;CEBPB;SETDB1;HDAC1;UBC;SUMO2;STAT3;ENO1;BRD7;ZHX1
BCL3	14/46	0.00033842	0.00159291	0	0	3.49488	27.9283	BARD1;HDAC3;SHC1;STAT1;HSPA4;STAT3;BCL10;NFKB1;RELB;CYLD;KAT5;RUVBL2;UBC;PSMB1
RUNX3	13/41	0.000350406	0.00159435	0	0	3.70801	29.5025	TCF7L2;SMAD1;CBFB;SRC;HDAC1;SP110;SDHA;PHB2;SIRT2;PML;CDK4;UBC;EZH2
ERG	13/41	0.000350406	0.00159435	0	0	3.70801	29.5025	HSPA8;XRCC6;SETDB1;XRCC5;HSPA4;TUBB;LMO2;ACTB;NME1;DNAJA1;HNRNPM;UBC;TRIM21
ESR2	62/365	0.00050648	0.00226671	0	0	1.64516	12.4835	FMR1;SRA1;DDX41;MKI67;ACTB;EFTUD2;LACTB;KAT5;YWHAQ;RPL36AL;ANKFY1;PSMD1;YWHAH;ACTR3;HSP90AA1;RFC4;RFC1;RFC2;DDX54;ZFP91;BAZ1A;GNL2;GTPBP4;MRPL44;THOC6;FTSJ3;DDX39A;AKAP9;SRSF2;NCOA7;LRRC59;COPB2;KHDRBS1;NUP205;DNMT1;PCNA;SRC;ZC3HAV1;HTATSF1;PRDX3;PES1;UBC;NRIP1;RALY;MTA2;RBM10;STAT5A;NOP56;ZBTB17;HSPA8;WDR18;SMARCA5;PPP5C;KLF5;EIF3I;SERBP1;VPS41;CALM3;COPG2;PRPF31;MAD2L1;NFKBIB
BCL11A	8/19	0.000580477	0.00255597	0	0	5.80087	43.2261	CDCA3;HDAC1;CDK4;SUMO3;UBC;SUMO2;YME1L1;MTA2
BCLAF1	15/54	0.000625651	0.00271115	0	0	3.07259	22.6656	BARD1;TIPIN;VCP;SRC;HDAC1;EIF4A3;CDC6;CHD1;SOCS1;SNW1;SUMO2;CDK2;CDK1;YWHAG;MAD2L1
ILF3	52/297	0.000680584	0.00290312	0	0	1.70428	12.4286	EIF4A3;HNRNPR;PHB2;IFIT3;IFIT2;TOMM22;TXN2;ACTG1;LMNB1;SART1;LAMP1;SUMO3;SUMO2;TMPO;HSP90AA1;TPM4;ILF2;MRPL44;PLSCR1;RCN1;RAB31;SARS2;UQCRC1;SNRPC;TRIM56;SF3B5;LRRC59;NDUFB9;RPN2;MRPS35;CUL2;CUL1;NEDD8;MRPL10;GABARAP;RTN4;UBC;STOM;IARS2;NDUFV1;NOP56;PTPN1;XRCC6;HSPA5;NDUFA2;EIF2AK2;MRPL23;LSM2;MOV10;HNRNPK;CDK2;LAMTOR2
JUN	45/248	0.000704572	0.0029592	0	0	1.77856	12.9087	RB1;TOP2A;CEBPA;CDKN1A;SMARCD3;HDAC3;CBFB;HDAC1;GPS1;DDX21;BRCA1;HHEX;MUC1;PPP4C;IRAK1;SUMO3;UBC;SUMO2;NRIP1;ASCC3;KPNA2;HSPA8;BATF3;HSP90AA1;STAT1;TUBB;STAT3;M6PR;EDF1;GTF2F1;VAV1;NFKB1;PML;BATF;HNRNPM;CYLD;CREB3;MAF;MAFB;NECAP1;CSNK2B;CDK2;UTRN;ATF3;NFE2L2
ETS1	23/102	0.000738144	0.00305323	0	0	2.32898	16.7952	DAXX;XRCC6;SP100;SET;XRCC5;SRC;HDAC1;CYP51A1;SRA1;BRCA1;RAD23B;NFKB1;CENPB;MAF;RPS6KC1;UBC;SUMO2;SERBP1;ARL6IP4;CHMP4A;SLIT2;EIF3D;HTATIP2
STAT2	14/50	0.000861965	0.00351218	0	0	3.10586	21.9158	LGALS3BP;CD274;HSP90AA1;HSP90AB1;CISH;HDAC1;STAT1;SSNA1;STAT3;IWS1;RCAN1;UBC;JAK2;IRF9
EED	21/91	0.000896361	0.00359863	0	0	2.39892	16.8336	HSP90AA1;DNMT1;HSP90AB1;HDAC3;HDAC1;ANXA5;EIF2S2;HNRNPAB;VAV1;ACTG1;PPP1CA;SETX;DUSP23;NUDT21;PSMD6;PSMD2;TGS1;PSMC1;UBC;RBBP7;EZH2
TAF1	33/171	0.00119371	0.00472294	0	0	1.91522	12.8907	RB1;MAX;COX5A;CDC20;VPS72;TGS1;UBC;NUF2;MRC1;SIL1;BUB1;CCT4;CBR1;MDH1;TAF13;BUD31;TAF10;IMP4;EDF1;GTF2F1;MLH1;SAP30;CCNA2;BRMS1;XRN1;EWSR1;VPS41;MCM3;TAF8;BAX;MCM5;MCM6;SPC25
EPAS1	23/106	0.00128715	0.00501989	0	0	2.21624	14.7498	STAT5A;HSP90AA1;YTHDF2;MCM7;MAX;HSPA4;MED8;NEDD8;PHB2;MED18;ARNTL2;XPO1;PKM;PSMC3;EWSR1;UBC;SUMO2;PSMB1;DNAJA2;MCM3;PSMD1;BAX;VHL
YY1	25/120	0.00149743	0.00575772	0	0	2.10514	13.6919	RB1;GRN;HDAC3;MAX;HDAC1;BRCA1;ACTB;RELB;RUVBL2;SUMO3;UBC;SUMO2;SLC39A7;MTA2;WDHD1;SMAD1;XRCC6;HSPA5;XRCC5;HSPA4;NR1H2;NFKB1;SAP30;EZH2;NFE2L2
TBP	31/160	0.00154602	0.005862	0	0	1.9239	12.4516	RB1;YWHAE;GTF2A2;SET;CITED2;HDAC1;GMNN;SETD7;CREM;MUC1;SNAPC2;RUVBL2;CREG1;GPBP1;UBC;E2F1;TAF13;CPSF3;TAF10;CPSF2;EDF1;GTF2F1;DRAP1;PSMC5;HNRNPK;KLF5;PSMC1;PSMC2;TAF8;NFKBIB;MCM2
THAP11	6/13	0.00164889	0.00616639	0	0	6.83214	43.778	TPX2;HDAC3;HDAC1;UBC;ECT2;ZWINT
ATF1	10/32	0.00188303	0.00685425	0	0	3.62655	22.7562	RPS6KA4;CSNK1A1;UBC;CSNK2B;CREM;SRA1;EDF1;BRCA1;ACO2;GABPB1
IRF8	10/32	0.00188303	0.00685425	0	0	3.62655	22.7562	ZBTB17;CDK4;GPS1;IRF1;UBC;IRF2;PTPN11;PTPN6;TRIM21;NFKB1
CEBPB	28/142	0.00194069	0.00697115	0	0	1.96536	12.2731	RB1;CEBPA;CAMK2D;DDX49;HDAC1;CEBPG;ELK1;UBC;SUMO2;CASP1;RBM7;POLR2L;ESRRA;STAT5A;DAXX;STAT3;SMARCA5;RFXANK;BAZ1A;DEK;NFKB1;RHOA;USF1;HNRNPK;IRF1;CDK2;CDK1;ATF3
TCF3	43/248	0.00228233	0.0080919	0	0	1.68121	10.226	RB1;DNMT1;PCNA;PSMD11;RPN2;MAX;PSMD13;NDUFB4;NCAPG;HNRNPR;MRPL37;BRCA1;PARK7;TIMM50;STIP1;CHCHD3;PSMD4;YWHAQ;PSMD2;C1QBP;RUVBL2;UBC;RBBP7;EIF5A;DAXX;NONO;LMO2;IMMT;MRPL23;USF1;MRPL44;LSM2;RUFY1;MAPKAPK3;CDK4;CANX;CDK2;UBE2N;EIF3G;CALM3;PRPF31;SLC25A10;UQCRC2
SP1	45/263	0.00239376	0.00830728	0	0	1.65477	9.98636	RB1;DNMT1;CEBPB;HDAC3;FKBP15;SHC1;SRC;HDAC1;BRCA1;BRCA2;AATF;MYL12A;ACTG1;TUBA1B;CCNB1;CASP7;IFI16;UBC;E2F1;VHL;GBP1;CNTLN;ESRRA;HSPA9;KLF10;NGFR;HSPA8;HSP90AA1;TPI1;ANXA2;TPM4;TPM3;STAT3;LMO2;KLF4;NFKB1;PML;CCNA2;PSMC5;RAD51;CDK4;CDK2;TIMELESS;CDK1;UTRN
UPF1	21/98	0.00240394	0.00830728	0	0	2.17997	13.1466	ACSS2;PLEKHB2;ALYREF;EIF4A3;ADAR;DEK;EIF2S2;SMG8;YWHAZ;XRN1;YWHAQ;ABHD16A;CLP1;TMX1;POLD1;CSNK2B;UBC;CDK2;ETF1;SNRPB;EIF3B
CDKN2AIP	6/14	0.00261437	0.00892152	0	0	5.97778	35.5483	BARD1;VCP;CLP1;UBC;DHX58;BRCA1
NR2C2	10/34	0.0031092	0.0104792	0	0	3.32397	19.1905	DNMT1;CEBPB;HSP90AA1;HDAC3;HSP90AB1;CHUK;HDAC1;CDC37;RBCK1;CD2AP
PPARD	11/40	0.00351691	0.0117087	0	0	3.02646	17.1	DUT;HSP90AA1;HDAC3;HSP90AB1;GADD45B;SRC;HDAC1;SHMT2;EIF3I;NRIP1;PSMG1
NCOR1	29/155	0.00366605	0.0120582	0	0	1.84127	10.327	CD40;CDKN1A;CEBPB;HDAC3;HDAC1;KIF11;BACH1;CHD1;PPP1CC;UBC;SUMO2;MYBL2;RBBP7;SKIL;NELFE;CHUK;HSPA4;NR1H2;BAZ1A;YWHAZ;NFKB1;PML;SAP30;PPP1CA;SNW1;CDK2;IRF5;PTMA;NFE2L2
BMI1	16/70	0.00387576	0.0123697	0	0	2.3661	13.139	TOP2A;CBFB;HSPA4;XRCC5;UBE2D3;SMARCA5;IMMT;CDC6;CENPA;RNF114;KAT5;MAPKAPK3;CSNK2B;UBC;SPOP;EZH2
EZH2	23/115	0.00389668	0.0123697	0	0	1.99842	11.0865	DNMT1;HDAC3;WSB2;RPN2;SRC;HDAC1;UHRF1;ATP1B1;PHB2;VAV1;PML;RELB;SETX;PSMB6;MAPKAPK3;EWSR1;DNAJB11;UBC;CDK2;SMS;CDK1;TK1;RBBP7
NR4A1	23/115	0.00389668	0.0123697	0	0	1.99842	11.0865	TOP2A;HSP90AB1;DIABLO;SRC;STAT3;ARHGEF10L;YWHAZ;RTN4;NFKB1;CENPB;PML;CD2AP;HSP90B1;GLUD1;HADHA;PSMC5;HSPH1;UBC;CHMP2B;SUMO2;SERPING1;VHL;MTA2
PPARG	23/116	0.00435842	0.0136764	0	0	1.97682	10.7453	RB1;HSP90AA1;CEBPB;DUT;HSP90AB1;SMARCD3;HDAC3;GADD45B;SETDB1;HDAC1;TUBB;EDF1;KLF4;PML;KAT5;CDK5;STMN1;UBC;NRIP1;PSMD1;EZH2;NFKBIB;NFE2L2
SMAD2	60/384	0.00457565	0.0141949	0	0	1.48574	8.00369	ACVRL1;SLC25A3;CITED2;CLTA;BRCA1;BRCA2;PSMD8;KIAA1109;TUBA1B;KIF5B;TGM2;GRIPAP1;CISH;CHUK;LMO2;AP1B1;BAZ1A;ATP1B1;RHOA;ZEB2;MELK;DNAJC7;RAB34;IRF7;STRAP;PLIN3;S100A4;RIN1;SLC25A5;ATF3;KPNB1;KHDRBS1;SF3B2;PSMD11;DHX8;HDAC1;HSPD1;PAK1;OS9;IRAK2;U2AF2;UBC;PSAP;E2F4;SKIL;SMAD1;SNAPIN;HSPA4;KLF4;PML;CCT6A;DRAP1;SNW1;KLF5;NAGK;CDK4;CDK2;CALM3;EIF3D;RAN
JUNB	12/48	0.00548591	0.0168276	0	0	2.65977	13.8456	BATF2;CEBPB;BATF3;SET;UBC;SUMO2;NEU1;BRCA1;MAPK6;SAT1;ATF3;BATF
ZNF148	6/16	0.0057273	0.0173728	0	0	4.78169	24.6855	HDAC3;HDAC1;STAT3;UBC;SUMO2;NOC4L
WRNIP1	8/26	0.00587899	0.017637	0	0	3.54358	18.2011	POLD3;USP25;VCP;DDX58;POLD1;UBC;SUMO2;CDK1
TCF7L2	10/37	0.0060538	0.017964	0	0	2.95414	15.087	MAD2L2;CEBPA;DAXX;XRCC6;PSMA3;HDAC1;XRCC5;UBC;SUMO2;FOXM1
GTF2B	18/86	0.0061334	0.0180045	0	0	2.11406	10.7691	YWHAE;ESRRA;CEBPB;GMNN;SRA1;GTF2F1;LSM4;HMGCL;PSMA3;PSMC5;KLF5;SNAPC2;IRF1;GPBP1;IRF2;UBC;PSMC2;MCM2
SMARCA4	37/219	0.00677946	0.0196893	0	0	1.62711	8.12558	RB1;CEBPA;CEBPB;SMARCD2;PCNA;SMARCD3;HDAC3;HDAC1;SETD7;GMNN;BRCA1;ACTB;RELB;ACTG1;HSP90B1;LMNB1;UBC;SUMO2;BRD7;KPNA2;STAT5A;RFC1;STAT1;STAT2;NR1H2;NONO;TAF10;STAT3;CPSF2;FANCA;KLF4;PML;USF1;IRF1;ATF3;NFE2L2;CHMP5
SMARCC1	22/114	0.00725347	0.0208442	0	0	1.91067	9.41246	VCP;CEBPB;SMARCD2;SMARCD3;SRC;HDAC1;NONO;STAT2;TAF10;SMARCA5;FANCA;PTPN11;BRCA1;HSP90B1;RELB;UBC;CDK2;SUMO2;CDK1;VHL;BRD7;ARF6
PML	31/178	0.00808394	0.0229887	0	0	1.6866	8.12581	RB1;SP100;HDAC3;HDAC1;UHRF1;CUL1;AURKA;HHEX;KAT5;SUMO3;UBC;SUMO2;TRIM69;ECT2;SKIL;DAXX;RFC4;SETDB1;STAT3;NFKB1;PLSCR1;PSMA3;MAF;RAD51;MRTO4;CSNK2B;CDK2;CDK1;FAS;RBCK1;EZH2
XRCC4	9/33	0.00848603	0.0238834	0	0	2.99022	14.2614	NUDT21;XRCC6;XRCC5;UBC;SUMO2;VPS41;SRP54;GZMB;NBN
KDM5B	14/63	0.00862445	0.0240252	0	0	2.28018	10.838	RB1;HDAC3;HDAC1;LMO2;MBD2;CACNA1A;PPP1CA;CDC20;MAF;SUMO3;SUMO2;UBC;RBBP7;MTA2
SMAD4	40/245	0.00897669	0.0247539	0	0	1.56178	7.36084	SASH3;CEBPA;SF3B2;CEBPB;CAMK2D;PSMD11;SMARCD3;MAX;HDAC1;EIF4A3;TTK;BRCA1;UBE2Z;UBE2L3;HERC5;NRAS;PAK1;RNF138;CHEK1;UBC;PBK;CD59;SKIL;PLK4;SMAD1;TCF7L2;DAXX;RIPK2;STAT1;ISG15;TM9SF2;SNW1;MELK;KLF5;EWSR1;RAB34;CDK2;RAB13;IRF7;KPNB1
MAX	19/96	0.00919418	0.0251001	0	0	1.97057	9.24038	CEBPA;ZBTB17;HSP90AB1;CSTF2;AIP;NMI;USF1;HK1;PPP1CA;PPP1CC;SART1;CASP7;PSMD7;CASP5;KAT5;BLOC1S1;ARL6IP5;PLIN3;PFKP
RXRA	25/139	0.0109466	0.0295884	0	0	1.7524	7.9116	SMARCD3;HDAC3;MPG;SRC;HDAC1;TMPRSS3;CTSL;UBC;NRIP1;TK1;GADD45B;GK;STAT1;NONO;NR1H2;EDF1;NFKB1;PML;PSMC5;SNW1;CSNK2B;TADA3;CDK2;CDK1;NFKBIB
CHD2	3/5	0.0116943	0.0312995	0	0	11.9435	53.1326	UBC;SUMO2;PARK7
IRF4	8/29	0.0119314	0.0316241	0	0	3.03684	13.4489	ETV7;IRAK1;RIPK2;UBC;IRF8;PRDM1;FKBP4;BATF
SALL4	12/53	0.0124543	0.0326925	0	0	2.33475	10.2395	SET;KLF5;EWSR1;HDAC1;RUVBL2;SUMO2;UBC;MBD2;PHACTR2;RBBP7;MTA2;NRBP1
CIITA	10/41	0.0129043	0.0335511	0	0	2.57238	11.1903	CEBPB;PSMC5;XPO1;PSMC3;HDAC1;STAT1;EWSR1;PSMC2;CDK1;RFXANK
SMARCC2	21/114	0.0143891	0.0369397	0	0	1.80329	7.64826	SMARCD2;SMARCD3;HDAC1;TAF13;RAB1B;STAT2;SMARCA5;BRCA1;ACTB;HSP90B1;RELB;SART1;UBC;PSAP;SUMO2;CDK1;SAP18;BANF1;KPNA2;BRD7;NFE2L2
MAFK	6/19	0.0144782	0.0369397	0	0	3.6776	15.575	HDAC3;HDAC1;UBC;SUMO2;BACH1;NFE2L2
NFYA	10/42	0.0152852	0.0386376	0	0	2.49185	10.4181	CEBPA;CD74;HDAC1;UBC;CDK2;BRCA1;ZHX1;CDC25A;USF1;KPNB1
NFE2L2	13/61	0.0157462	0.0394376	0	0	2.16057	8.96887	CDKN1A;UBE2E1;KEAP1;BACH1;SMC4;MAF;PSMB5;SUMO3;SUMO2;UBC;CASP1;PGAM5;PTMA
KDM5A	7/25	0.0168354	0.0417824	0	0	3.09924	12.6581	RB1;UBC;SUMO2;LMO2;CDK2;CDK1;EZH2
NCOA1	17/89	0.0185785	0.0456532	0	0	1.88442	7.51081	ESRRA;STAT5A;CLPB;CEBPG;STAT3;SRA1;NFKB1;UBE2L3;PSMB9;SNW1;YWHAQ;NRIP1;UBC;CDK2;CDK1;TRIM21;YWHAH
NRF1	4/10	0.0187295	0.0456532	0	0	5.30942	21.119	UBC;CDK1;DYNLL1;NFE2L2
GATA1	14/69	0.0189559	0.045796	0	0	2.03075	8.05321	RB1;HDAC3;HDAC1;HSPA4;LMO2;STAT3;MBD2;SMARCA5;SRA1;NME1;UBC;RBBP7;MTA2;MAPK6
RNF2	29/175	0.0194031	0.0464654	0	0	1.58724	6.25741	VCP;CBFB;MAX;HDAC1;UBE2D3;UBE2D1;CENPA;ACTB;UBE2L3;ACTG1;PPP2CA;RUVBL2;UBC;SUMO2;HMG20B;RBBP7;HSPA8;SETDB1;XRCC5;PCGF5;WDR18;UBE2E1;SMARCA5;THOC6;MAPKAPK3;PSMC4;CSNK2B;LCP1;EZH2
NFATC1	11/50	0.020127	0.0477798	0	0	2.24918	8.7846	EGR2;HDAC3;YWHAQ;SRC;HDAC1;UBC;IRF8;YWHAZ;KPNB1;PML;YWHAH
MYCN	7/26	0.020872	0.0491211	0	0	2.93595	11.3602	NGFR;ZBTB17;MAX;UBC;CDK2;NMI;AURKA
HDAC8	15/77	0.0220282	0.0513991	0	0	1.93025	7.36474	PLK4;ESRRA;HSP90AA1;VCP;HDAC3;HSPA4;UBE2D1;EIF2AK2;AURKB;AURKA;PPP1CC;NRAS;KAT5;UBC;E2F4
FLI1	6/21	0.0238543	0.0551884	0	0	3.18689	11.9056	EWSR1;FMR1;LMO2;UBC;BRCA1;ELK1
CREM	9/39	0.0253526	0.0581619	0	0	2.39137	8.78798	CAMK2D;SP100;XPO1;HDAC1;CSNK1A1;UBC;CDK1;EMP3;SMC2
CUX1	8/33	0.0258488	0.058806	0	0	2.55037	9.32285	RB1;MAX;SDC3;UBC;SUMO2;CDK1;ECT2;CDC25A
RCOR3	5/16	0.0263344	0.0594157	0	0	3.62066	13.1679	YWHAQ;HDAC1;UBC;SUMO2;DYNLL1
TFAP2A	10/46	0.0281378	0.0629642	0	0	2.21448	7.9071	RB1;CITED2;UBC;SUMO2;CASP1;SRA1;BRCA1;DEK;EPS15;AURKA
SUZ12	13/66	0.0291093	0.0646084	0	0	1.95619	6.91845	DNMT1;HDAC3;SETDB1;HDAC1;UHRF1;VAV1;PML;RELB;EWSR1;SUMO2;UBC;RBBP7;EZH2
YAP1	20/115	0.0294947	0.064936	0	0	1.68031	5.92065	SMAD1;UBE2C;STAT1;EAF1;MED8;UBE2D1;YWHAZ;PML;UBE2L3;STK3;KLF5;RAD51;YWHAQ;PRDX1;UBC;SRSF2;CTNNA1;ARFIP1;VPS25;YWHAG
BCL11B	6/22	0.0297833	0.0650467	0	0	2.98754	10.4977	HDAC3;HDAC1;SUMO3;UBC;RBBP7;MTA2
SMARCB1	20/116	0.0320291	0.0693963	0	0	1.66271	5.72159	RB1;CEBPB;SMARCD2;SMARCD3;SRC;HDAC1;NONO;EIF4A3;BRCA1;YWHAZ;GABARAP;RELB;PPP1CA;PPP1CC;XPO1;UBC;SUMO2;SAP18;CALR;RAN
VDR	19/109	0.0325464	0.0699619	0	0	1.6847	5.77023	RB1;CEBPA;CDKN1A;SRC;STAT1;NR1H2;PRCP;BRCA1;SLC8A1;PPP1CA;FGR;PPP2CA;PPP1CC;GNPAT;PSMC5;SNW1;EIF3I;UBC;NRIP1
SIN3A	33/214	0.0346122	0.0738213	0	0	1.45666	4.89954	RB1;CEBPB;HDAC3;HDAC1;ELK1;RELB;UBC;SUMO2;SAP18;E2F4;RBBP7;MTA2;PDLIM5;SKIL;S100A10;KLF10;HSP90AA1;SETDB1;NONO;MBD2;SMARCA5;ISG15;NFKB1;PML;SAP30;SNW1;BRMS1;MAF;CDK2;IRF5;ACO2;PTMA;RAN
NFIC	6/23	0.0366004	0.0773694	0	0	2.81165	9.30008	CEBPB;HSP90AA1;HSP90AB1;UBC;SUMO2;CDK2
MYBL2	10/48	0.0368426	0.0773694	0	0	2.09769	6.92469	CDKN1C;CCNA2;SUMO2;CDK2;E2F1;CDK1;PLA2G4A;E2F4;ZNF622;MAPK6
ZBTB7B	5/18	0.0428262	0.0885724	0	0	3.06329	9.65122	HDAC3;HSPH1;UBC;KPNA2;TMPO
POLE	5/18	0.0428262	0.0885724	0	0	3.06329	9.65122	PCNA;XRCC5;UBC;TIMELESS;NEDD8
USF1	9/43	0.0451182	0.092611	0	0	2.10956	6.5364	PPP1CC;CEBPB;XRCC6;MAX;XRCC5;UBC;SUMO2;SMARCA5;RBBP7
RUNX1	18/106	0.0459852	0.0936862	0	0	1.63175	5.02487	CSF1R;SMAD1;CEBPA;DNMT1;CEBPB;SET;HDAC3;CBFB;HDAC1;PCGF5;UBE2L6;PML;POLD3;SUMO3;UBC;CDK2;CDK1;MTA2
ZNF274	3/8	0.0506428	0.101523	0	0	4.7766	14.2484	SETDB1;RFC1;SERPING1
IRF6	3/8	0.0506428	0.101523	0	0	4.7766	14.2484	UBC;IRF8;IRF5
TCOF1	9/44	0.0513191	0.101523	0	0	2.04917	6.0854	NOP56;BECN1;PCNA;UBC;SUMO2;CDK2;CDK1;ECT2;NDUFV1
JUND	9/44	0.0513191	0.101523	0	0	2.04917	6.0854	ACTR3;BATF3;UBC;SUMO2;CDK1;BRCA1;ATF3;BATF;NFE2L2
PRDM1	5/19	0.0529505	0.103399	0	0	2.84432	8.35776	HSP90AA1;HSP90AB1;CLPB;HDAC1;CDC37
USF2	6/25	0.0530252	0.103399	0	0	2.5154	7.38771	PTP4A2;MAF;UBC;BIRC5;BRCA1;USF1
TAL1	12/65	0.054384	0.105297	0	0	1.8049	5.2553	RB1;SUPT16H;XRCC6;HDAC1;NCAPG2;LMO2;UBC;CDK1;RCC1;RBBP7;ZHX1;CTSC
SP3	8/38	0.0554404	0.106586	0	0	2.12471	6.1456	RB1;DNMT1;CEBPB;GCH1;HDAC1;UBC;SUMO2;E2F1
CTNNB1	55/398	0.0563724	0.10762	0	0	1.28214	3.68714	TOP2A;PTPRU;HSP90AB1;YWHAB;LRRK2;PTPRO;CLTA;UBE2D1;BRCA1;FOXM1;PHB2;HERC5;KIAA1109;YWHAQ;RUVBL2;NUP62;NEK2;LGALS9;RAB8A;TMPO;RAB8B;CHUK;CACYBP;YWHAZ;CSNK2B;CEBPA;SRC;HDAC1;CUL1;PSEN2;NEDD8;HSPD1;GNA13;MUC1;UBC;CTNNA1;PTPN1;HSPA8;TCF7L2;CSNK1A1;FANCL;NONO;SMARCA5;PTPN11;ISG15;KLF4;NFKB1;PML;HNRNPM;CDK5;SERBP1;TADA3;CDK2;PTPN6;EZH2
ELF1	9/45	0.0580529	0.110059	0	0	1.99213	5.67041	RB1;VPS72;UBC;SUMO2;CDK1;JAK2;CHD1;BUB1;NFKB1
TFEB	2/4	0.0641611	0.119496	0	0	7.95878	21.8577	YWHAQ;TFEC
ZZZ3	5/20	0.064344	0.119496	0	0	2.65455	7.2828	EPS8;SUMO2;DNAJB11;TRIM22;BLZF1
ZEB1	5/20	0.064344	0.119496	0	0	2.65455	7.2828	DRAP1;SMAD1;KAT5;SUMO2;CDK1
TET1	3/9	0.0698077	0.128767	0	0	3.98028	10.5955	HDAC1;RBBP7;SAP30
UBTF	11/61	0.0732344	0.133373	0	0	1.75327	4.58321	RB1;CCNA2;CCNB2;SET;KAT5;HDAC1;CDK4;SUMO2;UBC;CDK2;SMARCA5
GATA2	6/27	0.0732816	0.133373	0	0	2.27558	5.94711	CEBPA;HHEX;HDAC3;LMO2;STAT3;PML
ZFPM2	4/15	0.0776071	0.138475	0	0	2.89523	7.40049	HDAC1;STAT3;RBBP7;MTA2
SIRT6	4/15	0.0776071	0.138475	0	0	2.89523	7.40049	XRCC6;XRCC5;UBC;UBE2D1
DACH1	4/15	0.0776071	0.138475	0	0	2.89523	7.40049	HDAC3;NAGK;HDAC1;UBC
ETS2	7/34	0.0782113	0.138647	0	0	2.06511	5.26261	XPO1;CLPB;SRC;UBC;SUMO2;CDK2;SRA1
SREBF1	12/69	0.0791037	0.139325	0	0	1.67786	4.25673	HSP90AA1;HSP90AB1;SMARCD3;EWSR1;RUVBL2;SUMO2;UBC;TADA3;CDK1;PCBD1;PPARGC1B;USF1
PAX3	8/41	0.0806676	0.141168	0	0	1.93123	4.8617	RB1;CCNB2;DAXX;PSMD4;SRC;HDAC1;UBC;RAD23B
MYB	14/84	0.081733	0.142122	0	0	1.59423	3.99244	STAT5A;SP100;CEBPB;FBXW5;CLTA;PML;TRAF7;MAF;KAT5;SUMO2;UBC;CDK2;CDK1;FBXL5
CLOCK	6/28	0.084851	0.14661	0	0	2.17203	5.35808	HDAC3;KAT5;HDAC1;TIMELESS;ARNTL2;EZH2
SOX2	12/70	0.0862368	0.148067	0	0	1.64884	4.04075	SUPT16H;XPO1;HDAC3;HDAC1;RUVBL2;UBC;DNAJA2;SMARCA5;RBBP7;MTA2;SAE1;RAD23B
NR2F2	5/22	0.0908834	0.15507	0	0	2.34199	5.61651	CEBPB;HDAC1;SETD7;UBC;PHB2
ZBTB7A	6/29	0.0973642	0.165096	0	0	2.07747	4.83905	RB1;CEBPB;HDAC3;HDAC1;SUMO2;CDK1
ZNF143	2/5	0.099139	0.166043	0	0	5.30556	12.2624	HNRNPL;UBC
FOXP2	2/5	0.099139	0.166043	0	0	5.30556	12.2624	HSP90AA1;HSP90AB1
SMAD3	50/375	0.105763	0.176057	0	0	1.22859	2.76008	ACVRL1;CITED2;BRCA1;BRCA2;AATF;ACTB;TMED1;TGM2;TGIF2;CHUK;TPM3;CDC25A;ZEB2;MELK;TCP1;IRF7;STRAP;S100A4;TLR4;ATF3;KPNB1;RNF31;CEBPA;SF3B2;CEBPB;PSMD11;DHX8;MAX;SRC;HDAC1;CUL1;TANK;SERTAD1;U2AF2;UBC;E2F4;SKIL;PCK2;SMAD1;XRCC6;YTHDF2;HSPA4;KLF4;PML;HNRNPK;SNW1;KLF5;CDK4;CDK2;PTPN6
CREB1	20/134	0.108984	0.180319	0	0	1.39875	3.10042	RAB1A;CD74;DAXX;CEBPB;CAMK2D;HDAC1;CSNK1A1;CREM;SMARCA5;SRA1;EDF1;BRCA1;ZHX1;PPP1CA;RPS6KA4;PPP1CC;KAT5;UBC;MAP3K8;TRIM22
MEF2A	7/37	0.112219	0.183161	0	0	1.85828	4.06464	NDUFB9;CASP7;CDK5;HDAC1;SUMO2;CDK1;PHB2
RFX5	4/17	0.113386	0.183161	0	0	2.44953	5.33254	CDV3;CD74;NDUFA2;RFXANK
ZBTB33	4/17	0.113386	0.183161	0	0	2.44953	5.33254	TCF7L2;HDAC3;UBC;KPNA2
TFAP2C	4/17	0.113386	0.183161	0	0	2.44953	5.33254	CITED2;UBC;SUMO2;BRCA1
KLF4	6/31	0.125119	0.199752	0	0	1.91106	3.97212	KAT5;HDAC1;CUL2;UBC;VHL;ELK1
NACC1	6/31	0.125119	0.199752	0	0	1.91106	3.97212	HDAC3;PSMD7;SUMO3;WDR18;UBC;SUMO2
NELFE	2/6	0.137981	0.217738	0	0	3.97894	7.88086	NELFCD;YWHAG
SP4	2/6	0.137981	0.217738	0	0	3.97894	7.88086	UBC;E2F1
BCOR	5/25	0.139467	0.218819	0	0	1.99035	3.92086	HDAC3;HDAC1;HSPA4;UBC;SUMO2
NR0B1	6/33	0.156263	0.243312	0	0	1.7693	3.2842	RNF31;ESRRA;SNW1;UBC;NRIP1;SLC8A1
CHD7	5/26	0.157752	0.243312	0	0	1.89547	3.50043	UBC;SUMO2;CDK2;MTA2;BRD7
JARID2	5/26	0.157752	0.243312	0	0	1.89547	3.50043	RB1;SETX;SETDB1;EWSR1;EZH2
CCNT2	3/13	0.170542	0.260101	0	0	2.38763	4.22317	RB1;CDK1;PKN1
ZNF263	3/13	0.170542	0.260101	0	0	2.38763	4.22317	SERPING1;PCBD1;SCAND1
POLR3A	5/27	0.176949	0.267611	0	0	1.80921	3.13336	EWSR1;UBC;SMARCA5;PCBD1;RPAP3
SP2	2/7	0.179388	0.267611	0	0	3.18297	5.46901	IRF1;E2F1
TBX3	2/7	0.179388	0.267611	0	0	3.18297	5.46901	HDAC3;HDAC1
TEAD4	2/7	0.179388	0.267611	0	0	3.18297	5.46901	UBC;SUMO2
MEF2C	8/50	0.18989	0.280983	0	0	1.51662	2.51958	ACLY;CCNB1;UBC;UFC1;CDK1;PHB2;YWHAZ;CIT
KLF5	6/35	0.19041	0.280983	0	0	1.64709	2.73183	ZBTB17;SET;HDAC1;UBC;GTF2F1;NFKB1
STAT4	5/28	0.196971	0.289012	0	0	1.73045	2.81146	CISH;STAT3;NMI;IL12RB1;IRF9
RCOR1	7/43	0.199073	0.289012	0	0	1.54805	2.49868	HSPA4;SUMO3;UBC;SUMO2;HMG20B;ESCO2;DYNLL1
LMO2	7/43	0.199073	0.289012	0	0	1.54805	2.49868	RB1;STIP1;HNRNPM;STAT1;UBC;RBBP8;CDC25A
GABPB1	3/14	0.200085	0.289012	0	0	2.17045	3.49228	UBC;TDRD7;FANCG
ESRRA	8/51	0.204755	0.2942	0	0	1.48127	2.34921	CEBPB;DUT;SRC;EIF3I;SUMO2;NRIP1;UBC;CDK1
PDX1	6/36	0.208466	0.296413	0	0	1.5921	2.49638	CCT3;XRCC6;HDAC1;XRCC5;UBC;SPOP
TBL1XR1	6/36	0.208466	0.296413	0	0	1.5921	2.49638	PSMA3;HDAC3;UBC;UBE2D1;CD2BP2;ABCF1
HOXD13	2/8	0.222303	0.311542	0	0	2.65233	3.98835	SMAD1;UBC
PADI4	2/8	0.222303	0.311542	0	0	2.65233	3.98835	DNPEP;ELK1
CTCF	9/60	0.222755	0.311542	0	0	1.40502	2.1099	TOP2A;EBNA1BP2;CDK4;SUMO3;SUMO2;UBC;DDX21;SMC3;KPNA2
ESRRB	12/84	0.22484	0.311542	0	0	1.32718	1.98064	ESRRA;FKBP15;HDAC1;TAF10;NRIP1;UBC;MED8;SMARCA5;CDK1;POLR2G;MTA2;MED18
BRF1	4/22	0.225969	0.311542	0	0	1.76861	2.63055	RB1;UBC;SUMO2;SMC2
CEBPZ	4/22	0.225969	0.311542	0	0	1.76861	2.63055	CBFB;UBC;SUMO2;PCBD1
REST	6/37	0.227095	0.311542	0	0	1.54066	2.28385	FBXW5;HDAC1;EWSR1;EIF4A3;UBC;CDK2
PCGF2	7/45	0.232612	0.317317	0	0	1.46641	2.13858	UBE2T;UBC;VHL;RBCK1;RANGAP1;LMNB1;TMPO
RARA	23/175	0.233629	0.317317	0	0	1.20546	1.75277	DNMT1;RFC4;SMARCD3;HDAC3;GADD45B;SRC;HDAC1;NR1H2;KLF4;PML;HNRNPL;PSMC5;SNW1;KLF5;MRTO4;UBC;TADA3;NRIP1;CDK1;FAS;JAK2;MAPK6;EZH2
NEUROD1	5/30	0.239107	0.321557	0	0	1.59183	2.27767	RB1;DUSP3;CDK2;CDK1;CALM3
LMO4	5/30	0.239107	0.321557	0	0	1.59183	2.27767	HDAC1;CSNK2B;RBBP8;BRCA1;SEC24D
SREBF2	9/62	0.25239	0.337757	0	0	1.35185	1.8612	HDAC3;PSMD4;OS9;HSPA5;SUMO2;UBC;TTC1;PARK7;KPNB1
GTF3C2	3/16	0.262091	0.343995	0	0	1.83633	2.45896	RB1;GTF3C6;UBC
PAX5	3/16	0.262091	0.343995	0	0	1.83633	2.45896	RB1;DAXX;KPNA2
HNF4G	3/16	0.262091	0.343995	0	0	1.83633	2.45896	SRC;EIF3I;GAPDH
SALL1	3/16	0.262091	0.343995	0	0	1.83633	2.45896	HDAC1;UBC;SUMO2
SIN3B	8/55	0.268279	0.350432	0	0	1.3549	1.78267	PPP1CC;SETDB1;HDAC1;SUMO2;RFX5;UBC;E2F4;SAP30
GFI1B	11/80	0.278384	0.361899	0	0	1.26912	1.6229	RNF31;BECN1;PSMA3;GRN;HNRNPK;HDAC1;BRCA1;PDLIM5;AGRN;IRF9;CENPB
MTA3	6/40	0.285753	0.369718	0	0	1.40448	1.75929	HDAC1;UBC;MBD2;HMG20B;RBBP7;MTA2
CBX3	15/114	0.289773	0.373151	0	0	1.20632	1.49421	YWHAE;XRCC6;SP100;WDR1;IDH1;CUL1;MKI67;CENPA;RELB;MAD2L2;CHAF1A;UBC;SUMO2;BANF1;VHL
POU4F1	1/3	0.299076	0.381508	0	0	3.97761	4.80121	EWSR1
TCF4	8/57	0.301961	0.381508	0	0	1.29945	1.55603	TOP2A;DAXX;XRCC6;RNF138;XRCC5;UBC;CALM3;PML
PHC1	4/25	0.30325	0.381508	0	0	1.5157	1.80852	PPP1CC;HSPA8;GMNN;PPP1CA
WT1	4/25	0.30325	0.381508	0	0	1.5157	1.80852	DNMT1;U2AF2;HSPA4;EZH2
NFYB	4/25	0.30325	0.381508	0	0	1.5157	1.80852	DRAP1;HDAC1;C1QBP;UBC
LYL1	2/10	0.309416	0.38748	0	0	1.98902	2.33326	LMO2;NFKB1
TAF7	7/50	0.323051	0.401502	0	0	1.29553	1.46387	YWHAE;TAF13;TAF10;SETD7;UBC;PHB2;TRIM22
THAP1	3/18	0.326039	0.401502	0	0	1.5913	1.78344	U2AF2;NUP62;TXN2
MITF	6/42	0.326496	0.401502	0	0	1.3263	1.48458	HK3;EBP;PSMD14;SUMO2;TFEC;CDK2
IKZF1	6/42	0.326496	0.401502	0	0	1.3263	1.48458	NUDT21;HDAC3;HDAC1;UBC;RBBP8;SAP18
CBFB	5/34	0.329035	0.401828	0	0	1.37196	1.52506	PDIA3;NGFR;APOBEC3G;UBC;SERPING1
GATA3	4/26	0.329705	0.401828	0	0	1.44672	1.60522	HDAC3;UBC;LMO2;BRCA1
EGR1	5/35	0.352139	0.427262	0	0	1.32616	1.38415	CEBPB;PSMA3;NAB1;SRA1;ELK1
SOX17	1/4	0.377381	0.453854	0	0	2.65159	2.58398	TCF7L2
YY2	1/4	0.377381	0.453854	0	0	2.65159	2.58398	SUMO2
ZFP42	3/20	0.389936	0.464858	0	0	1.40393	1.32219	EWSR1;WDR18;UBC
PHF8	3/20	0.389936	0.464858	0	0	1.40393	1.32219	UBC;SUMO2;CDK1
HEY1	2/12	0.394394	0.468129	0	0	1.59104	1.48031	CUL1;SKIL
E2F6	4/29	0.409237	0.483643	0	0	1.2729	1.13728	HDAC3;UBC;E2F1;EZH2
PPARGC1A	8/64	0.424634	0.499677	0	0	1.13657	0.973501	ESRRA;CAPNS1;UBC;STAT3;CDK2;SRSF2;CDK1;PARK7
POU2F2	2/13	0.435095	0.509789	0	0	1.44632	1.20361	XRCC6;UBC
KLF9	1/5	0.446941	0.521431	0	0	1.98858	1.60146	UBC
RARG	5/40	0.46711	0.542642	0	0	1.13638	0.865006	SRC;SPHK1;EIF3I;UBC;OIP5
ELK1	6/49	0.471347	0.545245	0	0	1.10995	0.834863	CEBPB;EWSR1;HDAC1;CDK2;BRCA1;KLF4
SMAD1	22/192	0.483358	0.556779	0	0	1.02944	0.748403	KLF10;VCP;SF3B2;PSMD11;UBXN1;SMARCD3;HDAC1;STAT3;UBE2Z;BACH1;ZEB2;PAK1;PSMB4;XPO1;PSMC3;EWSR1;RAB34;UBC;PSMD1;SKIL;RAN;SNX6
GLI1	5/41	0.489485	0.561468	0	0	1.10476	0.789239	HDAC1;CSNK1A1;CDK4;UBC;SAP18
RCOR2	1/6	0.508733	0.579681	0	0	1.59077	1.0751	SUMO2
GATA4	5/42	0.511511	0.579681	0	0	1.07484	0.720556	SMAD1;SMARCD3;UBC;ACTB;EZH2
FOXA2	2/15	0.511733	0.579681	0	0	1.22367	0.8198	HDAC3;PPARGC1B
HNF4A	8/71	0.545353	0.615213	0	0	1.00988	0.612314	TCF7L2;XPO1;HDAC3;CITED2;TGS1;NRIP1;PCBD1;PPARGC1B
BDP1	1/7	0.563624	0.617949	0	0	1.32557	0.76004	RB1
PLAGL2	1/7	0.563624	0.617949	0	0	1.32557	0.76004	KAT5
HMGN3	1/7	0.563624	0.617949	0	0	1.32557	0.76004	UBC
SOX4	1/7	0.563624	0.617949	0	0	1.32557	0.76004	CDK2
HNF1B	1/7	0.563624	0.617949	0	0	1.32557	0.76004	PCBD1
KLF2	1/7	0.563624	0.617949	0	0	1.32557	0.76004	UBC
EBF1	1/7	0.563624	0.617949	0	0	1.32557	0.76004	CUL1
KDM6A	3/26	0.56755	0.619764	0	0	1.03734	0.587577	UBC;CDK2;CDK1
RBM15	2/17	0.581188	0.632129	0	0	1.06039	0.575455	HDAC3;UBC
SRF	10/93	0.599899	0.649891	0	0	0.957951	0.489506	PYCARD;CD63;CASP7;CEBPB;HDAC3;KAT5;SRC;ASCC3;ELK1;PML
LMX1B	1/8	0.612384	0.658192	0	0	1.13614	0.557158	CDC37
MYBL1	1/8	0.612384	0.658192	0	0	1.13614	0.557158	UBC
KRT7	2/19	0.64308	0.688473	0	0	0.935537	0.413027	PCNA;UBC
MAZ	1/9	0.655698	0.69382	0	0	0.994066	0.419551	KEAP1
GLIS2	1/9	0.655698	0.69382	0	0	0.994066	0.419551	HDAC3
POU3F2	1/9	0.655698	0.69382	0	0	0.994066	0.419551	UBC
E2F2	3/30	0.666659	0.702694	0	0	0.88346	0.358223	RB1;CEBPA;ATAD2
MTF2	2/20	0.671207	0.704767	0	0	0.883513	0.352237	EWSR1;EZH2
NR4A2	3/33	0.729366	0.7629	0	0	0.79498	0.25088	CDKN1C;VHL;RAN
BATF	1/12	0.758711	0.790565	0	0	0.722835	0.1996	IFI35
MEIS1	3/36	0.782406	0.809398	0	0	0.722587	0.177309	CEBPB;SUMO3;SUMO2
ZNF217	1/13	0.785679	0.809398	0	0	0.662562	0.159814	UBC
DLX4	1/13	0.785679	0.809398	0	0	0.662562	0.159814	SRC
ELK4	1/14	0.809634	0.827828	0	0	0.611561	0.129145	BRCA1
CRX	1/14	0.809634	0.827828	0	0	0.611561	0.129145	BANF1
CDX2	1/17	0.866603	0.879489	0	0	0.496809	0.0711304	CDK2
KLF1	1/17	0.866603	0.879489	0	0	0.496809	0.0711304	HDAC1
PBX3	1/19	0.894762	0.904704	0	0	0.441558	0.0491001	AGTRAP
CNOT3	1/28	0.963804	0.970917	0	0	0.294223	0.0108472	UBC
NFE2	4/77	0.978033	0.981629	0	0	0.434744	0.00965634	PSMD4;SCAND1;SIRT2;NFE2L2
TCF12	1/36	0.985988	0.985988	0	0	0.22687	0.0032013	UBC

## Sheet: Supplementary Table 7B
Supplementary Table 7B Enriched transcription factors in unique Group 1 genes in comparison with Week 4 DEGs
Term	Overlap	P Value	Adjusted P Value	Old P value	Old Adjusted P value	Odds Ratio	Combined Score	Genes
ESR1	156/871	4.09238e-38	1.08448e-35	0	0	3.94293	339.444	MTCH2;MPG;FMR1;HNRNPR;PHB2;IPO7;ACTB;UBE2L3;EFTUD2;PPP1CC;PSMD6;KAT5;RPL36AL;PSMD2;RUVBL2;CFL1;PSMD1;SUPT16H;CISH;LMO4;ATAD3A;ILF2;GTPBP4;FTSJ3;MSH6;ACLY;EWSR1;TMX1;CSNK2B;SRSF2;VDAC3;VDAC1;PFN1;KPNB1;PPID;KHDRBS1;VCP;COPA;RPN2;SHMT2;SHC1;COPB1;ZC3HAV1;PLA2G7;TOR1AIP1;MTDH;PRDX3;UBC;G3BP2;PGK1;TNFRSF14;SKIL;DECR1;STAT5A;BARD1;ESRRA;HSPA9;ZBTB17;XRCC6;GOT1;HSPA5;XRCC5;HSPA4;RDX;ARPC4;NFKB1;HNRNPL;…
MYC	129/957	8.85068e-20	1.17272e-17	0	0	2.72463	119.533	OTUD4;RB1;PGAP1;POP4;PLOD3;NOC2L;SMC3;SMC4;IPO7;ACTB;IPO4;UBE2L3;ACTG1;EFTUD2;CHCHD3;PSMD4;KAT5;PSMD2;RUVBL2;PSMD3;CFL1;PIM2;TMPO;IK;DNAJB12;CYBA;SDHA;GTF2F1;TUFM;MSH6;ARMC6;DENND6B;SUCLG1;SNRPC;KPNB1;COPB2;NUP205;SET;RPN2;CBFB;MAX;MAPKAP1;EFNB1;IRAK1;UBC;ATP6V1H;RBM10;ZBTB17;XRCC6;SDF2L1;XRCC5;NONO;CPSF2;SMARCA5;SETX;CCT6A;TBL2;SNW1;HNRNPK;CDK4;TADA3;NDUFAF3;CALM3;FERMT3;NFE2L2;ARF4;ARF1;SLC25A3…
ATF2	55/237	3.584e-19	3.16587e-17	0	0	5.10753	216.93	RB1;ARF4;ARF1;YWHAB;SRA1;PHB2;HK1;XPO1;KAT5;PSMD2;RUVBL2;CFL1;CLIC1;YWHAG;CCT3;EIF5A;HSP90AA1;TPM4;RFC1;TPM3;PGAM1;EDF1;YWHAZ;DDOST;HADHB;HADHA;TMX1;TCP1;CANX;VDAC3;ERP29;VDAC2;VDAC1;UQCRC2;PFN1;CEBPB;SHMT2;MAPKAP1;GSTP1;CEBPG;SLC3A2;RTN4;PRDX3;UBC;PGK1;CCT5;S100A10;CCT4;PTPN1;MDH2;IMMT;MLH1;NFKB1;CALM3;P4HB
FOXP3	58/350	3.68832e-13	2.44351e-11	0	0	3.3464	95.8023	DDX49;ARPC1B;PARK7;DDX41;NOC2L;AATF;RRP9;SMCHD1;SIPA1L1;KAT5;DNM1L;UTP14A;SEC13;GAS2L3;IK;SP110;AP1B1;IMP4;GNL2;GTPBP4;VAV1;FTSJ3;ARFGAP2;MSH6;CD2BP2;STRAP;LCP1;SNRPA;TRIM56;FYTTD1;SASH3;COPB2;VCP;HDAC3;CBFB;RPS19BP1;MAX;HDAC1;COPB1;NOC4L;EXOSC5;POLD1;SAP18;NCKAP1L;BRD7;CCT4;YTHDF2;STAT3;SMARCA5;EIF2S2;PAICS;DERA;ARCN1;HNRNPL;PFKL;BAX;COPG2;LIMS1
CEBPA	27/113	2.0358e-10	1.07897e-08	0	0	5.20159	116.073	RB1;CEBPB;MAX;HDAC1;SRA1;CHD1;KAT5;VPS72;C1QBP;SUMO3;UBC;SUMO2;CAPN2;E2F4;XRCC6;RFC1;SP110;XRCC5;PGAM1;EDF1;ZEB2;MAF;EWSR1;CDK4;MRTO4;AKAP9;MCM5
TP53	77/628	3.49434e-10	1.54333e-08	0	0	2.36225	51.4373	RB1;SETD7;UBE2D3;UBE2D1;TNFAIP3;PARK7;BRCA1;NOC2L;BACH1;PPP1CC;XPO1;PSMD4;KAT5;TMSB4X;SUMO3;SUMO2;UTP14A;YWHAG;DAXX;HSP90AA1;TMED9;RFC1;CHUK;SERPINB9;ZHX1;YWHAZ;GTPBP4;SIRT2;MSH6;EWSR1;ETHE1;CSNK2B;S100A4;KPNB1;PPID;CEBPB;SMARCD2;VCP;HDAC3;PSMD11;RPS19BP1;HDAC1;GPS1;NEDD8;PPP2CA;PPP4C;ZNHIT1;UBC;G3BP2;STX5;VHL;BRD7;MTA2;CCT5;BARD1;RNF20;HSPA9;XRCC6;MDH1;HSPA5;CSNK1A1;HSPA4;TAF10;MAD2L1BP;UBE2A;EI…
BRCA1	58/418	5.6086e-10	2.00465e-08	0	0	2.70435	57.6069	RB1;UBXN1;UBE2D3;UBE2D1;BACH1;PHB2;ELK1;UBE2L3;ACTG1;PPP1CC;SUMO3;SUMO2;RFC1;TPM3;RFC2;LMO4;UBE2E1;GTF2F1;RAD23B;YWHAZ;SIRT2;MSH6;EWSR1;CSNK2B;SMARCD2;VCP;HDAC1;MAPKAP1;CSTF2;XIAP;MYL12A;RPAP3;PPP2CA;UBC;POLR2G;RBBP7;E2F4;BRD7;LONRF1;MTA2;SNX6;BARD1;STAT5A;XRCC6;XRCC5;TAF10;RDX;STAT3;MLH1;NFKB1;GPN3;PPP1CA;CDK4;TADA3;UBE2N;PSMG1;COPE;EIF3B
NANOG	32/160	6.05178e-10	2.00465e-08	0	0	4.15106	88.1084	PSMD11;HDAC1;NIP7;PDHB;NOL6;RELB;PSMD6;PSMD7;RUVBL2;PSMD2;UBC;G3BP2;PSMD1;RBBP7;MTA2;SUPT16H;HSPA4;RFC2;NONO;RCC2;WDR18;SMARCA5;TUBB4B;ILF2;GTPBP4;TUFM;MSH6;EIF6;PSMC4;PSMC1;TLR4;KPNB1
NFKB1	41/254	2.37782e-09	7.00137e-08	0	0	3.20722	63.686	COPB2;MTPN;CEBPB;HDAC3;HDAC1;UBE2D3;SPPL2A;VPS4A;BRCA1;MYL12A;RELB;ACTG1;TIMM50;PPP2CA;TBK1;COMMD9;PPP4C;KAT5;YWHAQ;C1QBP;RUVBL2;UBC;G3BP2;MAP3K8;RIPK1;STAT5A;HSPA9;HSP90AA1;HSPA5;RFC1;CHUK;HSPA4;NONO;STAT3;ISG20;HNRNPM;BRMS1;TNIP2;IRF8;NFKBIE;NFKBIB
POLR2A	38/239	1.38906e-08	3.68101e-07	0	0	3.1436	56.8743	DCTN2;CSTF3;GPS1;CSTF2;CUL2;HNRNPR;NEDD8;BRCA1;SMC3;HTATSF1;PRPF19;ACTB;RPAP3;AFF1;IWS1;UBE2L3;PQBP1;CLP1;U2AF2;RUVBL2;GPBP1;UBC;SUMO2;POLR2G;VHL;MTA2;POLR2L;BARD1;XRCC5;CPSF3;NONO;TAF10;CPSF2;GTF2F1;NFKB1;EWSR1;ATP6V1B2;PAF1
POU5F1	47/338	2.27131e-08	5.4718e-07	0	0	2.69429	47.4203	RPN2;HDAC1;COPB1;CHD1;RTN4;ACTG1;PPP1CC;SMCHD1;CAPNS1;UBC;IDH3B;RBBP7;CCT7;MTA2;CCT5;TMPO;CCT4;CCT3;ACTR3;XRCC6;NUDC;SUPT16H;SETDB1;RFC1;XRCC5;IDH3G;NONO;CPSF2;SMARCA5;DNAJC13;ILF2;RAD23B;HNRNPAB;PPP1CA;HNRNPL;MSH6;HADHA;HNRNPK;EWSR1;TCP1;GNB1;DNAJA2;PAF1;MCM5;ETF1;SAE1;LIMS1
AIRE	18/68	3.81801e-08	8.43143e-07	0	0	5.9288	101.27	NOP56;SUPT16H;DAXX;HSPA5;HDAC1;HSPA4;XRCC5;SMC3;IPO7;EFTUD2;MSH6;XPO1;RUVBL2;C1QBP;SRSF2;MCM5;KPNB1;SNRPB
TARDBP	16/59	1.50274e-07	3.06327e-06	0	0	6.11951	96.1425	HSP90AA1;VCP;SETDB1;CSNK1A1;HSPA4;HNRNPR;BRCA1;ZHX1;HNRNPK;IRAK1;U2AF2;SUMO3;SUMO2;UBC;TNFRSF14;ARF6
HIF1A	24/126	2.17621e-07	4.11925e-06	0	0	3.88474	59.5939	VCP;HSP90AA1;UBXN1;HDAC3;MAX;SHC1;HSPA4;CITED2;HDAC1;PTGES3;CUL2;STAT3;UBE2D1;SAT2;NEDD8;BRCA1;RAD23B;PSMA7;OS9;RUVBL2;UBC;SUMO2;PGK1;VHL
FOS	31/199	4.66638e-07	8.24394e-06	0	0	3.05462	44.5294	RB1;SET;YWHAB;CUL2;CEBPG;SRA1;UBE2D1;UBR1;ELK1;UBE2L3;RPS6KA4;HHEX;SUMO3;UBC;SUMO2;ARL6IP4;ZNF622;STAT3;ZFP91;CACYBP;EDF1;GNL2;GTF2F1;NFKB1;CYLD;PSMC5;MAF;CDK4;GLB1;SERBP1;NFE2L2
HDAC2	48/387	5.44965e-07	9.02598e-06	0	0	2.35801	34.0085	RB1;HDAC1;SRA1;NEDD8;PARK7;BRCA1;PRDM1;SMC3;PHB2;NRAS;PAK1;KAT5;RUVBL2;SUMO2;UBC;HMG20B;CIR1;POLR2G;BANF1;RBBP7;E2F4;VHL;MTA2;CTNNBL1;DAXX;SETDB1;LMO4;HSPA4;NONO;STAT3;MBD2;SMARCA5;RFXANK;DYNLL1;DUSP6;NFKB1;SAP30;NUDT21;ACLY;ZEB2;HNRNPK;MAF;SNW1;BRMS1;EWSR1;SRSF2;PTMA;SRSF9
ESR2	46/365	5.94546e-07	9.26793e-06	0	0	2.39972	34.4011	COPB2;KHDRBS1;NUP205;FMR1;SRA1;ZC3HAV1;DDX41;HTATSF1;ACTB;PRDX3;EFTUD2;KAT5;YWHAQ;RPL36AL;PES1;UBC;PSMD1;RALY;MTA2;RBM10;STAT5A;ACTR3;NOP56;ZBTB17;HSP90AA1;RFC1;RFC2;WDR18;SMARCA5;DDX54;ZFP91;GNL2;GTPBP4;THOC6;FTSJ3;PPP5C;DDX39A;EIF3I;AKAP9;SERBP1;VPS41;SRSF2;CALM3;COPG2;PRPF31;NFKBIB
BACH1	11/31	6.81885e-07	1.00389e-05	0	0	9.01703	128.027	ARF3;BARD1;ARF1;XPO1;HDAC1;CSNK1A1;UBC;BRCA1;DYNLL1;MLH1;NFE2L2
TRIM28	31/204	8.11406e-07	1.1317e-05	0	0	2.96554	41.5903	CEBPB;HDAC1;UBE2D3;CUL2;UBE2D1;HNRNPR;UBE2L3;PPP1CC;PPP4C;SERTAD1;YWHAQ;C1QBP;RUVBL2;SUMO3;UBC;SUMO2;CCT8;E2F4;VHL;CCT7;MTA2;CCT5;CCT3;SETDB1;STAT3;UBE2E1;YWHAZ;PPP1CA;UBE2N;ARF6;NFE2L2
RAD21	34/237	9.51077e-07	1.23379e-05	0	0	2.77479	38.4743	CEBPB;SMC3;SMC4;TFG;CLP1;PSMD2;C1QBP;TMSB4X;CFL1;UBC;SUMO2;PGK1;TNFRSF14;CCT8;CCT7;TMPO;CCT3;ACTR3;SERPINB1;HSP90AA1;TPM3;API5;SMARCA5;TUBB4B;PFKL;SNW1;SARS2;EWSR1;PSMC1;EIF3I;EIF3D;KPNB1;RAN;EIF3B
TCF3	35/248	9.77719e-07	1.23379e-05	0	0	2.72326	37.6845	RB1;PSMD11;RPN2;MAX;PSMD13;NDUFB4;HNRNPR;MRPL37;BRCA1;PARK7;TIMM50;CHCHD3;PSMD4;YWHAQ;PSMD2;C1QBP;RUVBL2;UBC;RBBP7;EIF5A;DAXX;NONO;IMMT;MRPL23;USF1;LSM2;RUFY1;MAPKAPK3;CDK4;CANX;UBE2N;EIF3G;CALM3;PRPF31;UQCRC2
BCL3	13/46	1.31493e-06	1.56825e-05	0	0	6.46528	87.5511	BARD1;HDAC3;SHC1;HSPA4;STAT3;BCL10;NFKB1;RELB;CYLD;KAT5;RUVBL2;UBC;PSMB1
ETS1	20/102	1.36112e-06	1.56825e-05	0	0	4.017	54.2585	DAXX;XRCC6;SP100;SET;XRCC5;HDAC1;SRA1;BRCA1;RAD23B;NFKB1;CENPB;MAF;RPS6KC1;UBC;SUMO2;SERBP1;ARL6IP4;CHMP4A;EIF3D;HTATIP2
ILF3	39/297	1.52831e-06	1.6875e-05	0	0	2.50809	33.5867	SF3B5;NDUFB9;RPN2;MRPS35;EIF4A3;CUL2;HNRNPR;NEDD8;PHB2;MRPL10;GABARAP;RTN4;TOMM22;TXN2;ACTG1;SART1;LAMP1;SUMO3;UBC;SUMO2;IARS2;NDUFV1;TMPO;NOP56;PTPN1;XRCC6;HSP90AA1;TPM4;HSPA5;NDUFA2;MRPL23;ILF2;LSM2;HNRNPK;RAB31;SARS2;LAMTOR2;SNRPC;TRIM56
NOTCH1	30/204	2.43392e-06	2.57995e-05	0	0	2.85071	36.8483	RB1;DHX8;HDAC1;GPS1;XIAP;SMC3;HTATSF1;PRPF19;PPP2CA;SART1;SMCHD1;KAT5;UBC;DHX15;NCKAP1L;CCT8;ASCC3;RBM10;CCT3;XRCC6;RFC1;CHUK;SMARCA5;VAV1;NFKB1;CCT6A;MOB1A;SNW1;MCM5;KPNB1
ILF2	28/184	2.65008e-06	2.70104e-05	0	0	2.96527	38.0768	EIF4A3;CUL2;MRPS34;HNRNPR;NEDD8;GABARAP;TOMM22;TXN2;WDR44;LAMP1;PUF60;UBC;SUMO2;IARS2;ABCF1;NOP56;XRCC6;EIF2B2;TPM4;HSPA5;XRCC5;MRPL28;MRPL23;DDOST;SARS2;NMT1;PPID;TRIM56
NR3C1	33/239	3.21752e-06	3.15794e-05	0	0	2.65117	33.5291	CEBPB;SET;HDAC1;CUL2;SRA1;HNRNPR;CENPB;PPP2CA;LASP1;PSMD7;KAT5;UBC;SUMO2;MTA2;STAT5A;DAXX;HSP90AA1;SSB;HSPA4;IFNGR2;PTGES3;STAT3;DDX54;ARPC5;ZHX1;NFKB1;PPP5C;DNAJC7;GNB1;DNAJA2;CALM3;PPID;RAN
YY1	21/120	5.0603e-06	4.78921e-05	0	0	3.49348	42.5997	RB1;XRCC6;HDAC3;HSPA5;MAX;XRCC5;HSPA4;HDAC1;NR1H2;BRCA1;ACTB;NFKB1;SAP30;RELB;RUVBL2;SUMO3;UBC;SUMO2;SLC39A7;MTA2;NFE2L2
BRF2	14/60	6.27618e-06	5.73513e-05	0	0	4.99582	59.8437	COPB2;TIMM23;SLC3A2;AUP1;PDHB;NOC2L;ATAD3A;IPO4;TMEM147;AIFM1;ZW10;PSMD3;UBC;COPG1
HTT	37/293	7.02875e-06	6.20873e-05	0	0	2.39404	28.4065	NDUFB9;NDUFA13;VCP;SLC25A3;NDUFB10;CUL2;MRFAP1;PHB2;HSD17B10;PPP2CA;PSMB7;CHCHD2;CHCHD3;UBC;NPTN;CD59;DLAT;CCT8;UTP14A;YWHAG;NDUFA9;RNF20;NDUFA8;XRCC6;MDH1;ECH1;IMMT;COX6B1;SAP30;CCT6A;HADHA;PSMC5;GNB1;VDAC3;VDAC2;VDAC1;UQCRC2
ATF1	10/32	8.20109e-06	7.01061e-05	0	0	7.44481	87.188	RPS6KA4;CSNK1A1;UBC;CSNK2B;CREM;SRA1;EDF1;BRCA1;ACO2;GABPB1
HCFC1	17/87	8.71897e-06	7.2204e-05	0	0	3.99183	46.5049	ZBTB17;HSP90AA1;HDAC1;HSPA4;SETD7;GABPB1;USF1;PPP1CA;PPP1CC;CREB3;CLP1;HCFC1R1;SUMO2;UBC;E2F4;RBBP7;SNRPB
BHLHE40	9/26	9.09313e-06	7.30206e-05	0	0	8.66578	100.592	APH1A;CEBPB;SETDB1;HDAC1;UBC;SUMO2;STAT3;BRD7;ZHX1
EED	17/91	1.62669e-05	0.000126786	0	0	3.77525	41.6274	HSP90AA1;HDAC3;HDAC1;EIF2S2;HNRNPAB;VAV1;ACTG1;PPP1CA;SETX;DUSP23;NUDT21;PSMD6;PSMD2;TGS1;PSMC1;UBC;RBBP7
SIN3A	29/214	1.78602e-05	0.000135227	0	0	2.58801	28.2946	RB1;CEBPB;HDAC3;HDAC1;ELK1;RELB;UBC;SUMO2;SAP18;E2F4;RBBP7;MTA2;PDLIM5;SKIL;S100A10;KLF10;HSP90AA1;SETDB1;NONO;MBD2;SMARCA5;NFKB1;SAP30;SNW1;BRMS1;MAF;ACO2;PTMA;RAN
AHR	11/42	1.91271e-05	0.000140797	0	0	5.81404	63.1661	RB1;HSP90AA1;XPO1;MAF;PTGES3;SUMO2;AIP;NEDD8;BRCA1;GTF2F1;RELB
SPI1	14/66	2.02257e-05	0.00014486	0	0	4.41797	47.7519	RB1;ARF1;CEBPB;XRCC6;HDAC3;HDAC1;XRCC5;POP4;NONO;CREM;VAV1;NFKB1;TMX1;IRF8
IRF3	15/75	2.17822e-05	0.000151902	0	0	4.10424	44.0566	RB1;HSP90AA1;TICAM2;HDAC3;GSS;SGTA;XIAP;TANK;TBK1;EWSR1;SUMO3;SUMO2;UBC;BAX;TMED7
CEBPD	9/29	2.48896e-05	0.000169122	0	0	7.36474	78.074	RB1;CEBPB;HDAC3;XPO1;HDAC1;CEBPG;SUMO2;GTF2F1;IPO4
RNF2	25/175	2.7098e-05	0.000179524	0	0	2.74706	28.8882	VCP;CBFB;MAX;HDAC1;UBE2D3;UBE2D1;ACTB;UBE2L3;ACTG1;PPP2CA;RUVBL2;UBC;SUMO2;HMG20B;RBBP7;SETDB1;XRCC5;WDR18;UBE2E1;SMARCA5;THOC6;MAPKAPK3;PSMC4;CSNK2B;LCP1
EPAS1	18/106	3.57395e-05	0.000230999	0	0	3.36182	34.4226	STAT5A;HSP90AA1;YTHDF2;MAX;HSPA4;MED8;NEDD8;PHB2;MED18;XPO1;EWSR1;UBC;SUMO2;PSMB1;DNAJA2;PSMD1;BAX;VHL
ATF3	11/46	4.81521e-05	0.000303817	0	0	5.14848	51.1818	CEBPB;HSP90AA1;HDAC3;HDAC1;SUMO3;CEBPG;UBC;SUMO2;SRA1;ACTB;NFKB1
HSF1	18/109	5.23963e-05	0.000322907	0	0	3.25047	32.0389	DAXX;XRCC6;HSP90AA1;GTF2A2;CEBPB;XRCC5;HSPA4;HDAC1;ARPC1B;PTGES3;TTI2;SUMO3;UBC;SUMO2;STRAP;PLIN3;AAMP;PPID
BCL11A	7/19	5.86003e-05	0.000352933	0	0	9.53436	92.9102	HDAC1;CDK4;SUMO3;UBC;SUMO2;YME1L1;MTA2
STAT6	15/83	7.52488e-05	0.000443132	0	0	3.61985	34.3694	CEBPB;HDAC3;CISH;HDAC1;API5;STAT3;RAD23B;NFKB1;PPM1G;SH3BGRL;TBK1;SUMO2;UBC;PTPN6;PFN1
NR1I2	9/33	7.76912e-05	0.000447569	0	0	6.13598	58.0633	FGR;HSP90AA1;PSMC5;SUMO3;EIF3I;UBC;SUMO2;CHMP1A;TADA3
STAT3	30/246	9.58308e-05	0.000540323	0	0	2.29124	21.2006	RB1;KHDRBS1;NDUFA13;CEBPB;HDAC3;HDAC1;SETD7;CCP110;BRCA1;CAPNS1;KAT5;IRAK1;UBC;SUMO2;PTK2B;ARFIP1;PIM2;STAT5A;PTPN1;DAXX;HSP90AA1;CISH;ECH1;PTPN11;NFKB1;FGR;BCKDK;HNRNPM;PTPN6;PTMA
STAT5A	16/96	0.000120022	0.00066262	0	0	3.28276	29.6363	PTPN1;CEBPB;CISH;SHC1;HDAC1;STAT3;UBE2D1;PTPN11;BRCA1;PRLR;NFKB1;PPP2CA;GLUD1;PAK1;CSNK2B;UBC
SMC3	20/137	0.000123449	0.000667631	0	0	2.81008	25.2899	CCT3;BECN1;TAF13;POP4;CUL2;SMARCA5;NEDD8;UBR1;SMC4;CHD1;HNRNPM;CDK4;FEZ2;UBC;SUMO2;TCP1;NMT1;MCM5;HORMAD1;CCT8
TBP	22/160	0.00014265	0.000756047	0	0	2.62237	23.2214	RB1;GTF2A2;SET;CITED2;HDAC1;TAF13;CPSF3;TAF10;CPSF2;SETD7;CREM;EDF1;GTF2F1;PSMC5;HNRNPK;SNAPC2;RUVBL2;PSMC1;GPBP1;UBC;TAF8;NFKBIB
UPF1	16/98	0.000154071	0.000800564	0	0	3.20236	28.1106	ACSS2;PLEKHB2;EIF4A3;EIF2S2;SMG8;YWHAZ;YWHAQ;ABHD16A;CLP1;TMX1;POLD1;CSNK2B;UBC;ETF1;SNRPB;EIF3B
ZNF148	6/16	0.000180907	0.000921929	0	0	9.79931	84.4458	HDAC3;HDAC1;STAT3;UBC;SUMO2;NOC4L
IRF1	10/45	0.000203767	0.000999965	0	0	4.67636	39.7423	ISG20;CEBPB;SET;TBK1;CHUK;UBC;KEAP1;IRF8;PTPN6;NFKB1
NOD2	10/45	0.000203767	0.000999965	0	0	4.67636	39.7423	RNF31;NDUFA13;KAT5;UBC;CARD9;XIAP;NLRP3;RIPK1;BID;AAMP
AR	31/271	0.000238285	0.0011481	0	0	2.12999	17.7685	RB1;RNASEL;CEBPB;HDAC3;HDAC1;SETD7;RNF6;BRCA1;PARK7;ACTB;PAK1;KAT5;YWHAQ;UBC;SPOP;E2F4;RNF20;DAXX;XRCC6;HSP90AA1;XRCC5;NONO;STAT3;GTF2F1;NFKB1;PPP5C;DNAJC7;CDC37;TADA3;PPID;RAN
NCOR1	21/155	0.000246275	0.00116541	0	0	2.57618	21.4056	CEBPB;HDAC3;CHUK;HSPA4;HDAC1;NR1H2;BACH1;CHD1;YWHAZ;NFKB1;SAP30;PPP1CA;PPP1CC;SNW1;UBC;SUMO2;RBBP7;SKIL;PTMA;NFE2L2;NELFE
JUN	29/248	0.000257386	0.00119662	0	0	2.18224	18.036	RB1;HDAC3;CBFB;HDAC1;GPS1;DDX21;BRCA1;HHEX;PPP4C;IRAK1;SUMO3;UBC;SUMO2;ASCC3;HSP90AA1;STAT3;M6PR;EDF1;GTF2F1;VAV1;NFKB1;HNRNPM;CYLD;CREB3;MAF;NECAP1;CSNK2B;UTRN;NFE2L2
FOXM1	8/31	0.000295644	0.00135079	0	0	5.6867	46.2121	RB1;HSP90AA1;OS9;CDK4;CDC37;UBC;SUMO2;STAT3
MBD4	5/12	0.000364128	0.00163255	0	0	11.6576	92.3048	HDAC1;UBC;SUMO2;CSNK2B;MLH1
SMARCB1	17/116	0.000369633	0.00163255	0	0	2.81815	22.2718	RB1;CEBPB;SMARCD2;HDAC1;NONO;EIF4A3;BRCA1;YWHAZ;GABARAP;RELB;PPP1CA;PPP1CC;XPO1;UBC;SUMO2;SAP18;RAN
SMAD2	39/384	0.000483966	0.00210248	0	0	1.86683	14.2505	KHDRBS1;SF3B2;SLC25A3;PSMD11;DHX8;CITED2;HDAC1;CLTA;BRCA1;PSMD8;KIAA1109;PAK1;OS9;U2AF2;KIF5B;UBC;E2F4;SKIL;GRIPAP1;SNAPIN;CISH;CHUK;HSPA4;AP1B1;RHOA;CCT6A;ZEB2;SNW1;NAGK;DNAJC7;CDK4;STRAP;PLIN3;CALM3;S100A4;RIN1;EIF3D;KPNB1;RAN
MAFK	6/19	0.000527455	0.00225444	0	0	7.53673	56.8831	HDAC3;HDAC1;UBC;SUMO2;BACH1;NFE2L2
TP63	17/120	0.000552517	0.00227439	0	0	2.70813	20.3137	DAXX;VCP;SMARCD2;HSPA5;CHUK;NONO;DDX23;HNRNPR;BRCA1;HNRNPAB;MYL12A;HNRNPL;HNRNPK;PSMD2;UBC;CCT8;SNRPA
GATA1	12/69	0.000554874	0.00227439	0	0	3.44771	25.8467	RB1;HDAC3;HDAC1;HSPA4;UBC;STAT3;MBD2;SMARCA5;SRA1;RBBP7;MTA2;MAPK6
CEBPB	19/142	0.000557868	0.00227439	0	0	2.53631	19.0005	RB1;ESRRA;STAT5A;DAXX;DDX49;HDAC1;CEBPG;STAT3;SMARCA5;RFXANK;ELK1;NFKB1;RHOA;USF1;HNRNPK;UBC;SUMO2;RBM7;POLR2L
SOX2	12/70	0.00063494	0.00251133	0	0	3.38809	24.943	SUPT16H;XPO1;HDAC3;HDAC1;RUVBL2;UBC;DNAJA2;SMARCA5;RBBP7;MTA2;SAE1;RAD23B
BMI1	12/70	0.00063494	0.00251133	0	0	3.38809	24.943	RNF114;KAT5;MAPKAPK3;CBFB;HSPA4;XRCC5;UBE2D3;CSNK2B;UBC;SPOP;SMARCA5;IMMT
USF1	9/43	0.000673582	0.0026124	0	0	4.32898	31.6141	PPP1CC;CEBPB;XRCC6;MAX;XRCC5;UBC;SUMO2;SMARCA5;RBBP7
NFE2L2	11/61	0.000680209	0.0026124	0	0	3.60106	26.263	MAF;PSMB5;SUMO3;SUMO2;UBC;UBE2E1;KEAP1;PGAM5;BACH1;SMC4;PTMA
SALL4	10/53	0.000817494	0.00307308	0	0	3.80472	27.0488	SET;EWSR1;HDAC1;RUVBL2;SUMO2;UBC;MBD2;RBBP7;MTA2;NRBP1
CCNE1	13/82	0.000829266	0.00307308	0	0	3.08617	21.8963	RB1;RFC1;CISH;HDAC1;UBE2D1;BRCA1;PPP1CA;CDK4;POLD1;AKAP9;UBC;E2F4;CCT4
CDKN2AIP	5/14	0.000834949	0.00307308	0	0	9.06605	64.2614	BARD1;VCP;CLP1;UBC;BRCA1
KDM5B	11/63	0.000901288	0.0032718	0	0	3.46219	24.2758	RB1;MAF;HDAC3;HDAC1;SUMO3;SUMO2;UBC;MBD2;RBBP7;MTA2;PPP1CA
TAF1	21/171	0.000925288	0.00331353	0	0	2.29942	16.0624	RB1;MDH1;MAX;TAF13;BUD31;TAF10;IMP4;EDF1;GTF2F1;MLH1;SAP30;BRMS1;EWSR1;VPS72;TGS1;UBC;VPS41;TAF8;BAX;MCM5;CCT4
SIRT3	14/95	0.0011172	0.00394742	0	0	2.83185	19.2479	HSPA9;XRCC6;PGAP1;HSPA5;HSPA4;IMMT;PSMA7;RPS6KA4;KAT5;UBC;PSMD1;IRF8;VPS45;DNM1L
BCL11B	6/22	0.0012489	0.00435472	0	0	6.12261	40.9327	HDAC3;HDAC1;SUMO3;UBC;RBBP7;MTA2
KAT2A	15/107	0.00127417	0.00438514	0	0	2.67212	17.8109	ESRRA;CCT3;XRCC6;CEBPB;MAX;XRCC5;TAF10;CUL2;BRCA1;SIRT2;UBC;TADA3;E2F4;VHL;ATXN7L3
RCOR3	5/16	0.00165302	0.00561603	0	0	7.41689	47.5063	YWHAQ;HDAC1;UBC;SUMO2;DYNLL1
CHD2	3/5	0.00177685	0.00596032	0	0	24.4451	154.809	UBC;SUMO2;PARK7
CREB1	17/134	0.00192177	0.00636587	0	0	2.3823	14.9001	RAB1A;DAXX;CEBPB;HDAC1;CSNK1A1;CREM;SMARCA5;SRA1;EDF1;BRCA1;ZHX1;PPP1CA;RPS6KA4;PPP1CC;KAT5;UBC;MAP3K8
IRF8	7/32	0.00201979	0.00660796	0	0	4.57333	28.3764	ZBTB17;CDK4;GPS1;UBC;PTPN11;PTPN6;NFKB1
RUNX3	8/41	0.00214019	0.00691648	0	0	3.96135	24.3499	CBFB;HDAC1;SP110;CDK4;UBC;SDHA;PHB2;SIRT2
STAT5B	12/81	0.00235347	0.00742378	0	0	2.84629	17.2254	PPP2CA;STAT5A;PTPN1;TFG;CISH;SERTAD1;SHC1;UBC;STAT3;PTPN11;PTPN6;PRLR
EP300	43/473	0.00237098	0.00742378	0	0	1.64973	9.97172	RB1;KHDRBS1;CEBPB;SET;HDAC3;MAX;HDAC1;CITED2;MPG;BRCA1;ELK1;ACTB;KAT5;SERTAD1;TGS1;GPBP1;UBC;RIPK1;VHL;BRD7;HMGN2;STAT5A;ZBTB17;XRCC6;RFC1;CHUK;STAT3;IMMT;KCTD5;SIRT2;NFKB1;USF1;MSH6;CREB3;MAF;SNW1;EWSR1;TNIP2;TADA3;STRAP;FBXL5;PTMA;RAN
SMARCC2	15/114	0.00241713	0.00742378	0	0	2.48225	14.956	SMARCD2;HDAC1;TAF13;RAB1B;SMARCA5;BRCA1;ACTB;RELB;SART1;UBC;SUMO2;SAP18;BANF1;BRD7;NFE2L2
SMARCC1	15/114	0.00241713	0.00742378	0	0	2.48225	14.956	VCP;CEBPB;SMARCD2;HDAC1;NONO;TAF10;SMARCA5;PTPN11;BRCA1;RELB;UBC;SUMO2;VHL;BRD7;ARF6
XRCC4	7/33	0.00243724	0.00742378	0	0	4.3972	26.4575	NUDT21;XRCC6;XRCC5;UBC;SUMO2;VPS41;SRP54
HNF1A	9/52	0.00275423	0.00829398	0	0	3.42127	20.1671	RANBP1;VCP;YWHAB;STAT3;CALM3;TBCA;YWHAZ;ACTB;YWHAG
E2F4	11/73	0.00307461	0.00915474	0	0	2.90223	16.7882	RB1;XPO1;HDAC3;HDAC1;CSTF3;CEBPG;UBC;CHMP2A;SLC3A2;BRCA1;RAB3GAP1
WRNIP1	6/26	0.00315939	0.00930266	0	0	4.89705	28.1942	POLD3;USP25;VCP;POLD1;UBC;SUMO2
BCLAF1	9/54	0.00359005	0.0104546	0	0	3.26887	18.4024	BARD1;TIPIN;VCP;SNW1;HDAC1;EIF4A3;SUMO2;CHD1;YWHAG
CCND1	14/108	0.00380953	0.010871	0	0	2.43852	13.5832	RB1;RALB;HDAC3;RFC1;HDAC1;STAT3;UBE2D1;BRCA1;ELK1;PPP1CC;XPO1;CDK4;UBC;CALM3
MXI1	4/12	0.0038151	0.010871	0	0	8.15281	45.4013	MAX;UBC;SMARCA5;SMC3
CHD1	10/65	0.00400699	0.0112963	0	0	2.9727	16.4085	RFC1;HDAC1;TGS1;TAF10;SUMO2;UBC;MED8;PAF1;SMC3;SAP30
HDAC8	11/77	0.00467981	0.0130542	0	0	2.72575	14.6223	ESRRA;PPP1CC;HSP90AA1;VCP;NRAS;HDAC3;KAT5;HSPA4;UBC;UBE2D1;E2F4
TCF7L2	7/37	0.0048012	0.0132533	0	0	3.8101	20.3417	MAD2L2;DAXX;XRCC6;HDAC1;XRCC5;UBC;SUMO2
FLI1	5/21	0.00604836	0.0165239	0	0	5.09776	26.0392	EWSR1;FMR1;UBC;BRCA1;ELK1
SMAD3	34/375	0.00665048	0.0178909	0	0	1.63962	8.21953	RNF31;SF3B2;CEBPB;PSMD11;DHX8;CITED2;MAX;HDAC1;BRCA1;AATF;TANK;ACTB;SERTAD1;U2AF2;UBC;TMED1;E2F4;SKIL;XRCC6;YTHDF2;TGIF2;CHUK;TPM3;HSPA4;ZEB2;HNRNPK;SNW1;CDK4;TCP1;STRAP;S100A4;PTPN6;TLR4;KPNB1
NR4A1	14/115	0.00668376	0.0178909	0	0	2.26867	11.3617	DIABLO;STAT3;YWHAZ;RTN4;NFKB1;CENPB;GLUD1;HADHA;PSMC5;UBC;CHMP2B;SUMO2;VHL;MTA2
NR2F2	5/22	0.00745996	0.0196219	0	0	4.79763	23.4998	CEBPB;HDAC1;SETD7;UBC;PHB2
PPARD	7/40	0.00747855	0.0196219	0	0	3.46317	16.9547	DUT;HSP90AA1;HDAC3;HDAC1;SHMT2;EIF3I;PSMG1
STAT2	8/50	0.00759659	0.0197362	0	0	3.111	15.1819	RCAN1;HSP90AA1;CISH;HDAC1;SSNA1;UBC;STAT3;IWS1
KLF4	6/31	0.00789379	0.020114	0	0	3.9166	18.9629	KAT5;HDAC1;CUL2;UBC;VHL;ELK1
NACC1	6/31	0.00789379	0.020114	0	0	3.9166	18.9629	HDAC3;PSMD7;SUMO3;WDR18;UBC;SUMO2
SMARCA4	22/219	0.00857088	0.0214441	0	0	1.8312	8.71537	RB1;STAT5A;CEBPB;SMARCD2;HDAC3;RFC1;HDAC1;NR1H2;NONO;TAF10;SETD7;STAT3;CPSF2;BRCA1;ACTB;USF1;RELB;ACTG1;UBC;SUMO2;BRD7;NFE2L2
ERG	7/41	0.00857762	0.0214441	0	0	3.36114	15.9943	HNRNPM;XRCC6;SETDB1;XRCC5;HSPA4;UBC;ACTB
MYB	11/84	0.00902068	0.0218519	0	0	2.46346	11.5986	STAT5A;TRAF7;SP100;CEBPB;FBXW5;MAF;KAT5;SUMO2;UBC;CLTA;FBXL5
SREBF2	9/62	0.00907153	0.0218519	0	0	2.77427	13.0463	HDAC3;PSMD4;OS9;HSPA5;SUMO2;UBC;TTC1;PARK7;KPNB1
ZFPM2	4/15	0.00915306	0.0218519	0	0	5.92837	27.8258	HDAC1;STAT3;RBBP7;MTA2
SIRT6	4/15	0.00915306	0.0218519	0	0	5.92837	27.8258	XRCC6;XRCC5;UBC;UBE2D1
DACH1	4/15	0.00915306	0.0218519	0	0	5.92837	27.8258	HDAC3;NAGK;HDAC1;UBC
MAX	12/96	0.00942417	0.0222983	0	0	2.33616	10.8969	PPP1CC;SART1;ZBTB17;PSMD7;KAT5;CSTF2;ARL6IP5;AIP;PLIN3;USF1;HK1;PPP1CA
STAT1	20/196	0.0100428	0.0235518	0	0	1.86218	8.56769	STAT5A;NSF;VCP;HDAC3;CISH;SHMT2;HDAC1;STAT3;PTPN11;BRCA1;RAD23B;RUFY1;PPP2CA;XPO1;IRAK1;UBC;SUMO2;MCM5;CTNNBL1;SNX6
VDR	13/109	0.0103538	0.024068	0	0	2.215	10.1234	RB1;NR1H2;PRCP;BRCA1;PPP1CA;FGR;PPP2CA;PPP1CC;GNPAT;PSMC5;SNW1;EIF3I;UBC
SETDB1	15/136	0.0123708	0.0283679	0	0	2.02855	8.91024	BARD1;HSP90AA1;ASAH1;PSMD11;HDAC1;MAD2L1BP;SERPINB9;AIFM1;CDK4;UBC;SUMO2;PGAM5;BID;SKIL;S100A10
NR2C2	6/34	0.0124442	0.0283679	0	0	3.49641	15.337	CEBPB;HSP90AA1;HDAC3;CHUK;HDAC1;CDC37
TET1	3/9	0.0125247	0.0283679	0	0	8.14663	35.6826	HDAC1;RBBP7;SAP30
USF2	5/25	0.0130363	0.0290305	0	0	4.07734	17.6957	PTP4A2;MAF;UBC;BRCA1;USF1
BCOR	5/25	0.0130363	0.0290305	0	0	4.07734	17.6957	HDAC3;HDAC1;HSPA4;UBC;SUMO2
SUZ12	9/66	0.013485	0.0297793	0	0	2.57904	11.1058	HDAC3;SETDB1;EWSR1;HDAC1;SUMO2;UBC;RBBP7;VAV1;RELB
NCOA1	11/89	0.0136688	0.0299358	0	0	2.30493	9.89425	ESRRA;STAT5A;SNW1;CLPB;YWHAQ;CEBPG;UBC;STAT3;SRA1;NFKB1;UBE2L3
KLF5	6/35	0.0143013	0.0310644	0	0	3.37566	14.3378	ZBTB17;SET;HDAC1;UBC;GTF2F1;NFKB1
E2F1	14/126	0.0144385	0.0310994	0	0	2.04465	8.66493	RB1;UBXN1;HDAC3;HDAC1;CSNK1A1;SETD7;XIAP;NEDD8;BRCA1;NFKB1;KAT5;YWHAQ;UBC;E2F4
TFAP2C	4/17	0.0145522	0.0310994	0	0	5.01578	21.2168	CITED2;UBC;SUMO2;BRCA1
TFAP2A	7/46	0.0159109	0.0337311	0	0	2.92944	12.1301	RB1;CITED2;UBC;SUMO2;SRA1;BRCA1;EPS15
SMAD1	19/192	0.0160524	0.0337611	0	0	1.79846	7.43104	KLF10;VCP;SF3B2;PSMD11;UBXN1;HDAC1;STAT3;UBE2Z;BACH1;ZEB2;PAK1;PSMB4;XPO1;EWSR1;UBC;PSMD1;SKIL;RAN;SNX6
PDX1	6/36	0.0163429	0.0341013	0	0	3.26297	13.4237	CCT3;XRCC6;HDAC1;XRCC5;UBC;SPOP
PPARG	13/116	0.0168534	0.0348919	0	0	2.06369	8.42647	RB1;HSP90AA1;CEBPB;DUT;HDAC3;SETDB1;HDAC1;EDF1;KAT5;UBC;PSMD1;NFKBIB;NFE2L2
NRF1	3/10	0.017131	0.0351915	0	0	6.98245	28.3967	UBC;DYNLL1;NFE2L2
CDKN1B	11/93	0.0185375	0.037788	0	0	2.19203	8.74173	RB1;VCP;XPO1;YWHAQ;YWHAB;CDK4;UBC;YWHAZ;YWHAG;KPNB1;RAN
JUNB	7/48	0.019816	0.0400858	0	0	2.78625	10.9256	CEBPB;SET;UBC;SUMO2;NEU1;BRCA1;MAPK6
PRDM1	4/19	0.0216193	0.0434023	0	0	4.34655	16.6654	HSP90AA1;CLPB;HDAC1;CDC37
ESRRB	10/84	0.023134	0.046094	0	0	2.20721	8.31334	ESRRA;FKBP15;HDAC1;TAF10;UBC;MED8;SMARCA5;POLR2G;MTA2;MED18
CREM	6/39	0.0236511	0.0467727	0	0	2.96586	11.1052	SP100;XPO1;HDAC1;CSNK1A1;UBC;EMP3
UBTF	8/61	0.0238984	0.0469118	0	0	2.46388	9.19998	RB1;SET;KAT5;HDAC1;CDK4;SUMO2;UBC;SMARCA5
ZBTB7A	5/29	0.0240871	0.0469343	0	0	3.39706	12.6577	RB1;CEBPB;HDAC3;HDAC1;SUMO2
NFATC1	7/50	0.0243444	0.0470894	0	0	2.65637	9.86963	HDAC3;YWHAQ;HDAC1;UBC;IRF8;YWHAZ;KPNB1
MTA3	6/40	0.0265051	0.0508974	0	0	2.87848	10.4501	HDAC1;UBC;MBD2;HMG20B;RBBP7;MTA2
GTF2B	10/86	0.0267759	0.0510476	0	0	2.14889	7.77954	ESRRA;HMGCL;CEBPB;PSMC5;SNAPC2;GPBP1;UBC;SRA1;GTF2F1;LSM4
SMAD4	22/245	0.0278577	0.0527307	0	0	1.61544	5.78431	SASH3;DAXX;SF3B2;CEBPB;PSMD11;MAX;HDAC1;EIF4A3;BRCA1;UBE2Z;UBE2L3;TM9SF2;NRAS;PAK1;SNW1;EWSR1;RNF138;UBC;RAB13;CD59;SKIL;KPNB1
PAX3	6/41	0.0295784	0.0549095	0	0	2.79608	9.84421	RB1;DAXX;PSMD4;HDAC1;UBC;RAD23B
CIITA	6/41	0.0295784	0.0549095	0	0	2.79608	9.84421	CEBPB;PSMC5;XPO1;HDAC1;EWSR1;RFXANK
PML	17/178	0.0296426	0.0549095	0	0	1.72716	6.0771	RB1;DAXX;SP100;HDAC3;SETDB1;HDAC1;STAT3;NFKB1;HHEX;MAF;KAT5;SUMO3;MRTO4;CSNK2B;UBC;SUMO2;SKIL
ZNF143	2/5	0.0298376	0.0549095	0	0	10.8545	38.1209	HNRNPL;UBC
SP1	23/263	0.0325225	0.0594377	0	0	1.56919	5.37576	RB1;ESRRA;HSPA9;KLF10;HSP90AA1;CEBPB;HDAC3;FKBP15;TPM4;TPM3;SHC1;HDAC1;STAT3;BRCA1;AATF;MYL12A;NFKB1;ACTG1;PSMC5;CDK4;UBC;VHL;UTRN
NFYA	6/42	0.0328763	0.0596727	0	0	2.71827	9.2829	HDAC1;UBC;BRCA1;ZHX1;USF1;KPNB1
TAL1	8/65	0.0335183	0.0604241	0	0	2.29049	7.77773	RB1;SUPT16H;XRCC6;HDAC1;UBC;RBBP7;ZHX1;CTSC
EZH2	12/115	0.0345133	0.0617975	0	0	1.90329	6.40724	SETX;HDAC3;MAPKAPK3;RPN2;EWSR1;HDAC1;UBC;SMS;RBBP7;PHB2;VAV1;RELB
THAP11	3/13	0.0358654	0.0637875	0	0	4.88694	16.2636	HDAC3;HDAC1;UBC
RCOR1	6/43	0.0364036	0.0643131	0	0	2.64466	8.762	HSPA4;SUMO3;UBC;SUMO2;HMG20B;DYNLL1
SIN3B	7/55	0.0386422	0.0678158	0	0	2.37903	7.73997	PPP1CC;SETDB1;HDAC1;SUMO2;UBC;E2F4;SAP30
NFIC	4/23	0.0411562	0.0717526	0	0	3.43076	10.9454	CEBPB;HSP90AA1;UBC;SUMO2
NELFE	2/6	0.0430561	0.0745744	0	0	8.14045	25.6038	NELFCD;YWHAG
ELF1	6/45	0.0441623	0.0759936	0	0	2.50877	7.82708	RB1;VPS72;UBC;SUMO2;CHD1;NFKB1
ETS2	5/34	0.0445755	0.0762097	0	0	2.81061	8.74262	XPO1;CLPB;UBC;SUMO2;SRA1
TBL1XR1	5/36	0.0549886	0.0934102	0	0	2.629	7.62577	HDAC3;UBC;UBE2D1;CD2BP2;ABCF1
CTCF	7/60	0.0575545	0.0966675	0	0	2.15402	6.14978	EBNA1BP2;CDK4;SUMO3;SUMO2;UBC;DDX21;SMC3
TBX3	2/7	0.0580005	0.0966675	0	0	6.51201	18.5417	HDAC3;HDAC1
TEAD4	2/7	0.0580005	0.0966675	0	0	6.51201	18.5417	UBC;SUMO2
RXRA	13/139	0.0600495	0.0986483	0	0	1.68492	4.73897	HDAC3;MPG;HDAC1;NONO;NR1H2;EDF1;NFKB1;PSMC5;SNW1;CSNK2B;UBC;TADA3;NFKBIB
CHD7	4/26	0.0606739	0.0986483	0	0	2.96246	8.30152	UBC;SUMO2;MTA2;BRD7
JARID2	4/26	0.0606739	0.0986483	0	0	2.96246	8.30152	RB1;SETX;SETDB1;EWSR1
REST	5/37	0.060678	0.0986483	0	0	2.54671	7.13633	FBXW5;HDAC1;EWSR1;EIF4A3;UBC
SALL1	3/16	0.0617708	0.0998125	0	0	3.75858	10.4651	HDAC1;UBC;SUMO2
SP3	5/38	0.0666882	0.107105	0	0	2.46941	6.68648	RB1;CEBPB;HDAC1;UBC;SUMO2
POLR3A	4/27	0.0680943	0.108705	0	0	2.8335	7.61323	EWSR1;UBC;SMARCA5;RPAP3
YAP1	11/115	0.0698089	0.110775	0	0	1.7263	4.59541	YWHAQ;UBC;EAF1;MED8;SRSF2;UBE2D1;ARFIP1;VPS25;YWHAZ;YWHAG;UBE2L3
RFX5	3/17	0.071889	0.113396	0	0	3.48993	9.18769	CDV3;NDUFA2;RFXANK
ZNF274	2/8	0.0744266	0.116018	0	0	5.42639	14.0974	SETDB1;RFC1
IRF6	2/8	0.0744266	0.116018	0	0	5.42639	14.0974	UBC;IRF8
ZBTB7B	3/18	0.082693	0.127405	0	0	3.25709	8.1187	HDAC3;UBC;TMPO
POLE	3/18	0.082693	0.127405	0	0	3.25709	8.1187	XRCC5;UBC;NEDD8
IRF4	4/29	0.0842591	0.129067	0	0	2.60655	6.44823	IRAK1;UBC;IRF8;PRDM1
GLI1	5/41	0.0866178	0.131918	0	0	2.26326	5.53651	HDAC1;CSNK1A1;CDK4;UBC;SAP18
LMO4	4/30	0.0929809	0.1408	0	0	2.50616	5.95304	HDAC1;CSNK2B;BRCA1;SEC24D
IKZF1	5/42	0.0938802	0.141354	0	0	2.20198	5.20929	NUDT21;HDAC3;HDAC1;UBC;SAP18
SREBF1	7/69	0.103878	0.155524	0	0	1.84046	4.16778	HSP90AA1;EWSR1;RUVBL2;SUMO2;UBC;TADA3;USF1
ZFP42	3/20	0.106202	0.157227	0	0	2.8736	6.44378	EWSR1;WDR18;UBC
ZZZ3	3/20	0.106202	0.157227	0	0	2.8736	6.44378	EPS8;SUMO2;BLZF1
TCOF1	5/44	0.109299	0.160024	0	0	2.08883	4.62398	NOP56;BECN1;UBC;SUMO2;NDUFV1
JUND	5/44	0.109299	0.160024	0	0	2.08883	4.62398	ACTR3;UBC;SUMO2;BRCA1;NFE2L2
TCF4	6/57	0.111022	0.161653	0	0	1.91725	4.21416	DAXX;XRCC6;RNF138;XRCC5;UBC;CALM3
NR0B1	4/33	0.121537	0.175039	0	0	2.24654	4.73468	RNF31;ESRRA;SNW1;UBC
CUX1	4/33	0.121537	0.175039	0	0	2.24654	4.73468	RB1;MAX;UBC;SUMO2
BRF1	3/22	0.131969	0.188021	0	0	2.57084	5.20643	RB1;UBC;SUMO2
CEBPZ	3/22	0.131969	0.188021	0	0	2.57084	5.20643	CBFB;UBC;SUMO2
EGR1	4/35	0.142402	0.201799	0	0	2.10138	4.09581	CEBPB;NAB1;SRA1;ELK1
RUNX1	9/106	0.16121	0.226124	0	0	1.51229	2.76	POLD3;CEBPB;SET;HDAC3;CBFB;HDAC1;SUMO3;UBC;MTA2
MEF2C	5/50	0.162127	0.226124	0	0	1.80974	3.29261	ACLY;UBC;UFC1;PHB2;YWHAZ
TAF7	5/50	0.162127	0.226124	0	0	1.80974	3.29261	TAF13;TAF10;SETD7;UBC;PHB2
POU4F1	1/3	0.163977	0.226861	0	0	8.13428	14.707	EWSR1
MEF2A	4/37	0.164559	0.226861	0	0	1.97382	3.56173	NDUFB9;HDAC1;SUMO2;PHB2
PPARGC1A	6/64	0.165223	0.226861	0	0	1.68523	3.03418	ESRRA;CAPNS1;UBC;STAT3;SRSF2;PARK7
CTNNB1	28/398	0.167333	0.228574	0	0	1.2359	2.20951	HDAC1;YWHAB;CLTA;UBE2D1;NEDD8;BRCA1;PHB2;GNA13;KIAA1109;YWHAQ;RUVBL2;UBC;TMPO;RAB8B;PTPN1;CHUK;CSNK1A1;NONO;SMARCA5;PTPN11;CACYBP;YWHAZ;NFKB1;HNRNPM;SERBP1;TADA3;CSNK2B;PTPN6
CCNT2	2/13	0.171717	0.231086	0	0	2.95906	5.21359	RB1;PKN1
POU2F2	2/13	0.171717	0.231086	0	0	2.95906	5.21359	XRCC6;UBC
ESRRA	5/51	0.171788	0.231086	0	0	1.77031	3.11838	CEBPB;DUT;EIF3I;SUMO2;UBC
KDM5A	3/25	0.174094	0.231833	0	0	2.21992	3.88078	RB1;UBC;SUMO2
NFYB	3/25	0.174094	0.231833	0	0	2.21992	3.88078	HDAC1;C1QBP;UBC
GFI1B	7/80	0.180822	0.239589	0	0	1.56221	2.67177	RNF31;BECN1;HNRNPK;HDAC1;BRCA1;PDLIM5;CENPB
GATA3	3/26	0.188888	0.247798	0	0	2.12329	3.53868	HDAC3;UBC;BRCA1
MYCN	3/26	0.188888	0.247798	0	0	2.12329	3.53868	ZBTB17;MAX;UBC
GABPB1	2/14	0.193049	0.252009	0	0	2.71233	4.46128	UBC;FANCG
GATA2	3/27	0.203987	0.264983	0	0	2.03471	3.23458	HHEX;HDAC3;STAT3
TFEB	1/4	0.212432	0.273274	0	0	5.42257	8.40028	YWHAQ
YY2	1/4	0.212432	0.273274	0	0	5.42257	8.40028	SUMO2
CBX3	9/114	0.215532	0.275923	0	0	1.39647	2.14309	MAD2L2;XRCC6;SP100;WDR1;UBC;SUMO2;BANF1;VHL;RELB
CLOCK	3/28	0.21935	0.279461	0	0	1.95322	2.9632	HDAC3;KAT5;HDAC1
GTF3C2	2/16	0.236537	0.298487	0	0	2.32461	3.35128	RB1;UBC
PAX5	2/16	0.236537	0.298487	0	0	2.32461	3.35128	RB1;DAXX
KLF9	1/5	0.258081	0.320092	0	0	4.06671	5.50829	UBC
FOXP2	1/5	0.258081	0.320092	0	0	4.06671	5.50829	HSP90AA1
ZBTB33	2/17	0.25849	0.320092	0	0	2.16952	2.93514	HDAC3;UBC
RBM15	2/17	0.25849	0.320092	0	0	2.16952	2.93514	HDAC3;UBC
PCGF2	4/45	0.262908	0.32405	0	0	1.58801	2.1215	UBC;VHL;RANGAP1;TMPO
THAP1	2/18	0.280464	0.344088	0	0	2.03382	2.58561	U2AF2;TXN2
SRF	7/93	0.293499	0.358421	0	0	1.32515	1.62447	PYCARD;CD63;CEBPB;HDAC3;KAT5;ASCC3;ELK1
SP4	1/6	0.301086	0.364198	0	0	3.2532	3.90501	UBC
RCOR2	1/6	0.301086	0.364198	0	0	3.2532	3.90501	SUMO2
MYBL2	4/48	0.302353	0.364198	0	0	1.4795	1.76971	SUMO2;E2F4;ZNF622;MAPK6
ELK1	4/49	0.315656	0.378502	0	0	1.44654	1.66801	CEBPB;EWSR1;HDAC1;BRCA1
ZEB1	2/20	0.324182	0.385239	0	0	1.80764	2.03622	KAT5;SUMO2
PHF8	2/20	0.324182	0.385239	0	0	1.80764	2.03622	UBC;SUMO2
BDP1	1/7	0.3416	0.398784	0	0	2.71085	2.91177	RB1
PLAGL2	1/7	0.3416	0.398784	0	0	2.71085	2.91177	KAT5
HMGN3	1/7	0.3416	0.398784	0	0	2.71085	2.91177	UBC
KLF2	1/7	0.3416	0.398784	0	0	2.71085	2.91177	UBC
MEIS1	3/36	0.347276	0.403632	0	0	1.47908	1.56433	CEBPB;SUMO3;SUMO2
HOXD13	1/8	0.379767	0.433786	0	0	2.32346	2.24957	UBC
LMX1B	1/8	0.379767	0.433786	0	0	2.32346	2.24957	CDC37
MYBL1	1/8	0.379767	0.433786	0	0	2.32346	2.24957	UBC
PADI4	1/8	0.379767	0.433786	0	0	2.32346	2.24957	ELK1
MAZ	1/9	0.415724	0.468795	0	0	2.03292	1.78436	KEAP1
GLIS2	1/9	0.415724	0.468795	0	0	2.03292	1.78436	HDAC3
POU3F2	1/9	0.415724	0.468795	0	0	2.03292	1.78436	UBC
PHC1	2/25	0.429503	0.480246	0	0	1.4143	1.19526	PPP1CC;PPP1CA
WT1	2/25	0.429503	0.480246	0	0	1.4143	1.19526	U2AF2;HSPA4
LYL1	1/10	0.449598	0.500603	0	0	1.80695	1.44448	NFKB1
LMO2	3/43	0.457976	0.507798	0	0	1.21979	0.952579	RB1;HNRNPM;UBC
STAT4	2/28	0.488419	0.539296	0	0	1.25091	0.896382	CISH;STAT3
E2F6	2/29	0.507195	0.557705	0	0	1.20452	0.817699	HDAC3;UBC
HEY1	1/12	0.511573	0.560193	0	0	1.47825	0.990823	SKIL
NEUROD1	2/30	0.525516	0.573093	0	0	1.16144	0.747241	RB1;CALM3
ZNF217	1/13	0.539894	0.583967	0	0	1.35499	0.835194	UBC
ZNF263	1/13	0.539894	0.583967	0	0	1.35499	0.835194	SCAND1
RARA	10/175	0.564434	0.605412	0	0	0.985099	0.56341	HNRNPL;PSMC5;SNW1;HDAC3;HDAC1;NR1H2;MRTO4;UBC;TADA3;MAPK6
ELK4	1/14	0.566574	0.605412	0	0	1.2507	0.71058	BRCA1
CRX	1/14	0.566574	0.605412	0	0	1.2507	0.71058	BANF1
NR4A2	2/33	0.577651	0.61477	0	0	1.04888	0.575607	VHL;RAN
FOXA2	1/15	0.591709	0.627212	0	0	1.1613	0.609381	HDAC3
HNF4A	4/71	0.595254	0.628455	0	0	0.970421	0.503423	XPO1;HDAC3;CITED2;TGS1
HNF4G	1/16	0.615387	0.647133	0	0	1.08382	0.5262	EIF3I
KLF1	1/17	0.637693	0.66794	0	0	1.01603	0.45711	HDAC1
NFE2	4/77	0.659218	0.687767	0	0	0.890375	0.37102	PSMD4;SCAND1;SIRT2;NFE2L2
KRT7	1/19	0.678502	0.702356	0	0	0.903042	0.35026	UBC
PBX3	1/19	0.678502	0.702356	0	0	0.903042	0.35026	AGTRAP
RARG	2/40	0.682527	0.703773	0	0	0.855343	0.326701	EIF3I;UBC
MTF2	1/20	0.697151	0.716066	0	0	0.855468	0.308613	EWSR1
GATA4	2/42	0.708284	0.721905	0	0	0.812489	0.280236	UBC;ACTB
MITF	2/42	0.708284	0.721905	0	0	0.812489	0.280236	EBP;SUMO2
KDM6A	1/26	0.788412	0.800495	0	0	0.649948	0.154515	UBC
CNOT3	1/28	0.812255	0.821556	0	0	0.60174	0.125126	UBC
E2F2	1/30	0.833413	0.839751	0	0	0.560181	0.102079	RB1
CBFB	1/34	0.86885	0.872141	0	0	0.492176	0.0691924	UBC
TCF12	1/36	0.883634	0.883634	0	0	0.464002	0.0574026	UBC

## Sheet: Supplementary Table 7C
Supplementary Table 7C Enriched transcription factors in Group 1 genes overlapped with Week 4 DEGs
Term	Overlap	P Value	Adjusted P Value	Old P value	Old Adjusted P value	Odds Ratio	Combined Score	Genes
IRF3	17/75	1.91003e-07	4.18296e-05	0	0	5.47773	84.7459	ZBP1;HSP90AB1;DDX58;CUL1;ISG15;HERC5;CXCL11;SOCS1;MAFB;PRDX1;IRF7;HMOX1;IRF5;RBCK1;PPIB;IL12RB1;TRIM21
CCNE1	17/82	7.4227e-07	8.12786e-05	0	0	4.88601	68.959	CDT1;CDKN1A;SMARCD3;CUL1;CDC6;BRCA2;FOXM1;CDC25A;HERC5;PSMA6;PRC1;CDK2;MCM3;E2F1;CDK1;MYBL2;NBN
CDKN1B	17/93	4.63341e-06	0.000338239	0	0	4.1764	51.2954	YWHAE;CDKN1A;MCM7;SRC;CUL1;NUTF2;CKS1B;CCNA2;CCNB1;CCNE2;CDK5;IRF1;STMN1;CDK2;CDK1;TRIM21;YWHAH
MYC	81/957	6.77115e-06	0.000370721	0	0	1.76494	21.0079	YWHAE;TOP2A;SAMD9L;RNH1;MCM7;CALCOCO2;NCAPG2;PLOD2;SH3RF1;SMC2;TUBA1B;CHAF1B;LGALS1;DHX58;PBK;NEK2;FBXO5;KPNA2;TRIM21;CEP55;RFC4;ANXA2;TUBB;CLEC11A;PLA2G4A;TUBG1;DDB2;PSMA5;ASPM;PSMA3;RCN1;PSMA4;PKM;XRN1;SCO2;PSMA2;DNAJB11;MCM3;MCM4;SLC25A10;SNRPF;ALPK1;PRR11;LRRC59;CEBPA;CAMK2D;CUL1;MED12L;HSPD1;HSPH1;PSMB3;PRDX1;AP2S1;IGF2BP3;PCBD1;CYC1;ECT2;BUB1;FANCI;HSPA8;RRM1;ATAD2;NR1H3;CDC6;NMI;PML;PARP10…
CCND1	18/108	9.48999e-06	0.000415662	0	0	3.73511	43.1976	CDKN1C;HSPA8;CDKN1A;PCNA;MCM7;CUL1;MCM10;CKS1B;HERC5;PSMA6;IFI27;CDK2;CDK1;MCM3;MYBL2;FBXO5;MCM6;MCM2
ATF2	28/237	3.68257e-05	0.00134414	0	0	2.51106	25.6362	CEBPA;FH;AHCY;PCNA;HSP90AB1;ENO1;HSP90B1;HSPD1;STIP1;LDHA;HSPH1;NBN;CYC1;PDIA3;TPI1;TUBB;ANXA5;RHOC;PML;PKM;CDK2;UQCRC1;CYCS;CALR;PPIB;GAPDH;ATF3;EZH2
E2F4	13/73	7.97407e-05	0.00249475	0	0	4.03286	38.057	CEBPA;SRC;ATAD2;TTK;CCNA2;LDHA;PSMA4;CHEK1;PBK;E2F1;CDK1;RAD54L;MYBL2
STAT1	22/196	0.000496541	0.0121977	0	0	2.36011	17.9554	CCR1;GSTK1;CAMK2D;DUSP3;HSP90AB1;SRC;STAT2;LMO2;PLAUR;EIF2AK2;ISG15;NMI;CXCL11;PSMC3;MDK;IRF1;IRF2;MCM3;E2F1;CCR5;ATF3;IRF9
BRCA1	38/418	0.000501276	0.0121977	0	0	1.87598	14.2544	TOP2A;SRC;ENO1;HMMR;BRCA2;AURKA;HSPD1;BRIP1;CCNB1;IFI16;PSAP;CHEK1;RBBP8;E2F1;NBN;FBXO5;CLSPN;JAK2;KPNA2;CNTLN;HSPA8;ACOT7;TUBB;FANCA;ATP1B3;NMI;TUBG1;ATP1B1;DNAJA1;CCNA2;PSMA6;TPX2;RAD51;CDK5;NPC2;UBE2T;CDK2;CDK1
E2F1	16/126	0.000747824	0.0163774	0	0	2.70821	19.4946	CDT1;CEBPA;DNMT1;CDKN1A;STOML1;ATAD2;CUL1;TTK;DDB2;CCNA2;IFI16;CHEK1;CDK2;NRIP1;CDK1;MYBL2
TP53	50/628	0.00150059	0.0298754	0	0	1.62522	10.567	TOP2A;CDKN1A;HSP90AB1;BRCA2;SAT1;NUB1;PTTG1;CHEK1;PBK;RCC1;TK1;KPNA2;SHISA5;VRK2;DDB2;CCNA2;ASPM;XRN1;TEP1;PPA1;DTL;GAPDH;ATF3;IRF9;DNMT1;PCNA;TTK;AURKB;AURKA;HSPD1;MUC1;SOCS1;IFI16;E2F1;BAK1;ECT2;SMAD1;HSPA8;RRM2;EIF2AK2;DHCR24;KLF4;PML;DHFR;RAD51;PSMC3;CDK5;CDK2;CDK1;FAS
SETDB1	16/136	0.00169853	0.0309982	0	0	2.48121	15.8251	CDKN1A;HSP90AB1;TPI1;PCNA;NIPSNAP3A;GSTO1;ESCO2;SAT1;PML;MRPL44;CHAF1B;CHAF1A;PPA1;CDK2;PSME1;TK1
HDAC2	33/387	0.00319517	0.0538263	0	0	1.74245	10.0123	TOP2A;CEBPA;CDKN1A;DNMT1;UHRF1;CUL1;BRCA2;TNF;STK3;AURKA;CDC20;CHAF1A;BLOC1S1;NRIP1;E2F1;MYBL2;PPARGC1B;PLK4;TCF19;TCF7L2;DNAJC5B;ESCO2;DEK;KLF4;PARP14;PML;PARP12;PSMA3;PSMA4;KLF5;RFX5;ATF3;EZH2
FOXM1	6/31	0.00444896	0.0695945	0	0	4.44481	24.069	TCF7L2;CCNB1;HSP90AB1;CDK2;CDK1;ACAT1
HNF1A	8/52	0.00479402	0.0699927	0	0	3.37049	17.9997	YWHAE;CEBPA;LDHA;ANXA2;FABP5;SRC;PCBD1;SMPDL3A
NFKB1	23/254	0.0062506	0.0855551	0	0	1.85476	9.41304	HSPA8;HSP90AB1;NCF1;RIPK2;ANXA4;TUBB;IL18;LYZ;TNF;COMMD4;PML;DNAJA1;PSMA4;KLF5;HNRNPF;IRF1;IRF2;E2F1;PLS3;PCBD1;SLC25A5;ATF3;IRF9
NOD2	7/45	0.0076571	0.0986415	0	0	3.41258	16.6265	HSP90AB1;RIPK2;OAS2;CASP4;CASP1;NLRC4;RBCK1
HTT	25/293	0.00936673	0.113962	0	0	1.73773	8.11623	ERCC6L;HSP90AB1;CNP;ENO1;ETFB;COX5B;COX5A;STIP1;LDHA;DUSP10;DPYSL2;CASP1;CD36;CYC1;TGM2;HSPA8;TUBB;EIF2AK2;TRAFD1;DNAJA1;CDK5;PSMC2;UQCRC1;GAPDH;EZH2
EP300	36/473	0.0125616	0.143328	0	0	1.53759	6.7302	CEBPA;CDKN1A;FEN1;PCNA;SRC;ENO1;ASCL2;RECQL4;CDC20;PCBD1;MYBL2;NBN;KPNA2;PCK2;CDT1;SMAD1;TCF7L2;ANXA2;SPHK1;STAT2;DEK;KLF4;PML;DDB2;ACTA2;PLSCR1;PKM;KLF5;PLSCR2;IRF1;CDK2;IRF2;IRF7;IRF5;ATF5;GAPDH
ESR1	60/871	0.0130893	0.143328	0	0	1.38651	6.01184	YWHAE;TOP2A;CDKN1A;HSP90AB1;ENO1;MKI67;LMNB1;CNDP2;LACTB;TUBA1C;TUBA1B;ZNF366;YWHAH;PDIA3;ANXA2;TUBB;TAP1;NME1;PSMA5;MTHFD1;DNAJB11;NCOA7;RBCK1;SLC25A5;FKBP4;GAPDH;LRRC59;CEBPA;SMARCD3;SRC;MVP;HSP90B1;HSPD1;LDHA;MUC1;HSPH1;PSMB2;BLOC1S1;PRDX1;NRIP1;PPARGC1B;PCK2;HSPA8;GADD45B;IDH1;ATAD2;IDH2;DEK;LYZ;PSMB9;ZNFX1;KLF5;CDK5;HNRNPF;CDK2;GNB4;CDK1;EIF4G3;PFKP;EZH2
STAT3	21/246	0.0161798	0.168733	0	0	1.73574	7.15818	CCR1;PDIA3;CSF1R;SMAD1;CDKN1A;DNMT1;HSP90AB1;SRC;STAT2;SLC40A1;EIF2AK2;NMI;FOXM1;PML;CDK5;STMN1;CDK2;CCR5;JAK2;IRF9;CCR2
ERG	6/41	0.0175964	0.175164	0	0	3.17319	12.8199	DNAJA1;HSPA8;TUBB;LMO2;TRIM21;NME1
BACH1	5/31	0.0199066	0.182647	0	0	3.55788	13.9352	SMAD1;HMMR;NBN;RBCK1;BRCA2
TP63	12/120	0.0207569	0.182647	0	0	2.06085	7.98556	CDT1;TUBA1C;ASPM;CENPE;CDKN1A;HSP90AB1;NIPSNAP3A;CDK2;PLS3;FAS;UACA;GAS8
MXI1	3/12	0.0210704	0.182647	0	0	6.16049	23.7788	CDC20;SMAD1;BUB1B
KAT2A	11/107	0.0217797	0.182647	0	0	2.12452	8.13006	DRAP1;WDHD1;SMAD1;LDHA;TUBB;IRF1;CDK2;IRF2;IRF7;E2F1;DTL
NR3C1	20/239	0.0225181	0.182647	0	0	1.69724	6.43836	CEBPA;HSP90AB1;SRC;MVP;ATP1B1;PML;CD2AP;HSPD1;DNAJA1;STIP1;CDK5;PRDX1;EPB41L3;NRIP1;CALR;KPNA2;FKBP4;ADA;TJP2;YWHAH
HSF1	11/109	0.0246131	0.19251	0	0	2.08094	7.7088	CDC20;YWHAE;HSPA8;CAMK2D;CDK2;CDC6;FKBP4;BUB1;ATF3;ZWINT;MAD2L1
THAP11	3/13	0.0263634	0.199089	0	0	5.54415	20.1573	TPX2;ECT2;ZWINT
EZH2	11/115	0.0347103	0.24134	0	0	1.96026	6.58789	PSMB6;DNMT1;WSB2;SRC;UHRF1;DNAJB11;CDK2;CDK1;TK1;ATP1B1;PML
MYBL2	6/48	0.0355502	0.24134	0	0	2.64335	8.82035	CDKN1C;CCNA2;CDK2;E2F1;CDK1;PLA2G4A
NANOG	14/160	0.036736	0.24134	0	0	1.77846	5.87603	TOP2A;RFC4;UHRF1;FOXM1;SLC8A1;PML;HSPD1;BYSL;DNAJA1;MOV10;ORC1;MCM3;GAPDH;PFKP
KDM5A	4/25	0.0371994	0.24134	0	0	3.52149	11.5908	LMO2;CDK2;CDK1;EZH2
RAD21	19/237	0.0374684	0.24134	0	0	1.61825	5.31476	CBR1;FEN1;PCNA;HSP90AB1;MCM7;DYNLT1;CDCA5;NCAPG;UBE2L6;DEK;KLF4;SMC2;ACAT1;C3;CASP7;MSRB2;MCM3;MCM4;MCM2
AR	21/271	0.0408221	0.255429	0	0	1.56008	4.98998	SMAD1;CEBPA;SRC;COX5B;MED12L;CDC25A;DDB2;AURKA;CASP7;PSMC3;IFI16;PRDX1;IRF1;NRIP1;CDK1;CASP1;E2F1;CALR;FKBP4;GAPDH;APOL2
SP2	2/7	0.0467328	0.284291	0	0	7.38695	22.6285	IRF1;E2F1
CHD1	7/65	0.0488793	0.289313	0	0	2.23347	6.7415	CDC20;CEBPA;ISG15;CDC6;GBP2;CENPA;MCM2
SP1	20/263	0.0528716	0.297542	0	0	1.52765	4.49112	HSPA8;DNMT1;TPI1;ANXA2;SRC;LMO2;BRCA2;KLF4;PML;CCNA2;TUBA1B;CCNB1;CASP7;RAD51;IFI16;CDK2;TIMELESS;CDK1;E2F1;CNTLN
SIRT3	9/95	0.0555988	0.297542	0	0	1.93759	5.59883	PSMA5;GRN;PSMA4;DEPDC1;BRCA2;AURKB;AURKA;HSP90B1;HSPD1
STAT5B	8/81	0.0563624	0.297542	0	0	2.02842	5.83363	IL15;SRC;CDK2;CTLA4;NMI;CCR5;JAK2;IRF9
RUNX3	5/41	0.0578649	0.297542	0	0	2.56822	7.31853	TCF7L2;SMAD1;SRC;PML;EZH2
BCLAF1	6/54	0.0579527	0.297542	0	0	2.31219	6.58543	SOCS1;SRC;CDK2;CDK1;CDC6;MAD2L1
CEBPD	4/29	0.0595112	0.297542	0	0	2.95742	8.34464	CEBPA;SPAG5;E2F1;TRIM26
AIRE	7/68	0.05978	0.297542	0	0	2.12329	5.98148	TOP2A;PCNA;NASP;SRC;MCM6;LMNB1;MCM2
STAT6	8/83	0.0633171	0.308143	0	0	1.97412	5.44777	ANXA2;SRC;PSAT1;STAT2;NMI;JAK2;PARP14;IRF9
GTF2B	8/86	0.0747091	0.345579	0	0	1.89789	4.92341	YWHAE;PSMA3;KLF5;IRF1;GMNN;IRF2;PSMC2;MCM2
PML	14/178	0.0757309	0.345579	0	0	1.58175	4.08181	RFC4;UHRF1;CUL1;AURKA;PLSCR1;PSMA3;RAD51;CDK2;CDK1;TRIM69;FAS;RBCK1;ECT2;EZH2
PPARG	10/116	0.0757434	0.345579	0	0	1.74653	4.50676	HSP90AB1;SMARCD3;GADD45B;CDK5;TUBB;STMN1;NRIP1;KLF4;PML;EZH2
HCFC1	8/87	0.0787637	0.352025	0	0	1.87376	4.7618	HSPA8;EGR2;IRF1;IRF2;CDK2;E2F1;ASCL2;PPARGC1B
ZEB1	3/20	0.080655	0.353269	0	0	3.26006	8.20745	DRAP1;SMAD1;CDK1
CUX1	4/33	0.087491	0.368824	0	0	2.54897	6.20984	SDC3;CDK1;ECT2;CDC25A
CTNNB1	27/398	0.0875747	0.368824	0	0	1.35094	3.28989	TOP2A;CEBPA;PTPRU;HSP90AB1;SRC;LRRK2;PTPRO;CUL1;PSEN2;FOXM1;HSPD1;HERC5;MUC1;NUP62;CTNNA1;NEK2;LGALS9;RAB8A;HSPA8;TCF7L2;FANCL;ISG15;KLF4;PML;CDK5;CDK2;EZH2
NR2C2	4/34	0.0953237	0.387634	0	0	2.46387	5.79127	DNMT1;HSP90AB1;RBCK1;CD2AP
RUNX1	9/106	0.0955809	0.387634	0	0	1.71686	4.03081	CSF1R;SMAD1;CEBPA;DNMT1;PCGF5;CDK2;CDK1;UBE2L6;PML
RXRA	11/139	0.103166	0.410369	0	0	1.59069	3.61312	SMARCD3;GADD45B;GK;CTSL;SRC;TMPRSS3;CDK2;NRIP1;CDK1;TK1;PML
TRIM28	15/204	0.104934	0.410369	0	0	1.47005	3.31412	YWHAE;DNMT1;UBE2C;UHRF1;CUL1;HLA-C;ZWINT;TRIM6;RCN1;CHAF1A;SOCS1;IRF1;CDK2;IRF7;E2F1
STAT2	5/50	0.113132	0.434664	0	0	2.0536	4.47522	LGALS3BP;CD274;HSP90AB1;JAK2;IRF9
RARA	13/175	0.117737	0.44456	0	0	1.48559	3.17813	DNMT1;RFC4;SMARCD3;GADD45B;SRC;KLF4;PML;KLF5;NRIP1;CDK1;FAS;JAK2;EZH2
MBD4	2/12	0.124085	0.460585	0	0	3.6925	7.70548	CDCA2;FAS
SMAD4	17/245	0.130202	0.475236	0	0	1.38093	2.81527	PLK4;SMAD1;CEBPA;TCF7L2;CAMK2D;SMARCD3;RIPK2;ISG15;TTK;HERC5;MELK;KLF5;RAB34;CHEK1;CDK2;PBK;IRF7
FOXP3	23/350	0.137393	0.493262	0	0	1.30353	2.5874	FEN1;CAMK2D;RRM2;NCAPG2;NCAPG;ACSL4;MCM10;ADAR;KIF11;BAZ1A;WDR76;CD2AP;TUBA1C;BOP1;CCNB1;RAD51;ORC1;KIFC1;NUSAP1;IGF2BP3;GTSE1;EIF4G3;MAD2L1
MYCN	3/26	0.147311	0.516503	0	0	2.40885	4.61346	CDK2;NMI;AURKA
PPARD	4/40	0.148583	0.516503	0	0	2.05257	3.91346	HSP90AB1;GADD45B;SRC;NRIP1
GATA2	3/27	0.159771	0.546715	0	0	2.30836	4.23356	CEBPA;LMO2;PML
MITF	4/42	0.168429	0.555668	0	0	1.94434	3.46334	HK3;PSMD14;TFEC;CDK2
NFYA	4/42	0.168429	0.555668	0	0	1.94434	3.46334	CEBPA;CD74;CDK2;CDC25A
CLOCK	3/28	0.172536	0.555668	0	0	2.21591	3.89367	TIMELESS;ARNTL2;EZH2
STAT4	3/28	0.172536	0.555668	0	0	2.21591	3.89367	NMI;IL12RB1;IRF9
IRF4	3/29	0.185578	0.571404	0	0	2.13057	3.58847	RIPK2;FKBP4;BATF
TCOF1	4/44	0.189142	0.571404	0	0	1.84693	3.07561	PCNA;CDK2;CDK1;ECT2
JUND	4/44	0.189142	0.571404	0	0	1.84693	3.07561	BATF3;CDK1;ATF3;BATF
SOX17	1/4	0.190468	0.571404	0	0	6.15045	10.1991	TCF7L2
TFEB	1/4	0.190468	0.571404	0	0	6.15045	10.1991	TFEC
HNF4G	2/16	0.197723	0.580687	0	0	2.63695	4.2742	SRC;GAPDH
NEUROD1	3/30	0.198865	0.580687	0	0	2.05155	3.31351	DUSP3;CDK2;CDK1
ZBTB33	2/17	0.216906	0.597829	0	0	2.46102	3.76115	TCF7L2;KPNA2
MAX	7/96	0.224456	0.597829	0	0	1.45313	2.17109	CEBPA;CASP7;HSP90AB1;CASP5;BLOC1S1;NMI;PFKP
STAT5A	7/96	0.224456	0.597829	0	0	1.45313	2.17109	SRC;CTLA4;NMI;BRCA2;CCR5;PPIB;IRF9
IRF8	3/32	0.226066	0.597829	0	0	1.90986	2.83983	IRF1;IRF2;TRIM21
CEBPA	8/113	0.226089	0.597829	0	0	1.40784	2.09322	TCF7L2;CDKN1A;GRIN3A;RAB34;CDK2;CDK1;E2F1;CDKN3
FOXP2	1/5	0.232127	0.597829	0	0	4.6126	6.73657	HSP90AB1
JUNB	4/48	0.23272	0.597829	0	0	1.67867	2.44737	BATF3;SAT1;ATF3;BATF
ZBTB7B	2/18	0.236241	0.597829	0	0	2.30708	3.3289	HSPH1;KPNA2
POLE	2/18	0.236241	0.597829	0	0	2.30708	3.3289	PCNA;TIMELESS
SMARCA4	14/219	0.23859	0.597829	0	0	1.26264	1.80938	CEBPA;PCNA;SMARCD3;STAT2;GMNN;FANCA;KLF4;PML;HSP90B1;LMNB1;IRF1;KPNA2;ATF3;CHMP5
NR1I2	3/33	0.239923	0.597829	0	0	1.8461	2.63519	HSP90AB1;SRC;CDK2
YAP1	8/115	0.240224	0.597829	0	0	1.38138	1.97011	SMAD1;KLF5;RAD51;UBE2C;PRDX1;CTNNA1;PML;STK3
NR4A1	8/115	0.240224	0.597829	0	0	1.38138	1.97011	TOP2A;HSPH1;HSP90AB1;SRC;ARHGEF10L;PML;CD2AP;HSP90B1
SPI1	5/66	0.251761	0.619503	0	0	1.51367	2.08777	CSF1R;CEBPA;IRF1;KPNA2;PML
NFATC1	4/50	0.255358	0.621371	0	0	1.60551	2.19167	EGR2;SRC;PML;YWHAH
TAF1	11/171	0.265958	0.640052	0	0	1.27039	1.68253	CDC20;CCNA2;CBR1;XRN1;NUF2;MCM3;MCM6;SIL1;COX5A;BUB1;SPC25
SP4	1/6	0.271644	0.64663	0	0	3.68988	4.80889	E2F1
ZZZ3	2/20	0.275106	0.647829	0	0	2.05052	2.64641	DNAJB11;TRIM22
SREBF1	5/69	0.28153	0.655904	0	0	1.44249	1.82838	HSP90AB1;SMARCD3;CDK1;PCBD1;PPARGC1B
JUN	15/248	0.296404	0.660735	0	0	1.18965	1.44666	TOP2A;HSPA8;CEBPA;CDKN1A;BATF3;SMARCD3;TUBB;PML;BATF;MUC1;MAFB;CDK2;NRIP1;KPNA2;ATF3
TCF7L2	3/37	0.296464	0.660735	0	0	1.62857	1.98006	CEBPA;PSMA3;FOXM1
MEF2A	3/37	0.296464	0.660735	0	0	1.62857	1.98006	CASP7;CDK5;CDK1
NCOA1	6/89	0.308459	0.660735	0	0	1.3347	1.56983	NRIP1;CDK2;CDK1;TRIM21;YWHAH;PSMB9
CEBPB	9/142	0.308659	0.660735	0	0	1.24976	1.46911	CEBPA;CAMK2D;IRF1;CDK2;CDK1;CASP1;BAZ1A;DEK;ATF3
SOX4	1/7	0.309129	0.660735	0	0	3.07474	3.60974	CDK2
HNF1B	1/7	0.309129	0.660735	0	0	3.07474	3.60974	PCBD1
EBF1	1/7	0.309129	0.660735	0	0	3.07474	3.60974	CUL1
SP3	3/38	0.310757	0.660735	0	0	1.58195	1.8489	DNMT1;GCH1;E2F1
HIF1A	8/126	0.322385	0.677999	0	0	1.25188	1.41714	HSP90AB1;PKM;MCM7;PSMC3;SRC;MVP;MCM3;SAT1
CREM	3/39	0.325068	0.677999	0	0	1.53793	1.7282	CAMK2D;CDK1;SMC2
NFIC	2/23	0.33308	0.686239	0	0	1.75731	1.93194	HSP90AB1;CDK2
RARG	3/40	0.339378	0.686239	0	0	1.49629	1.61695	SRC;SPHK1;OIP5
HOXD13	1/8	0.344686	0.686239	0	0	2.63535	2.80697	SMAD1
IRF6	1/8	0.344686	0.686239	0	0	2.63535	2.80697	IRF5
PADI4	1/8	0.344686	0.686239	0	0	2.63535	2.80697	DNPEP
ILF2	11/184	0.348442	0.687466	0	0	1.17411	1.23785	YWHAE;MOV10;RCN1;RFC4;CDK2;MYOF;CUL1;EIF2AK2;IGF2BP3;IFIT1;IFIT2
CIITA	3/41	0.353666	0.689231	0	0	1.45683	1.51423	PSMC3;PSMC2;CDK1
TARDBP	4/59	0.360887	0.689231	0	0	1.34216	1.36791	PSMA6;PSMA3;IRAK2;KCNMA1
GATA4	3/42	0.367915	0.689231	0	0	1.4194	1.41927	SMAD1;SMARCD3;EZH2
AHR	3/42	0.367915	0.689231	0	0	1.4194	1.41927	SRC;NRIP1;NCOA7
PHC1	2/25	0.371004	0.689231	0	0	1.60434	1.59076	HSPA8;GMNN
WT1	2/25	0.371004	0.689231	0	0	1.60434	1.59076	DNMT1;EZH2
SMARCC1	7/114	0.371367	0.689231	0	0	1.20753	1.19614	SMARCD3;SRC;STAT2;CDK2;FANCA;CDK1;HSP90B1
POU5F1	19/338	0.378794	0.697109	0	0	1.09993	1.06777	TOP2A;FEN1;RFC4;ANXA2;ILK;KIF11;KLF4;SLC8A1;PML;HSPD1;CDC20;PSMB6;DNAJA1;PKM;KLF5;CDK1;KPNA2;GAPDH;EZH2
LMO2	3/43	0.382108	0.697346	0	0	1.38385	1.33133	STIP1;RBBP8;CDC25A
WRNIP1	2/26	0.389646	0.699446	0	0	1.53741	1.44903	DDX58;CDK1
KDM6A	2/26	0.389646	0.699446	0	0	1.53741	1.44903	CDK2;CDK1
SMC3	8/137	0.408691	0.702187	0	0	1.14446	1.02406	CDCA5;TUBB;CDK2;CASP4;NUF2;DPYD;CASP1;SMC2
PCGF2	3/45	0.410258	0.702187	0	0	1.31781	1.17413	UBE2T;RBCK1;LMNB1
IRF1	3/45	0.410258	0.702187	0	0	1.31781	1.17413	IRF5;KPNA2;IRF9
ELF1	3/45	0.410258	0.702187	0	0	1.31781	1.17413	CDK1;JAK2;BUB1
LYL1	1/10	0.410411	0.702187	0	0	2.0495	1.82528	LMO2
NRF1	1/10	0.410411	0.702187	0	0	2.0495	1.82528	CDK1
SMAD2	21/384	0.418449	0.709137	0	0	1.06795	0.930399	ACVRL1;SMAD1;LMO2;BAZ1A;BRCA2;ATP1B1;KLF4;PML;HSPD1;DRAP1;TUBA1B;MELK;KLF5;IRAK2;RAB34;PSAP;CDK2;IRF7;SLC25A5;ATF3;TGM2
TFAP2A	3/46	0.424187	0.709137	0	0	1.28709	1.10379	CASP1;DEK;AURKA
ATF3	3/46	0.424187	0.709137	0	0	1.28709	1.10379	BATF3;HSP90AB1;NUF2
TAL1	4/65	0.431502	0.715901	0	0	1.20976	1.01678	NCAPG2;LMO2;CDK1;RCC1
TBP	9/160	0.440735	0.72022	0	0	1.09973	0.90102	DRAP1;YWHAE;MUC1;KLF5;CREG1;GMNN;PSMC2;E2F1;MCM2
SUZ12	4/66	0.443098	0.72022	0	0	1.19018	0.968764	DNMT1;UHRF1;PML;EZH2
E2F6	2/29	0.443971	0.72022	0	0	1.36637	1.10948	E2F1;EZH2
E2F2	2/30	0.461479	0.743117	0	0	1.3175	1.01885	CEBPA;ATAD2
HEY1	1/12	0.469549	0.745153	0	0	1.67669	1.26755	CUL1
BATF	1/12	0.469549	0.745153	0	0	1.67669	1.26755	IFI35
MEF2C	3/50	0.478628	0.749766	0	0	1.1773	0.867475	CCNB1;CDK1;CIT
NOTCH1	11/204	0.480642	0.749766	0	0	1.05132	0.770234	SLFN11;RFC4;SMARCD3;DTX3L;IFI16;BLOC1S1;PSEN2;MCM3;CACNA1A;ILK;GZMB
BMI1	4/70	0.488683	0.749766	0	0	1.11781	0.800399	TOP2A;CDC6;CENPA;EZH2
ESRRA	3/51	0.491865	0.749766	0	0	1.15272	0.817912	SRC;NRIP1;CDK1
CCNT2	1/13	0.496857	0.749766	0	0	1.53688	1.07498	CDK1
DLX4	1/13	0.496857	0.749766	0	0	1.53688	1.07498	SRC
ZNF263	1/13	0.496857	0.749766	0	0	1.53688	1.07498	PCBD1
HNF4A	4/71	0.499844	0.749766	0	0	1.10107	0.763547	TCF7L2;NRIP1;PCBD1;PPARGC1B
NR0B1	2/33	0.511987	0.757602	0	0	1.18981	0.796526	NRIP1;SLC8A1
XRCC4	2/33	0.511987	0.757602	0	0	1.18981	0.796526	GZMB;NBN
CDKN2AIP	1/14	0.52276	0.760904	0	0	1.41859	0.920141	DHX58
GABPB1	1/14	0.52276	0.760904	0	0	1.41859	0.920141	TDRD7
ETS2	2/34	0.528116	0.760904	0	0	1.15257	0.735845	SRC;CDK2
CBFB	2/34	0.528116	0.760904	0	0	1.15257	0.735845	PDIA3;APOBEC3G
SMARCC2	6/114	0.536598	0.763083	0	0	1.02438	0.637686	SMARCD3;STAT2;PSAP;CDK1;KPNA2;HSP90B1
CBX3	6/114	0.536598	0.763083	0	0	1.02438	0.637686	YWHAE;CHAF1A;IDH1;CUL1;MKI67;CENPA
FOXA2	1/15	0.547331	0.768803	0	0	1.31719	0.793872	PPARGC1B
NCOR1	8/155	0.54764	0.768803	0	0	1.00336	0.604162	CD40;CDKN1A;CDK2;MYBL2;IRF5;KIF11;BAZ1A;PML
HDAC8	4/77	0.564376	0.783058	0	0	1.01025	0.577898	PLK4;EIF2AK2;AURKB;AURKA
GTF3C2	1/16	0.570639	0.783058	0	0	1.22931	0.689643	GTF3C6
PAX5	1/16	0.570639	0.783058	0	0	1.22931	0.689643	KPNA2
UPF1	5/98	0.572097	0.783058	0	0	0.991158	0.553509	XRN1;ALYREF;CDK2;ADAR;DEK
POLR2A	12/239	0.576546	0.784245	0	0	0.974309	0.536553	WDHD1;CDKN1A;PCNA;MCM7;CASP10;HNRNPF;IRF1;CDK2;CDK1;MCM3;EZH2;PSMB9
CDX2	1/17	0.592747	0.79437	0	0	1.15242	0.602701	CDK2
RFX5	1/17	0.592747	0.79437	0	0	1.15242	0.602701	CD74
GFI1B	4/80	0.594871	0.79437	0	0	0.970218	0.503942	PSMA3;GRN;AGRN;IRF9
BRF2	3/60	0.602614	0.799833	0	0	0.970247	0.49141	FANCI;MCM7;MTFP1
THAP1	1/18	0.613718	0.805044	0	0	1.08457	0.52951	NUP62
UBTF	3/61	0.613892	0.805044	0	0	0.953468	0.465232	CCNA2;CCNB2;CDK2
PAX3	2/41	0.630586	0.809529	0	0	0.945347	0.435905	CCNB2;SRC
KRT7	1/19	0.63361	0.809529	0	0	1.02427	0.467395	PCNA
PRDM1	1/19	0.63361	0.809529	0	0	1.02427	0.467395	HSP90AB1
BCL11A	1/19	0.63361	0.809529	0	0	1.02427	0.467395	CDCA3
KDM5B	3/63	0.635794	0.809529	0	0	0.921589	0.417369	CDC20;LMO2;CACNA1A
EPAS1	5/106	0.641895	0.812572	0	0	0.912264	0.404435	PKM;MCM7;PSMC3;MCM3;ARNTL2
MTF2	1/20	0.652479	0.81653	0	0	0.970305	0.414298	EZH2
PHF8	1/20	0.652479	0.81653	0	0	0.970305	0.414298	CDK1
VDR	5/109	0.666157	0.828911	0	0	0.885808	0.359842	CEBPA;CDKN1A;SRC;NRIP1;SLC8A1
FLI1	1/21	0.670376	0.829449	0	0	0.921741	0.368619	LMO2
BRF1	1/22	0.687353	0.840952	0	0	0.877802	0.329094	SMC2
CEBPZ	1/22	0.687353	0.840952	0	0	0.877802	0.329094	PCBD1
EED	4/91	0.695104	0.84571	0	0	0.847054	0.308068	DNMT1;HSP90AB1;ANXA5;EZH2
FOS	9/199	0.700932	0.84809	0	0	0.872183	0.309925	LRRC59;CDK2;NMI;TNF;TMSB10;IRF9;PML;BATF;HSP90B1
ELK1	2/49	0.725473	0.865528	0	0	0.784106	0.251644	CDK2;KLF4
USF2	1/25	0.73322	0.865528	0	0	0.767956	0.238304	BIRC5
NFYB	1/25	0.73322	0.865528	0	0	0.767956	0.238304	DRAP1
TAF7	2/50	0.735758	0.865528	0	0	0.76773	0.23558	YWHAE;TRIM22
BHLHE40	1/26	0.746963	0.865528	0	0	0.737198	0.21507	ENO1
GATA3	1/26	0.746963	0.865528	0	0	0.737198	0.21507	LMO2
CHD7	1/26	0.746963	0.865528	0	0	0.737198	0.21507	CDK2
JARID2	1/26	0.746963	0.865528	0	0	0.737198	0.21507	EZH2
POLR3A	1/27	0.759998	0.872189	0	0	0.708807	0.194524	PCBD1
ILF3	13/297	0.763677	0.872189	0	0	0.84192	0.226991	LRRC59;CUL1;EIF2AK2;IFIT3;IFIT2;MRPL44;LMNB1;MOV10;PLSCR1;RCN1;CDK2;UQCRC1;STOM
SALL4	2/53	0.764659	0.872189	0	0	0.722455	0.193853	KLF5;PHACTR2
ESR2	16/365	0.77967	0.884704	0	0	0.842775	0.209753	LRRC59;HSPA8;DNMT1;PCNA;RFC4;SRC;BAZ1A;MKI67;MRPL44;LACTB;KLF5;NRIP1;ANKFY1;NCOA7;MAD2L1;YWHAH
ZBTB7A	1/29	0.784091	0.885134	0	0	0.658109	0.160072	CDK1
LMO4	1/30	0.795216	0.89264	0	0	0.635382	0.145592	RBBP8
TCF4	2/57	0.798892	0.89264	0	0	0.669771	0.150383	TOP2A;PML
SMAD3	16/375	0.813091	0.899785	0	0	0.818859	0.169432	ACVRL1;SMAD1;CEBPA;SRC;CUL1;BRCA2;KLF4;CDC25A;PML;MELK;KLF5;CDK2;IRF7;ATF3;PCK2;TGM2
MYB	3/84	0.813504	0.899785	0	0	0.6819	0.140747	CDK2;CDK1;PML
CTCF	2/60	0.821595	0.902842	0	0	0.635027	0.124787	TOP2A;KPNA2
NR4A2	1/33	0.82527	0.902842	0	0	0.575723	0.110565	CDKN1C
NFE2L2	2/61	0.828636	0.902842	0	0	0.624231	0.117339	CDKN1A;CASP1
EGR1	1/35	0.842816	0.913484	0	0	0.5418	0.0926517	PSMA3
PPARGC1A	2/64	0.848279	0.913484	0	0	0.593932	0.0977288	CDK2;CDK1
TBL1XR1	1/36	0.850917	0.913484	0	0	0.526292	0.0849652	PSMA3
REST	1/37	0.858601	0.917237	0	0	0.511646	0.078001	CDK2
SRF	3/93	0.863573	0.91807	0	0	0.613418	0.0899744	CASP7;SRC;PML
YY1	4/120	0.871188	0.921692	0	0	0.634315	0.0874704	WDHD1;SMAD1;GRN;EZH2
GATA1	2/69	0.876508	0.922861	0	0	0.549463	0.0724247	LMO2;NME1
IKZF1	1/42	0.891478	0.934132	0	0	0.449132	0.051594	RBBP8
RCOR1	1/43	0.897073	0.935519	0	0	0.438415	0.0476199	ESCO2
ESRRB	2/84	0.934642	0.967568	0	0	0.448595	0.0303211	NRIP1;CDK1
SMARCB1	3/116	0.941755	0.967568	0	0	0.487968	0.0292833	SMARCD3;SRC;CALR
TCF3	8/248	0.944557	0.967568	0	0	0.611525	0.0348811	STIP1;DNMT1;PCNA;LMO2;CDK2;NCAPG;SLC25A10;MRPL44
SIN3B	1/55	0.945478	0.967568	0	0	0.340773	0.0191054	RFX5
ETS1	2/102	0.970411	0.984772	0	0	0.367498	0.0110382	SRC;CYP51A1
CREB1	3/134	0.971282	0.984772	0	0	0.420517	0.012253	CD74;CAMK2D;TRIM22
RNF2	4/175	0.981462	0.990508	0	0	0.42904	0.00802805	HSPA8;PCGF5;CENPA;EZH2
SIN3A	4/214	0.995985	0.997504	0	0	0.348636	0.00140252	CDK2;ISG15;IRF5;PML
SMAD1	3/192	0.997504	0.997504	0	0	0.290572	0.000726244	SMARCD3;PSMC3;RAB34
