# Supplementary material for: Temporal modulation of gene expression in a controlled Schistosoma mansoni human infection model
Source: Front Immunol. 2025 Dec 16;16:1707749. doi: 10.3389/fimmu.2025.1707749 (PMC12748245; doi:10.3389/fimmu.2025.1707749)
Supplement: Supplementary file 8 [file Table8.xlsx]

## Sheet: Supplementary Table 8
Supplementary Table 8 Gene modules identified by WGCNA
Genes	Modules
PLCXD1	grey
GTPBP6	grey
LINC00685	grey
PPP2R3B	grey
CSF2RA	grey
IL3RA	grey
LOC101928032	grey
SLC25A6	grey
ASMTL-AS1	red
ASMTL	grey
P2RY8	grey
AKAP17A	grey
LINC02968	grey
LOC105379413	grey
DHRSX	black
ZBED1	grey
LOC101928092	grey
CD99	grey
XG	grey
ARSD	lightcyan
PRKX	lightcyan
LOC124900487	lightcyan
TRI-GAT1-3	grey
FAM239C	grey
PUDP	lightcyan
STS	grey
PNPLA4	lightcyan
LOC107985675	lightcyan
ANOS1	turquoise
LOC107985634	grey
TBL1X	blue
SHROOM2	grey
WWC3	turquoise
CLCN4	blue
MID1	grey
HCCS	red
ARHGAP6	cyan
LOC124905247	yellow
MSL3	yellow
PRPS2	brown
TLR7	tan
TLR8-AS1	grey
TLR8	turquoise
TMSB4X	red
FAM9C	grey
LOC105373133	grey
TCEANC	black
LOC107985656	black
RAB9A	grey
TRAPPC2	grey
OFD1	pink
GPM6B	grey
GEMIN8	magenta
FANCB	grey
MOSPD2	turquoise
ASB9	grey
PIGA	green
BMX	turquoise
CLTRN	grey
CA5BP1-CA5B	lightcyan
LOC124905268	grey
CA5B	grey
ZRSR2	lightcyan
AP1S2	green
GRPR	grey
CTPS2	turquoise
SYAP1	lightcyan
TXLNG	lightcyan
LOC124905251	grey
RBBP7	blue
REPS2	blue
NHS	blue
LOC101928389	blue
SCML1	magenta
RAI2	grey
BEND2	cyan
SCML2	grey
CDKL5	blue
PPEF1	grey
PHKA2-AS1	grey
PHKA2	blue
LOC101928415	blue
PDHA1	greenyellow
MAP3K15	grey
SH3KBP1	blue
BCLAF3	blue
LOC124905256	blue
LOC729609	grey
MAP7D2	lightcyan
EIF1AX	lightcyan
SCARNA9L	lightcyan
RPS6KA3	yellow
CNKSR2	turquoise
KLHL34	grey
MBTPS2	pink
YY2	grey
LOC124905259	grey
SMS	green
PHEX	grey
PRDX4	brown
ACOT9	green
LOC105373148	tan
SAT1	green
APOO	grey
KLHL15	grey
EIF2S3	lightcyan
LOC124905261	lightcyan
LOC124905260	lightcyan
ZFX-AS1	grey
ZFX	lightcyan
PDK3	blue
PCYT1B	cyan
POLA1	turquoise
LOC124905263	red
TASL	green
GK	turquoise
GK-AS1	grey
TAB3	turquoise
DMD	grey
PRRG1	grey
LANCL3	grey
XK	black
CYBB	green
DYNLT3	brown
SYTL5	grey
RPGR	turquoise
TSPAN7	black
MID1IP1-AS1	grey
MID1IP1	blue
LOC124905178	grey
LOC124905177	grey
LOC105373175	lightyellow
LINC01281	magenta
LOC105373177	grey
BCOR	red
LOC107985687	grey
ATP6AP2	yellow
CXorf38	green
MED14	red
MED14OS	grey
USP9X	turquoise
DDX3X	lightcyan
NYX	lightcyan
CASK	turquoise
LOC124905180	lightcyan
GPR34	purple
GPR82	purple
MAOA	black
MAOB	cyan
EFHC2	yellow
FUNDC1	grey
KDM6A	lightcyan
LINC01204	grey
MIR222HG	red
LINC02595	grey
KRBOX4	pink
ZNF674	yellow
ZNF674-AS1	brown
CHST7	blue
SLC9A7	lightyellow
LOC124905182	grey
RP2	yellow
JADE3	grey
LOC105373193	grey
LOC107985720	grey
NDUFB11	lightgreen
RBM10	grey
UBA1	blue
INE1	lightcyan
CDK16	lightcyan
USP11	yellow
ZNF157	grey
ZNF41	pink
LINC01560	grey
LOC124905184	grey
ARAF	brown
TIMP1	pink
CFP	pink
ELK1	grey
UXT	lightgreen
UXT-AS1	grey
ZNF81	grey
ZNF182	green
ZNF630	grey
SLC38A5	black
FTSJ1	greenyellow
PORCN-DT	grey
PORCN	grey
EBP	grey
TBC1D25	brown
RBM3	brown
WDR13	black
LOC107985695	grey
WAS	blue
LOC124905187	grey
SUV39H1	greenyellow
GATA1	black
HDAC6	black
PCSK1N	black
TIMM17B	green
PQBP1	grey
SLC35A2	pink
PIM2	tan
OTUD5	blue
KCND1	grey
GRIPAP1	tan
TFE3	blue
CCDC120	green
PRAF2	blue
WDR45	black
GPKOW	red
LOC105373195	turquoise
MAGIX	grey
PLP2	pink
PRICKLE3	grey
SYP	grey
CACNA1F	grey
CCDC22	greenyellow
FOXP3	green
PPP1R3F	yellow
LOC124905188	grey
USP27X-DT	grey
USP27X	grey
CLCN5	grey
CCNB3	grey
DGKK	lightcyan
SHROOM4	turquoise
LINC01284	grey
LOC105373204	magenta
EZHIP	grey
NUDT11	grey
GSPT2	blue
MAGED1	red
LOC124905190	grey
FAM156A	grey
GPR173	grey
TSPYL2	magenta
KANTR	magenta
KDM5C	lightcyan
MIR6895	lightcyan
IQSEC2	purple
LOC124905191	lightcyan
SMC1A	lightcyan
RIBC1	grey
HSD17B10	greenyellow
HUWE1	royalblue
MIR98	grey
PHF8	red
FAM120C	yellow
WNK3	grey
TSR2	turquoise
GNL3L	brown
MAGED2	greenyellow
SNORA11	grey
TRO	grey
PFKFB1	grey
APEX2	yellow
ALAS2	black
PAGE2B	black
FAM104B	black
MAGEH1	brown
LOC101928692	grey
USP51	magenta
RRAGB	grey
KLF8	grey
LOC124900486	red
UBQLN2	grey
LOC124905194	grey
NBDY	lightgreen
SPIN3	blue
SPIN2B	turquoise
FAAH2	magenta
ZXDB	turquoise
LOC124905232	grey
ZXDA	blue
LOC105377212	grey
SPIN4	grey
LINC01278	green
ARHGEF9	turquoise
ARHGEF9-IT1	grey
AMER1	yellow
MTMR8	turquoise
LOC105373239	lightcyan
ZC4H2	yellow
ZC3H12B	pink
LAS1L	turquoise
MSN	turquoise
MIR223HG	turquoise
VSIG4	grey
HEPH	lightcyan
EDA2R	grey
AR	grey
OPHN1	grey
YIPF6	black
STARD8	grey
EFNB1	grey
PJA1	blue
EDA	grey
IGBP1	brown
P2RY4	grey
PDZD11	grey
KIF4A	midnightblue
DLG3	salmon
SLC7A3	grey
SNX12	greenyellow
FOXO4	black
CXorf65	grey
IL2RG	brown
MED12	blue
LOC124905197	grey
NLGN3	blue
LOC107985688	grey
ZMYM3	yellow
NONO	greenyellow
ITGB1BP2	grey
TAF1	royalblue
OGT	turquoise
GCNA	grey
CXCR3	yellow
NHSL2	blue
RTL5	grey
PIN4	grey
ERCC6L	lightcyan
RPS4X	lightcyan
HDAC8	pink
PHKA1	grey
NAP1L2	grey
CHIC1	pink
TSIX	lightcyan
XIST	lightcyan
JPX	lightcyan
FTX	red
MIR421	red
MIR374B	red
MIR545	grey
MIR374A	grey
LOC124905199	grey
SLC16A2	grey
RLIM	green
NEXMIF	grey
ABCB7	blue
UPRT	turquoise
ZDHHC15	grey
LOC107985664	grey
PBDC1	turquoise
MAGEE1	yellow
ATRX	green
MAGT1	red
COX7B	brown
ATP7A	turquoise
LOC124905201	grey
PGK1	yellow
TAF9B	brown
CYSLTR1	green
LPAR4	grey
P2RY10	black
GPR174	blue
ITM2A	brown
LOC105373282	green
BRWD3	blue
LOC124905202	grey
HMGN5	grey
SH3BGRL	red
LOC124905203	red
LOC105373284	grey
LOC105373285	grey
RPS6KA6	grey
HDX	grey
APOOL	pink
ZNF711	magenta
POF1B	grey
CHM	brown
MIR361	grey
KLHL4	grey
NAP1L3	brown
DIAPH2	grey
RPA4	grey
TSPAN6	grey
SYTL4	cyan
CSTF2	greenyellow
XKRX	magenta
TRMT2B	red
CENPI	black
DRP2	grey
TIMM8A	grey
BTK	green
RPL36A	grey
GLA	pink
HNRNPH2	grey
ARMCX4	red
ARMCX1	grey
ARMCX6	blue
ARMCX3	blue
ARMCX2	magenta
ZMAT1	magenta
BEX5	grey
ARMCX5	brown
ARMCX5-GPRASP2	turquoise
GPRASP1	magenta
BHLHB9	grey
LINC00630	grey
RAB40AL	grey
BEX1	grey
BEX4	brown
TCEAL8	brown
BEX2	brown
TCEAL9	grey
BEX3	cyan
LL0XNC01-250H12.3	grey
RAB40A	grey
LINC02589	grey
TCEAL4	grey
TCEAL3	grey
TCEAL1	brown
MORF4L2	green
MORF4L2-AS1	grey
RAB9B	grey
TMSB15B-AS1	grey
LOC122394733	grey
SLC25A53	yellow
ZCCHC18	turquoise
LOC286437	grey
FAM199X	grey
RADX	grey
TBC1D8B	yellow
MORC4	grey
RBM41	blue
NUP62CL	grey
FRMPD3	salmon
PRPS1	blue
TSC22D3	turquoise
MID2	grey
VSIG1	magenta
PSMD10	brown
ATG4A	brown
NXT2	green
KCNE5	grey
ACSL4	green
LOC105373311	grey
TMEM164	blue
MIR3978	blue
AMMECR1	blue
PAK3	grey
ALG13	red
LHFPL1	grey
AMOT	salmon
PLS3	grey
KLHL13	pink
WDR44	grey
DOCK11	yellow
LOC124905207	red
IL13RA1	turquoise
LOC124900501	grey
ZCCHC12	grey
LONRF3	grey
PGRMC1	cyan
SLC25A43	grey
SLC25A5-AS1	grey
SLC25A5	greenyellow
STEEP1	brown
LOC124905208	grey
UBE2A	yellow
NKRF	magenta
SEPTIN6	magenta
MIR766	grey
SOWAHD	pink
RPL39	brown
SNORA69	grey
LOC107985694	grey
UPF3B	pink
RNF113A	blue
NDUFA1	brown
NKAP	green
RHOXF1	grey
ZBTB33	brown
TMEM255A	grey
LAMP2	turquoise
CUL4B	green
MCTS1	pink
C1GALT1C1	green
GLUD2	grey
THOC2	brown
XIAP	tan
STAG2-AS1	grey
STAG2	green
SH2D1A	brown
TENM1	turquoise
LOC105373331	turquoise
LOC107985684	grey
SMARCA1	magenta
OCRL	grey
XPNPEP2	salmon
LOC124905215	grey
SASH3	grey
ZDHHC9	yellow
LOC105373335	grey
UTP14A	blue
BCORL1	blue
ELF4	blue
RAB33A	grey
AIFM1	greenyellow
ZNF280C	turquoise
SLC25A14	grey
RBMX2	brown
ENOX2	turquoise
FIRRE	blue
STK26	green
RAP2C	yellow
RAP2C-AS1	grey
MBNL3	black
GPC4	grey
GPC3	grey
LOC124905221	grey
PHF6	brown
HPRT1	brown
MIR503HG	grey
PABIR2	pink
PABIR3	grey
MOSPD1	black
SMIM10	grey
RTL8B	grey
RTL8C	grey
RTL8A	grey
SMIM10L2B	grey
ZNF75D	black
ZNF449	blue
SMIM10L2A	grey
INTS6L	turquoise
MMGT1	grey
SLC9A6	blue
FHL1	cyan
MAP7D3	blue
HTATSF1	brown
LINC00892	grey
CD40LG	blue
ARHGEF6	purple
RBMX	brown
FGF13	turquoise
MCF2	grey
ATP11C	brown
MIR505	grey
LDOC1	grey
SLITRK4	green
FMR1-AS1	grey
FMR1	green
AFF2	yellow
LOC107985667	grey
IDS	blue
EOLA1-DT	grey
EOLA1	grey
TMEM185A	black
EOLA2	grey
EOLA2-DT	blue
MAMLD1	black
LOC124905223	grey
MTM1	red
MTMR1	grey
CD99L2	greenyellow
HMGB3	grey
VMA21	brown
CETN2	green
NSDHL	grey
ZNF185	blue
PNMA5	grey
PNMA3	grey
LOC124905225	grey
ZNF275	yellow
MIR12129	grey
ZFP92	grey
TREX2	turquoise
HAUS7	grey
CCNQ	blue
LOC105373383	grey
SLC6A8	black
BCAP31	pink
ABCD1	brown
PLXNB3-AS1	grey
PLXNB3	cyan
LOC124905227	grey
IDH3G	greenyellow
SSR4	red
PDZD4	salmon
L1CAM	grey
AVPR2	grey
ARHGAP4	blue
NAA10	grey
RENBP	pink
HCFC1	red
HCFC1-AS1	grey
TMEM187	grey
IRAK1	grey
MECP2	red
TKTL1	grey
LOC105373386	grey
FLNA	royalblue
EMD	grey
LOC124905228	grey
RPL10	brown
SNORA70	darkred
DNASE1L1	grey
TAFAZZIN	grey
ATP6AP1-DT	grey
ATP6AP1	pink
GDI1	blue
FAM50A	grey
PLXNA3	red
LAGE3	greenyellow
UBL4A	greenyellow
SLC10A3	grey
FAM3A	grey
G6PD	pink
IKBKG	pink
GAB3	magenta
DKC1	turquoise
MPP1	black
F8	grey
FUNDC2	black
CMC4	brown
MTCP1	grey
BRCC3	brown
VBP1	brown
RAB39B	grey
CLIC2	black
TMLHE-AS1	turquoise
TMLHE	blue
SPRY3	blue
VAMP7	grey
PLCXD1_1	grey
GTPBP6_1	grey
LINC00685_1	grey
PPP2R3B_1	grey
CSF2RA_1	yellow
IL3RA_1	grey
LOC101928032_1	yellow
SLC25A6_1	grey
ASMTL-AS1_1	grey
ASMTL_1	grey
P2RY8_1	yellow
AKAP17A_1	grey
LINC02968_1	black
LOC105379413_1	grey
DHRSX_1	black
ZBED1_1	salmon
CD99_1	grey
RPS4Y1	lightcyan
ZFY	lightcyan
LINC00278	lightcyan
LOC105379273	grey
LOC112268311	lightcyan
TTTY15	lightcyan
USP9Y	lightcyan
DDX3Y	lightcyan
UTY	lightcyan
TMSB4Y	lightcyan
NLGN4Y	lightcyan
TTTY14	lightcyan
LOC124905306	lightcyan
LOC102723934	lightcyan
LOC105377223	lightcyan
KDM5D	lightcyan
LOC105377224	lightcyan
TTTY10	lightcyan
EIF1AY	lightcyan
LOC105377225	lightcyan
LOC107987346	lightcyan
LOC107987347	lightcyan
SPRY3_1	grey
VAMP7_1	black
LOC100288069	red
LINC01409	grey
LOC124903817	grey
LINC00115	grey
LINC01128	grey
LOC284600	grey
NOC2L	greenyellow
KLHL17	yellow
PLEKHN1	grey
HES4	purple
ISG15	tan
AGRN	tan
LOC100288175	grey
LOC105378948	grey
C1orf159	grey
LOC124903820	grey
LINC01342	grey
LOC124903818	grey
TTLL10	grey
TNFRSF18	grey
TNFRSF4	grey
SDF4	pink
B3GALT6	grey
C1QTNF12	grey
UBE2J2	pink
SCNN1D	yellow
ACAP3	grey
SNORD167	grey
PUSL1	grey
INTS11	green
CPTP	grey
TAS1R3	grey
DVL1	grey
MXRA8	grey
AURKAIP1	pink
CCNL2	grey
MRPL20-AS1	grey
MRPL20	brown
MRPL20-DT	grey
ATAD3C	grey
ATAD3B	turquoise
ATAD3A	greenyellow
TMEM240	grey
SSU72	turquoise
FNDC10	grey
LOC105378586	grey
MIB2	blue
LOC124903821	green
MMP23B	grey
CDK11B	blue
SLC35E2B	brown
LOC112268218_1	grey
CDK11A	grey
LOC112268218	grey
NADK	turquoise
GNB1	turquoise
GNB1-DT	grey
LOC124903822	grey
CALML6	grey
GABRD	grey
PRKCZ	blue
PRKCZ-AS1	grey
FAAP20	grey
LOC112268219	grey
LOC105378593	grey
SKI	blue
LOC124903824	grey
MORN1	grey
RER1	pink
PEX10	grey
PLCH2	green
PANK4	grey
TNFRSF14-AS1	purple
TNFRSF14	pink
LOC100996583	grey
PRXL2B	yellow
MMEL1	grey
TTC34	green
LOC124903827	grey
PRDM16	grey
LOC124903828	grey
MEGF6	tan
TPRG1L	black
WRAP73	grey
TP73	grey
TP73-AS1	turquoise
SMIM1	grey
LRRC47	greenyellow
CEP104	green
LOC124903829	red
DFFB	turquoise
C1orf174	purple
LINC01134	grey
AJAP1	purple
NPHP4	brown
KCNAB2	brown
LOC124903831	red
CHD5	grey
RPL22	brown
RNF207	grey
ICMT	greenyellow
GPR153	salmon
ACOT7	grey
ESPN	black
TNFRSF25	magenta
PLEKHG5	grey
NOL9	yellow
ZBTB48	pink
KLHL21	blue
LOC107984913	grey
PHF13	grey
THAP3	grey
DNAJC11	yellow
CAMTA1-DT	grey
CAMTA1	turquoise
LOC124903832	red
LOC105376689	grey
VAMP3	green
PER3	turquoise
LOC124903833	lightcyan
UTS2	grey
TNFRSF9	blue
PARK7	green
LOC124903834	grey
ERRFI1	grey
SLC45A1	grey
RERE	blue
RERE-AS1	turquoise
SNORD128	grey
ENO1	greenyellow
ENO1-AS1	grey
LOC112268261	magenta
CA6	grey
SLC2A5	darkgreen
GPR157	blue
MIR34AHG	grey
H6PD	blue
SPSB1	grey
SLC25A33	blue
TMEM201	yellow
PIK3CD	blue
LOC105376712	grey
PIK3CD-AS1	turquoise
LOC124903839	grey
CLSTN1	yellow
CTNNBIP1	grey
LOC124903838	grey
LZIC	grey
NMNAT1	turquoise
RBP7	yellow
UBE4B	blue
KIF1B	turquoise
PGD	turquoise
DFFA	turquoise
PEX14	yellow
CASZ1	brown
C1orf127	grey
TARDBP	turquoise
SRM	yellow
EXOSC10	greenyellow
MTOR	royalblue
LOC124904848	grey
UBIAD1	magenta
DISP3	grey
FBXO2	grey
FBXO44	yellow
FBXO6	tan
MAD2L2	grey
DRAXIN	grey
AGTRAP	pink
C1orf167	grey
MTHFR	yellow
CLCN6	red
NPPA-AS1	grey
RNU5E-1	grey
KIAA2013	pink
PLOD1	pink
MFN2	black
MIIP	black
TNFRSF8	pink
TNFRSF1B	pink
LOC124903844	blue
MIR4632	grey
VPS13D	royalblue
SNORA59A	grey
LINC02766	red
DHRS3	yellow
PRDM2	red
KAZN	blue
LOC107985467	grey
LOC124903847	salmon
TMEM51-AS1	grey
TMEM51	grey
FHAD1	grey
FHAD1-AS1	grey
LOC124903851	grey
EFHD2-AS1	grey
EFHD2	blue
CTRC	grey
CASP9	turquoise
DNAJC16	turquoise
SCARNA21B	grey
AGMAT	magenta
DDI2	yellow
RSC1A1	grey
PLEKHM2	pink
SLC25A34	grey
UQCRHL	grey
SPEN-AS1	grey
SPEN	blue
ZBTB17	pink
LOC124903855	grey
EPHA2	grey
ARHGEF19	grey
CPLANE2	grey
FBXO42	brown
SZRD1	grey
NECAP2	greenyellow
LINC01772	grey
RNU1-1_1	grey
LOC124900386_2	grey
LOC124900386_1	grey
RNU1-4	grey
LOC124903858	grey
LOC124900386	grey
NBPF1	purple
LOC105376805	brown
RNU1-2	grey
CROCC	yellow
ATP13A2	yellow
SDHB	green
PADI2	blue
PADI4	turquoise
PADI6	grey
RCC2	greenyellow
ARHGEF10L	grey
KLHDC7A	darkturquoise
ALDH4A1	grey
IFFO2	green
UBR4	royalblue
EMC1-AS1	grey
EMC1	yellow
MRTO4	blue
AKR7A3	grey
LOC100506730	grey
AKR7A2	greenyellow
SLC66A1	blue
CAPZB	pink
LOC105376819	grey
MICOS10	turquoise
NBL1	grey
HTR6	grey
TMCO4	yellow
OTUD3	turquoise
PLA2G2D	grey
LOC117779438	grey
PLA2G2C	grey
UBXN10	grey
LOC105376825	grey
VWA5B1	grey
CAMK2N1	grey
MUL1	grey
CDA	turquoise
PINK1	black
PINK1-AS	pink
DDOST	greenyellow
KIF17	grey
SH2D5	grey
HP1BP3	purple
EIF4G3	blue
MIR1256	grey
ECE1	turquoise
LOC124903872	grey
ECE1-AS1	grey
NBPF3	grey
ALPL	turquoise
LINC02596	turquoise
RAP1GAP	black
USP48	yellow
LDLRAD2	grey
HSPG2	grey
LINC00339	turquoise
CDC42	green
ZBTB40	yellow
EPHA8	grey
C1QA	tan
C1QC	tan
C1QB	tan
EPHB2	grey
KDM1A	greenyellow
LUZP1	turquoise
LINC01355	pink
HNRNPR	brown
ZNF436	brown
ZNF436-AS1	grey
TCEA3	magenta
ASAP3	black
E2F2	black
LOC105376859	grey
ID3	magenta
LOC107984928	grey
MDS2	magenta
RPL11	brown
ELOA	greenyellow
ELOA-AS1	grey
PITHD1	black
LYPLA2	grey
GALE	grey
HMGCL	grey
FUCA1	grey
CNR2	purple
PNRC2	brown
SRSF10	brown
IFNLR1	yellow
GRHL3-AS1	purple
GRHL3	grey
STPG1	grey
NIPAL3	magenta
RCAN3AS	grey
RCAN3	magenta
SRRM1	red
CLIC4	cyan
LOC105376876	salmon
RUNX3	salmon
MIR6731	grey
RUNX3-AS1	salmon
SYF2	green
LOC124903881	grey
RSRP1	yellow
LOC105376882	grey
RHD	black
TMEM50A	yellow
RHCE	black
MACO1	turquoise
LDLRAP1	magenta
MAN1C1	magenta
SELENON	red
LOC646471	grey
MTFR1L	purple
AUNIP	grey
PAQR7	purple
STMN1	midnightblue
PAFAH2	purple
EXTL1	grey
PDIK1L	brown
ZNF593	grey
CNKSR1	grey
CEP85	turquoise
SH3BGRL3	black
UBXN11	grey
CD52	brown
CRYBG2	grey
ZNF683	salmon
DHDDS	grey
DHDDS-AS1	red
HMGN2	red
RPS6KA1	pink
MIR1976	grey
LOC124900417	grey
ARID1A	red
PIGV	grey
ZDHHC18	turquoise
SFN	grey
GPN2	turquoise
GPATCH3	grey
NUDC	grey
KDF1	turquoise
TRNP1	grey
TENT5B	purple
LOC101928391	grey
SLC9A1	blue
WDTC1	black
TMEM222	grey
SYTL1	salmon
MAP3K6	grey
WASF2	black
LOC105376892	grey
AHDC1	red
FGR	blue
IFI6	tan
FAM76A	brown
STX12	yellow
PPP1R8	brown
SCARNA1	grey
THEMIS2	turquoise
RPA2	grey
SMPDL3B	grey
XKR8	blue
EYA3	grey
PTAFR	blue
DNAJC8	brown
ATP5IF1	black
SESN2	blue
MED18	yellow
PHACTR4	green
SNHG3	turquoise
RCC1	blue
SNORA73A	darkred
SNORA73B	darkred
LOC124904836	grey
TRNAU1AP	brown
SNHG12	grey
SNORD99	grey
SNORA16A	grey
TAF12	yellow
TAF12-DT	grey
GMEB1	grey
YTHDF2	greenyellow
EPB41	black
SRSF4	grey
MECR	yellow
PTPRU	grey
MATN1	grey
MATN1-AS1	yellow
LAPTM5	blue
MIR4420	grey
LOC105378620	blue
SDC3	tan
PUM1	yellow
SNORD103B	grey
SNORD103C	grey
LOC124904579	grey
SNRNP40	brown
ZCCHC17	brown
LOC124903892	grey
SERINC2	grey
LINC01226	grey
PEF1	grey
ADGRB2	grey
SPOCD1	cyan
PTP4A2	green
KHDRBS1	grey
TMEM39B	yellow
KPNA6	green
TXLNA	greenyellow
CCDC28B	grey
IQCC	grey
TMEM234	blue
EIF3I	brown
FAM167B	grey
LCK	blue
HDAC1	greenyellow
MARCKSL1	grey
LOC105378629	grey
LOC124903933	red
FAM229A	grey
TSSK3	grey
BSDC1	grey
ZBTB8A	grey
LOC102723870	grey
ZBTB8OS	grey
RBBP4	blue
SYNC	grey
KIAA1522	grey
YARS1	greenyellow
S100PBP	turquoise
LOC105378631	grey
RNF19B	turquoise
LOC107984936	turquoise
AK2	blue
AZIN2	red
ZNF362	red
TRIM62	red
A3GALT2	turquoise
PHC2	turquoise
MIR3605	turquoise
PHC2-AS1	grey
ZSCAN20	yellow
SMIM12	purple
DLGAP3	black
GPR199P	yellow
TMEM35B	blue
ZMYM6	brown
ZMYM1	brown
SFPQ	turquoise
ZMYM4	pink
KIAA0319L	blue
NCDN	yellow
TFAP2E-AS1	salmon
TFAP2E	turquoise
PSMB2	tan
C1orf216	salmon
CLSPN	midnightblue
AGO4	turquoise
AGO1	royalblue
AGO3	red
LOC105378647	grey
TEKT2	grey
ADPRS	pink
COL8A2	grey
TRAPPC3	green
MAP7D1	blue
THRAP3	turquoise
SH3D21	blue
EVA1B	grey
STK40	blue
LOC124904012	blue
LSM10	grey
LOC124904013	grey
OSCP1	grey
MRPS15	brown
CSF3R	blue
GRIK3	grey
ZC3H12A-DT	grey
ZC3H12A	grey
MIR6732	grey
MEAF6	turquoise
MIR5581	grey
SNIP1	yellow
GNL2	brown
C1orf109	turquoise
CDCA8	midnightblue
MANEAL	grey
YRDC	grey
C1orf122	grey
MTF1	blue
INPP5B	purple
SF3A3	brown
FHL3	purple
UTP11	blue
LINC01685	grey
RRAGC	yellow
LOC105378663	grey
AKIRIN1	yellow
NDUFS5	brown
LOC124904088	yellow
MACF1	salmon
BMP8A	grey
PABPC4	grey
SNORA55	grey
HEYL	grey
NT5C1A	grey
HPCAL4	grey
PPIE	blue
BMP8B	grey
OXCT2	grey
LOC101929536	grey
TRIT1	turquoise
MYCL	grey
MFSD2A	grey
LOC105378669	grey
CAP1	yellow
PPT1	turquoise
RLF	green
ZMPSTE24	yellow
COL9A2	purple
SMAP2	blue
ZFP69B	grey
ZFP69	grey
EXO5-DT	grey
EXO5	grey
ZNF684	brown
RIMS3	grey
NFYC-AS1	brown
NFYC	blue
MIR30E	grey
MIR30C1	grey
KCNQ4	grey
CITED4	grey
CTPS1	turquoise
SLFNL1-AS1	green
SLFNL1	grey
SCMH1	yellow
LOC102723924	grey
LOC124904158	grey
LOC105378678	grey
HIVEP3	royalblue
FOXJ3	red
RIMKLA	purple
ZMYND12	grey
CCDC30	blue
PPCS	green
LOC124904162	grey
PPIH	blue
YBX1	black
P3H1	turquoise
C1orf50	grey
TMEM269	grey
SVBP	black
ERMAP	black
LOC124904163	grey
ZNF691	turquoise
SLC2A1	black
SLC2A1-DT	grey
EBNA1BP2	blue
CFAP57	grey
TIE1	grey
MPL	cyan
CDC20-DT	grey
CDC20	midnightblue
ELOVL1	pink
LOC112268225	grey
MED8	grey
MED8-AS1	grey
SZT2	red
SZT2-AS1	grey
HYI	grey
PTPRF	black
KDM4A	royalblue
KDM4A-AS1	grey
ST3GAL3	green
LOC124904166	grey
MIR6079	grey
LINC02918	grey
LOC101929609	grey
IPO13	green
DPH2	turquoise
ATP6V0B	pink
B4GALT2	grey
CCDC24	grey
SLC6A9	black
LOC107984948	black
DMAP1	yellow
ERI3	turquoise
ERI3-IT1	green
SNORA110	grey
RNF220	greenyellow
LOC107984950	grey
TMEM53	grey
ARMH1	turquoise
LOC105378690	grey
RNU5F-1	grey
KIF2C	midnightblue
RPS8	brown
SNORD55	grey
SNORD46	grey
SNORD38A	grey
SNORD38B	grey
BEST4	grey
PLK3	blue
DYNLT4	blue
BTBD19	blue
PTCH2	grey
LOC107984952	grey
EIF2B3	blue
HECTD3	green
UROD	blue
ZSWIM5	grey
LOC105378691	grey
LINC01144	grey
HPDL	grey
MUTYH	yellow
TOE1	turquoise
TESK2	turquoise
CCDC163	grey
MMACHC	turquoise
PRDX1	brown
AKR1A1	blue
NASP	tan
CCDC17	blue
GPBP1L1	turquoise
TMEM69	grey
IPP	grey
LOC105378693	grey
MAST2	brown
PIK3R3	purple
POMGNT1	turquoise
LURAP1	grey
RAD54L	grey
LRRC41	yellow
UQCRH	brown
NSUN4	yellow
FAAH	purple
MKNK1	turquoise
MOB3C	tan
LOC105378697	grey
ATPAF1	blue
EFCAB14	yellow
LOC105378698	grey
LOC105378701	black
LINC00853	black
PDZK1IP1	black
TAL1	black
STIL	black
CMPK1	brown
LINC01389	grey
FOXD2-AS1	grey
FOXD2	grey
SLC5A9	grey
SPATA6	blue
AGBL4	grey
BEND5	turquoise
FAF1	turquoise
LOC124904176	grey
CDKN2C	black
LINC01562	grey
RNF11	black
TTC39A	black
LOC124904177	grey
EPS15	yellow
EPS15-AS1	grey
OSBPL9	yellow
NRDC	turquoise
TXNDC12	green
BTF3L4	brown
LOC107984956	grey
ZFYVE9	magenta
CC2D1B	green
ORC1	midnightblue
PRPF38A	brown
TUT4	turquoise
GPX7	turquoise
LOC124904178	grey
SHISAL2A	yellow
COA7	green
ZYG11B	turquoise
ZYG11A	grey
ECHDC2	yellow
SCP2	brown
PODN	salmon
SLC1A7	salmon
CPT2	grey
CZIB	blue
MAGOH	brown
MAGOH-DT	grey
LRP8	grey
LRP8-DT	grey
LINC02812	grey
GLIS1	grey
LOC124904179	grey
NDC1	blue
YIPF1	turquoise
LOC124904180	grey
HSPB11	grey
LRRC42	grey
TMEM59	green
TCEANC2	grey
CYB5RL	turquoise
MRPL37	midnightblue
SSBP3	black
SSBP3-AS1	grey
ACOT11	purple
TTC4	grey
PARS2	turquoise
TTC22	salmon
LEXM	salmon
DHCR24	turquoise
USP24	royalblue
LOC100507634	grey
LOC124904185	grey
PLPP3	grey
DAB1	grey
LOC107984960	grey
OMA1	brown
TACSTD2	grey
MYSM1	grey
LOC112268263	grey
LOC105378751	grey
JUN	grey
LINC01135	grey
LOC101926907	green
LINC02777	grey
LINC01358	grey
FGGY-DT	grey
FGGY	blue
LOC101926944	grey
HOOK1	magenta
CYP2J2	grey
C1orf87	turquoise
NFIA	black
LOC105378766	grey
TM2D1	grey
PATJ	blue
MIR12132	grey
L1TD1	grey
USP1	brown
DOCK7	grey
LOC124904194	grey
ATG4C	brown
ALG6	blue
ITGB3BP	brown
EFCAB7	brown
PGM1	pink
LOC105378771	grey
ROR1	grey
CACHD1	magenta
LOC124904195	magenta
RAVER2	grey
JAK1	blue
LINC01359	blue
MIR3671	blue
MIR101-1	turquoise
AK4	grey
DNAJC6	black
LOC112268227	grey
LEPR	black
LEPROT	turquoise
PDE4B	turquoise
SGIP1	black
LOC124904196	black
DYNLT5	grey
DNAI4	grey
MIER1	green
SLC35D1	turquoise
IL23R	grey
IL12RB2	grey
SERBP1	blue
GADD45A	turquoise
LOC105378781	cyan
WLS	turquoise
MIR1262	blue
DEPDC1	midnightblue
LRRC7	grey
LRRC7-AS1	grey
LRRC40	brown
SRSF11	blue
ANKRD13C	blue
HHLA3	yellow
CTH	grey
PTGER3	darkturquoise
ZRANB2	brown
MIR186	grey
ZRANB2-DT	grey
NEGR1	grey
LRRIQ3	grey
FPGT	green
ERICH3	grey
CRYZ	grey
TYW3	brown
SLC44A5	grey
ACADM	brown
RABGGTB	brown
SNORD45C	grey
SNORD45A	grey
SNORD45B	grey
MSH4	grey
ST6GALNAC3	turquoise
PIGK	brown
LOC105378808	magenta
AK5	magenta
ZZZ3	brown
USP33	green
MIGA1	pink
NEXN-AS1	grey
NEXN	grey
FUBP1	blue
DNAJB4	grey
GIPC2	grey
PTGFR	turquoise
IFI44L	tan
IFI44	tan
LINC01781	grey
LINC01725	grey
LOC101927560	grey
TTLL7	darkturquoise
PRKACB	brown
SAMD13	grey
RPF1	brown
GNG5	turquoise
SPATA1	grey
CTBS	turquoise
LOC105378819	turquoise
SSX2IP	green
LPAR3	cyan
MCOLN2	grey
MCOLN3	grey
DNAI3	grey
SYDE2	magenta
LOC124904207	grey
C1orf52	brown
BCL10	yellow
BCL10-AS1	grey
DDAH1	grey
LOC107985057	red
ZNHIT6	blue
COL24A1	grey
LINC02795	grey
LOC124904209	grey
LOC105378825	grey
ODF2L	blue
MIR7856	grey
CLCA4-AS1	grey
SH3GLB1	turquoise
SELENOF	green
HS2ST1	green
LOC124904211	red
LINC01140	grey
LMO4	yellow
LOC105378833	grey
LOC105378834	grey
PKN2-AS1	grey
PKN2	yellow
LOC124904213	blue
LOC124904214	blue
GTF2B	green
KYAT3	green
RBMXL1	yellow
LOC124904215	grey
GBP3	tan
LOC105378841	yellow
GBP1	tan
GBP2	tan
LOC112268267	grey
GBP4	tan
LOC107985076	turquoise
GBP5	tan
GBP6	tan
LRRC8B	grey
LRRC8C	turquoise
LRRC8C-DT	turquoise
LOC107985743	grey
LOC107985744	yellow
LOC101927975	grey
LRRC8D	turquoise
LOC105378847	grey
ZNF326	pink
ZNF644	brown
HFM1	grey
LOC105378856	grey
CDC7	grey
LOC102723436	grey
TGFBR3	salmon
LOC124904218	salmon
EPHX4	grey
BTBD8	brown
GLMN	pink
RPAP2	blue
GFI1	salmon
EVI5	blue
RPL5	brown
DIPK1A	blue
SNORD21	grey
SNORA66	grey
MTF2	brown
TMED5	green
CCDC18	brown
LOC107985521	grey
CCDC18-AS1	turquoise
DR1	green
FNBP1L	darkturquoise
BCAR3	grey
BCAR3-AS1	grey
MIR760	grey
LOC124904220	grey
TRR-TCT1-1	grey
DNTTIP2	brown
GCLM	yellow
LOC124904221	grey
ARHGAP29	grey
ABCD3	pink
F3	grey
SLC44A3-AS1	grey
SLC44A3	grey
CNN3	grey
CNN3-DT	grey
ALG14	grey
TLCD4	black
TLCD4-RWDD3	black
RWDD3-DT	grey
RWDD3	brown
PTBP2	pink
DPYD	green
SNX7	grey
FRRS1	purple
AGL	pink
LOC124904230	grey
SLC35A3	pink
MFSD14A	yellow
SASS6	grey
TRMT13	brown
LRRC39	grey
DBT	pink
RTCA-AS1	grey
RTCA	brown
MIR553	grey
CDC14A	magenta
LOC105379827	grey
GPR88	grey
VCAM1	grey
EXTL2	black
SLC30A7	grey
DPH5	brown
DPH5-DT	turquoise
S1PR1-DT	grey
S1PR1	blue
LOC102723784	grey
RNPC3	grey
AMY2B	black
PRMT6	blue
NTNG1	grey
VAV3	turquoise
VAV3-AS1	grey
LINC02785	grey
SLC25A24	green
FAM102B	grey
HENMT1	brown
LOC105378890	grey
PRPF38B	brown
FNDC7	grey
STXBP3	green
GPSM2	turquoise
CLCC1	pink
WDR47	yellow
TAF13	green
TMEM167B	green
SCARNA2	darkred
ELAPOR1	blue
SARS1	greenyellow
CELSR2	yellow
PSRC1	grey
SORT1	green
PSMA5	blue
ATXN7L2	green
CYB561D1	green
AMIGO1	magenta
GPR61	grey
GNAI3	yellow
GNAT2	grey
AMPD2	blue
GSTM4	purple
GSTM2	grey
GSTM5	grey
GSTM3	grey
LINC01768	grey
CSF1	purple
AHCYL1	grey
STRIP1	grey
KCNC4-DT	grey
KCNC4	green
RBM15-AS1	grey
RBM15	grey
SLC16A4	grey
LAMTOR5	green
LAMTOR5-AS1	grey
KCNA2	grey
KCNA3	magenta
LOC107985174	grey
LOC124904296	grey
CD53	turquoise
LRIF1	green
DRAM2	brown
CEPT1	brown
DENND2D	turquoise
CHI3L2	turquoise
PIFO	grey
OVGP1	turquoise
WDR77	turquoise
ATP5PB	brown
C1orf162	grey
TMIGD3	purple
ADORA3	purple
RAP1A	yellow
LINC01160	grey
LOC107985184	grey
INKA2	blue
INKA2-AS1	grey
LOC101928718	grey
DDX20	blue
KCND3	cyan
LOC124904312	grey
LINC01750	grey
LINC02884	cyan
CTTNBP2NL	grey
WNT2B	grey
ST7L	grey
CAPZA1	green
LOC124904810	grey
MOV10	tan
RHOC	salmon
PPM1J	grey
SLC16A1	grey
SLC16A1-AS1	grey
LRIG2-DT	grey
LRIG2	red
MAGI3	grey
PHTF1	turquoise
RSBN1	grey
PTPN22	green
BCL2L15	grey
AP4B1	turquoise
DCLRE1B	grey
HIPK1-AS1	grey
HIPK1	turquoise
OLFML3	grey
TRIM33	yellow
LOC124904348	green
BCAS2	green
LOC105378914	grey
DENND2C	grey
NRAS	brown
CSDE1	black
SIKE1	brown
TSPAN2	turquoise
LINC01765	yellow
VANGL1	salmon
SLC22A15	turquoise
MAB21L3	turquoise
ATP1A1	yellow
ATP1A1-AS1	turquoise
LINC01762	grey
CD58	yellow
MIR548AC	grey
IGSF3	grey
CD2	blue
PTGFRN	grey
CD101	purple
LOC124904386	grey
CD101-AS1	grey
TTF2	pink
MIR942	grey
TRIM45	grey
MAN1A2	blue
TENT5C	black
GDAP2	yellow
WDR3	blue
SPAG17	grey
WARS2	blue
WARS2-AS1	yellow
LINC00622_1	grey
LINC00622	grey
ZNF697	blue
PHGDH	yellow
REG4	grey
NOTCH2	blue
SEC22B	yellow
LOC112268272_2	grey
NBPF8	grey
LOC107985524	grey
LOC112268272_3	grey
NOTCH2NLR	grey
NBPF26	grey
TRN-GTT7-1	grey
RNVU1-19	grey
LINC00623	grey
LOC100996720	grey
RNVU1-4	grey
FAM72B	grey
SRGAP2C	grey
LINC02798	grey
LOC124904996_3	grey
LOC124905319	grey
LOC105379854	grey
RNVU1-18	grey
H3-7	grey
LOC124904616	black
LOC100996756_1	grey
NBPF15	grey
TRN-GTT3-1	grey
RNVU1-15	grey
SRGAP2B	grey
LOC107985595	grey
FAM72D	grey
LINC01145	grey
LOC100996740	grey
RNVU1-14	blue
TRN-GTT2-7	grey
NBPF20	grey
LOC124904619	grey
GPR89A	grey
PDZK1	grey
CD160	salmon
RNF115	blue
POLR3C	blue
NUDT17	purple
PIAS3	green
ANKRD35	grey
ITGA10	grey
PEX11B	brown
RBM8A	green
POLR3GL	brown
LIX1L	green
ANKRD34A	grey
TXNIP	turquoise
TRH-GTG1-1	grey
LINC01719	grey
NBPF19	grey
NOTCH2NLA	red
LOC124904401	grey
PDE4DIP	magenta
LOC112268272	black
LOC102724250	magenta
LOC112268272_1	grey
NUDT4B	grey
NOTCH2NLB	blue
NBPF14	lightgreen
TRN-GTT2-1	grey
LOC124904621	grey
LINC01138	red
LOC105371224	grey
LOC124904400	red
RNVU1-3	grey
LOC124904396	grey
NBPF11	turquoise
RNVU1-7	grey
LINC02804	yellow
GPR89B	turquoise
ACP6	grey
BCL9	yellow
CHD1L	turquoise
FMO5	grey
PRKAB2	turquoise
NBPF12	green
LOC112268274	grey
LOC100996756	grey
RNU1-1_2	grey
PPIAL4H	grey
LOC105371403	grey
NOTCH2NLC	grey
NBPF10	grey
LOC124904410	magenta
PPIAL4C	grey
LOC124904409	grey
LINC00869	grey
LOC124904627	yellow
H2BC18	pink
FCGR1A	tan
LOC124904411	turquoise
H3C13	midnightblue
H2AC18	grey
H4C15	turquoise
H2BC21	pink
H2AC20	red
H2AC21	midnightblue
BOLA1	grey
SV2A	grey
SF3B4	brown
MTMR11	grey
OTUD7B	yellow
VPS45	brown
PLEKHO1	pink
LINC02988	grey
ANP32E	brown
APH1A	red
C1orf54	grey
CIART	grey
MRPS21	brown
PRPF3	grey
RPRD2	red
TARS2	greenyellow
ECM1	grey
FALEC	grey
LOC124904415	grey
ADAMTSL4-AS2	blue
ADAMTSL4	blue
LOC124904417	grey
ADAMTSL4-AS1	blue
MCL1	turquoise
LOC107985203	turquoise
ENSA	green
LOC112268239	grey
GOLPH3L	black
HORMAD1	turquoise
CTSS	green
CTSK	grey
ARNT	brown
LOC107985204	grey
SETDB1	grey
CERS2	blue
ANXA9	grey
MINDY1	blue
PRUNE1	cyan
BNIPL	grey
C1orf56	grey
CDC42SE1	turquoise
MLLT11	grey
GABPB2	magenta
SEMA6C	grey
LYSMD1	grey
TNFAIP8L2	grey
TNFAIP8L2-SCNM1	grey
SCNM1	grey
TMOD4	red
VPS72	red
PIP5K1A	grey
PSMD4	red
ZNF687-AS1	grey
ZNF687	blue
PI4KB	brown
RFX5	blue
RFX5-AS1	grey
SELENBP1	black
PSMB4	red
POGZ	red
CGN	grey
TUFT1	blue
LOC124904420	grey
SNX27	blue
CELF3	black
MRPL9	blue
TDRKH	turquoise
TDRKH-AS1	grey
LINGO4	grey
RORC	grey
C2CD4D	grey
C2CD4D-AS1	grey
THEM5	black
THEM4	yellow
S100A10	grey
S100A11	blue
LOC101927949	turquoise
S100A9	yellow
S100A12	turquoise
S100A8	green
LOC124904423	grey
S100A6	yellow
S100A5	grey
S100A4	pink
LOC101928034	grey
S100A13	grey
CHTOP	grey
SNAPIN	blue
ILF2	blue
TRX-CAT1-1	grey
INTS3	blue
SLC27A3	purple
GATAD2B	red
LOC101928059	grey
DENND4B	red
CRTC2	blue
SLC39A1	pink
CREB3L4	grey
JTB	black
RAB13	black
RPS27	brown
NUP210L	grey
TPM3	green
CFAP141	grey
C1orf43	green
UBAP2L	red
SNORA58B	grey
HAX1	brown
AQP10	cyan
ATP8B2	yellow
IL6R-AS1	grey
IL6R	turquoise
SHE	grey
UBE2Q1	grey
ADAR	tan
LOC124904428	turquoise
KCNN3	grey
[truncated: 18,744 more rows]
