# Supplementary material for: Temporal modulation of gene expression in a controlled Schistosoma mansoni human infection model
Source: Front Immunol. 2025 Dec 16;16:1707749. doi: 10.3389/fimmu.2025.1707749 (PMC12748245; doi:10.3389/fimmu.2025.1707749)
Supplement: Supplementary file 9 [file Table9.xlsx]

## Sheet: Supplementary Table 9
Supplementary Table 9 Enriched GO terms in WGCNA gene modules
Modules	ID	Description	GeneRatio	BgRatio	RichFactor	FoldEnrichment	zScore	P Value	P Adjust	qvalue	geneID	Count
purple	GO:0003013	GO:0003013:circulatory system process	22/230	431/13742	0.0510441	3.04977	5.64095	3.42605e-06	0.0119261	0.0104116	FAAH/TMIGD3/ADORA3/EPAS1/COL4A3/CACNA1D/PDE4D/VEGFA/SLC29A1/P2RY2/SCN4B/C3AR1/KCNJ8/PKP2/SLC4A8/ACSM3/CYP4F12/KCNK6/TNNI3/SLC24A3/SLC2A10/PPARA	22
purple	GO:0007188	GO:0007188:adenylate cyclase-modulating G protein-coupled receptor sign...	12/230	156/13742	0.0769231	4.59599	5.89315	1.22144e-05	0.0212591	0.0185594	CNR2/OXER1/CCR3/CACNA1D/PDE4D/LPAR1/PTGDR2/GPR176/ADGRG5/HRH4/ADGRE1/GIPR	12
purple	GO:0032634	GO:0032634:interleukin-5 production	4/230	13/13742	0.307692	18.3839	8.18114	4.85448e-05	0.0337969	0.029505	IL1RL1/IL5RA/PDE4D/EPX	4
purple	GO:0032674	GO:0032674:regulation of interleukin-5 production	4/230	13/13742	0.307692	18.3839	8.18114	4.85448e-05	0.0337969	0.029505	IL1RL1/IL5RA/PDE4D/EPX	4
purple	GO:0045762	GO:0045762:positive regulation of adenylate cyclase activity	4/230	15/13742	0.266667	15.9328	7.54937	9.02646e-05	0.0448873	0.039187	TMIGD3/ADORA3/CACNA1D/GIPR	4
purple	GO:0050900	GO:0050900:leukocyte migration	16/230	323/13742	0.0495356	2.95964	4.64977	0.000109793	0.0477736	0.0417068	CNR2/CSF1/THBS4/VEGFA/CYP7B1/GCNT1/SWAP70/FUT4/CD9/C3AR1/ASB2/HSD3B7/SMPD3/IL34/CCL23/EPX	16
purple	GO:0048845	GO:0048845:venous blood vessel morphogenesis	3/230	7/13742	0.428571	25.6062	8.49557	0.000154126	0.0483645	0.0422227	PROX1/VEGFA/EFNB2	3
purple	GO:0001934	GO:0001934:positive regulation of protein phosphorylation	17/230	369/13742	0.0460705	2.75261	4.45243	0.00016122	0.0483645	0.0422227	PIK3R3/PROX1/ALS2/CAMK1/HES1/THBS4/VEGFA/CD24/ENPP2/ERCC6/TRAF6/ARRB1/FBN1/IL34/SPDYE4/PIK3R6/TBX1	17
purple	GO:0099072	GO:0099072:regulation of postsynaptic membrane neurotransmitter recepto...	8/230	94/13742	0.0851064	5.08492	5.18473	0.000176158	0.0483645	0.0422227	IQSEC2/ALS2/SYNE1/LPAR1/GRID1/TRAF6/EFNB2/CACNG8	8
purple	GO:0002573	GO:0002573:myeloid leukocyte differentiation	12/230	206/13742	0.0582524	3.48046	4.67986	0.000183624	0.0483645	0.0422227	CSF1/CD101/GPR137B/IL1RL1/NRROS/VEGFA/LRRC17/TRAF6/UBASH3B/CEBPE/FBN1/IL34	12
purple	GO:0070482	GO:0070482:response to oxygen levels	14/230	270/13742	0.0518519	3.09804	4.54247	0.000184652	0.0483645	0.0422227	HP1BP3/EPAS1/VEGFA/SLC29A1/CD24/MYB/HILPDA/LPAR1/FGFR2/CAT/KCNJ8/ATP6V0A2/EEF2K/PPARA	14
purple	GO:0042327	GO:0042327:positive regulation of phosphorylation	17/230	390/13742	0.0435897	2.60439	4.19356	0.000309059	0.0539549	0.0471032	PIK3R3/PROX1/ALS2/CAMK1/HES1/THBS4/VEGFA/CD24/ENPP2/ERCC6/TRAF6/ARRB1/FBN1/IL34/SPDYE4/PIK3R6/TBX1	17
purple	GO:0006935	GO:0006935:chemotaxis	16/230	355/13742	0.0450704	2.69286	4.21606	0.000321105	0.0539549	0.0471032	CNR2/CSF1/CCR3/THBS4/VEGFA/CYP7B1/ENPP2/LPAR1/SWAP70/PTGDR2/C3AR1/EFNB2/SEMA7A/HSD3B7/IL34/CCL23	16
purple	GO:0001676	GO:0001676:long-chain fatty acid metabolic process	7/230	79/13742	0.0886076	5.29411	4.99375	0.00034999	0.0539549	0.0471032	FAAH/GSTM4/SLC27A3/LTC4S/ALOX15/ACSF2/CYP4F12	7
purple	GO:0046683	GO:0046683:response to organophosphorus	8/230	104/13742	0.0769231	4.59599	4.80256	0.000353349	0.0539549	0.0471032	PDE4D/FBP1/LPAR1/P2RY2/KCNJ8/DUOX2/EEF2K/P2RX6	8
purple	GO:0007190	GO:0007190:activation of adenylate cyclase activity	3/230	9/13742	0.333333	19.9159	7.40593	0.000360823	0.0539549	0.0471032	TMIGD3/ADORA3/GIPR	3
purple	GO:0045670	GO:0045670:regulation of osteoclast differentiation	6/230	58/13742	0.103448	6.18081	5.15844	0.000402996	0.0539549	0.0471032	CSF1/GPR137B/LRRC17/TRAF6/UBASH3B/FBN1	6
purple	GO:0001822	GO:0001822:kidney development	12/230	228/13742	0.0526316	3.14462	4.26029	0.000464369	0.0564305	0.0492644	PROX1/COL4A3/HES1/VEGFA/CD24/GCNT1/FGFR2/CAT/KCNJ8/EFNB2/FBN1/CTNS	12
purple	GO:0008016	GO:0008016:regulation of heart contraction	9/230	137/13742	0.0656934	3.92504	4.48907	0.000493983	0.0564305	0.0492644	TMIGD3/ADORA3/EPAS1/CACNA1D/PDE4D/SCN4B/KCNJ8/PKP2/TNNI3	9
purple	GO:0071453	GO:0071453:cellular response to oxygen levels	9/230	139/13742	0.0647482	3.86856	4.43474	0.000549009	0.0564305	0.0492644	HP1BP3/EPAS1/VEGFA/SLC29A1/HILPDA/LPAR1/FGFR2/ATP6V0A2/EEF2K	9
purple	GO:0003229	GO:0003229:ventricular cardiac muscle tissue development	5/230	41/13742	0.121951	7.28632	5.25927	0.000576574	0.0564305	0.0492644	PROX1/FGFR2/KCNJ8/PKP2/TNNI3	5
purple	GO:0007204	GO:0007204:positive regulation of cytosolic calcium ion concentration	8/230	115/13742	0.0695652	4.15637	4.43455	0.000693606	0.0619087	0.0540469	CCR3/CD24/LPAR1/SWAP70/TRPC6/C3AR1/HRH4/GIPR	8
purple	GO:0055007	GO:0055007:cardiac muscle cell differentiation	7/230	89/13742	0.0786517	4.69927	4.56783	0.00072252	0.0622754	0.0543671	PROX1/VEGFA/SYNE1/KCNJ8/EFNB2/ASB2/PPARA	7
purple	GO:0045761	GO:0045761:regulation of adenylate cyclase activity	4/230	25/13742	0.16	9.55965	5.58869	0.000733494	0.0622754	0.0543671	TMIGD3/ADORA3/CACNA1D/GIPR	4
purple	GO:0099553	GO:0099553:trans-synaptic signaling by endocannabinoid, modulating syna...	2/230	3/13742	0.666667	39.8319	8.77576	0.000827533	0.0669916	0.0584844	CNR2/FAAH	2
purple	GO:0060415	GO:0060415:muscle tissue morphogenesis	5/230	45/13742	0.111111	6.63865	4.9429	0.000890378	0.0704411	0.0614957	PROX1/FGFR2/PKP2/TNNI3/TBX1	5
purple	GO:0060326	GO:0060326:cell chemotaxis	12/230	249/13742	0.0481928	2.87941	3.90464	0.00100872	0.07166	0.0625599	CNR2/CSF1/CCR3/THBS4/VEGFA/CYP7B1/LPAR1/SWAP70/C3AR1/HSD3B7/IL34/CCL23	12
purple	GO:1905668	GO:1905668:positive regulation of protein localization to endosome	3/230	13/13742	0.230769	13.788	6.0182	0.00116909	0.0767851	0.0670342	VEGFA/ABHD17B/MGAT3	3
purple	GO:0002685	GO:0002685:regulation of leukocyte migration	10/230	190/13742	0.0526316	3.14462	3.88364	0.00136811	0.0825744	0.0720883	CSF1/THBS4/VEGFA/GCNT1/SWAP70/FUT4/CD9/C3AR1/SMPD3/IL34	10
purple	GO:0019441	GO:0019441:tryptophan catabolic process to kynurenine	2/230	4/13742	0.5	29.8739	7.53507	0.00163678	0.0825744	0.0720883	IDO1/IDO2	2
purple	GO:0035583	GO:0035583:sequestering of TGFbeta in extracellular matrix	2/230	4/13742	0.5	29.8739	7.53507	0.00163678	0.0825744	0.0720883	NRROS/FBN1	2
purple	GO:0061518	GO:0061518:microglial cell proliferation	2/230	4/13742	0.5	29.8739	7.53507	0.00163678	0.0825744	0.0720883	CSF1/IL34	2
purple	GO:2000977	GO:2000977:regulation of forebrain neuron differentiation	2/230	4/13742	0.5	29.8739	7.53507	0.00163678	0.0825744	0.0720883	PROX1/HES1	2
purple	GO:2001054	GO:2001054:negative regulation of mesenchymal cell apoptotic process	2/230	4/13742	0.5	29.8739	7.53507	0.00163678	0.0825744	0.0720883	SYNE1/TBX1	2
purple	GO:0036010	GO:0036010:protein localization to endosome	4/230	31/13742	0.129032	7.7094	4.87914	0.00168668	0.0831651	0.0726039	RAB4A/VEGFA/ABHD17B/MGAT3	4
purple	GO:0099590	GO:0099590:neurotransmitter receptor internalization	4/230	34/13742	0.117647	7.02916	4.59221	0.00239051	0.101845	0.0889118	SYNE1/LPAR1/EFNB2/CACNG8	4
purple	GO:0042475	GO:0042475:odontogenesis of dentin-containing tooth	5/230	56/13742	0.0892857	5.33463	4.24054	0.00239911	0.101845	0.0889118	CSF1/TRAF6/SMPD3/TBX1/PPARA	5
purple	GO:0031623	GO:0031623:receptor internalization	7/230	111/13742	0.0630631	3.76788	3.81996	0.00261467	0.104618	0.0913329	VEGFA/SYNE1/LPAR1/ARRB1/CD9/EFNB2/CACNG8	7
purple	GO:0002053	GO:0002053:positive regulation of mesenchymal cell proliferation	3/230	17/13742	0.176471	10.5437	5.13689	0.00264563	0.104618	0.0913329	SYNE1/FGFR2/TBX1	3
purple	GO:0071694	GO:0071694:maintenance of protein location in extracellular region	2/230	5/13742	0.4	23.8991	6.68146	0.00269787	0.104618	0.0913329	NRROS/FBN1	2
purple	GO:0097152	GO:0097152:mesenchymal cell apoptotic process	2/230	5/13742	0.4	23.8991	6.68146	0.00269787	0.104618	0.0913329	SYNE1/TBX1	2
purple	GO:0002090	GO:0002090:regulation of receptor internalization	5/230	58/13742	0.0862069	5.15067	4.13275	0.00280132	0.104618	0.0913329	VEGFA/SYNE1/LPAR1/ARRB1/EFNB2	5
purple	GO:0046395	GO:0046395:carboxylic acid catabolic process	10/230	210/13742	0.047619	2.84513	3.51536	0.00285514	0.104618	0.0913329	FAAH/HSD17B4/IDO1/IDO2/ASRGL1/ACACB/ALDH6A1/SORD/CYP4F12/PPARA	10
purple	GO:0019933	GO:0019933:cAMP-mediated signaling	4/230	36/13742	0.111111	6.63865	4.41961	0.0029582	0.107265	0.0936438	PDE4D/LPAR1/KSR1/GIPR	4
purple	GO:0050921	GO:0050921:positive regulation of chemotaxis	7/230	114/13742	0.0614035	3.66873	3.73296	0.00303734	0.109	0.0951578	CSF1/THBS4/VEGFA/LPAR1/SWAP70/C3AR1/IL34	7
purple	GO:0042537	GO:0042537:benzene-containing compound metabolic process	3/230	18/13742	0.166667	9.95797	4.96157	0.00313585	0.111387	0.0972418	GSTM4/IDO1/IDO2	3
purple	GO:0014074	GO:0014074:response to purine-containing compound	7/230	116/13742	0.0603448	3.60547	3.67658	0.00334689	0.116505	0.10171	PDE4D/FBP1/P2RY2/KCNJ8/DUOX2/EEF2K/P2RX6	7
purple	GO:0003206	GO:0003206:cardiac chamber morphogenesis	6/230	88/13742	0.0681818	4.07372	3.77388	0.00356351	0.122817	0.107221	PROX1/HES1/FGFR2/PKP2/TNNI3/TBX1	6
purple	GO:0010884	GO:0010884:positive regulation of lipid storage	3/230	19/13742	0.157895	9.43387	4.79946	0.00367823	0.123115	0.10748	HILPDA/PLIN2/ACACB	3
purple	GO:0030916	GO:0030916:otic vesicle formation	2/230	6/13742	0.333333	19.9159	6.04626	0.00400222	0.126652	0.110568	PROX1/FGFR2	2
purple	GO:0034354	GO:0034354:'de novo' NAD biosynthetic process from tryptophan	2/230	6/13742	0.333333	19.9159	6.04626	0.00400222	0.126652	0.110568	IDO1/IDO2	2
purple	GO:0071286	GO:0071286:cellular response to magnesium ion	2/230	6/13742	0.333333	19.9159	6.04626	0.00400222	0.126652	0.110568	FBP1/SMPD3	2
purple	GO:1905691	GO:1905691:lipid droplet disassembly	2/230	6/13742	0.333333	19.9159	6.04626	0.00400222	0.126652	0.110568	PLIN2/CHKA	2
purple	GO:0042391	GO:0042391:regulation of membrane potential	12/230	305/13742	0.0393443	2.35073	3.1123	0.00535361	0.148098	0.129291	CNR2/CACNA1D/SLC29A1/SYNE1/GRID1/SCN4B/KCNJ8/PKP2/SLC4A8/CTNS/KCNK6/P2RX6	12
purple	GO:0006790	GO:0006790:sulfur compound metabolic process	11/230	267/13742	0.0411985	2.46152	3.14637	0.00539103	0.148098	0.129291	ACOT11/GSTM4/CHST13/PAPSS1/HSD17B4/SUOX/ACACB/ACSM3/CTNS/ACSF2/GGT5	11
purple	GO:0044242	GO:0044242:cellular lipid catabolic process	9/230	194/13742	0.0463918	2.77181	3.2426	0.00541544	0.148098	0.129291	FAAH/HSD17B4/ENPP2/ACER3/ACACB/SMPD3/PNPLA6/CYP4F12/PPARA	9
purple	GO:0035581	GO:0035581:sequestering of extracellular ligand from receptor	2/230	7/13742	0.285714	17.0708	5.54863	0.00554146	0.148098	0.129291	NRROS/FBN1	2
purple	GO:0038172	GO:0038172:interleukin-33-mediated signaling pathway	2/230	7/13742	0.285714	17.0708	5.54863	0.00554146	0.148098	0.129291	IL1RL1/TRAF6	2
purple	GO:0042436	GO:0042436:indole-containing compound catabolic process	2/230	7/13742	0.285714	17.0708	5.54863	0.00554146	0.148098	0.129291	IDO1/IDO2	2
purple	GO:1904996	GO:1904996:positive regulation of leukocyte adhesion to vascular endoth...	3/230	22/13742	0.136364	8.14743	4.37721	0.00563394	0.148098	0.129291	GCNT1/TRAF6/FUT4	3
purple	GO:0042692	GO:0042692:muscle cell differentiation	12/230	310/13742	0.0387097	2.31282	3.0502	0.0060733	0.150516	0.131402	PROX1/CAMK1/HES1/VEGFA/SYNE1/FGFR2/CD9/KCNJ8/EFNB2/ASB2/TBX1/PPARA	12
purple	GO:0042743	GO:0042743:hydrogen peroxide metabolic process	4/230	44/13742	0.0909091	5.43162	3.84126	0.00614406	0.150516	0.131402	CAT/DUOX2/CTNS/EPX	4
purple	GO:0048729	GO:0048729:tissue morphogenesis	15/230	433/13742	0.034642	2.06979	2.95108	0.0063083	0.150516	0.131402	AJAP1/CSF1/PROX1/HES1/VEGFA/CYP7B1/GCNT1/FGFR2/TRAF6/PKP2/EFNB2/ASB2/CTNS/TNNI3/TBX1	15
purple	GO:0044282	GO:0044282:small molecule catabolic process	12/230	312/13742	0.0384615	2.29799	3.02569	0.00638181	0.150516	0.131402	FAAH/HSD17B4/NUDT3/IDO1/IDO2/ASRGL1/FUT4/ACACB/ALDH6A1/SORD/CYP4F12/PPARA	12
purple	GO:0001541	GO:0001541:ovarian follicle development	4/230	45/13742	0.0888889	5.31092	3.779	0.00665661	0.150516	0.131402	HYAL3/VEGFA/LFNG/LSM14B	4
purple	GO:0150104	GO:0150104:transport across blood-brain barrier	5/230	71/13742	0.0704225	4.20759	3.53526	0.00668372	0.150516	0.131402	SLC29A1/KCNJ8/SLC4A8/SLC24A3/SLC2A10	5
purple	GO:0003012	GO:0003012:muscle system process	12/230	314/13742	0.0382166	2.28336	3.00137	0.00670262	0.150516	0.131402	STAC/CACNA1D/PDE4D/SNTB1/SCN4B/KCNJ8/PKP2/ACACB/ASB2/TNNI3/P2RX6/PPARA	12
purple	GO:0046434	GO:0046434:organophosphate catabolic process	9/230	201/13742	0.0447761	2.67528	3.12156	0.00678826	0.150516	0.131402	NUDT17/PDE4D/NUDT3/ENPP2/FBP1/AMPD3/SMPD3/PNPLA6/PPARA	9
purple	GO:0043410	GO:0043410:positive regulation of MAPK cascade	13/230	355/13742	0.0366197	2.18795	2.95858	0.00688099	0.150516	0.131402	VEGFA/CD24/DOK2/LPAR1/FGFR2/TRAF6/ARRB1/SEMA7A/IL34/ALOX15/PIK3R6/KSR1/TBX1	13
purple	GO:0060420	GO:0060420:regulation of heart growth	4/230	46/13742	0.0869565	5.19546	3.71856	0.00719672	0.150516	0.131402	PROX1/FGFR2/ACACB/PPARA	4
purple	GO:1902473	GO:1902473:regulation of protein localization to synapse	3/230	24/13742	0.125	7.46848	4.13786	0.00722507	0.150516	0.131402	IQSEC2/ABHD17B/TRAF6	3
purple	GO:0046174	GO:0046174:polyol catabolic process	2/230	8/13742	0.25	14.937	5.14432	0.00730742	0.150516	0.131402	NUDT3/SORD	2
purple	GO:0061517	GO:0061517:macrophage proliferation	2/230	8/13742	0.25	14.937	5.14432	0.00730742	0.150516	0.131402	CSF1/IL34	2
purple	GO:0070189	GO:0070189:kynurenine metabolic process	2/230	8/13742	0.25	14.937	5.14432	0.00730742	0.150516	0.131402	IDO1/IDO2	2
purple	GO:0099542	GO:0099542:trans-synaptic signaling by endocannabinoid	2/230	8/13742	0.25	14.937	5.14432	0.00730742	0.150516	0.131402	CNR2/FAAH	2
purple	GO:0006816	GO:0006816:calcium ion transport	12/230	318/13742	0.0377358	2.25463	2.95327	0.00738242	0.151166	0.131969	STAC/CACNA1D/HES1/PDE4D/CRACR2B/TRPC6/UBASH3B/KCNJ8/CACNG8/CACNG6/SLC24A3/P2RX6	12
purple	GO:0010975	GO:0010975:regulation of neuron projection development	13/230	361/13742	0.0360111	2.15158	2.8928	0.00786978	0.159272	0.139046	CAMK1/HES1/ARSB/VEGFA/SYNE1/VLDLR/LPAR1/EFNB2/SEMA7A/MINAR1/EEF2K/PMP22/ANKRD27	13
purple	GO:0010959	GO:0010959:regulation of metal ion transport	11/230	282/13742	0.0390071	2.33059	2.9455	0.00801013	0.160249	0.139899	STAC/CACNA1D/HES1/PDE4D/CNKSR3/CRACR2B/TRPC6/SCN4B/UBASH3B/PKP2/CACNG6	11
purple	GO:1901615	GO:1901615:organic hydroxy compound metabolic process	14/230	406/13742	0.0344828	2.06027	2.82931	0.00852373	0.16576	0.14471	INPP5B/PROX1/EPAS1/NUDT3/CYP7B1/VLDLR/CAT/ACER3/SORD/DUOX2/HSD3B7/CTNS/ALOX15/CYP4F12	14
purple	GO:0010765	GO:0010765:positive regulation of sodium ion transport	3/230	26/13742	0.115385	6.89398	3.9246	0.00905655	0.165877	0.144812	CNKSR3/SCN4B/PKP2	3
purple	GO:0070588	GO:0070588:calcium ion transmembrane transport	10/230	249/13742	0.0401606	2.39951	2.9076	0.00927159	0.165877	0.144812	STAC/CACNA1D/PDE4D/TRPC6/UBASH3B/KCNJ8/CACNG8/CACNG6/SLC24A3/P2RX6	10
purple	GO:0002934	GO:0002934:desmosome organization	2/230	9/13742	0.222222	13.2773	4.80678	0.00929216	0.165877	0.144812	GRHL1/PKP2	2
purple	GO:0090331	GO:0090331:negative regulation of platelet aggregation	2/230	9/13742	0.222222	13.2773	4.80678	0.00929216	0.165877	0.144812	UBASH3B/CD9	2
purple	GO:0070252	GO:0070252:actin-mediated cell contraction	5/230	77/13742	0.0649351	3.87973	3.30602	0.00935982	0.166232	0.145122	CACNA1D/PDE4D/SCN4B/KCNJ8/PKP2	5
purple	GO:0014706	GO:0014706:striated muscle tissue development	11/230	289/13742	0.0380623	2.27414	2.85607	0.00952927	0.168383	0.147	PROX1/VEGFA/SYNE1/FGFR2/KCNJ8/PKP2/EFNB2/ASB2/TNNI3/TBX1/PPARA	11
purple	GO:0030324	GO:0030324:lung development	7/230	142/13742	0.0492958	2.94532	3.04003	0.00992871	0.173678	0.151622	PROX1/EPAS1/HES1/VEGFA/FGFR2/FBN1/SMPD3	7
purple	GO:0099622	GO:0099622:cardiac muscle cell membrane repolarization	3/230	27/13742	0.111111	6.63865	3.82624	0.0100647	0.174305	0.15217	CACNA1D/SCN4B/KCNJ8	3
purple	GO:0002931	GO:0002931:response to ischemia	4/230	51/13742	0.0784314	4.6861	3.44071	0.0103308	0.175422	0.153145	CSF1/MYB/KCNJ8/EEF2K	4
purple	GO:0050679	GO:0050679:positive regulation of epithelial cell proliferation	7/230	144/13742	0.0486111	2.90441	2.99721	0.0106725	0.178524	0.155854	PROX1/CCR3/THBS4/VEGFA/CYP7B1/FGFR2/TBX1	7
purple	GO:0043603	GO:0043603:amide metabolic process	13/230	377/13742	0.0344828	2.06027	2.72343	0.0110617	0.178524	0.155854	ACOT11/GSTM4/HSD17B4/PLAAT5/ACER3/ACACB/ACSM3/SMPD3/CTNS/ACSF2/BACE2/GGT5/MGAT3	13
purple	GO:0032060	GO:0032060:bleb assembly	2/230	10/13742	0.2	11.9496	4.51901	0.0114879	0.178524	0.155854	LPAR1/PMP22	2
purple	GO:0032095	GO:0032095:regulation of response to food	2/230	10/13742	0.2	11.9496	4.51901	0.0114879	0.178524	0.155854	FBN1/PPARA	2
purple	GO:0045779	GO:0045779:negative regulation of bone resorption	2/230	10/13742	0.2	11.9496	4.51901	0.0114879	0.178524	0.155854	GPR137B/UBASH3B	2
purple	GO:0071599	GO:0071599:otic vesicle development	2/230	10/13742	0.2	11.9496	4.51901	0.0114879	0.178524	0.155854	PROX1/FGFR2	2
purple	GO:0051149	GO:0051149:positive regulation of muscle cell differentiation	4/230	53/13742	0.0754717	4.50927	3.33951	0.0117968	0.182509	0.159332	PROX1/CAMK1/EFNB2/TBX1	4
purple	GO:0006699	GO:0006699:bile acid biosynthetic process	3/230	29/13742	0.103448	6.18081	3.64371	0.0122696	0.183467	0.160168	PROX1/CYP7B1/HSD3B7	3
purple	GO:0010463	GO:0010463:mesenchymal cell proliferation	3/230	29/13742	0.103448	6.18081	3.64371	0.0122696	0.183467	0.160168	SYNE1/FGFR2/TBX1	3
purple	GO:0032409	GO:0032409:regulation of transporter activity	7/230	148/13742	0.0472973	2.82591	2.91373	0.0122803	0.183467	0.160168	STAC/CACNA1D/DAPK1/TRPC6/SCN4B/NDFIP2/CACNG8	7
purple	GO:0006195	GO:0006195:purine nucleotide catabolic process	6/230	115/13742	0.0521739	3.11728	2.97468	0.0127797	0.188501	0.164563	NUDT17/PDE4D/NUDT3/FBP1/AMPD3/PPARA	6
purple	GO:0051962	GO:0051962:positive regulation of nervous system development	9/230	224/13742	0.0401786	2.40058	2.75734	0.0132284	0.190815	0.166583	IQSEC2/HES1/VEGFA/MYB/SEMA7A/EEF2K/IL34/ANKRD27/OLIG2	9
purple	GO:0006637	GO:0006637:acyl-CoA metabolic process	5/230	84/13742	0.0595238	3.55642	3.06613	0.0133203	0.190815	0.166583	ACOT11/HSD17B4/ACACB/ACSM3/ACSF2	5
purple	GO:0034111	GO:0034111:negative regulation of homotypic cell-cell adhesion	2/230	11/13742	0.181818	10.8632	4.26951	0.0138872	0.192594	0.168137	UBASH3B/CD9	2
purple	GO:0050665	GO:0050665:hydrogen peroxide biosynthetic process	2/230	11/13742	0.181818	10.8632	4.26951	0.0138872	0.192594	0.168137	DUOX2/CTNS	2
purple	GO:1902514	GO:1902514:regulation of calcium ion transmembrane transport via high v...	2/230	11/13742	0.181818	10.8632	4.26951	0.0138872	0.192594	0.168137	PDE4D/CACNG6	2
purple	GO:1903238	GO:1903238:positive regulation of leukocyte tethering or rolling	2/230	11/13742	0.181818	10.8632	4.26951	0.0138872	0.192594	0.168137	GCNT1/FUT4	2
purple	GO:0006000	GO:0006000:fructose metabolic process	2/230	12/13742	0.166667	9.95797	4.05022	0.0164825	0.210167	0.183478	FBP1/SORD	2
purple	GO:0021783	GO:0021783:preganglionic parasympathetic fiber development	2/230	12/13742	0.166667	9.95797	4.05022	0.0164825	0.210167	0.183478	HES1/TBX1	2
purple	GO:0060740	GO:0060740:prostate gland epithelium morphogenesis	2/230	12/13742	0.166667	9.95797	4.05022	0.0164825	0.210167	0.183478	CYP7B1/FGFR2	2
purple	GO:0072531	GO:0072531:pyrimidine-containing compound transmembrane transport	2/230	12/13742	0.166667	9.95797	4.05022	0.0164825	0.210167	0.183478	SLC29A1/SLC47A1	2
purple	GO:0140962	GO:0140962:multicellular organismal-level chemical homeostasis	4/230	59/13742	0.0677966	4.0507	3.06371	0.016972	0.214056	0.186873	EPAS1/VEGFA/CTNS/CYP4F12	4
purple	GO:0035265	GO:0035265:organ growth	6/230	123/13742	0.0487805	2.91453	2.78263	0.0173077	0.216558	0.189058	FLVCR1/PROX1/FGFR2/ACACB/SMPD3/PPARA	6
purple	GO:0140239	GO:0140239:postsynaptic endocytosis	3/230	33/13742	0.0909091	5.43162	3.32529	0.0174486	0.216558	0.189058	SYNE1/LPAR1/EFNB2	3
purple	GO:0008217	GO:0008217:regulation of blood pressure	6/230	126/13742	0.047619	2.84513	2.71457	0.0192584	0.228121	0.199152	KCNJ8/ACSM3/CYP4F12/KCNK6/TNNI3/PPARA	6
purple	GO:0002664	GO:0002664:regulation of T cell tolerance induction	2/230	13/13742	0.153846	9.19197	3.85526	0.0192667	0.228121	0.199152	IDO1/CLC	2
purple	GO:0010561	GO:0010561:negative regulation of glycoprotein biosynthetic process	2/230	13/13742	0.153846	9.19197	3.85526	0.0192667	0.228121	0.199152	SLC2A10/BACE2	2
purple	GO:0015711	GO:0015711:organic anion transport	11/230	321/13742	0.0342679	2.04743	2.47742	0.0194714	0.229763	0.200585	SLC27A3/SLC16A14/PLIN2/KCNJ8/SLC4A8/ACACB/CTNS/SLC47A1/SLC2A10/SLC37A1/PPARA	11
purple	GO:0060711	GO:0060711:labyrinthine layer development	3/230	35/13742	0.0857143	5.12124	3.18496	0.0204285	0.233153	0.203545	HES1/FGFR2/PLCD3	3
purple	GO:0033555	GO:0033555:multicellular organismal response to stress	4/230	63/13742	0.0634921	3.79351	2.89939	0.021101	0.235425	0.205528	LYPD1/ALS2/THBS4/IDO1	4
purple	GO:1901568	GO:1901568:fatty acid derivative metabolic process	4/230	63/13742	0.0634921	3.79351	2.89939	0.021101	0.235425	0.205528	HSD17B4/ALOX15/CYP4F12/GGT5	4
purple	GO:0048259	GO:0048259:regulation of receptor-mediated endocytosis	5/230	95/13742	0.0526316	3.14462	2.73657	0.0215986	0.235954	0.20599	VEGFA/SYNE1/LPAR1/ARRB1/EFNB2	5
purple	GO:0051347	GO:0051347:positive regulation of transferase activity	9/230	244/13742	0.0368852	2.20381	2.47533	0.021815	0.235954	0.20599	PROX1/ALS2/CAMK1/CD24/TRAF6/FBN1/IL34/SPDYE4/PIK3R6	9
purple	GO:0008542	GO:0008542:visual learning	3/230	36/13742	0.0833333	4.97899	3.11876	0.0220167	0.235954	0.20599	TAFA2/MEIS2/CTNS	3
purple	GO:0006855	GO:0006855:xenobiotic transmembrane transport	2/230	14/13742	0.142857	8.5354	3.68027	0.0222329	0.235954	0.20599	SLC29A1/SLC47A1	2
purple	GO:0032026	GO:0032026:response to magnesium ion	2/230	14/13742	0.142857	8.5354	3.68027	0.0222329	0.235954	0.20599	FBP1/SMPD3	2
purple	GO:0032098	GO:0032098:regulation of appetite	2/230	14/13742	0.142857	8.5354	3.68027	0.0222329	0.235954	0.20599	FBN1/PPARA	2
purple	GO:0043129	GO:0043129:surfactant homeostasis	2/230	14/13742	0.142857	8.5354	3.68027	0.0222329	0.235954	0.20599	EPAS1/VEGFA	2
purple	GO:0086012	GO:0086012:membrane depolarization during cardiac muscle cell action po...	2/230	14/13742	0.142857	8.5354	3.68027	0.0222329	0.235954	0.20599	CACNA1D/SCN4B	2
purple	GO:0050673	GO:0050673:epithelial cell proliferation	11/230	328/13742	0.0335366	2.00374	2.40044	0.0224132	0.237143	0.207029	PROX1/COL4A3/CCR3/HES1/THBS4/VEGFA/CYP7B1/FGFR2/DACH1/EFNB2/TBX1	11
purple	GO:0008206	GO:0008206:bile acid metabolic process	3/230	37/13742	0.0810811	4.84442	3.05496	0.0236705	0.244502	0.213452	PROX1/CYP7B1/HSD3B7	3
purple	GO:0010720	GO:0010720:positive regulation of cell development	12/230	377/13742	0.0318302	1.90179	2.31635	0.0250838	0.24619	0.214926	CSF1/CD101/HES1/VEGFA/MYB/TRAF6/SEMA7A/EEF2K/IL34/PIK3R6/ANKRD27/OLIG2	12
purple	GO:0006590	GO:0006590:thyroid hormone generation	2/230	15/13742	0.133333	7.96638	3.52191	0.0253742	0.24619	0.214926	DUOX2/CTNS	2
purple	GO:0033137	GO:0033137:negative regulation of peptidyl-serine phosphorylation	2/230	15/13742	0.133333	7.96638	3.52191	0.0253742	0.24619	0.214926	PDE4D/CNKSR3	2
purple	GO:0098696	GO:0098696:regulation of neurotransmitter receptor localization to post...	2/230	15/13742	0.133333	7.96638	3.52191	0.0253742	0.24619	0.214926	IQSEC2/TRAF6	2
purple	GO:0003091	GO:0003091:renal water homeostasis	2/230	16/13742	0.125	7.46848	3.37756	0.028684	0.261365	0.228174	CTNS/CYP4F12	2
purple	GO:0060037	GO:0060037:pharyngeal system development	2/230	16/13742	0.125	7.46848	3.37756	0.028684	0.261365	0.228174	HES1/TBX1	2
purple	GO:0090136	GO:0090136:epithelial cell-cell adhesion	2/230	16/13742	0.125	7.46848	3.37756	0.028684	0.261365	0.228174	THBS4/PLEKHA7	2
purple	GO:1903427	GO:1903427:negative regulation of reactive oxygen species biosynthetic ...	2/230	16/13742	0.125	7.46848	3.37756	0.028684	0.261365	0.228174	CTNS/PPARA	2
purple	GO:0007528	GO:0007528:neuromuscular junction development	3/230	40/13742	0.075	4.48109	2.87651	0.0290247	0.261365	0.228174	ALS2/KY/KCNJ8	3
purple	GO:0071320	GO:0071320:cellular response to cAMP	3/230	40/13742	0.075	4.48109	2.87651	0.0290247	0.261365	0.228174	PDE4D/FBP1/EEF2K	3
purple	GO:0040017	GO:0040017:positive regulation of locomotion	14/230	475/13742	0.0294737	1.76099	2.20218	0.0290572	0.261365	0.228174	PIK3R3/CSF1/PROX1/THBS4/VEGFA/ENPP2/LPAR1/SWAP70/FUT4/C3AR1/DUOX2/SEMA7A/IL34/CCL23	14
purple	GO:0044283	GO:0044283:small molecule biosynthetic process	14/230	477/13742	0.0293501	1.7536	2.18556	0.0299612	0.268801	0.234666	GSTM4/PROX1/LTC4S/IDO1/CYP7B1/FBP1/ACER3/ACACB/SORD/ACSM3/HSD3B7/ALOX15/GGT5/PPARA	14
purple	GO:0045820	GO:0045820:negative regulation of glycolytic process	2/230	17/13742	0.117647	7.02916	3.24517	0.0321558	0.28195	0.246145	FBP1/PPARA	2
purple	GO:1903035	GO:1903035:negative regulation of response to wounding	4/230	72/13742	0.0555556	3.31932	2.57428	0.0324831	0.283393	0.247405	AJAP1/UBASH3B/CD9/SIGLEC10	4
purple	GO:0097237	GO:0097237:cellular response to toxic substance	5/230	106/13742	0.0471698	2.81829	2.45181	0.0326627	0.283735	0.247704	LTC4S/ABTB2/CAT/DUOX2/EPX	5
purple	GO:0006898	GO:0006898:receptor-mediated endocytosis	8/230	221/13742	0.0361991	2.16282	2.27361	0.0326854	0.283735	0.247704	VEGFA/SYNE1/VLDLR/LPAR1/ARRB1/CD9/EFNB2/CACNG8	8
purple	GO:0070665	GO:0070665:positive regulation of leukocyte proliferation	6/230	143/13742	0.041958	2.5069	2.36327	0.0331695	0.284391	0.248277	CSF1/IL5RA/HES1/CD24/TRAF6/IL34	6
purple	GO:0061756	GO:0061756:leukocyte adhesion to vascular endothelial cell	3/230	43/13742	0.0697674	4.16845	2.71488	0.0349646	0.290351	0.253479	GCNT1/TRAF6/FUT4	3
purple	GO:0051781	GO:0051781:positive regulation of cell division	4/230	74/13742	0.0540541	3.22961	2.50903	0.035416	0.290351	0.253479	THBS4/VEGFA/FGFR2/CAT	4
purple	GO:0002070	GO:0002070:epithelial cell maturation	2/230	18/13742	0.111111	6.63865	3.12309	0.0357833	0.290351	0.253479	EPAS1/VEGFA	2
purple	GO:0010224	GO:0010224:response to UV-B	2/230	18/13742	0.111111	6.63865	3.12309	0.0357833	0.290351	0.253479	HYAL3/ERCC6	2
purple	GO:0019226	GO:0019226:transmission of nerve impulse	3/230	44/13742	0.0681818	4.07372	2.66425	0.0370734	0.290351	0.253479	SCN4B/KCNJ8/CACNG8	3
purple	GO:0031503	GO:0031503:protein-containing complex localization	7/230	188/13742	0.037234	2.22465	2.20583	0.0389376	0.290351	0.253479	IQSEC2/RAB4A/SYNE1/LPAR1/TRAF6/EFNB2/CACNG8	7
purple	GO:0009611	GO:0009611:response to wounding	13/230	449/13742	0.0289532	1.72989	2.05156	0.0391489	0.290351	0.253479	AJAP1/PAFAH2/TMIGD3/ADORA3/TEC/VEGFA/UBASH3B/CD9/DUOX2/ALOX15/GIPR/SIGLEC10/PPARA	13
purple	GO:0002067	GO:0002067:glandular epithelial cell differentiation	3/230	45/13742	0.0666667	3.98319	2.6151	0.0392461	0.290351	0.253479	PROX1/HES1/FGFR2	3
purple	GO:0009074	GO:0009074:aromatic amino acid family catabolic process	2/230	19/13742	0.105263	6.28924	3.00995	0.0395603	0.290351	0.253479	IDO1/IDO2	2
purple	GO:0046931	GO:0046931:pore complex assembly	2/230	19/13742	0.105263	6.28924	3.00995	0.0395603	0.290351	0.253479	PLEKHA7/NUP93	2
purple	GO:0015908	GO:0015908:fatty acid transport	4/230	77/13742	0.0519481	3.10378	2.41521	0.0400941	0.290351	0.253479	SLC27A3/PLIN2/KCNJ8/PPARA	4
purple	GO:0010876	GO:0010876:lipid localization	11/230	360/13742	0.0305556	1.82563	2.07104	0.0401094	0.290351	0.253479	SLC27A3/MYB/HILPDA/VLDLR/PLIN2/CHKA/KCNJ8/ACACB/SPNS3/ATP8B3/PPARA	11
purple	GO:0007610	GO:0007610:behavior	13/230	452/13742	0.0287611	1.71841	2.02625	0.0409313	0.290351	0.253479	LYPD1/ALS2/THBS4/IDO1/VLDLR/GRID1/TAFA2/DACH1/MEIS2/GPR176/CTNS/TBX1/PPARA	13
purple	GO:0010543	GO:0010543:regulation of platelet activation	3/230	46/13742	0.0652174	3.8966	2.56734	0.0414821	0.290351	0.253479	TEC/UBASH3B/CD9	3
purple	GO:0070542	GO:0070542:response to fatty acid	3/230	46/13742	0.0652174	3.8966	2.56734	0.0414821	0.290351	0.253479	HES1/CAT/GIPR	3
purple	GO:0071300	GO:0071300:cellular response to retinoic acid	3/230	46/13742	0.0652174	3.8966	2.56734	0.0414821	0.290351	0.253479	MYB/FGFR2/TBX1	3
purple	GO:0030856	GO:0030856:regulation of epithelial cell differentiation	5/230	114/13742	0.0438596	2.62052	2.26675	0.0425863	0.290351	0.253479	AJAP1/GRHL1/HES1/VEGFA/CD24	5
purple	GO:0009636	GO:0009636:response to toxic substance	7/230	194/13742	0.0360825	2.15585	2.11533	0.044847	0.290351	0.253479	LTC4S/ERCC6/ABTB2/CAT/DUOX2/SLC47A1/EPX	7
purple	GO:0009308	GO:0009308:amine metabolic process	4/230	80/13742	0.05	2.98739	2.32587	0.0451073	0.290351	0.253479	EPAS1/AOC1/IDO1/IDO2	4
purple	GO:0045912	GO:0045912:negative regulation of carbohydrate metabolic process	3/230	48/13742	0.0625	3.73424	2.47574	0.0461422	0.290351	0.253479	FBP1/SMPD3/PPARA	3
purple	GO:0010644	GO:0010644:cell communication by electrical coupling	2/230	21/13742	0.0952381	5.69027	2.80626	0.0475394	0.290351	0.253479	PDE4D/PKP2	2
purple	GO:0032288	GO:0032288:myelin assembly	2/230	21/13742	0.0952381	5.69027	2.80626	0.0475394	0.290351	0.253479	CD9/PMP22	2
purple	GO:0097150	GO:0097150:neuronal stem cell population maintenance	2/230	21/13742	0.0952381	5.69027	2.80626	0.0475394	0.290351	0.253479	PROX1/HES1	2
purple	GO:0002215	GO:0002215:defense response to nematode	1/230	3/13742	0.333333	19.9159	4.27488	0.0493789	0.290351	0.253479	EPX	1
purple	GO:0007197	GO:0007197:adenylate cyclase-inhibiting G protein-coupled acetylcholine...	1/230	3/13742	0.333333	19.9159	4.27488	0.0493789	0.290351	0.253479	HRH4	1
purple	GO:0014807	GO:0014807:regulation of somitogenesis	1/230	3/13742	0.333333	19.9159	4.27488	0.0493789	0.290351	0.253479	LFNG	1
purple	GO:0014905	GO:0014905:myoblast fusion involved in skeletal muscle regeneration	1/230	3/13742	0.333333	19.9159	4.27488	0.0493789	0.290351	0.253479	CD9	1
purple	GO:0015847	GO:0015847:putrescine transport	1/230	3/13742	0.333333	19.9159	4.27488	0.0493789	0.290351	0.253479	SLC47A1	1
purple	GO:0015861	GO:0015861:cytidine transport	1/230	3/13742	0.333333	19.9159	4.27488	0.0493789	0.290351	0.253479	SLC29A1	1
purple	GO:0034447	GO:0034447:very-low-density lipoprotein particle clearance	1/230	3/13742	0.333333	19.9159	4.27488	0.0493789	0.290351	0.253479	VLDLR	1
purple	GO:0035702	GO:0035702:monocyte homeostasis	1/230	3/13742	0.333333	19.9159	4.27488	0.0493789	0.290351	0.253479	CSF1	1
purple	GO:0035963	GO:0035963:cellular response to interleukin-13	1/230	3/13742	0.333333	19.9159	4.27488	0.0493789	0.290351	0.253479	ALOX15	1
purple	GO:0036101	GO:0036101:leukotriene B4 catabolic process	1/230	3/13742	0.333333	19.9159	4.27488	0.0493789	0.290351	0.253479	CYP4F12	1
purple	GO:0038091	GO:0038091:positive regulation of cell proliferation by VEGF-activated ...	1/230	3/13742	0.333333	19.9159	4.27488	0.0493789	0.290351	0.253479	VEGFA	1
purple	GO:0038178	GO:0038178:complement component C5a signaling pathway	1/230	3/13742	0.333333	19.9159	4.27488	0.0493789	0.290351	0.253479	C3AR1	1
purple	GO:0042374	GO:0042374:phylloquinone metabolic process	1/230	3/13742	0.333333	19.9159	4.27488	0.0493789	0.290351	0.253479	CYP4F12	1
purple	GO:0042377	GO:0042377:vitamin K catabolic process	1/230	3/13742	0.333333	19.9159	4.27488	0.0493789	0.290351	0.253479	CYP4F12	1
purple	GO:0042539	GO:0042539:hypotonic salinity response	1/230	3/13742	0.333333	19.9159	4.27488	0.0493789	0.290351	0.253479	FBP1	1
purple	GO:0043578	GO:0043578:nuclear matrix organization	1/230	3/13742	0.333333	19.9159	4.27488	0.0493789	0.290351	0.253479	SYNE1	1
purple	GO:0045218	GO:0045218:zonula adherens maintenance	1/230	3/13742	0.333333	19.9159	4.27488	0.0493789	0.290351	0.253479	PLEKHA7	1
purple	GO:0045608	GO:0045608:negative regulation of inner ear auditory receptor cell diff...	1/230	3/13742	0.333333	19.9159	4.27488	0.0493789	0.290351	0.253479	HES1	1
purple	GO:0051835	GO:0051835:positive regulation of synapse structural plasticity	1/230	3/13742	0.333333	19.9159	4.27488	0.0493789	0.290351	0.253479	CAMK1	1
purple	GO:0060023	GO:0060023:soft palate development	1/230	3/13742	0.333333	19.9159	4.27488	0.0493789	0.290351	0.253479	TBX1	1
purple	GO:0060244	GO:0060244:negative regulation of cell proliferation involved in contac...	1/230	3/13742	0.333333	19.9159	4.27488	0.0493789	0.290351	0.253479	DACH1	1
purple	GO:0060414	GO:0060414:aorta smooth muscle tissue morphogenesis	1/230	3/13742	0.333333	19.9159	4.27488	0.0493789	0.290351	0.253479	PROX1	1
purple	GO:0060501	GO:0060501:positive regulation of epithelial cell proliferation involve...	1/230	3/13742	0.333333	19.9159	4.27488	0.0493789	0.290351	0.253479	FGFR2	1
purple	GO:0060664	GO:0060664:epithelial cell proliferation involved in salivary gland mor...	1/230	3/13742	0.333333	19.9159	4.27488	0.0493789	0.290351	0.253479	FGFR2	1
purple	GO:0061691	GO:0061691:detoxification of hydrogen peroxide	1/230	3/13742	0.333333	19.9159	4.27488	0.0493789	0.290351	0.253479	CAT	1
purple	GO:0061884	GO:0061884:regulation of mini excitatory postsynaptic potential	1/230	3/13742	0.333333	19.9159	4.27488	0.0493789	0.290351	0.253479	SYNE1	1
purple	GO:0071461	GO:0071461:cellular response to redox state	1/230	3/13742	0.333333	19.9159	4.27488	0.0493789	0.290351	0.253479	SMPD3	1
purple	GO:0071477	GO:0071477:cellular hypotonic salinity response	1/230	3/13742	0.333333	19.9159	4.27488	0.0493789	0.290351	0.253479	FBP1	1
purple	GO:0071866	GO:0071866:negative regulation of apoptotic process in bone marrow cell	1/230	3/13742	0.333333	19.9159	4.27488	0.0493789	0.290351	0.253479	FGFR2	1
purple	GO:0080184	GO:0080184:response to phenylpropanoid	1/230	3/13742	0.333333	19.9159	4.27488	0.0493789	0.290351	0.253479	CAT	1
purple	GO:0090292	GO:0090292:nuclear matrix anchoring at nuclear membrane	1/230	3/13742	0.333333	19.9159	4.27488	0.0493789	0.290351	0.253479	SYNE1	1
purple	GO:0097037	GO:0097037:heme export	1/230	3/13742	0.333333	19.9159	4.27488	0.0493789	0.290351	0.253479	FLVCR1	1
purple	GO:0097638	GO:0097638:L-arginine import across plasma membrane	1/230	3/13742	0.333333	19.9159	4.27488	0.0493789	0.290351	0.253479	SLC47A1	1
purple	GO:0098943	GO:0098943:neurotransmitter receptor transport, postsynaptic endosome t...	1/230	3/13742	0.333333	19.9159	4.27488	0.0493789	0.290351	0.253479	CACNG8	1
purple	GO:0106005	GO:0106005:RNA 5'-cap (guanine-N7)-methylation	1/230	3/13742	0.333333	19.9159	4.27488	0.0493789	0.290351	0.253479	RAMACL	1
purple	GO:1900454	GO:1900454:positive regulation of long-term synaptic depression	1/230	3/13742	0.333333	19.9159	4.27488	0.0493789	0.290351	0.253479	IQSEC2	1
purple	GO:1903392	GO:1903392:negative regulation of adherens junction organization	1/230	3/13742	0.333333	19.9159	4.27488	0.0493789	0.290351	0.253479	VEGFA	1
purple	GO:1904092	GO:1904092:regulation of autophagic cell death	1/230	3/13742	0.333333	19.9159	4.27488	0.0493789	0.290351	0.253479	DAPK1	1
purple	GO:1990637	GO:1990637:response to prolactin	1/230	3/13742	0.333333	19.9159	4.27488	0.0493789	0.290351	0.253479	EEF2K	1
purple	GO:2000302	GO:2000302:positive regulation of synaptic vesicle exocytosis	1/230	3/13742	0.333333	19.9159	4.27488	0.0493789	0.290351	0.253479	SLC4A8	1
purple	GO:2000367	GO:2000367:regulation of acrosomal vesicle exocytosis	1/230	3/13742	0.333333	19.9159	4.27488	0.0493789	0.290351	0.253479	HYAL3	1
purple	GO:2000845	GO:2000845:positive regulation of testosterone secretion	1/230	3/13742	0.333333	19.9159	4.27488	0.0493789	0.290351	0.253479	MYB	1
purple	GO:2000243	GO:2000243:positive regulation of reproductive process	3/230	50/13742	0.06	3.58487	2.38893	0.0510496	0.293755	0.256451	HYAL3/VEGFA/LFNG	3
purple	GO:0050803	GO:0050803:regulation of synapse structure or activity	8/230	242/13742	0.0330579	1.97513	1.99673	0.0510558	0.293755	0.256451	IQSEC2/CAMK1/SEPTIN11/VLDLR/ABHD17B/GRID1/SEMA7A/EEF2K	8
purple	GO:0050878	GO:0050878:regulation of body fluid levels	9/230	286/13742	0.0314685	1.88018	1.96249	0.0516188	0.293755	0.256451	PAFAH2/TEC/VEGFA/SLC29A1/P2RY2/UBASH3B/CD9/CTNS/CYP4F12	9
purple	GO:0010743	GO:0010743:regulation of macrophage derived foam cell differentiation	2/230	22/13742	0.0909091	5.43162	2.714	0.05173	0.293755	0.256451	CSF1/PPARA	2
purple	GO:0021517	GO:0021517:ventral spinal cord development	2/230	22/13742	0.0909091	5.43162	2.714	0.05173	0.293755	0.256451	VLDLR/OLIG2	2
purple	GO:0099637	GO:0099637:neurotransmitter receptor transport	2/230	22/13742	0.0909091	5.43162	2.714	0.05173	0.293755	0.256451	RAB4A/CACNG8	2
purple	GO:1903579	GO:1903579:negative regulation of ATP metabolic process	2/230	22/13742	0.0909091	5.43162	2.714	0.05173	0.293755	0.256451	FBP1/PPARA	2
purple	GO:0050801	GO:0050801:monoatomic ion homeostasis	13/230	470/13742	0.0276596	1.6526	1.8782	0.0528433	0.298616	0.260695	FRRS1/FLVCR1/EPAS1/PDE4D/P2RY2/TRPC6/UBASH3B/SLC4A8/ATP6V0A2/CCL23/CYP4F12/TNNI3/SLC24A3	13
purple	GO:0001503	GO:0001503:ossification	10/230	334/13742	0.0299401	1.78886	1.90416	0.0547435	0.302115	0.26375	CSF1/HSD17B4/VEGFA/FGFR2/CAT/TRAF6/SEMA7A/SMPD3/ALOX15/SLC24A3	10
purple	GO:0016051	GO:0016051:carbohydrate biosynthetic process	6/230	162/13742	0.037037	2.21288	2.026	0.054994	0.302115	0.26375	CHST13/FBP1/FUT4/SORD/SMPD3/PPARA	6
purple	GO:0010721	GO:0010721:negative regulation of cell development	7/230	204/13742	0.0343137	2.05017	1.97156	0.0559223	0.302115	0.26375	PROX1/GPR137B/HES1/VEGFA/LRRC17/UBASH3B/FBN1	7
purple	GO:0060249	GO:0060249:anatomical structure homeostasis	7/230	204/13742	0.0343137	2.05017	1.97156	0.0559223	0.302115	0.26375	CSF1/GPR137B/VEGFA/ERCC6/TRAF6/UBASH3B/TFF3	7
purple	GO:0007584	GO:0007584:response to nutrient	5/230	124/13742	0.0403226	2.40919	2.05653	0.057293	0.302115	0.26375	ARSB/CAT/ACACB/GIPR/PPARA	5
purple	GO:0007405	GO:0007405:neuroblast proliferation	3/230	53/13742	0.0566038	3.38195	2.26672	0.0588636	0.302115	0.26375	PROX1/VEGFA/FGFR2	3
purple	GO:0062014	GO:0062014:negative regulation of small molecule metabolic process	4/230	88/13742	0.0454545	2.71581	2.10666	0.0601068	0.302115	0.26375	PROX1/FBP1/ACACB/PPARA	4
purple	GO:0006979	GO:0006979:response to oxidative stress	10/230	341/13742	0.0293255	1.75214	1.83492	0.0612085	0.302115	0.26375	EPAS1/ALS2/MYB/DAPK1/ERCC6/CAT/DUOX2/SMPD3/EPX/MGAT3	10
purple	GO:0019674	GO:0019674:NAD metabolic process	3/230	54/13742	0.0555556	3.31932	2.22793	0.0615863	0.302115	0.26375	NUDT17/IDO1/IDO2	3
purple	GO:0010906	GO:0010906:regulation of glucose metabolic process	4/230	89/13742	0.0449438	2.6853	2.08099	0.0621469	0.302115	0.26375	FBP1/ACACB/TFF3/PPARA	4
purple	GO:0043433	GO:0043433:negative regulation of DNA-binding transcription factor acti...	5/230	127/13742	0.0393701	2.35228	1.99743	0.0622079	0.302115	0.26375	TMIGD3/ADORA3/PROX1/HES1/ARRB1	5
purple	GO:0002274	GO:0002274:myeloid leukocyte activation	7/230	210/13742	0.0333333	1.99159	1.88919	0.0633183	0.302115	0.26375	CNR2/CSF1/GPR137B/IL1RL1/RAB44/TRAF6/KCNJ8	7
purple	GO:0014032	GO:0014032:neural crest cell development	3/230	55/13742	0.0545455	3.25897	2.19004	0.0643669	0.302115	0.26375	HES1/SEMA7A/TBX1	3
purple	GO:0030212	GO:0030212:hyaluronan metabolic process	2/230	25/13742	0.08	4.77983	2.46789	0.0650399	0.302115	0.26375	HYAL3/SMPD3	2
purple	GO:0002159	GO:0002159:desmosome assembly	1/230	4/13742	0.25	14.937	3.63705	0.0652929	0.302115	0.26375	PKP2	1
purple	GO:0002678	GO:0002678:positive regulation of chronic inflammatory response	1/230	4/13742	0.25	14.937	3.63705	0.0652929	0.302115	0.26375	IDO1	1
purple	GO:0002943	GO:0002943:tRNA dihydrouridine synthesis	1/230	4/13742	0.25	14.937	3.63705	0.0652929	0.302115	0.26375	DUS2	1
purple	GO:0007341	GO:0007341:penetration of zona pellucida	1/230	4/13742	0.25	14.937	3.63705	0.0652929	0.302115	0.26375	HYAL3	1
purple	GO:0007386	GO:0007386:compartment pattern specification	1/230	4/13742	0.25	14.937	3.63705	0.0652929	0.302115	0.26375	LFNG	1
purple	GO:0009794	GO:0009794:regulation of mitotic cell cycle, embryonic	1/230	4/13742	0.25	14.937	3.63705	0.0652929	0.302115	0.26375	HES1	1
purple	GO:0014732	GO:0014732:skeletal muscle atrophy	1/230	4/13742	0.25	14.937	3.63705	0.0652929	0.302115	0.26375	ASB2	1
purple	GO:0019054	GO:0019054:modulation by virus of host cellular process	1/230	4/13742	0.25	14.937	3.63705	0.0652929	0.302115	0.26375	PPARA	1
purple	GO:0030240	GO:0030240:skeletal muscle thin filament assembly	1/230	4/13742	0.25	14.937	3.63705	0.0652929	0.302115	0.26375	PROX1	1
purple	GO:0031339	GO:0031339:negative regulation of vesicle fusion	1/230	4/13742	0.25	14.937	3.63705	0.0652929	0.302115	0.26375	ANKRD27	1
purple	GO:0032596	GO:0032596:protein transport into membrane raft	1/230	4/13742	0.25	14.937	3.63705	0.0652929	0.302115	0.26375	CD24	1
purple	GO:0033591	GO:0033591:response to L-ascorbic acid	1/230	4/13742	0.25	14.937	3.63705	0.0652929	0.302115	0.26375	CAT	1
purple	GO:0035095	GO:0035095:behavioral response to nicotine	1/230	4/13742	0.25	14.937	3.63705	0.0652929	0.302115	0.26375	PPARA	1
purple	GO:0035634	GO:0035634:response to stilbenoid	1/230	4/13742	0.25	14.937	3.63705	0.0652929	0.302115	0.26375	KCNJ8	1
purple	GO:0035962	GO:0035962:response to interleukin-13	1/230	4/13742	0.25	14.937	3.63705	0.0652929	0.302115	0.26375	ALOX15	1
purple	GO:0036102	GO:0036102:leukotriene B4 metabolic process	1/230	4/13742	0.25	14.937	3.63705	0.0652929	0.302115	0.26375	CYP4F12	1
purple	GO:0042360	GO:0042360:vitamin E metabolic process	1/230	4/13742	0.25	14.937	3.63705	0.0652929	0.302115	0.26375	CYP4F12	1
purple	GO:0051597	GO:0051597:response to methylmercury	1/230	4/13742	0.25	14.937	3.63705	0.0652929	0.302115	0.26375	ARSB	1
purple	GO:0060298	GO:0060298:positive regulation of sarcomere organization	1/230	4/13742	0.25	14.937	3.63705	0.0652929	0.302115	0.26375	PROX1	1
purple	GO:0071332	GO:0071332:cellular response to fructose stimulus	1/230	4/13742	0.25	14.937	3.63705	0.0652929	0.302115	0.26375	PPARA	1
purple	GO:0071543	GO:0071543:diphosphoinositol polyphosphate metabolic process	1/230	4/13742	0.25	14.937	3.63705	0.0652929	0.302115	0.26375	NUDT3	1
purple	GO:0071839	GO:0071839:apoptotic process in bone marrow cell	1/230	4/13742	0.25	14.937	3.63705	0.0652929	0.302115	0.26375	FGFR2	1
purple	GO:0098708	GO:0098708:D-glucose import across plasma membrane	1/230	4/13742	0.25	14.937	3.63705	0.0652929	0.302115	0.26375	SLC2A10	1
purple	GO:0098968	GO:0098968:neurotransmitter receptor transport postsynaptic membrane to...	1/230	4/13742	0.25	14.937	3.63705	0.0652929	0.302115	0.26375	RAB4A	1
purple	GO:0110021	GO:0110021:cardiac muscle myoblast proliferation	1/230	4/13742	0.25	14.937	3.63705	0.0652929	0.302115	0.26375	MEIS2	1
purple	GO:0110024	GO:0110024:positive regulation of cardiac muscle myoblast proliferation	1/230	4/13742	0.25	14.937	3.63705	0.0652929	0.302115	0.26375	MEIS2	1
purple	GO:1900126	GO:1900126:negative regulation of hyaluronan biosynthetic process	1/230	4/13742	0.25	14.937	3.63705	0.0652929	0.302115	0.26375	SMPD3	1
purple	GO:1901750	GO:1901750:leukotriene D4 biosynthetic process	1/230	4/13742	0.25	14.937	3.63705	0.0652929	0.302115	0.26375	GGT5	1
purple	GO:2000255	GO:2000255:negative regulation of male germ cell proliferation	1/230	4/13742	0.25	14.937	3.63705	0.0652929	0.302115	0.26375	PTGDR2	1
purple	GO:2001301	GO:2001301:lipoxin biosynthetic process	1/230	4/13742	0.25	14.937	3.63705	0.0652929	0.302115	0.26375	ALOX15	1
purple	GO:0055117	GO:0055117:regulation of cardiac muscle contraction	3/230	56/13742	0.0535714	3.20078	2.153	0.0672045	0.307287	0.268265	PDE4D/PKP2/TNNI3	3
purple	GO:0042552	GO:0042552:myelination	5/230	132/13742	0.0378788	2.26318	1.90254	0.0709131	0.310648	0.271199	LPAR1/ACER3/CD9/PMP22/OLIG2	5
purple	GO:0010586	GO:0010586:miRNA metabolic process	4/230	94/13742	0.0425532	2.54246	1.95775	0.0728866	0.310648	0.271199	VEGFA/MYB/OIP5-AS1/PPARA	4
purple	GO:0035036	GO:0035036:sperm-egg recognition	2/230	27/13742	0.0740741	4.42576	2.32464	0.0744764	0.310648	0.271199	CD9/ATP8B3	2
purple	GO:0044331	GO:0044331:cell-cell adhesion mediated by cadherin	2/230	27/13742	0.0740741	4.42576	2.32464	0.0744764	0.310648	0.271199	VEGFA/PLEKHA7	2
purple	GO:0086004	GO:0086004:regulation of cardiac muscle cell contraction	2/230	27/13742	0.0740741	4.42576	2.32464	0.0744764	0.310648	0.271199	PDE4D/PKP2	2
purple	GO:0009743	GO:0009743:response to carbohydrate	6/230	177/13742	0.0338983	2.02535	1.79127	0.0771893	0.310648	0.271199	COL4A3/SLC29A1/FBP1/CAT/GIPR/PPARA	6
purple	GO:0071404	GO:0071404:cellular response to low-density lipoprotein particle stimul...	2/230	28/13742	0.0714286	4.2677	2.25815	0.0793488	0.310648	0.271199	CD9/SMPD3	2
purple	GO:0048771	GO:0048771:tissue remodeling	5/230	137/13742	0.0364964	2.18058	1.81184	0.0802543	0.310648	0.271199	GPR137B/EPAS1/THBS4/TRAF6/UBASH3B	5
purple	GO:0003266	GO:0003266:regulation of secondary heart field cardioblast proliferatio...	1/230	5/13742	0.2	11.9496	3.19484	0.0809417	0.310648	0.271199	HES1	1
purple	GO:0006751	GO:0006751:glutathione catabolic process	1/230	5/13742	0.2	11.9496	3.19484	0.0809417	0.310648	0.271199	GGT5	1
purple	GO:0015760	GO:0015760:glucose-6-phosphate transport	1/230	5/13742	0.2	11.9496	3.19484	0.0809417	0.310648	0.271199	SLC37A1	1
purple	GO:0015811	GO:0015811:L-cystine transport	1/230	5/13742	0.2	11.9496	3.19484	0.0809417	0.310648	0.271199	CTNS	1
purple	GO:0030917	GO:0030917:midbrain-hindbrain boundary development	1/230	5/13742	0.2	11.9496	3.19484	0.0809417	0.310648	0.271199	HES1	1
purple	GO:0035425	GO:0035425:autocrine signaling	1/230	5/13742	0.2	11.9496	3.19484	0.0809417	0.310648	0.271199	HILPDA	1
purple	GO:0042355	GO:0042355:L-fucose catabolic process	1/230	5/13742	0.2	11.9496	3.19484	0.0809417	0.310648	0.271199	FUT4	1
purple	GO:0045110	GO:0045110:intermediate filament bundle assembly	1/230	5/13742	0.2	11.9496	3.19484	0.0809417	0.310648	0.271199	PKP2	1
purple	GO:0046833	GO:0046833:positive regulation of RNA export from nucleus	1/230	5/13742	0.2	11.9496	3.19484	0.0809417	0.310648	0.271199	NRDE2	1
purple	GO:0048842	GO:0048842:positive regulation of axon extension involved in axon guida...	1/230	5/13742	0.2	11.9496	3.19484	0.0809417	0.310648	0.271199	VEGFA	1
purple	GO:0051598	GO:0051598:meiotic recombination checkpoint signaling	1/230	5/13742	0.2	11.9496	3.19484	0.0809417	0.310648	0.271199	SYCP2L	1
purple	GO:0060174	GO:0060174:limb bud formation	1/230	5/13742	0.2	11.9496	3.19484	0.0809417	0.310648	0.271199	FGFR2	1
purple	GO:0060449	GO:0060449:bud elongation involved in lung branching	1/230	5/13742	0.2	11.9496	3.19484	0.0809417	0.310648	0.271199	FGFR2	1
purple	GO:0060836	GO:0060836:lymphatic endothelial cell differentiation	1/230	5/13742	0.2	11.9496	3.19484	0.0809417	0.310648	0.271199	PROX1	1
purple	GO:0070257	GO:0070257:positive regulation of mucus secretion	1/230	5/13742	0.2	11.9496	3.19484	0.0809417	0.310648	0.271199	P2RY2	1
purple	GO:0070309	GO:0070309:lens fiber cell morphogenesis	1/230	5/13742	0.2	11.9496	3.19484	0.0809417	0.310648	0.271199	PROX1	1
purple	GO:0071864	GO:0071864:positive regulation of cell proliferation in bone marrow	1/230	5/13742	0.2	11.9496	3.19484	0.0809417	0.310648	0.271199	FGFR2	1
purple	GO:0097018	GO:0097018:renal albumin absorption	1/230	5/13742	0.2	11.9496	3.19484	0.0809417	0.310648	0.271199	CTNS	1
purple	GO:0099628	GO:0099628:neurotransmitter receptor diffusion trapping	1/230	5/13742	0.2	11.9496	3.19484	0.0809417	0.310648	0.271199	CACNG8	1
purple	GO:0110010	GO:0110010:basolateral protein secretion	1/230	5/13742	0.2	11.9496	3.19484	0.0809417	0.310648	0.271199	SLC4A8	1
purple	GO:0140245	GO:0140245:regulation of translation at postsynapse	1/230	5/13742	0.2	11.9496	3.19484	0.0809417	0.310648	0.271199	EEF2K	1
purple	GO:0140958	GO:0140958:target-directed miRNA degradation	1/230	5/13742	0.2	11.9496	3.19484	0.0809417	0.310648	0.271199	OIP5-AS1	1
purple	GO:1901748	GO:1901748:leukotriene D4 metabolic process	1/230	5/13742	0.2	11.9496	3.19484	0.0809417	0.310648	0.271199	GGT5	1
purple	GO:1903537	GO:1903537:meiotic cell cycle process involved in oocyte maturation	1/230	5/13742	0.2	11.9496	3.19484	0.0809417	0.310648	0.271199	LSM14B	1
purple	GO:1903969	GO:1903969:regulation of response to macrophage colony-stimulating fact...	1/230	5/13742	0.2	11.9496	3.19484	0.0809417	0.310648	0.271199	CSF1	1
purple	GO:1904970	GO:1904970:brush border assembly	1/230	5/13742	0.2	11.9496	3.19484	0.0809417	0.310648	0.271199	CTNS	1
purple	GO:1905166	GO:1905166:negative regulation of lysosomal protein catabolic process	1/230	5/13742	0.2	11.9496	3.19484	0.0809417	0.310648	0.271199	MGAT3	1
purple	GO:1905278	GO:1905278:positive regulation of epithelial tube formation	1/230	5/13742	0.2	11.9496	3.19484	0.0809417	0.310648	0.271199	VEGFA	1
purple	GO:2000491	GO:2000491:positive regulation of hepatic stellate cell activation	1/230	5/13742	0.2	11.9496	3.19484	0.0809417	0.310648	0.271199	MYB	1
purple	GO:0006873	GO:0006873:intracellular monoatomic ion homeostasis	11/230	408/13742	0.0269608	1.61085	1.63417	0.0819172	0.31314	0.273374	FRRS1/FLVCR1/PDE4D/P2RY2/TRPC6/UBASH3B/SLC4A8/ATP6V0A2/CCL23/TNNI3/SLC24A3	11
purple	GO:0035094	GO:0035094:response to nicotine	2/230	29/13742	0.0689655	4.12054	2.1947	0.0843176	0.316987	0.276733	LYPD1/PPARA	2
purple	GO:0050931	GO:0050931:pigment cell differentiation	2/230	29/13742	0.0689655	4.12054	2.1947	0.0843176	0.316987	0.276733	LRMDA/ANKRD27	2
purple	GO:0035296	GO:0035296:regulation of tube diameter	4/230	99/13742	0.040404	2.41405	1.84222	0.0845057	0.316987	0.276733	FAAH/VEGFA/P2RY2/KCNJ8	4
purple	GO:0097746	GO:0097746:blood vessel diameter maintenance	4/230	99/13742	0.040404	2.41405	1.84222	0.0845057	0.316987	0.276733	FAAH/VEGFA/P2RY2/KCNJ8	4
purple	GO:0006879	GO:0006879:intracellular iron ion homeostasis	3/230	63/13742	0.047619	2.84513	1.91507	0.0885976	0.326507	0.285044	FRRS1/FLVCR1/ATP6V0A2	3
purple	GO:0007589	GO:0007589:body fluid secretion	3/230	63/13742	0.047619	2.84513	1.91507	0.0885976	0.326507	0.285044	VEGFA/SLC29A1/P2RY2	3
purple	GO:0001662	GO:0001662:behavioral fear response	2/230	30/13742	0.0666667	3.98319	2.13405	0.0893783	0.326507	0.285044	LYPD1/ALS2	2
purple	GO:1905144	GO:1905144:response to acetylcholine	2/230	30/13742	0.0666667	3.98319	2.13405	0.0893783	0.326507	0.285044	LYPD1/HRH4	2
purple	GO:0070301	GO:0070301:cellular response to hydrogen peroxide	3/230	64/13742	0.046875	2.80068	1.88377	0.0918621	0.326507	0.285044	MYB/CAT/SMPD3	3
purple	GO:0007595	GO:0007595:lactation	2/230	31/13742	0.0645161	3.8547	2.07596	0.0945265	0.326507	0.285044	VEGFA/SLC29A1	2
purple	GO:0043388	GO:0043388:positive regulation of DNA binding	2/230	31/13742	0.0645161	3.8547	2.07596	0.0945265	0.326507	0.285044	HES1/TRAF6	2
purple	GO:0060323	GO:0060323:head morphogenesis	2/230	31/13742	0.0645161	3.8547	2.07596	0.0945265	0.326507	0.285044	FLVCR1/TBX1	2
purple	GO:1903115	GO:1903115:regulation of actin filament-based movement	2/230	31/13742	0.0645161	3.8547	2.07596	0.0945265	0.326507	0.285044	PDE4D/PKP2	2
purple	GO:0061614	GO:0061614:miRNA transcription	3/230	65/13742	0.0461538	2.75759	1.85307	0.0951759	0.326507	0.285044	VEGFA/MYB/PPARA	3
purple	GO:0002322	GO:0002322:B cell proliferation involved in immune response	1/230	6/13742	0.166667	9.95797	2.86331	0.0963295	0.326507	0.285044	GAPT	1
purple	GO:0003433	GO:0003433:chondrocyte development involved in endochondral bone morpho...	1/230	6/13742	0.166667	9.95797	2.86331	0.0963295	0.326507	0.285044	SMPD3	1
purple	GO:0015888	GO:0015888:thiamine transport	1/230	6/13742	0.166667	9.95797	2.86331	0.0963295	0.326507	0.285044	SLC47A1	1
purple	GO:0019405	GO:0019405:alditol catabolic process	1/230	6/13742	0.166667	9.95797	2.86331	0.0963295	0.326507	0.285044	SORD	1
purple	GO:0021707	GO:0021707:cerebellar granule cell differentiation	1/230	6/13742	0.166667	9.95797	2.86331	0.0963295	0.326507	0.285044	PROX1	1
purple	GO:0031033	GO:0031033:myosin filament organization	1/230	6/13742	0.166667	9.95797	2.86331	0.0963295	0.326507	0.285044	EEF2K	1
purple	GO:0032241	GO:0032241:positive regulation of nucleobase-containing compound transp...	1/230	6/13742	0.166667	9.95797	2.86331	0.0963295	0.326507	0.285044	NRDE2	1
purple	GO:0042262	GO:0042262:DNA protection	1/230	6/13742	0.166667	9.95797	2.86331	0.0963295	0.326507	0.285044	ERCC6	1
purple	GO:0090461	GO:0090461:intracellular glutamate homeostasis	1/230	6/13742	0.166667	9.95797	2.86331	0.0963295	0.326507	0.285044	ACACB	1
purple	GO:0106015	GO:0106015:negative regulation of inflammatory response to wounding	1/230	6/13742	0.166667	9.95797	2.86331	0.0963295	0.326507	0.285044	SIGLEC10	1
purple	GO:0150103	GO:0150103:reactive gliosis	1/230	6/13742	0.166667	9.95797	2.86331	0.0963295	0.326507	0.285044	KCNJ8	1
purple	GO:1901159	GO:1901159:xylulose 5-phosphate biosynthetic process	1/230	6/13742	0.166667	9.95797	2.86331	0.0963295	0.326507	0.285044	SORD	1
purple	GO:1901165	GO:1901165:positive regulation of trophoblast cell migration	1/230	6/13742	0.166667	9.95797	2.86331	0.0963295	0.326507	0.285044	VEGFA	1
purple	GO:1903944	GO:1903944:negative regulation of hepatocyte apoptotic process	1/230	6/13742	0.166667	9.95797	2.86331	0.0963295	0.326507	0.285044	PPARA	1
purple	GO:1990416	GO:1990416:cellular response to brain-derived neurotrophic factor stimu...	1/230	6/13742	0.166667	9.95797	2.86331	0.0963295	0.326507	0.285044	EEF2K	1
purple	GO:0009072	GO:0009072:aromatic amino acid metabolic process	2/230	32/13742	0.0625	3.73424	2.02025	0.0997578	0.333901	0.291499	IDO1/IDO2	2
purple	GO:0060688	GO:0060688:regulation of morphogenesis of a branching structure	2/230	32/13742	0.0625	3.73424	2.02025	0.0997578	0.333901	0.291499	VEGFA/FGFR2	2
purple	GO:0071402	GO:0071402:cellular response to lipoprotein particle stimulus	2/230	32/13742	0.0625	3.73424	2.02025	0.0997578	0.333901	0.291499	CD9/SMPD3	2
purple	GO:0001667	GO:0001667:ameboidal-type cell migration	6/230	191/13742	0.0314136	1.8769	1.59218	0.101858	0.340576	0.297327	PROX1/ARSB/VEGFA/ENPP2/SEMA7A/TBX1	6
purple	GO:0042632	GO:0042632:cholesterol homeostasis	3/230	67/13742	0.0447761	2.67528	1.79338	0.101948	0.340576	0.297327	CD24/CYP7B1/ACSM3	3
purple	GO:1901890	GO:1901890:positive regulation of cell junction assembly	3/230	69/13742	0.0434783	2.59773	1.73584	0.108906	0.343663	0.300021	IQSEC2/VEGFA/EEF2K	3
purple	GO:0034389	GO:0034389:lipid droplet organization	2/230	34/13742	0.0588235	3.51458	1.91527	0.110453	0.343663	0.300021	PLIN2/CHKA	2
purple	GO:0000512	GO:0000512:lncRNA-mediated post-transcriptional gene silencing	1/230	7/13742	0.142857	8.5354	2.60168	0.111461	0.343663	0.300021	OIP5-AS1	1
purple	GO:0002826	GO:0002826:negative regulation of T-helper 1 type immune response	1/230	7/13742	0.142857	8.5354	2.60168	0.111461	0.343663	0.300021	IL1RL1	1
purple	GO:0010518	GO:0010518:positive regulation of phospholipase activity	1/230	7/13742	0.142857	8.5354	2.60168	0.111461	0.343663	0.300021	FGFR2	1
purple	GO:0014061	GO:0014061:regulation of norepinephrine secretion	1/230	7/13742	0.142857	8.5354	2.60168	0.111461	0.343663	0.300021	ADORA3	1
purple	GO:0045683	GO:0045683:negative regulation of epidermis development	1/230	7/13742	0.142857	8.5354	2.60168	0.111461	0.343663	0.300021	HES1	1
purple	GO:0048505	GO:0048505:regulation of timing of cell differentiation	1/230	7/13742	0.142857	8.5354	2.60168	0.111461	0.343663	0.300021	HES1	1
purple	GO:0060242	GO:0060242:contact inhibition	1/230	7/13742	0.142857	8.5354	2.60168	0.111461	0.343663	0.300021	DACH1	1
purple	GO:0060788	GO:0060788:ectodermal placode formation	1/230	7/13742	0.142857	8.5354	2.60168	0.111461	0.343663	0.300021	PROX1	1
purple	GO:0061535	GO:0061535:glutamate secretion, neurotransmission	1/230	7/13742	0.142857	8.5354	2.60168	0.111461	0.343663	0.300021	KCNJ8	1
purple	GO:0086042	GO:0086042:cardiac muscle cell-cardiac muscle cell adhesion	1/230	7/13742	0.142857	8.5354	2.60168	0.111461	0.343663	0.300021	PKP2	1
purple	GO:0097475	GO:0097475:motor neuron migration	1/230	7/13742	0.142857	8.5354	2.60168	0.111461	0.343663	0.300021	VEGFA	1
purple	GO:0106380	GO:0106380:purine ribonucleotide salvage	1/230	7/13742	0.142857	8.5354	2.60168	0.111461	0.343663	0.300021	AMPD3	1
purple	GO:1900748	GO:1900748:positive regulation of vascular endothelial growth factor si...	1/230	7/13742	0.142857	8.5354	2.60168	0.111461	0.343663	0.300021	VEGFA	1
purple	GO:1901523	GO:1901523:icosanoid catabolic process	1/230	7/13742	0.142857	8.5354	2.60168	0.111461	0.343663	0.300021	CYP4F12	1
purple	GO:1903589	GO:1903589:positive regulation of blood vessel endothelial cell prolife...	1/230	7/13742	0.142857	8.5354	2.60168	0.111461	0.343663	0.300021	VEGFA	1
purple	GO:2000394	GO:2000394:positive regulation of lamellipodium morphogenesis	1/230	7/13742	0.142857	8.5354	2.60168	0.111461	0.343663	0.300021	ENPP2	1
purple	GO:1901617	GO:1901617:organic hydroxy compound biosynthetic process	6/230	196/13742	0.0306122	1.82902	1.5251	0.111566	0.343683	0.300039	PROX1/CYP7B1/ACER3/HSD3B7/CTNS/ALOX15	6
purple	GO:1900047	GO:1900047:negative regulation of hemostasis	2/230	35/13742	0.0571429	3.41416	1.8657	0.115909	0.354028	0.30907	UBASH3B/CD9	2
purple	GO:0006805	GO:0006805:xenobiotic metabolic process	3/230	71/13742	0.0422535	2.52456	1.6803	0.116043	0.354028	0.30907	GSTM4/SLC29A1/CYP4F12	3
purple	GO:0031345	GO:0031345:negative regulation of cell projection organization	5/230	154/13742	0.0324675	1.93986	1.53025	0.116596	0.355403	0.310271	HES1/LPAR1/EFNB2/MINAR1/PMP22	5
purple	GO:0045927	GO:0045927:positive regulation of growth	6/230	200/13742	0.03	1.79243	1.47282	0.119661	0.360516	0.314734	CSF1/PROX1/VEGFA/FGFR2/ACACB/SEMA7A	6
purple	GO:0010934	GO:0010934:macrophage cytokine production	2/230	36/13742	0.0555556	3.31932	1.8179	0.121432	0.360516	0.314734	SEMA7A/EPX	2
purple	GO:0010935	GO:0010935:regulation of macrophage cytokine production	2/230	36/13742	0.0555556	3.31932	1.8179	0.121432	0.360516	0.314734	SEMA7A/EPX	2
purple	GO:2000179	GO:2000179:positive regulation of neural precursor cell proliferation	2/230	36/13742	0.0555556	3.31932	1.8179	0.121432	0.360516	0.314734	PROX1/VEGFA	2
purple	GO:0090287	GO:0090287:regulation of cellular response to growth factor stimulus	7/230	247/13742	0.0283401	1.69326	1.4344	0.12145	0.360516	0.314734	HES1/NRROS/VEGFA/FBN1/EPN2/SLC2A10/PPARA	7
purple	GO:0006814	GO:0006814:sodium ion transport	5/230	158/13742	0.0316456	1.89075	1.46922	0.126122	0.360516	0.314734	CNKSR3/SCN4B/PKP2/SLC4A8/SLC24A3	5
purple	GO:0002315	GO:0002315:marginal zone B cell differentiation	1/230	8/13742	0.125	7.46848	2.3876	0.12634	0.360516	0.314734	LFNG	1
purple	GO:0002349	GO:0002349:histamine production involved in inflammatory response	1/230	8/13742	0.125	7.46848	2.3876	0.12634	0.360516	0.314734	RAB44	1
purple	GO:0002441	GO:0002441:histamine secretion involved in inflammatory response	1/230	8/13742	0.125	7.46848	2.3876	0.12634	0.360516	0.314734	RAB44	1
purple	GO:0002553	GO:0002553:histamine secretion by mast cell	1/230	8/13742	0.125	7.46848	2.3876	0.12634	0.360516	0.314734	RAB44	1
purple	GO:0003228	GO:0003228:atrial cardiac muscle tissue development	1/230	8/13742	0.125	7.46848	2.3876	0.12634	0.360516	0.314734	PROX1	1
purple	GO:0009452	GO:0009452:7-methylguanosine RNA capping	1/230	8/13742	0.125	7.46848	2.3876	0.12634	0.360516	0.314734	RAMACL	1
purple	GO:0010923	GO:0010923:negative regulation of phosphatase activity	1/230	8/13742	0.125	7.46848	2.3876	0.12634	0.360516	0.314734	PPP1R26	1
purple	GO:0040034	GO:0040034:regulation of development, heterochronic	1/230	8/13742	0.125	7.46848	2.3876	0.12634	0.360516	0.314734	HES1	1
purple	GO:0043504	GO:0043504:mitochondrial DNA repair	1/230	8/13742	0.125	7.46848	2.3876	0.12634	0.360516	0.314734	PRIMPOL	1
purple	GO:0048102	GO:0048102:autophagic cell death	1/230	8/13742	0.125	7.46848	2.3876	0.12634	0.360516	0.314734	DAPK1	1
purple	GO:0071838	GO:0071838:cell proliferation in bone marrow	1/230	8/13742	0.125	7.46848	2.3876	0.12634	0.360516	0.314734	FGFR2	1
purple	GO:0080144	GO:0080144:intracellular amino acid homeostasis	1/230	8/13742	0.125	7.46848	2.3876	0.12634	0.360516	0.314734	ACACB	1
purple	GO:1904628	GO:1904628:cellular response to phorbol 13-acetate 12-myristate	1/230	8/13742	0.125	7.46848	2.3876	0.12634	0.360516	0.314734	FBP1	1
purple	GO:0046006	GO:0046006:regulation of activated T cell proliferation	2/230	37/13742	0.0540541	3.22961	1.77176	0.127019	0.360516	0.314734	CD24/CLC	2
purple	GO:0050819	GO:0050819:negative regulation of coagulation	2/230	37/13742	0.0540541	3.22961	1.77176	0.127019	0.360516	0.314734	UBASH3B/CD9	2
purple	GO:0051180	GO:0051180:vitamin transport	2/230	37/13742	0.0540541	3.22961	1.77176	0.127019	0.360516	0.314734	SLC47A1/SLC2A10	2
purple	GO:0021700	GO:0021700:developmental maturation	7/230	251/13742	0.0278884	1.66627	1.38989	0.128988	0.365191	0.318816	FLVCR1/EPAS1/HES1/VEGFA/SEMA7A/ANKRD27/LSM14B	7
purple	GO:0048661	GO:0048661:positive regulation of smooth muscle cell proliferation	3/230	75/13742	0.04	2.38991	1.57469	0.130822	0.369037	0.322173	MYB/FGFR2/SMPD3	3
purple	GO:0042092	GO:0042092:type 2 immune response	2/230	39/13742	0.0512821	3.06399	1.68401	0.138367	0.375168	0.327525	MYB/IDO1	2
purple	GO:0048066	GO:0048066:developmental pigmentation	2/230	39/13742	0.0512821	3.06399	1.68401	0.138367	0.375168	0.327525	LRMDA/ANKRD27	2
purple	GO:1990089	GO:1990089:response to nerve growth factor	2/230	39/13742	0.0512821	3.06399	1.68401	0.138367	0.375168	0.327525	HES1/EEF2K	2
purple	GO:0009410	GO:0009410:response to xenobiotic stimulus	8/230	304/13742	0.0263158	1.57231	1.31648	0.138638	0.375168	0.327525	GSTM4/SLC29A1/PLIN2/FBP1/CAT/KCNJ8/ACACB/CYP4F12	8
purple	GO:0031346	GO:0031346:positive regulation of cell projection organization	8/230	304/13742	0.0263158	1.57231	1.31648	0.138638	0.375168	0.327525	CAMK1/ARSB/VEGFA/ENPP2/VLDLR/SEMA7A/EEF2K/ANKRD27	8
purple	GO:0001821	GO:0001821:histamine secretion	1/230	9/13742	0.111111	6.63865	2.20763	0.140971	0.375168	0.327525	RAB44	1
purple	GO:0007342	GO:0007342:fusion of sperm to egg plasma membrane involved in single fe...	1/230	9/13742	0.111111	6.63865	2.20763	0.140971	0.375168	0.327525	CD9	1
purple	GO:0010612	GO:0010612:regulation of cardiac muscle adaptation	1/230	9/13742	0.111111	6.63865	2.20763	0.140971	0.375168	0.327525	ACACB	1
purple	GO:0014854	GO:0014854:response to inactivity	1/230	9/13742	0.111111	6.63865	2.20763	0.140971	0.375168	0.327525	CAT	1
purple	GO:0035733	GO:0035733:hepatic stellate cell activation	1/230	9/13742	0.111111	6.63865	2.20763	0.140971	0.375168	0.327525	MYB	1
purple	GO:0048755	GO:0048755:branching morphogenesis of a nerve	1/230	9/13742	0.111111	6.63865	2.20763	0.140971	0.375168	0.327525	FGFR2	1
purple	GO:0051124	GO:0051124:synaptic assembly at neuromuscular junction	1/230	9/13742	0.111111	6.63865	2.20763	0.140971	0.375168	0.327525	KCNJ8	1
purple	GO:0061052	GO:0061052:negative regulation of cell growth involved in cardiac muscl...	1/230	9/13742	0.111111	6.63865	2.20763	0.140971	0.375168	0.327525	PPARA	1
purple	GO:0061430	GO:0061430:bone trabecula morphogenesis	1/230	9/13742	0.111111	6.63865	2.20763	0.140971	0.375168	0.327525	VEGFA	1
purple	GO:1903044	GO:1903044:protein localization to membrane raft	1/230	9/13742	0.111111	6.63865	2.20763	0.140971	0.375168	0.327525	CD24	1
purple	GO:1903242	GO:1903242:regulation of cardiac muscle hypertrophy in response to stre...	1/230	9/13742	0.111111	6.63865	2.20763	0.140971	0.375168	0.327525	ACACB	1
purple	GO:0006739	GO:0006739:NADP metabolic process	2/230	40/13742	0.05	2.98739	1.64223	0.144122	0.379779	0.331551	NUDT17/ACACB	2
purple	GO:0045740	GO:0045740:positive regulation of DNA replication	2/230	40/13742	0.05	2.98739	1.64223	0.144122	0.379779	0.331551	STN1/WEE1	2
purple	GO:0050798	GO:0050798:activated T cell proliferation	2/230	40/13742	0.05	2.98739	1.64223	0.144122	0.379779	0.331551	CD24/CLC	2
purple	GO:0051965	GO:0051965:positive regulation of synapse assembly	2/230	40/13742	0.05	2.98739	1.64223	0.144122	0.379779	0.331551	IQSEC2/EEF2K	2
purple	GO:0035176	GO:0035176:social behavior	2/230	41/13742	0.0487805	2.91453	1.60174	0.149926	0.386223	0.337177	GRID1/TBX1	2
purple	GO:0042908	GO:0042908:xenobiotic transport	2/230	41/13742	0.0487805	2.91453	1.60174	0.149926	0.386223	0.337177	SLC29A1/SLC47A1	2
purple	GO:1901136	GO:1901136:carbohydrate derivative catabolic process	6/230	214/13742	0.0280374	1.67517	1.29873	0.150182	0.386223	0.337177	HYAL3/PDE4D/NUDT3/FBP1/AMPD3/PPARA	6
purple	GO:0002084	GO:0002084:protein depalmitoylation	1/230	10/13742	0.1	5.97478	2.05315	0.155358	0.386223	0.337177	ABHD17B	1
purple	GO:0010454	GO:0010454:negative regulation of cell fate commitment	1/230	10/13742	0.1	5.97478	2.05315	0.155358	0.386223	0.337177	HES1	1
purple	GO:0010649	GO:0010649:regulation of cell communication by electrical coupling	1/230	10/13742	0.1	5.97478	2.05315	0.155358	0.386223	0.337177	PDE4D	1
purple	GO:0031666	GO:0031666:positive regulation of lipopolysaccharide-mediated signaling...	1/230	10/13742	0.1	5.97478	2.05315	0.155358	0.386223	0.337177	TRAF6	1
purple	GO:0033004	GO:0033004:negative regulation of mast cell activation	1/230	10/13742	0.1	5.97478	2.05315	0.155358	0.386223	0.337177	CNR2	1
purple	GO:0035646	GO:0035646:endosome to melanosome transport	1/230	10/13742	0.1	5.97478	2.05315	0.155358	0.386223	0.337177	ANKRD27	1
purple	GO:0042373	GO:0042373:vitamin K metabolic process	1/230	10/13742	0.1	5.97478	2.05315	0.155358	0.386223	0.337177	CYP4F12	1
purple	GO:0043652	GO:0043652:engulfment of apoptotic cell	1/230	10/13742	0.1	5.97478	2.05315	0.155358	0.386223	0.337177	ALOX15	1
purple	GO:0051292	GO:0051292:nuclear pore complex assembly	1/230	10/13742	0.1	5.97478	2.05315	0.155358	0.386223	0.337177	NUP93	1
purple	GO:0070365	GO:0070365:hepatocyte differentiation	1/230	10/13742	0.1	5.97478	2.05315	0.155358	0.386223	0.337177	PROX1	1
purple	GO:0071872	GO:0071872:cellular response to epinephrine stimulus	1/230	10/13742	0.1	5.97478	2.05315	0.155358	0.386223	0.337177	PDE4D	1
purple	GO:0051703	GO:0051703:biological process involved in intraspecies interaction betw...	2/230	42/13742	0.047619	2.84513	1.56245	0.155776	0.386223	0.337177	GRID1/TBX1	2
purple	GO:0090132	GO:0090132:epithelium migration	3/230	82/13742	0.0365854	2.1859	1.40521	0.158141	0.390971	0.341322	PROX1/ARSB/ENPP2	3
purple	GO:0009988	GO:0009988:cell-cell recognition	2/230	43/13742	0.0465116	2.77897	1.5243	0.16167	0.397157	0.346722	CD9/ATP8B3	2
purple	GO:0002357	GO:0002357:defense response to tumor cell	1/230	11/13742	0.0909091	5.43162	1.91832	0.169505	0.400303	0.349469	DAPK1	1
purple	GO:0010517	GO:0010517:regulation of phospholipase activity	1/230	11/13742	0.0909091	5.43162	1.91832	0.169505	0.400303	0.349469	FGFR2	1
purple	GO:0030213	GO:0030213:hyaluronan biosynthetic process	1/230	11/13742	0.0909091	5.43162	1.91832	0.169505	0.400303	0.349469	SMPD3	1
purple	GO:0043476	GO:0043476:pigment accumulation	1/230	11/13742	0.0909091	5.43162	1.91832	0.169505	0.400303	0.349469	ANKRD27	1
purple	GO:0043482	GO:0043482:cellular pigment accumulation	1/230	11/13742	0.0909091	5.43162	1.91832	0.169505	0.400303	0.349469	ANKRD27	1
purple	GO:0045026	GO:0045026:plasma membrane fusion	1/230	11/13742	0.0909091	5.43162	1.91832	0.169505	0.400303	0.349469	CD9	1
purple	GO:0048021	GO:0048021:regulation of melanin biosynthetic process	1/230	11/13742	0.0909091	5.43162	1.91832	0.169505	0.400303	0.349469	CTNS	1
purple	GO:0071493	GO:0071493:cellular response to UV-B	1/230	11/13742	0.0909091	5.43162	1.91832	0.169505	0.400303	0.349469	HYAL3	1
purple	GO:1900376	GO:1900376:regulation of secondary metabolite biosynthetic process	1/230	11/13742	0.0909091	5.43162	1.91832	0.169505	0.400303	0.349469	CTNS	1
purple	GO:1902950	GO:1902950:regulation of dendritic spine maintenance	1/230	11/13742	0.0909091	5.43162	1.91832	0.169505	0.400303	0.349469	ABHD17B	1
purple	GO:2000095	GO:2000095:regulation of Wnt signaling pathway, planar cell polarity pa...	1/230	11/13742	0.0909091	5.43162	1.91832	0.169505	0.400303	0.349469	ZNRF3	1
purple	GO:0071805	GO:0071805:potassium ion transmembrane transport	4/230	129/13742	0.0310078	1.85265	1.2694	0.170487	0.40045	0.349597	CACNA1D/KCNJ8/KCNK6/SLC24A3	4
purple	GO:0009880	GO:0009880:embryonic pattern specification	2/230	45/13742	0.0444444	2.65546	1.45119	0.173573	0.405677	0.35416	FGFR2/MEIS2	2
purple	GO:0031295	GO:0031295:T cell costimulation	2/230	45/13742	0.0444444	2.65546	1.45119	0.173573	0.405677	0.35416	CD24/EFNB2	2
purple	GO:0042088	GO:0042088:T-helper 1 type immune response	2/230	45/13742	0.0444444	2.65546	1.45119	0.173573	0.405677	0.35416	IL1RL1/TRAF6	2
purple	GO:0046148	GO:0046148:pigment biosynthetic process	2/230	46/13742	0.0434783	2.59773	1.41612	0.179577	0.413786	0.361239	FLVCR1/CTNS	2
purple	GO:0050881	GO:0050881:musculoskeletal movement	2/230	46/13742	0.0434783	2.59773	1.41612	0.179577	0.413786	0.361239	STAC/TNNI3	2
purple	GO:0140253	GO:0140253:cell-cell fusion	2/230	46/13742	0.0434783	2.59773	1.41612	0.179577	0.413786	0.361239	CAMK1/CD9	2
purple	GO:0031125	GO:0031125:rRNA 3'-end processing	1/230	12/13742	0.0833333	4.97899	1.79904	0.183416	0.413786	0.361239	REXO5	1
purple	GO:0032352	GO:0032352:positive regulation of hormone metabolic process	1/230	12/13742	0.0833333	4.97899	1.79904	0.183416	0.413786	0.361239	CTNS	1
purple	GO:0033313	GO:0033313:meiotic cell cycle checkpoint signaling	1/230	12/13742	0.0833333	4.97899	1.79904	0.183416	0.413786	0.361239	SYCP2L	1
purple	GO:0035435	GO:0035435:phosphate ion transmembrane transport	1/230	12/13742	0.0833333	4.97899	1.79904	0.183416	0.413786	0.361239	SLC37A1	1
purple	GO:0036065	GO:0036065:fucosylation	1/230	12/13742	0.0833333	4.97899	1.79904	0.183416	0.413786	0.361239	FUT4	1
purple	GO:0071871	GO:0071871:response to epinephrine	1/230	12/13742	0.0833333	4.97899	1.79904	0.183416	0.413786	0.361239	PDE4D	1
purple	GO:1901678	GO:1901678:iron coordination entity transport	1/230	12/13742	0.0833333	4.97899	1.79904	0.183416	0.413786	0.361239	FLVCR1	1
purple	GO:0003143	GO:0003143:embryonic heart tube morphogenesis	2/230	47/13742	0.0425532	2.54246	1.38196	0.185612	0.416104	0.363263	HES1/ASB2	2
purple	GO:0042149	GO:0042149:cellular response to glucose starvation	2/230	47/13742	0.0425532	2.54246	1.38196	0.185612	0.416104	0.363263	PLIN2/CHKA	2
purple	GO:0042542	GO:0042542:response to hydrogen peroxide	3/230	89/13742	0.0337079	2.01397	1.25205	0.187024	0.417966	0.364889	MYB/CAT/SMPD3	3
purple	GO:0048144	GO:0048144:fibroblast proliferation	3/230	90/13742	0.0333333	1.99159	1.23132	0.191258	0.426342	0.372201	MYB/KCNJ8/DACH1	3
purple	GO:0043627	GO:0043627:response to estrogen	2/230	48/13742	0.0416667	2.48949	1.34867	0.191676	0.426342	0.372201	ARSB/CD24	2
purple	GO:0050994	GO:0050994:regulation of lipid catabolic process	2/230	48/13742	0.0416667	2.48949	1.34867	0.191676	0.426342	0.372201	ACACB/PPARA	2
purple	GO:0051445	GO:0051445:regulation of meiotic cell cycle	2/230	48/13742	0.0416667	2.48949	1.34867	0.191676	0.426342	0.372201	SYCP2L/LFNG	2
purple	GO:0170041	GO:0170041:non-proteinogenic amino acid metabolic process	2/230	48/13742	0.0416667	2.48949	1.34867	0.191676	0.426342	0.372201	IDO1/IDO2	2
purple	GO:0008202	GO:0008202:steroid metabolic process	6/230	233/13742	0.0257511	1.53857	1.08174	0.19651	0.42827	0.373884	PROX1/HSD17B4/CYP7B1/VLDLR/CAT/HSD3B7	6
purple	GO:0002467	GO:0002467:germinal center formation	1/230	13/13742	0.0769231	4.59599	1.69232	0.197095	0.42827	0.373884	KLHL6	1
purple	GO:0030214	GO:0030214:hyaluronan catabolic process	1/230	13/13742	0.0769231	4.59599	1.69232	0.197095	0.42827	0.373884	HYAL3	1
purple	GO:0033147	GO:0033147:negative regulation of intracellular estrogen receptor signa...	1/230	13/13742	0.0769231	4.59599	1.69232	0.197095	0.42827	0.373884	CYP7B1	1
purple	GO:0046512	GO:0046512:sphingosine biosynthetic process	1/230	13/13742	0.0769231	4.59599	1.69232	0.197095	0.42827	0.373884	ACER3	1
purple	GO:0051036	GO:0051036:regulation of endosome size	1/230	13/13742	0.0769231	4.59599	1.69232	0.197095	0.42827	0.373884	ALS2	1
purple	GO:0060352	GO:0060352:cell adhesion molecule production	1/230	13/13742	0.0769231	4.59599	1.69232	0.197095	0.42827	0.373884	GCNT1	1
purple	GO:0061795	GO:0061795:Golgi lumen acidification	1/230	13/13742	0.0769231	4.59599	1.69232	0.197095	0.42827	0.373884	ATP6V0A2	1
purple	GO:0070234	GO:0070234:positive regulation of T cell apoptotic process	1/230	13/13742	0.0769231	4.59599	1.69232	0.197095	0.42827	0.373884	IDO1	1
purple	GO:0070828	GO:0070828:heterochromatin organization	1/230	13/13742	0.0769231	4.59599	1.69232	0.197095	0.42827	0.373884	HP1BP3	1
purple	GO:0098734	GO:0098734:macromolecule depalmitoylation	1/230	13/13742	0.0769231	4.59599	1.69232	0.197095	0.42827	0.373884	ABHD17B	1
purple	GO:1990961	GO:1990961:xenobiotic detoxification by transmembrane export across the...	1/230	13/13742	0.0769231	4.59599	1.69232	0.197095	0.42827	0.373884	SLC47A1	1
purple	GO:0007498	GO:0007498:mesoderm development	3/230	92/13742	0.0326087	1.9483	1.19066	0.199799	0.432257	0.377364	VEGFA/FGFR2/TBX1	3
purple	GO:0051338	GO:0051338:regulation of transferase activity	10/230	438/13742	0.0228311	1.36411	1.01038	0.199954	0.432324	0.377423	PROX1/ALS2/CAMK1/CD24/TRAF6/FBN1/IL34/SPDYE4/PIK3R6/KSR1	10
purple	GO:0001701	GO:0001701:in utero embryonic development	8/230	335/13742	0.0238806	1.42681	1.03183	0.200165	0.432512	0.377587	INPP5B/FLVCR1/EPAS1/HES1/VEGFA/FGFR2/TRAF6/PLCD3	8
purple	GO:0070555	GO:0070555:response to interleukin-1	3/230	93/13742	0.0322581	1.92735	1.17071	0.204104	0.437858	0.382254	HYAL3/HES1/TRAF6	3
purple	GO:0055074	GO:0055074:calcium ion homeostasis	6/230	236/13742	0.0254237	1.51901	1.04926	0.204277	0.437863	0.382258	PDE4D/TRPC6/UBASH3B/CCL23/TNNI3/SLC24A3	6
purple	GO:0001649	GO:0001649:osteoblast differentiation	5/230	188/13742	0.0265957	1.58904	1.06097	0.207597	0.440452	0.384519	HSD17B4/VEGFA/FGFR2/CAT/SEMA7A	5
purple	GO:0098739	GO:0098739:import across plasma membrane	4/230	140/13742	0.0285714	1.70708	1.0971	0.20762	0.440452	0.384519	CACNA1D/KCNJ8/SLC47A1/SLC2A10	4
purple	GO:0170039	GO:0170039:proteinogenic amino acid metabolic process	4/230	140/13742	0.0285714	1.70708	1.0971	0.20762	0.440452	0.384519	RIMKLA/IDO1/IDO2/ASRGL1	4
purple	GO:0038066	GO:0038066:p38MAPK cascade	2/230	51/13742	0.0392157	2.34305	1.25364	0.210013	0.440452	0.384519	VEGFA/KCNJ8	2
purple	GO:0006044	GO:0006044:N-acetylglucosamine metabolic process	1/230	14/13742	0.0714286	4.2677	1.59594	0.210546	0.440452	0.384519	MGAT3	1
purple	GO:0006750	GO:0006750:glutathione biosynthetic process	1/230	14/13742	0.0714286	4.2677	1.59594	0.210546	0.440452	0.384519	GGT5	1
purple	GO:0006833	GO:0006833:water transport	1/230	14/13742	0.0714286	4.2677	1.59594	0.210546	0.440452	0.384519	CTNS	1
purple	GO:0007130	GO:0007130:synaptonemal complex assembly	1/230	14/13742	0.0714286	4.2677	1.59594	0.210546	0.440452	0.384519	SYCP2L	1
purple	GO:0035542	GO:0035542:regulation of SNARE complex assembly	1/230	14/13742	0.0714286	4.2677	1.59594	0.210546	0.440452	0.384519	ANKRD27	1
purple	GO:1905153	GO:1905153:regulation of membrane invagination	1/230	14/13742	0.0714286	4.2677	1.59594	0.210546	0.440452	0.384519	ALOX15	1
purple	GO:0071695	GO:0071695:anatomical structure maturation	5/230	190/13742	0.0263158	1.57231	1.03638	0.213561	0.445769	0.38916	FLVCR1/EPAS1/HES1/VEGFA/LSM14B	5
purple	GO:0045787	GO:0045787:positive regulation of cell cycle	7/230	290/13742	0.0241379	1.44219	0.992948	0.2136	0.445769	0.38916	PROX1/HES1/LFNG/FGFR2/MEIS2/SMPD3/SPDYE4	7
purple	GO:0032233	GO:0032233:positive regulation of actin filament bundle assembly	2/230	52/13742	0.0384615	2.29799	1.22345	0.216166	0.44897	0.391955	LPAR1/SWAP70	2
purple	GO:0048255	GO:0048255:mRNA stabilization	2/230	52/13742	0.0384615	2.29799	1.22345	0.216166	0.44897	0.391955	TENT5B/NRDE2	2
purple	GO:1904888	GO:1904888:cranial skeletal system development	2/230	52/13742	0.0384615	2.29799	1.22345	0.216166	0.44897	0.391955	FGFR2/TBX1	2
purple	GO:0032780	GO:0032780:negative regulation of ATP-dependent activity	1/230	15/13742	0.0666667	3.98319	1.50818	0.223773	0.453935	0.39629	TNNI3	1
purple	GO:0035461	GO:0035461:vitamin transmembrane transport	1/230	15/13742	0.0666667	3.98319	1.50818	0.223773	0.453935	0.39629	SLC47A1	1
purple	GO:0042159	GO:0042159:lipoprotein catabolic process	1/230	15/13742	0.0666667	3.98319	1.50818	0.223773	0.453935	0.39629	ABHD17B	1
purple	GO:0042983	GO:0042983:amyloid precursor protein biosynthetic process	1/230	15/13742	0.0666667	3.98319	1.50818	0.223773	0.453935	0.39629	BACE2	1
purple	GO:0060965	GO:0060965:negative regulation of miRNA-mediated gene silencing	1/230	15/13742	0.0666667	3.98319	1.50818	0.223773	0.453935	0.39629	OIP5-AS1	1
purple	GO:0097396	GO:0097396:response to interleukin-17	1/230	15/13742	0.0666667	3.98319	1.50818	0.223773	0.453935	0.39629	TRAF6	1
purple	GO:0098664	GO:0098664:G protein-coupled serotonin receptor signaling pathway	1/230	15/13742	0.0666667	3.98319	1.50818	0.223773	0.453935	0.39629	HRH4	1
purple	GO:0072348	GO:0072348:sulfur compound transport	2/230	54/13742	0.037037	2.21288	1.16509	0.228517	0.460607	0.402114	CTNS/SLC47A1	2
purple	GO:0140374	GO:0140374:antiviral innate immune response	2/230	54/13742	0.037037	2.21288	1.16509	0.228517	0.460607	0.402114	TRAF6/DUS2	2
purple	GO:0170033	GO:0170033:L-amino acid metabolic process	4/230	147/13742	0.0272109	1.62579	0.995203	0.232363	0.462529	0.403792	RIMKLA/IDO1/IDO2/ASRGL1	4
purple	GO:0035050	GO:0035050:embryonic heart tube development	2/230	55/13742	0.0363636	2.17265	1.13686	0.234712	0.462529	0.403792	HES1/ASB2	2
purple	GO:0042246	GO:0042246:tissue regeneration	2/230	55/13742	0.0363636	2.17265	1.13686	0.234712	0.462529	0.403792	TEC/CD9	2
purple	GO:0006813	GO:0006813:potassium ion transport	4/230	148/13742	0.027027	1.61481	0.98109	0.235957	0.462529	0.403792	CACNA1D/KCNJ8/KCNK6/SLC24A3	4
purple	GO:0003401	GO:0003401:axis elongation	1/230	16/13742	0.0625	3.73424	1.4277	0.236779	0.462529	0.403792	FGFR2	1
purple	GO:0019400	GO:0019400:alditol metabolic process	1/230	16/13742	0.0625	3.73424	1.4277	0.236779	0.462529	0.403792	SORD	1
purple	GO:0033631	GO:0033631:cell-cell adhesion mediated by integrin	1/230	16/13742	0.0625	3.73424	1.4277	0.236779	0.462529	0.403792	SWAP70	1
purple	GO:0036005	GO:0036005:response to macrophage colony-stimulating factor	1/230	16/13742	0.0625	3.73424	1.4277	0.236779	0.462529	0.403792	CSF1	1
purple	GO:0046618	GO:0046618:xenobiotic export from cell	1/230	16/13742	0.0625	3.73424	1.4277	0.236779	0.462529	0.403792	SLC47A1	1
purple	GO:0085020	GO:0085020:protein K6-linked ubiquitination	1/230	16/13742	0.0625	3.73424	1.4277	0.236779	0.462529	0.403792	RNF144A	1
purple	GO:0120254	GO:0120254:olefinic compound metabolic process	3/230	101/13742	0.029703	1.77469	1.01948	0.239235	0.466803	0.407524	FAAH/ALOX15/CYP4F12	3
purple	GO:0002237	GO:0002237:response to molecule of bacterial origin	7/230	301/13742	0.0232558	1.38948	0.891396	0.240546	0.469098	0.409527	CNR2/CD24/IDO1/FGFR2/TRAF6/KCNJ8/CEBPE	7
purple	GO:0033059	GO:0033059:cellular pigmentation	2/230	56/13742	0.0357143	2.13385	1.10924	0.240916	0.469556	0.409927	ANKRD27/BACE2	2
purple	GO:0019882	GO:0019882:antigen processing and presentation	3/230	103/13742	0.0291262	1.74023	0.983798	0.248179	0.474465	0.414212	RAB4A/RAB3C/TRAF6	3
purple	GO:0002830	GO:0002830:positive regulation of type 2 immune response	1/230	17/13742	0.0588235	3.51458	1.35346	0.249568	0.474465	0.414212	IDO1	1
purple	GO:0031069	GO:0031069:hair follicle morphogenesis	1/230	17/13742	0.0588235	3.51458	1.35346	0.249568	0.474465	0.414212	FGFR2	1
purple	GO:0035821	GO:0035821:modulation of process of another organism	1/230	17/13742	0.0588235	3.51458	1.35346	0.249568	0.474465	0.414212	PPARA	1
purple	GO:0042219	GO:0042219:cellular modified amino acid catabolic process	1/230	17/13742	0.0588235	3.51458	1.35346	0.249568	0.474465	0.414212	GGT5	1
purple	GO:0048268	GO:0048268:clathrin coat assembly	1/230	17/13742	0.0588235	3.51458	1.35346	0.249568	0.474465	0.414212	CLINT1	1
purple	GO:0070193	GO:0070193:synaptonemal complex organization	1/230	17/13742	0.0588235	3.51458	1.35346	0.249568	0.474465	0.414212	SYCP2L	1
purple	GO:0072673	GO:0072673:lamellipodium morphogenesis	1/230	17/13742	0.0588235	3.51458	1.35346	0.249568	0.474465	0.414212	ENPP2	1
purple	GO:2000811	GO:2000811:negative regulation of anoikis	1/230	17/13742	0.0588235	3.51458	1.35346	0.249568	0.474465	0.414212	PIK3R3	1
purple	GO:0002440	GO:0002440:production of molecular mediator of immune response	5/230	202/13742	0.0247525	1.47891	0.894603	0.25041	0.475645	0.415243	SWAP70/TRAF6/SEMA7A/EPX/CLC	5
purple	GO:1902905	GO:1902905:positive regulation of supramolecular fiber organization	4/230	152/13742	0.0263158	1.57231	0.925673	0.250462	0.475645	0.415243	PROX1/LPAR1/SWAP70/ALOX15	4
purple	GO:0001570	GO:0001570:vasculogenesis	2/230	58/13742	0.0344828	2.06027	1.05569	0.253344	0.478508	0.417743	VEGFA/TNNI3	2
purple	GO:0014855	GO:0014855:striated muscle cell proliferation	2/230	58/13742	0.0344828	2.06027	1.05569	0.253344	0.478508	0.417743	MYB/FGFR2	2
purple	GO:0070231	GO:0070231:T cell apoptotic process	2/230	58/13742	0.0344828	2.06027	1.05569	0.253344	0.478508	0.417743	IDO1/CLC	2
purple	GO:0010565	GO:0010565:regulation of cellular ketone metabolic process	3/230	105/13742	0.0285714	1.70708	0.948894	0.257173	0.481287	0.420168	PROX1/ACACB/PPARA	3
purple	GO:0007034	GO:0007034:vacuolar transport	4/230	155/13742	0.0258065	1.54188	0.885156	0.261463	0.481287	0.420168	ALS2/ARSB/NDFIP2/CACNG8	4
purple	GO:0002544	GO:0002544:chronic inflammatory response	1/230	18/13742	0.0555556	3.31932	1.28461	0.262143	0.481287	0.420168	IDO1	1
purple	GO:0016973	GO:0016973:poly(A)+ mRNA export from nucleus	1/230	18/13742	0.0555556	3.31932	1.28461	0.262143	0.481287	0.420168	NUP93	1
purple	GO:0044550	GO:0044550:secondary metabolite biosynthetic process	1/230	18/13742	0.0555556	3.31932	1.28461	0.262143	0.481287	0.420168	CTNS	1
purple	GO:0045064	GO:0045064:T-helper 2 cell differentiation	1/230	18/13742	0.0555556	3.31932	1.28461	0.262143	0.481287	0.420168	MYB	1
purple	GO:0051590	GO:0051590:positive regulation of neurotransmitter transport	1/230	18/13742	0.0555556	3.31932	1.28461	0.262143	0.481287	0.420168	SLC4A8	1
purple	GO:0071800	GO:0071800:podosome assembly	1/230	18/13742	0.0555556	3.31932	1.28461	0.262143	0.481287	0.420168	ASB2	1
purple	GO:0097284	GO:0097284:hepatocyte apoptotic process	1/230	18/13742	0.0555556	3.31932	1.28461	0.262143	0.481287	0.420168	PPARA	1
purple	GO:0046824	GO:0046824:positive regulation of nucleocytoplasmic transport	2/230	60/13742	0.0333333	1.99159	1.00426	0.265788	0.486951	0.425113	CAMK1/NRDE2	2
purple	GO:0051279	GO:0051279:regulation of release of sequestered calcium ion into cytoso...	2/230	60/13742	0.0333333	1.99159	1.00426	0.265788	0.486951	0.425113	PDE4D/UBASH3B	2
purple	GO:0007605	GO:0007605:sensory perception of sound	3/230	108/13742	0.0277778	1.65966	0.897914	0.270745	0.49256	0.430009	COL4A3/CACNA1D/TBX1	3
purple	GO:0008209	GO:0008209:androgen metabolic process	1/230	19/13742	0.0526316	3.14462	1.22044	0.274509	0.49256	0.430009	HSD17B4	1
purple	GO:0046827	GO:0046827:positive regulation of protein export from nucleus	1/230	19/13742	0.0526316	3.14462	1.22044	0.274509	0.49256	0.430009	CAMK1	1
purple	GO:0051894	GO:0051894:positive regulation of focal adhesion assembly	1/230	19/13742	0.0526316	3.14462	1.22044	0.274509	0.49256	0.430009	VEGFA	1
purple	GO:0060143	GO:0060143:positive regulation of syncytium formation by plasma membran...	1/230	19/13742	0.0526316	3.14462	1.22044	0.274509	0.49256	0.430009	CAMK1	1
purple	GO:0070314	GO:0070314:G1 to G0 transition	1/230	19/13742	0.0526316	3.14462	1.22044	0.274509	0.49256	0.430009	SMPD3	1
purple	GO:0097062	GO:0097062:dendritic spine maintenance	1/230	19/13742	0.0526316	3.14462	1.22044	0.274509	0.49256	0.430009	ABHD17B	1
purple	GO:0051495	GO:0051495:positive regulation of cytoskeleton organization	4/230	159/13742	0.0251572	1.50309	0.832453	0.276272	0.494958	0.432104	PROX1/LPAR1/SWAP70/ALOX15	4
purple	GO:0003158	GO:0003158:endothelium development	3/230	110/13742	0.0272727	1.62949	0.864801	0.279838	0.50006	0.436557	PROX1/PDE4D/VEGFA	3
purple	GO:0022604	GO:0022604:regulation of cell morphogenesis	5/230	212/13742	0.0235849	1.40915	0.78327	0.282258	0.500197	0.436677	VEGFA/ENPP2/LPAR1/EEF2K/ANKRD27	5
purple	GO:0006740	GO:0006740:NADPH regeneration	1/230	20/13742	0.05	2.98739	1.16039	0.286668	0.500197	0.436677	ACACB	1
purple	GO:0007628	GO:0007628:adult walking behavior	1/230	20/13742	0.05	2.98739	1.16039	0.286668	0.500197	0.436677	CTNS	1
purple	GO:0032967	GO:0032967:positive regulation of collagen biosynthetic process	1/230	20/13742	0.05	2.98739	1.16039	0.286668	0.500197	0.436677	MYB	1
purple	GO:0048333	GO:0048333:mesodermal cell differentiation	1/230	20/13742	0.05	2.98739	1.16039	0.286668	0.500197	0.436677	FGFR2	1
purple	GO:1905146	GO:1905146:lysosomal protein catabolic process	1/230	20/13742	0.05	2.98739	1.16039	0.286668	0.500197	0.436677	MGAT3	1
purple	GO:2000434	GO:2000434:regulation of protein neddylation	1/230	20/13742	0.05	2.98739	1.16039	0.286668	0.500197	0.436677	EPAS1	1
purple	GO:0051101	GO:0051101:regulation of DNA binding	2/230	64/13742	0.03125	1.86712	0.907133	0.290661	0.504886	0.44077	HES1/TRAF6	2
purple	GO:0141091	GO:0141091:transforming growth factor beta receptor superfamily signali...	6/230	268/13742	0.0223881	1.33764	0.728255	0.292941	0.50726	0.442843	HES1/NRROS/FBN1/SMPD3/SLC2A10/PPARA	6
purple	GO:0010714	GO:0010714:positive regulation of collagen metabolic process	1/230	21/13742	0.047619	2.84513	1.10397	0.298625	0.50726	0.442843	MYB	1
purple	GO:0097734	GO:0097734:extracellular exosome biogenesis	1/230	21/13742	0.047619	2.84513	1.10397	0.298625	0.50726	0.442843	SMPD3	1
purple	GO:1902018	GO:1902018:negative regulation of cilium assembly	1/230	21/13742	0.047619	2.84513	1.10397	0.298625	0.50726	0.442843	LPAR1	1
purple	GO:0032411	GO:0032411:positive regulation of transporter activity	2/230	66/13742	0.030303	1.81054	0.861153	0.303065	0.512867	0.447738	STAC/TRPC6	2
purple	GO:0033688	GO:0033688:regulation of osteoblast proliferation	1/230	22/13742	0.0454545	2.71581	1.05079	0.310382	0.517204	0.451524	FGFR2	1
purple	GO:0061436	GO:0061436:establishment of skin barrier	1/230	22/13742	0.0454545	2.71581	1.05079	0.310382	0.517204	0.451524	GRHL1	1
purple	GO:1990858	GO:1990858:cellular response to lectin	1/230	22/13742	0.0454545	2.71581	1.05079	0.310382	0.517204	0.451524	TRAF6	1
purple	GO:0002437	GO:0002437:inflammatory response to antigenic stimulus	2/230	68/13742	0.0294118	1.75729	0.816736	0.31543	0.524111	0.457554	IL5RA/RAB44	2
purple	GO:0043112	GO:0043112:receptor metabolic process	2/230	68/13742	0.0294118	1.75729	0.816736	0.31543	0.524111	0.457554	ALS2/ZNRF3	2
purple	GO:0010894	GO:0010894:negative regulation of steroid biosynthetic process	1/230	23/13742	0.0434783	2.59773	1.00051	0.321942	0.527078	0.460144	PROX1	1
purple	GO:0090594	GO:0090594:inflammatory response to wounding	1/230	23/13742	0.0434783	2.59773	1.00051	0.321942	0.527078	0.460144	SIGLEC10	1
purple	GO:0050905	GO:0050905:neuromuscular process	3/230	120/13742	0.025	1.4937	0.708668	0.32561	0.531386	0.463906	STAC/KCNJ8/TNNI3	3
purple	GO:0061351	GO:0061351:neural precursor cell proliferation	3/230	120/13742	0.025	1.4937	0.708668	0.32561	0.531386	0.463906	PROX1/VEGFA/FGFR2	3
purple	GO:0009268	GO:0009268:response to pH	1/230	24/13742	0.0416667	2.48949	0.952822	0.33331	0.534925	0.466995	ARSB	1
purple	GO:0016486	GO:0016486:peptide hormone processing	1/230	24/13742	0.0416667	2.48949	0.952822	0.33331	0.534925	0.466995	BACE2	1
purple	GO:0150117	GO:0150117:positive regulation of cell-substrate junction organization	1/230	24/13742	0.0416667	2.48949	0.952822	0.33331	0.534925	0.466995	VEGFA	1
purple	GO:0120161	GO:0120161:regulation of cold-induced thermogenesis	3/230	122/13742	0.0245902	1.46921	0.679158	0.334786	0.536305	0.468199	ACOT11/EPAS1/VEGFA	3
purple	GO:0001975	GO:0001975:response to amphetamine	1/230	25/13742	0.04	2.38991	0.907489	0.344488	0.543475	0.474459	CNR2	1
purple	GO:0002834	GO:0002834:regulation of response to tumor cell	1/230	25/13742	0.04	2.38991	0.907489	0.344488	0.543475	0.474459	DAPK1	1
purple	GO:1900745	GO:1900745:positive regulation of p38MAPK cascade	1/230	25/13742	0.04	2.38991	0.907489	0.344488	0.543475	0.474459	VEGFA	1
purple	GO:2000191	GO:2000191:regulation of fatty acid transport	1/230	25/13742	0.04	2.38991	0.907489	0.344488	0.543475	0.474459	PPARA	1
purple	GO:1990868	GO:1990868:response to chemokine	2/230	74/13742	0.027027	1.61481	0.691855	0.35219	0.552421	0.482269	CCR3/CCL23	2
purple	GO:0002683	GO:0002683:negative regulation of immune system process	9/230	455/13742	0.0197802	1.18183	0.514588	0.352511	0.552421	0.482269	CNR2/GPR137B/IL1RL1/LRRC17/IDO1/UBASH3B/FBN1/ALOX15/EPX	9
purple	GO:0016233	GO:0016233:telomere capping	1/230	26/13742	0.0384615	2.29799	0.864288	0.355479	0.552421	0.482269	STN1	1
purple	GO:0032801	GO:0032801:receptor catabolic process	1/230	26/13742	0.0384615	2.29799	0.864288	0.355479	0.552421	0.482269	ZNRF3	1
purple	GO:0033687	GO:0033687:osteoblast proliferation	1/230	26/13742	0.0384615	2.29799	0.864288	0.355479	0.552421	0.482269	FGFR2	1
purple	GO:0060586	GO:0060586:multicellular organismal-level iron ion homeostasis	1/230	26/13742	0.0384615	2.29799	0.864288	0.355479	0.552421	0.482269	EPAS1	1
purple	GO:0090162	GO:0090162:establishment of epithelial cell polarity	1/230	26/13742	0.0384615	2.29799	0.864288	0.355479	0.552421	0.482269	HES1	1
purple	GO:0043281	GO:0043281:regulation of cysteine-type endopeptidase activity involved ...	3/230	127/13742	0.023622	1.41137	0.607624	0.357694	0.555247	0.484736	COL4A3/VEGFA/DAPK1	3
purple	GO:0048145	GO:0048145:regulation of fibroblast proliferation	2/230	75/13742	0.0266667	1.59328	0.672146	0.358255	0.555247	0.484736	MYB/DACH1	2
purple	GO:2000134	GO:2000134:negative regulation of G1/S transition of mitotic cell cycle	2/230	75/13742	0.0266667	1.59328	0.672146	0.358255	0.555247	0.484736	GFI1B/WEE1	2
purple	GO:0055078	GO:0055078:sodium ion homeostasis	1/230	27/13742	0.037037	2.21288	0.823031	0.366287	0.561199	0.489933	CYP4F12	1
purple	GO:0043094	GO:0043094:cellular metabolic compound salvage	1/230	28/13742	0.0357143	2.13385	0.783549	0.376914	0.568967	0.496714	AMPD3	1
purple	GO:1902807	GO:1902807:negative regulation of cell cycle G1/S phase transition	2/230	79/13742	0.0253165	1.5126	0.596122	0.382299	0.574355	0.501418	GFI1B/WEE1	2
purple	GO:0006734	GO:0006734:NADH metabolic process	1/230	29/13742	0.0344828	2.06027	0.745697	0.387364	0.577071	0.503789	NUDT17	1
purple	GO:0019886	GO:0019886:antigen processing and presentation of exogenous peptide ant...	1/230	29/13742	0.0344828	2.06027	0.745697	0.387364	0.577071	0.503789	TRAF6	1
purple	GO:0045116	GO:0045116:protein neddylation	1/230	29/13742	0.0344828	2.06027	0.745697	0.387364	0.577071	0.503789	EPAS1	1
purple	GO:0046717	GO:0046717:acid secretion	1/230	29/13742	0.0344828	2.06027	0.745697	0.387364	0.577071	0.503789	ACACB	1
purple	GO:0097581	GO:0097581:lamellipodium organization	2/230	80/13742	0.025	1.4937	0.577777	0.388251	0.577071	0.503789	ARHGEF6/ENPP2	2
purple	GO:0000002	GO:0000002:mitochondrial genome maintenance	1/230	30/13742	0.0333333	1.99159	0.709345	0.39764	0.584537	0.510306	PRIMPOL	1
purple	GO:0001504	GO:0001504:neurotransmitter uptake	1/230	30/13742	0.0333333	1.99159	0.709345	0.39764	0.584537	0.510306	SLC29A1	1
purple	GO:0032941	GO:0032941:secretion by tissue	1/230	30/13742	0.0333333	1.99159	0.709345	0.39764	0.584537	0.510306	P2RY2	1
purple	GO:0032963	GO:0032963:collagen metabolic process	2/230	83/13742	0.0240964	1.43971	0.524211	0.405953	0.591891	0.516727	MYB/SMPD3	2
purple	GO:1990845	GO:1990845:adaptive thermogenesis	3/230	138/13742	0.0217391	1.29887	0.460358	0.407617	0.591891	0.516727	ACOT11/EPAS1/VEGFA	3
purple	GO:0002230	GO:0002230:positive regulation of defense response to virus by host	1/230	31/13742	0.0322581	1.92735	0.674377	0.407743	0.591891	0.516727	ERCC6	1
purple	GO:0043276	GO:0043276:anoikis	1/230	31/13742	0.0322581	1.92735	0.674377	0.407743	0.591891	0.516727	PIK3R3	1
purple	GO:0043330	GO:0043330:response to exogenous dsRNA	1/230	31/13742	0.0322581	1.92735	0.674377	0.407743	0.591891	0.516727	KCNJ8	1
purple	GO:0043413	GO:0043413:macromolecule glycosylation	4/230	194/13742	0.0206186	1.23191	0.424427	0.408746	0.592605	0.51735	GCNT1/ABO/FUT4/MGAT3	4
purple	GO:0050817	GO:0050817:coagulation	4/230	194/13742	0.0206186	1.23191	0.424427	0.408746	0.592605	0.51735	PAFAH2/TEC/UBASH3B/CD9	4
purple	GO:0061387	GO:0061387:regulation of extent of cell growth	2/230	84/13742	0.0238095	1.42257	0.506822	0.411799	0.596535	0.520781	VEGFA/SEMA7A	2
purple	GO:0106027	GO:0106027:neuron projection organization	2/230	85/13742	0.0235294	1.40583	0.489655	0.417617	0.598588	0.522573	ABHD17B/EEF2K	2
purple	GO:0008340	GO:0008340:determination of adult lifespan	1/230	32/13742	0.03125	1.86712	0.640691	0.417678	0.598588	0.522573	KCNJ8	1
purple	GO:0048512	GO:0048512:circadian behavior	1/230	32/13742	0.03125	1.86712	0.640691	0.417678	0.598588	0.522573	GPR176	1
purple	GO:0009895	GO:0009895:negative regulation of catabolic process	6/230	310/13742	0.0193548	1.15641	0.363402	0.417688	0.598588	0.522573	TENT5B/FBP1/ACACB/NRDE2/MGAT3/PPARA	6
purple	GO:0110020	GO:0110020:regulation of actomyosin structure organization	2/230	86/13742	0.0232558	1.38948	0.472706	0.423407	0.606534	0.52951	PROX1/LPAR1	2
purple	GO:0044706	GO:0044706:multi-multicellular organism process	3/230	143/13742	0.020979	1.25345	0.397486	0.42995	0.609884	0.532435	HYAL3/VEGFA/IDO1	3
purple	GO:0006694	GO:0006694:steroid biosynthetic process	3/230	144/13742	0.0208333	1.24475	0.385188	0.434381	0.614452	0.536422	PROX1/CYP7B1/HSD3B7	3
purple	GO:0006836	GO:0006836:neurotransmitter transport	3/230	144/13742	0.0208333	1.24475	0.385188	0.434381	0.614452	0.536422	SLC29A1/KCNJ8/SLC4A8	3
purple	GO:0019748	GO:0019748:secondary metabolic process	1/230	34/13742	0.0294118	1.75729	0.576803	0.437053	0.614452	0.536422	CTNS	1
purple	GO:0045730	GO:0045730:respiratory burst	1/230	34/13742	0.0294118	1.75729	0.576803	0.437053	0.614452	0.536422	CD24	1
purple	GO:0006885	GO:0006885:regulation of pH	2/230	89/13742	0.0224719	1.34265	0.423099	0.440593	0.619178	0.540549	SLC4A8/ATP6V0A2	2
purple	GO:0141193	GO:0141193:nuclear receptor-mediated signaling pathway	3/230	146/13742	0.0205479	1.2277	0.360859	0.443206	0.622348	0.543316	CYP7B1/ALOX15/TBX1	3
purple	GO:0034612	GO:0034612:response to tumor necrosis factor	4/230	204/13742	0.0196078	1.17153	0.322019	0.446193	0.622951	0.543842	HYAL3/HES1/TRAF6/SMPD3	4
purple	GO:0009409	GO:0009409:response to cold	1/230	35/13742	0.0285714	1.70708	0.546443	0.446499	0.622951	0.543842	ACOT11	1
purple	GO:0032438	GO:0032438:melanosome organization	1/230	36/13742	0.0277778	1.65966	0.517048	0.455786	0.62935	0.549429	BACE2	1
purple	GO:0046677	GO:0046677:response to antibiotic	1/230	36/13742	0.0277778	1.65966	0.517048	0.455786	0.62935	0.549429	HYAL3	1
purple	GO:0042752	GO:0042752:regulation of circadian rhythm	2/230	92/13742	0.0217391	1.29887	0.375247	0.457497	0.630711	0.550617	PROX1/PPARA	2
purple	GO:0032970	GO:0032970:regulation of actin filament-based process	6/230	325/13742	0.0184615	1.10304	0.245256	0.462204	0.635158	0.554499	PROX1/PDE4D/LPAR1/SWAP70/PKP2/ALOX15	6
purple	GO:0042398	GO:0042398:cellular modified amino acid biosynthetic process	1/230	38/13742	0.0263158	1.57231	0.460907	0.473899	0.643386	0.561682	GGT5	1
purple	GO:0045454	GO:0045454:cell redox homeostasis	1/230	38/13742	0.0263158	1.57231	0.460907	0.473899	0.643386	0.561682	SLC2A10	1
purple	GO:0085029	GO:0085029:extracellular matrix assembly	1/230	38/13742	0.0263158	1.57231	0.460907	0.473899	0.643386	0.561682	SMPD3	1
purple	GO:0140632	GO:0140632:canonical inflammasome complex assembly	1/230	38/13742	0.0263158	1.57231	0.460907	0.473899	0.643386	0.561682	KCNJ8	1
purple	GO:0032964	GO:0032964:collagen biosynthetic process	1/230	39/13742	0.025641	1.532	0.434056	0.482728	0.649798	0.56728	MYB	1
purple	GO:0002709	GO:0002709:regulation of T cell mediated immunity	2/230	98/13742	0.0204082	1.21934	0.284302	0.4904	0.654901	0.571735	TRAF6/CLC	2
purple	GO:0045840	GO:0045840:positive regulation of mitotic nuclear division	1/230	40/13742	0.025	1.4937	0.407953	0.491411	0.654901	0.571735	SMPD3	1
purple	GO:0060324	GO:0060324:face development	1/230	40/13742	0.025	1.4937	0.407953	0.491411	0.654901	0.571735	TBX1	1
purple	GO:0098727	GO:0098727:maintenance of cell number	3/230	158/13742	0.0189873	1.13445	0.221767	0.494931	0.65934	0.575611	PROX1/HES1/TBX1	3
purple	GO:0051168	GO:0051168:nuclear export	3/230	159/13742	0.0188679	1.12732	0.21067	0.499136	0.661466	0.577467	CAMK1/NRDE2/NUP93	3
purple	GO:0030835	GO:0030835:negative regulation of actin filament depolymerization	1/230	41/13742	0.0243902	1.45726	0.382557	0.499948	0.661466	0.577467	SWAP70	1
purple	GO:0043154	GO:0043154:negative regulation of cysteine-type endopeptidase activity ...	1/230	41/13742	0.0243902	1.45726	0.382557	0.499948	0.661466	0.577467	VEGFA	1
purple	GO:0045022	GO:0045022:early endosome to late endosome transport	1/230	41/13742	0.0243902	1.45726	0.382557	0.499948	0.661466	0.577467	ANKRD27	1
purple	GO:0031589	GO:0031589:cell-substrate adhesion	5/230	279/13742	0.0179211	1.07075	0.155764	0.502066	0.664017	0.579693	AJAP1/CSF1/VEGFA/PKP2/ALOX15	5
purple	GO:0008630	GO:0008630:intrinsic apoptotic signaling pathway in response to DNA dam...	2/230	101/13742	0.019802	1.18313	0.24099	0.506378	0.668507	0.583614	ERCC6/HIC1	2
purple	GO:0002347	GO:0002347:response to tumor cell	1/230	42/13742	0.0238095	1.42257	0.357827	0.508342	0.668507	0.583614	DAPK1	1
purple	GO:0006968	GO:0006968:cellular defense response	1/230	42/13742	0.0238095	1.42257	0.357827	0.508342	0.668507	0.583614	CCR3	1
purple	GO:0141084	GO:0141084:inflammasome-mediated signaling pathway	1/230	42/13742	0.0238095	1.42257	0.357827	0.508342	0.668507	0.583614	KCNJ8	1
purple	GO:0030838	GO:0030838:positive regulation of actin filament polymerization	1/230	43/13742	0.0232558	1.38948	0.333728	0.516596	0.67706	0.59108	ALOX15	1
purple	GO:0007623	GO:0007623:circadian rhythm	3/230	164/13742	0.0182927	1.09295	0.156228	0.519892	0.680611	0.59418	PROX1/GPR176/PPARA	3
purple	GO:0002269	GO:0002269:leukocyte activation involved in inflammatory response	1/230	44/13742	0.0227273	1.35791	0.310227	0.524712	0.683324	0.596548	KCNJ8	1
purple	GO:0042269	GO:0042269:regulation of natural killer cell mediated cytotoxicity	1/230	44/13742	0.0227273	1.35791	0.310227	0.524712	0.683324	0.596548	PIK3R6	1
purple	GO:0071692	GO:0071692:protein localization to extracellular region	5/230	288/13742	0.0173611	1.03729	0.0834373	0.530238	0.687798	0.600455	NRROS/KCNJ8/SLC4A8/FBN1/GIPR	5
purple	GO:1902116	GO:1902116:negative regulation of organelle assembly	1/230	45/13742	0.0222222	1.32773	0.287291	0.532693	0.687798	0.600455	LPAR1	1
purple	GO:0008544	GO:0008544:epidermis development	4/230	229/13742	0.0174672	1.04363	0.0868644	0.536032	0.691853	0.603994	GRHL1/HES1/FGFR2/PPARA	4
purple	GO:0006509	GO:0006509:membrane protein ectodomain proteolysis	1/230	46/13742	0.0217391	1.29887	0.264894	0.54054	0.692536	0.60459	BACE2	1
purple	GO:0140467	GO:0140467:integrated stress response signaling	1/230	46/13742	0.0217391	1.29887	0.264894	0.54054	0.692536	0.60459	CEBPE	1
purple	GO:0009914	GO:0009914:hormone transport	4/230	231/13742	0.017316	1.03459	0.0691801	0.542914	0.69481	0.606576	RAB44/MYB/SMPD3/GIPR	4
purple	GO:0002448	GO:0002448:mast cell mediated immunity	1/230	47/13742	0.0212766	1.27123	0.243007	0.548256	0.696525	0.608073	RAB44	1
purple	GO:0032410	GO:0032410:negative regulation of transporter activity	1/230	48/13742	0.0208333	1.24475	0.221608	0.555842	0.703851	0.614469	NDFIP2	1
purple	GO:0045103	GO:0045103:intermediate filament-based process	1/230	48/13742	0.0208333	1.24475	0.221608	0.555842	0.703851	0.614469	PKP2	1
purple	GO:0140894	GO:0140894:endolysosomal toll-like receptor signaling pathway	1/230	49/13742	0.0204082	1.21934	0.200672	0.563302	0.708264	0.618321	TRAF6	1
purple	GO:0071407	GO:0071407:cellular response to organic cyclic compound	7/230	422/13742	0.0165877	0.991078	-0.0242882	0.563396	0.708264	0.618321	PAQR7/PDE4D/CYP7B1/FBP1/P2RY2/EEF2K/PPARA	7
purple	GO:0009615	GO:0009615:response to virus	6/230	361/13742	0.0166205	0.993039	-0.017487	0.564655	0.70959	0.619479	HYAL3/ERCC6/TRAF6/KCNJ8/DUOX2/DUS2	6
purple	GO:0048588	GO:0048588:developmental cell growth	3/230	177/13742	0.0169492	1.01268	0.0221431	0.571591	0.7149	0.624115	VEGFA/SEMA7A/PPARA	3
purple	GO:0030317	GO:0030317:flagellated sperm motility	2/230	115/13742	0.0173913	1.03909	0.0549233	0.576518	0.720079	0.628636	INPP5B/SORD	2
purple	GO:1900024	GO:1900024:regulation of substrate adhesion-dependent cell spreading	1/230	51/13742	0.0196078	1.17153	0.160107	0.57785	0.720192	0.628735	PKP2	1
purple	GO:0043903	GO:0043903:regulation of biological process involved in symbiotic inter...	1/230	52/13742	0.0192308	1.149	0.14044	0.584942	0.725653	0.633502	PPARA	1
purple	GO:0070613	GO:0070613:regulation of protein processing	1/230	52/13742	0.0192308	1.149	0.14044	0.584942	0.725653	0.633502	INPP5B	1
purple	GO:0044089	GO:0044089:positive regulation of cellular component biogenesis	7/230	432/13742	0.0162037	0.968136	-0.0877941	0.588332	0.729339	0.63672	IQSEC2/VEGFA/LPAR1/SWAP70/EEF2K/SMPD3/ALOX15	7
purple	GO:0034113	GO:0034113:heterotypic cell-cell adhesion	1/230	53/13742	0.0188679	1.12732	0.121158	0.591915	0.730141	0.63742	PKP2	1
purple	GO:0045071	GO:0045071:negative regulation of viral genome replication	1/230	53/13742	0.0188679	1.12732	0.121158	0.591915	0.730141	0.63742	PROX1	1
purple	GO:0097035	GO:0097035:regulation of membrane lipid distribution	1/230	53/13742	0.0188679	1.12732	0.121158	0.591915	0.730141	0.63742	ATP8B3	1
purple	GO:0099024	GO:0099024:plasma membrane invagination	1/230	53/13742	0.0188679	1.12732	0.121158	0.591915	0.730141	0.63742	ALOX15	1
purple	GO:0002706	GO:0002706:regulation of lymphocyte mediated immunity	3/230	183/13742	0.0163934	0.979473	-0.036472	0.594267	0.732781	0.639725	TRAF6/PIK3R6/CLC	3
purple	GO:0007292	GO:0007292:female gamete generation	2/230	119/13742	0.0168067	1.00417	0.00595361	0.595181	0.733389	0.640256	PAQR7/LSM14B	2
purple	GO:0032091	GO:0032091:negative regulation of protein binding	1/230	54/13742	0.0185185	1.10644	0.102247	0.598772	0.733917	0.640717	CAMK1	1
purple	GO:0045190	GO:0045190:isotype switching	1/230	54/13742	0.0185185	1.10644	0.102247	0.598772	0.733917	0.640717	SWAP70	1
purple	GO:0030336	GO:0030336:negative regulation of cell migration	4/230	249/13742	0.0160643	0.959804	-0.0835097	0.60238	0.73782	0.644124	TMIGD3/ADORA3/SRGAP3/DACH1	4
purple	GO:0061053	GO:0061053:somite development	1/230	55/13742	0.0181818	1.08632	0.0836898	0.605514	0.739356	0.645465	LFNG	1
purple	GO:0170040	GO:0170040:proteinogenic amino acid catabolic process	1/230	55/13742	0.0181818	1.08632	0.0836898	0.605514	0.739356	0.645465	ASRGL1	1
purple	GO:0042113	GO:0042113:B cell activation	4/230	251/13742	0.0159363	0.952157	-0.0998045	0.608696	0.742942	0.648595	PIK3R3/GAPT/LFNG/SWAP70	4
purple	GO:0006998	GO:0006998:nuclear envelope organization	1/230	56/13742	0.0178571	1.06693	0.0654727	0.612143	0.743697	0.649255	NUP93	1
purple	GO:0043467	GO:0043467:regulation of generation of precursor metabolites and energy	2/230	123/13742	0.0162602	0.971509	-0.0414091	0.613225	0.744035	0.64955	FBP1/PPARA	2
purple	GO:0002456	GO:0002456:T cell mediated immunity	2/230	124/13742	0.016129	0.963675	-0.0530124	0.617639	0.747763	0.652805	TRAF6/CLC	2
purple	GO:0016311	GO:0016311:dephosphorylation	3/230	190/13742	0.0157895	0.943387	-0.10252	0.619725	0.748529	0.653474	INPP5B/FBP1/PPP1R26	3
purple	GO:0046034	GO:0046034:ATP metabolic process	3/230	192/13742	0.015625	0.93356	-0.120955	0.626797	0.753412	0.657736	FBP1/CTNS/PPARA	3
purple	GO:0141188	GO:0141188:nucleic acid catabolic process	5/230	322/13742	0.015528	0.927761	-0.171133	0.629495	0.754223	0.658444	TENT5B/NRDE2/OIP5-AS1/CTIF/LSM14B	5
purple	GO:0007585	GO:0007585:respiratory gaseous exchange by respiratory system	1/230	59/13742	0.0169492	1.01268	0.0127291	0.631372	0.754223	0.658444	DACH1	1
purple	GO:0014823	GO:0014823:response to activity	1/230	59/13742	0.0169492	1.01268	0.0127291	0.631372	0.754223	0.658444	CAT	1
purple	GO:0032922	GO:0032922:circadian regulation of gene expression	1/230	59/13742	0.0169492	1.01268	0.0127291	0.631372	0.754223	0.658444	PPARA	1
purple	GO:0140115	GO:0140115:export across plasma membrane	1/230	59/13742	0.0169492	1.01268	0.0127291	0.631372	0.754223	0.658444	SLC47A1	1
purple	GO:0170035	GO:0170035:L-amino acid catabolic process	1/230	59/13742	0.0169492	1.01268	0.0127291	0.631372	0.754223	0.658444	ASRGL1	1
purple	GO:0042593	GO:0042593:glucose homeostasis	3/230	196/13742	0.0153061	0.914508	-0.157276	0.640672	0.762454	0.66563	SLC29A1/FBN1/BACE2	3
purple	GO:0061844	GO:0061844:antimicrobial humoral immune response mediated by antimicrob...	1/230	61/13742	0.0163934	0.979473	-0.020963	0.643661	0.763141	0.66623	CCL23	1
purple	GO:0140895	GO:0140895:cell surface toll-like receptor signaling pathway	1/230	61/13742	0.0163934	0.979473	-0.020963	0.643661	0.763141	0.66623	TRAF6	1
purple	GO:0022405	GO:0022405:hair cycle process	1/230	62/13742	0.016129	0.963675	-0.0374004	0.649651	0.766329	0.669013	FGFR2	1
purple	GO:0032102	GO:0032102:negative regulation of response to external stimulus	5/230	330/13742	0.0151515	0.90527	-0.227254	0.650938	0.767326	0.669883	AJAP1/UBASH3B/CD9/SIGLEC10/PPARA	5
purple	GO:0008333	GO:0008333:endosome to lysosome transport	1/230	63/13742	0.015873	0.948378	-0.0535784	0.655542	0.769738	0.671989	CACNG8	1
purple	GO:0040013	GO:0040013:negative regulation of locomotion	4/230	272/13742	0.0147059	0.878645	-0.263738	0.671214	0.782746	0.683345	TMIGD3/ADORA3/SRGAP3/DACH1	4
purple	GO:0022600	GO:0022600:digestive system process	1/230	68/13742	0.0147059	0.878645	-0.130882	0.683547	0.790507	0.69012	TFF3	1
purple	GO:1901880	GO:1901880:negative regulation of protein depolymerization	1/230	68/13742	0.0147059	0.878645	-0.130882	0.683547	0.790507	0.69012	SWAP70	1
purple	GO:0031331	GO:0031331:positive regulation of cellular catabolic process	3/230	210/13742	0.0142857	0.85354	-0.279036	0.686359	0.792734	0.692064	DAPK1/DEPDC5/PPARA	3
purple	GO:0061448	GO:0061448:connective tissue development	3/230	211/13742	0.014218	0.849495	-0.287435	0.689451	0.794695	0.693777	CSF1/HYAL3/SMPD3	3
purple	GO:0042267	GO:0042267:natural killer cell mediated cytotoxicity	1/230	70/13742	0.0142857	0.85354	-0.160274	0.694103	0.796891	0.695694	PIK3R6	1
purple	GO:0007030	GO:0007030:Golgi organization	2/230	145/13742	0.0137931	0.824108	-0.277793	0.701553	0.80306	0.70108	SYNE1/ATP8B3	2
purple	GO:0051236	GO:0051236:establishment of RNA localization	2/230	147/13742	0.0136054	0.812896	-0.297554	0.708694	0.808454	0.705788	NRDE2/NUP93	2
purple	GO:0007586	GO:0007586:digestion	1/230	73/13742	0.0136986	0.818463	-0.202895	0.709284	0.808454	0.705788	TFF3	1
purple	GO:0032418	GO:0032418:lysosome localization	1/230	75/13742	0.0133333	0.796638	-0.230398	0.718986	0.814617	0.711169	RAB44	1
purple	GO:0071229	GO:0071229:cellular response to acid chemical	1/230	75/13742	0.0133333	0.796638	-0.230398	0.718986	0.814617	0.711169	VEGFA	1
purple	GO:0031099	GO:0031099:regeneration	2/230	150/13742	0.0133333	0.796638	-0.326729	0.719137	0.814617	0.711169	TEC/CD9	2
purple	GO:0008625	GO:0008625:extrinsic apoptotic signaling pathway via death domain recep...	1/230	76/13742	0.0131579	0.786156	-0.243892	0.723715	0.815555	0.711988	DAPK1	1
purple	GO:0045995	GO:0045995:regulation of embryonic development	1/230	76/13742	0.0131579	0.786156	-0.243892	0.723715	0.815555	0.711988	HES1	1
purple	GO:0032273	GO:0032273:positive regulation of protein polymerization	1/230	80/13742	0.0125	0.746848	-0.296267	0.741852	0.827688	0.72258	ALOX15	1
purple	GO:2001057	GO:2001057:reactive nitrogen species metabolic process	1/230	80/13742	0.0125	0.746848	-0.296267	0.741852	0.827688	0.72258	PPARA	1
purple	GO:0002793	GO:0002793:positive regulation of peptide secretion	1/230	81/13742	0.0123457	0.737627	-0.308982	0.746198	0.830673	0.725186	GIPR	1
purple	GO:0003341	GO:0003341:cilium movement	2/230	159/13742	0.0125786	0.751545	-0.411114	0.748598	0.832767	0.727014	INPP5B/SORD	2
purple	GO:0032355	GO:0032355:response to estradiol	1/230	84/13742	0.0119048	0.711284	-0.346283	0.758803	0.838804	0.732284	CAT	1
purple	GO:0034446	GO:0034446:substrate adhesion-dependent cell spreading	1/230	85/13742	0.0117647	0.702916	-0.358447	0.762865	0.840891	0.734106	PKP2	1
purple	GO:1901655	GO:1901655:cellular response to ketone	1/230	85/13742	0.0117647	0.702916	-0.358447	0.762865	0.840891	0.734106	FBP1	1
purple	GO:0001910	GO:0001910:regulation of leukocyte mediated cytotoxicity	1/230	88/13742	0.0113636	0.678953	-0.394179	0.774646	0.849305	0.741452	PIK3R6	1
purple	GO:0051701	GO:0051701:biological process involved in interaction with host	2/230	168/13742	0.0119048	0.711284	-0.491231	0.775375	0.849836	0.741915	EFNB2/PPARA	2
purple	GO:0016049	GO:0016049:cell growth	5/230	386/13742	0.0129534	0.773936	-0.587761	0.778191	0.851589	0.743446	VEGFA/FBP1/SEMA7A/MINAR1/PPARA	5
purple	GO:0071346	GO:0071346:cellular response to type II interferon	1/230	89/13742	0.011236	0.671324	-0.405847	0.778442	0.851589	0.743446	DAPK1	1
purple	GO:0150115	GO:0150115:cell-substrate junction organization	1/230	89/13742	0.011236	0.671324	-0.405847	0.778442	0.851589	0.743446	VEGFA	1
purple	GO:0072089	GO:0072089:stem cell proliferation	1/230	90/13742	0.0111111	0.663865	-0.417398	0.782175	0.854062	0.745605	ZNRF3	1
purple	GO:0030278	GO:0030278:regulation of ossification	1/230	92/13742	0.0108696	0.649433	-0.440161	0.789453	0.859045	0.749955	CSF1	1
purple	GO:0048545	GO:0048545:response to steroid hormone	3/230	254/13742	0.011811	0.705683	-0.617692	0.801569	0.869782	0.759328	PAQR7/CYP7B1/PPARA	3
purple	GO:0006334	GO:0006334:nucleosome assembly	1/230	96/13742	0.0104167	0.622373	-0.484405	0.80329	0.870836	0.760248	HP1BP3	1
purple	GO:0002449	GO:0002449:lymphocyte mediated immunity	4/230	331/13742	0.0120846	0.722028	-0.667879	0.808589	0.874402	0.763361	SWAP70/TRAF6/PIK3R6/CLC	4
purple	GO:0031341	GO:0031341:regulation of cell killing	1/230	100/13742	0.01	0.597478	-0.527064	0.816222	0.879106	0.767468	PIK3R6	1
purple	GO:0097250	GO:0097250:mitochondrial respirasome assembly	1/230	101/13742	0.00990099	0.591563	-0.537497	0.819321	0.881624	0.769667	HIGD1C	1
purple	GO:0007040	GO:0007040:lysosome organization	1/230	103/13742	0.00970874	0.580076	-0.558099	0.825362	0.884571	0.772239	ARSB	1
purple	GO:0071333	GO:0071333:cellular response to glucose stimulus	1/230	106/13742	0.00943396	0.563659	-0.588368	0.83405	0.891685	0.77845	SLC29A1	1
purple	GO:0022412	GO:0022412:cellular process involved in reproduction in multicellular o...	3/230	273/13742	0.010989	0.65657	-0.747766	0.83916	0.895969	0.78219	PAQR7/CD9/LSM14B	3
purple	GO:0001101	GO:0001101:response to acid chemical	1/230	108/13742	0.00925926	0.553221	-0.608144	0.839601	0.895969	0.78219	VEGFA	1
purple	GO:0051261	GO:0051261:protein depolymerization	1/230	108/13742	0.00925926	0.553221	-0.608144	0.839601	0.895969	0.78219	SWAP70	1
purple	GO:1904950	GO:1904950:negative regulation of establishment of protein localization	1/230	111/13742	0.00900901	0.538269	-0.637236	0.847583	0.901722	0.787213	NDFIP2	1
purple	GO:0061640	GO:0061640:cytoskeleton-dependent cytokinesis	1/230	113/13742	0.00884956	0.528742	-0.656265	0.852683	0.904109	0.789296	SEPTIN11	1
purple	GO:0000045	GO:0000045:autophagosome assembly	1/230	114/13742	0.00877193	0.524104	-0.665675	0.855169	0.905366	0.790394	TRAF6	1
purple	GO:0034728	GO:0034728:nucleosome organization	1/230	114/13742	0.00877193	0.524104	-0.665675	0.855169	0.905366	0.790394	HP1BP3	1
purple	GO:0035592	GO:0035592:establishment of protein localization to extracellular regio...	3/230	284/13742	0.0105634	0.631139	-0.819492	0.857999	0.907534	0.792286	KCNJ8/SLC4A8/GIPR	3
purple	GO:0019079	GO:0019079:viral genome replication	1/230	120/13742	0.00833333	0.497899	-0.720734	0.869233	0.915245	0.799018	PROX1	1
purple	GO:0035710	GO:0035710:CD4-positive, alpha-beta T cell activation	1/230	121/13742	0.00826446	0.493784	-0.729689	0.871441	0.916077	0.799744	MYB	1
purple	GO:0001678	GO:0001678:intracellular glucose homeostasis	1/230	125/13742	0.008	0.477983	-0.764914	0.879907	0.923151	0.80592	SLC29A1	1
purple	GO:0000082	GO:0000082:G1/S transition of mitotic cell cycle	2/230	219/13742	0.00913242	0.545642	-0.884294	0.884676	0.925904	0.808323	GFI1B/WEE1	2
purple	GO:0071216	GO:0071216:cellular response to biotic stimulus	2/230	221/13742	0.00904977	0.540704	-0.898043	0.887747	0.928356	0.810464	TRAF6/CEBPE	2
purple	GO:0006986	GO:0006986:response to unfolded protein	1/230	130/13742	0.00769231	0.459599	-0.807682	0.889714	0.928943	0.810976	THBS4	1
purple	GO:0046718	GO:0046718:symbiont entry into host cell	1/230	131/13742	0.00763359	0.45609	-0.816076	0.891577	0.930051	0.811944	EFNB2	1
purple	GO:0001909	GO:0001909:leukocyte mediated cytotoxicity	1/230	132/13742	0.00757576	0.452635	-0.824419	0.89341	0.930568	0.812395	PIK3R6	1
purple	GO:0007009	GO:0007009:plasma membrane organization	1/230	132/13742	0.00757576	0.452635	-0.824419	0.89341	0.930568	0.812395	CD9	1
purple	GO:0042886	GO:0042886:amide transport	2/230	240/13742	0.00833333	0.497899	-1.02379	0.913371	0.9457	0.825605	SMPD3/GIPR	2
purple	GO:0044843	GO:0044843:cell cycle G1/S phase transition	2/230	241/13742	0.00829876	0.495833	-1.03018	0.914555	0.945849	0.825736	GFI1B/WEE1	2
purple	GO:0044839	GO:0044839:cell cycle G2/M phase transition	1/230	146/13742	0.00684932	0.409232	-0.93627	0.916046	0.946781	0.826549	WEE1	1
purple	GO:0043161	GO:0043161:proteasome-mediated ubiquitin-dependent protein catabolic pr...	4/230	415/13742	0.00963855	0.575883	-1.14461	0.92033	0.948392	0.827955	KLHL6/RHOBTB3/ARRB1/ASB2	4
purple	GO:0048284	GO:0048284:organelle fusion	1/230	152/13742	0.00657895	0.393078	-0.981654	0.924217	0.95099	0.830223	ANKRD27	1
purple	GO:0045814	GO:0045814:negative regulation of gene expression, epigenetic	1/230	161/13742	0.00621118	0.371105	-1.04722	0.935011	0.959258	0.837442	NRDE2	1
purple	GO:0009612	GO:0009612:response to mechanical stimulus	1/230	170/13742	0.00588235	0.351458	-1.11008	0.944274	0.96677	0.844	MEIS2	1
purple	GO:0006839	GO:0006839:mitochondrial transport	1/230	177/13742	0.00564972	0.337558	-1.15728	0.950559	0.970625	0.847365	FLVCR1	1
purple	GO:0006959	GO:0006959:humoral immune response	1/230	178/13742	0.00561798	0.335662	-1.16391	0.951398	0.970625	0.847365	CCL23	1
purple	GO:0140694	GO:0140694:non-membrane-bounded organelle assembly	3/230	374/13742	0.00802139	0.479261	-1.3321	0.952134	0.970625	0.847365	PROX1/ASB2/LSM14B	3
purple	GO:0001906	GO:0001906:cell killing	1/230	184/13742	0.00543478	0.324716	-1.20312	0.956138	0.972055	0.848614	PIK3R6	1
purple	GO:0051650	GO:0051650:establishment of vesicle localization	1/230	185/13742	0.00540541	0.322961	-1.20957	0.956882	0.972136	0.848684	SMPD3	1
purple	GO:0032200	GO:0032200:telomere organization	1/230	186/13742	0.00537634	0.321225	-1.21599	0.957614	0.972136	0.848684	STN1	1
purple	GO:0032259	GO:0032259:methylation	1/230	195/13742	0.00512821	0.306399	-1.27268	0.963666	0.97714	0.853053	RAMACL	1
purple	GO:0051606	GO:0051606:detection of stimulus	1/230	200/13742	0.005	0.298739	-1.30337	0.966648	0.979307	0.854945	DACH1	1
purple	GO:0051648	GO:0051648:vesicle localization	1/230	202/13742	0.0049505	0.295781	-1.31549	0.967771	0.97959	0.855192	SMPD3	1
purple	GO:0065004	GO:0065004:protein-DNA complex assembly	1/230	203/13742	0.00492611	0.294324	-1.32152	0.968318	0.979859	0.855427	HP1BP3	1
purple	GO:0071824	GO:0071824:protein-DNA complex organization	1/230	221/13742	0.00452489	0.270352	-1.42665	0.976731	0.98533	0.860203	HP1BP3	1
purple	GO:0051402	GO:0051402:neuron apoptotic process	1/230	241/13742	0.00414938	0.247916	-1.53676	0.983494	0.990321	0.86456	MYB	1
purple	GO:0090150	GO:0090150:establishment of protein localization to membrane	1/230	252/13742	0.00396825	0.237095	-1.5947	0.986337	0.992324	0.866308	CD24	1
purple	GO:0140014	GO:0140014:mitotic nuclear division	1/230	264/13742	0.00378788	0.226318	-1.65602	0.988886	0.993905	0.867688	SMPD3	1
purple	GO:0007059	GO:0007059:chromosome segregation	2/230	390/13742	0.00512821	0.306399	-1.81293	0.990145	0.994718	0.868398	CENPU/SYCP2L	2
purple	GO:0098813	GO:0098813:nuclear chromosome segregation	1/230	291/13742	0.00343643	0.205319	-1.78762	0.99302	0.996804	0.87022	SYCP2L	1
purple	GO:0042254	GO:0042254:ribosome biogenesis	1/230	301/13742	0.00332226	0.198498	-1.83436	0.994126	0.996804	0.87022	REXO5	1
purple	GO:0060271	GO:0060271:cilium assembly	1/230	331/13742	0.00302115	0.180507	-1.96898	0.996502	0.998016	0.871278	LPAR1	1
purple	GO:0080135	GO:0080135:regulation of cellular response to stress	2/230	478/13742	0.0041841	0.249991	-2.17749	0.997441	0.998099	0.87135	ERCC6/HIC1	2
purple	GO:0044782	GO:0044782:cilium organization	1/230	351/13742	0.002849	0.170222	-2.05458	0.997526	0.998099	0.87135	LPAR1	1
greenyellow	ID	Description	GeneRatio	BgRatio							geneID
greenyellow	GO:0022613	GO:0022613:ribonucleoprotein complex biogenesis	33/308	455/13742	0.0725275	3.23595	7.34406	2.6794e-09	8.84738e-06	8.30896e-06	SUV39H1/NOC2L/EXOSC10/YTHDF2/WDR46/HSP90AB1/RCC1L/PUF60/BOP1/NOLC1/EIF3A/TSSC4/PRPF19/WBP11/DDX23/SART3/IMP3/RPUSD1/DDX28/NOB1/TSR1/FTSJ3/EIF4A3/EXOSC5/RUVBL2/PIH1D1/PRPF31/SNRPB/NOP56/EIF6/DDX27/RRP1B/PES1	33
greenyellow	GO:0006418	GO:0006418:tRNA aminoacylation for protein translation	10/308	40/13742	0.25	11.1542	9.73793	1.29221e-08	1.82607e-05	1.71495e-05	LRRC47/YARS1/SARS1/TARS2/DARS2/IARS2/HARS1/GARS1/IARS1/AARS1	10
greenyellow	GO:0006399	GO:0006399:tRNA metabolic process	20/308	196/13742	0.102041	4.55274	7.58522	1.65906e-08	1.82607e-05	1.71495e-05	FTSJ1/HSD17B10/LAGE3/LRRC47/EXOSC10/YARS1/SARS1/TARS2/DARS2/IARS2/HARS1/GARS1/IARS1/ELP1/URM1/GTF3C5/POLR2L/AARS1/ELP5/ELAC2	20
greenyellow	GO:0006364	GO:0006364:rRNA processing	20/308	216/13742	0.0925926	4.13119	7.02318	8.50415e-08	4.01153e-05	3.7674e-05	SUV39H1/EXOSC10/YTHDF2/WDR46/BOP1/NOLC1/WBP11/IMP3/RPUSD1/NOB1/TSR1/FTSJ3/EIF4A3/EXOSC5/PIH1D1/NOP56/EIF6/DDX27/RRP1B/PES1	20
greenyellow	GO:0006457	GO:0006457:protein folding	18/308	194/13742	0.0927835	4.13971	6.6686	3.70163e-07	0.000135809	0.000127544	PDIA6/CCT7/DNAJB11/HSPA9/HSP90AB1/PDIA4/ARL2/HYOU1/FKBP4/HSP90B1/PDIA3/PPIB/UNC45A/P4HB/CALR/RUVBL2/CSNK2A1/SDF2L1	18
greenyellow	GO:0008380	GO:0008380:RNA splicing	28/308	433/13742	0.0646651	2.88516	6.03532	4.9557e-07	0.000163637	0.000153679	NONO/EXOSC10/CRIPT/NCL/RBM15B/DDX41/PUF60/PRPF4/HNRNPF/TSSC4/PRPF19/DCPS/WBP11/DDX23/SART3/AQR/THOC6/EFTUD2/EIF4A3/ALYREF/HNRNPM/DDX39A/RBM42/HNRNPL/PRMT1/PRPF31/SNRPB/RRP1B	28
greenyellow	GO:0051168	GO:0051168:nuclear export	16/308	159/13742	0.100629	4.48975	6.70157	5.58912e-07	0.000164761	0.000154735	NUP133/RBM15B/HSPA9/CDK5/GLE1/UBE2I/THOC6/NUTF2/DDX19B/DDX19A/EIF4A3/ALYREF/CALR/DDX39A/EIF6/RAE1	16
greenyellow	GO:0009060	GO:0009060:aerobic respiration	16/308	167/13742	0.0958084	4.27467	6.44671	1.08423e-06	0.000255724	0.000240162	PDHA1/IDH3G/UQCRC1/MDH2/CYC1/COX8A/ARL2/NDUFV1/NDUFS8/SHMT2/IDH2/NDUFB10/ATP5F1A/NDUFS7/NDUFA11/IDH3B	16
greenyellow	GO:0006406	GO:0006406:mRNA export from nucleus	10/308	65/13742	0.153846	6.86414	7.17542	1.66224e-06	0.000365915	0.000343647	NUP133/RBM15B/GLE1/THOC6/DDX19B/DDX19A/EIF4A3/ALYREF/DDX39A/RAE1	10
greenyellow	GO:0006403	GO:0006403:RNA localization	16/308	183/13742	0.0874317	3.90093	5.98178	3.62862e-06	0.00066565	0.000625141	EXOSC10/NUP133/CCT7/RBM15B/GLE1/CAPRIN1/THOC6/NUTF2/DDX19B/DDX19A/EIF4A3/ALYREF/DDX39A/RUVBL2/PIH1D1/RAE1	16
greenyellow	GO:0006405	GO:0006405:RNA export from nucleus	10/308	83/13742	0.120482	5.37553	6.05399	1.58217e-05	0.00261217	0.0024532	NUP133/RBM15B/GLE1/THOC6/DDX19B/DDX19A/EIF4A3/ALYREF/DDX39A/RAE1	10
greenyellow	GO:0006417	GO:0006417:regulation of translation	22/308	359/13742	0.0612813	2.73418	5.04135	2.00534e-05	0.00300984	0.00282667	YTHDF2/SARS1/NCL/ABCF1/RCC1L/EIF4EBP1/ELP1/NOLC1/CAPRIN1/PPP1CA/SHMT2/TSFM/PKM/OGFOD1/AARS1/ELP5/MIF4GD/EIF4A3/CALR/PRMT1/CSNK2A1/EIF6	22
greenyellow	GO:0140053	GO:0140053:mitochondrial gene expression	14/308	167/13742	0.0838323	3.74034	5.39479	2.37717e-05	0.00327059	0.00307155	HSD17B10/TARS2/DARS2/IARS2/HARS1/GARS1/RCC1L/MRPL49/SHMT2/TSFM/MRPS34/ELAC2/MRPL38/MRPS12	14
greenyellow	GO:0009117	GO:0009117:nucleotide metabolic process	23/308	416/13742	0.0552885	2.4668	4.59991	6.49277e-05	0.00746421	0.00700997	ENO1/NAXE/PARP1/GARS1/MDH2/RRM1/ARL2/NDUFV1/NDUFS8/MTHFD1/PKM/IDH2/NDUFB10/NTHL1/DCTPP1/APRT/CNP/ATP5F1A/NDUFS7/NDUFA11/EIF6/GART/PFKL	23
greenyellow	GO:1902600	GO:1902600:proton transmembrane transport	12/308	148/13742	0.0810811	3.61759	4.84775	0.000124798	0.011895	0.0111712	SLC25A5/UQCRC1/ATP6V1F/ATP6V1H/CYC1/COX8A/NDUFV1/NDUFS8/SLC25A3/NDUFB10/ATP5F1A/NDUFS7	12
greenyellow	GO:0022618	GO:0022618:protein-RNA complex assembly	14/308	198/13742	0.0707071	3.15473	4.62417	0.000151578	0.0139031	0.013057	HSP90AB1/PUF60/BOP1/EIF3A/TSSC4/PRPF19/DDX23/SART3/DDX28/RUVBL2/PIH1D1/PRPF31/SNRPB/EIF6	14
greenyellow	GO:0006102	GO:0006102:isocitrate metabolic process	3/308	6/13742	0.5	22.3084	7.90458	0.000212097	0.0184301	0.0173085	IDH3G/IDH2/IDH3B	3
greenyellow	GO:0071826	GO:0071826:protein-RNA complex organization	14/308	207/13742	0.0676329	3.01757	4.42859	0.000240887	0.0203951	0.0191539	HSP90AB1/PUF60/BOP1/EIF3A/TSSC4/PRPF19/DDX23/SART3/DDX28/RUVBL2/PIH1D1/PRPF31/SNRPB/EIF6	14
greenyellow	GO:0006450	GO:0006450:regulation of translational fidelity	4/308	16/13742	0.25	11.1542	6.15342	0.000363956	0.0298842	0.0280656	TARS2/IARS2/IARS1/AARS1	4
greenyellow	GO:0006119	GO:0006119:oxidative phosphorylation	10/308	121/13742	0.0826446	3.68735	4.49566	0.000389455	0.0298842	0.0280656	UQCRC1/CYC1/COX8A/NDUFV1/NDUFS8/SHMT2/NDUFB10/ATP5F1A/NDUFS7/NDUFA11	10
greenyellow	GO:0034976	GO:0034976:response to endoplasmic reticulum stress	15/308	251/13742	0.059761	2.66635	4.03424	0.00054862	0.0369703	0.0347204	AIFM1/PDIA6/MANF/TBL2/PDIA4/DERL1/CREB3/MAN1B1/HYOU1/HSP90B1/PDIA3/P4HB/CALR/SDF2L1/XBP1	15
greenyellow	GO:0046390	GO:0046390:ribose phosphate biosynthetic process	11/308	150/13742	0.0733333	3.2719	4.23619	0.000563228	0.0371853	0.0349223	ENO1/PARP1/NDUFV1/NDUFS8/MTHFD1/NDUFB10/APRT/ATP5F1A/NDUFS7/NDUFA11/GART	11
greenyellow	GO:0042994	GO:0042994:cytoplasmic sequestering of transcription factor	3/308	9/13742	0.333333	14.8723	6.30331	0.000847234	0.0518068	0.048654	CCDC22/NFKBIE/CREB3	3
greenyellow	GO:2001243	GO:2001243:negative regulation of intrinsic apoptotic signaling pathway	8/308	95/13742	0.0842105	3.75721	4.08315	0.00130529	0.0703891	0.0661055	NONO/NOC2L/ENO1/KDM1A/HDAC1/CREB3/HYOU1/XBP1	8
greenyellow	GO:0046034	GO:0046034:ATP metabolic process	12/308	192/13742	0.0625	2.78856	3.7789	0.00131923	0.0703891	0.0661055	ENO1/PARP1/ARL2/NDUFV1/NDUFS8/PKM/NDUFB10/ATP5F1A/NDUFS7/NDUFA11/EIF6/PFKL	12
greenyellow	GO:0007005	GO:0007005:mitochondrion organization	20/308	421/13742	0.0475059	2.11957	3.53268	0.00132166	0.0703891	0.0661055	HSD17B10/SLC25A5/AIFM1/ATAD3A/PARP1/IMMT/HSPA9/RCC1L/ENDOG/RRM1/NDUFS8/PGAM5/NDUFB10/TMEM102/POLDIP2/CNP/NDUFS7/NDUFA11/TIMM50/MTFP1	20
greenyellow	GO:0019287	GO:0019287:isopentenyl diphosphate biosynthetic process, mevalonate pat...	2/308	3/13742	0.666667	29.7446	7.53913	0.00147995	0.075866	0.0712491	PMVK/MVD	2
greenyellow	GO:1990542	GO:1990542:mitochondrial transmembrane transport	8/308	98/13742	0.0816327	3.64219	3.97456	0.00159523	0.0786187	0.0738342	SLC25A5/AIFM1/VDAC1/HSPA9/MDH2/SLC25A3/TIMM50/SLC25A1	8
greenyellow	GO:0051604	GO:0051604:protein maturation	22/308	493/13742	0.0446247	1.99102	3.39309	0.00171421	0.0820335	0.0770413	SNX12/ENO1/PARP1/PDIA6/CCT7/DNAJB11/HSPA9/HSP90AB1/PDIA4/PITRM1/ARL2/HYOU1/FKBP4/HSP90B1/PDIA3/PPIB/UNC45A/P4HB/CALR/RUVBL2/CSNK2A1/SDF2L1	22
greenyellow	GO:0031647	GO:0031647:regulation of protein stability	16/308	324/13742	0.0493827	2.2033	3.31883	0.00268391	0.109411	0.102752	UBL4A/DDOST/CCT7/HDAC3/HSP90AB1/DERL1/VPS11/USP5/PPIB/PFN1/CALR/RUVBL2/PIH1D1/ISOC2/CSNK2A1/XBP1	16
greenyellow	GO:0009240	GO:0009240:isopentenyl diphosphate biosynthetic process	2/308	4/13742	0.5	22.3084	6.4536	0.00291603	0.111962	0.105148	PMVK/MVD	2
greenyellow	GO:0019511	GO:0019511:peptidyl-proline hydroxylation	2/308	4/13742	0.5	22.3084	6.4536	0.00291603	0.111962	0.105148	OGFOD1/P4HB	2
greenyellow	GO:0046490	GO:0046490:isopentenyl diphosphate metabolic process	2/308	4/13742	0.5	22.3084	6.4536	0.00291603	0.111962	0.105148	PMVK/MVD	2
greenyellow	GO:1990180	GO:1990180:mitochondrial tRNA 3'-end processing	2/308	4/13742	0.5	22.3084	6.4536	0.00291603	0.111962	0.105148	HSD17B10/ELAC2	2
greenyellow	GO:0034655	GO:0034655:nucleobase-containing compound catabolic process	21/308	487/13742	0.0431211	1.92393	3.14337	0.00325173	0.116196	0.109125	AIFM1/ENO1/EXOSC10/YTHDF2/HNRNPA0/HNRNPAB/ENDOG/RNH1/CAPRIN1/ARL2/DCPS/PKM/NTHL1/DCTPP1/ELAC2/CNP/EIF4A3/RNASEH2A/EXOSC5/EIF6/PFKL	21
greenyellow	GO:0030174	GO:0030174:regulation of DNA-templated DNA replication initiation	3/308	14/13742	0.214286	9.56076	4.85238	0.00337821	0.116196	0.109125	WRNIP1/MCM3/MCM5	3
greenyellow	GO:0034058	GO:0034058:endosomal vesicle fusion	3/308	14/13742	0.214286	9.56076	4.85238	0.00337821	0.116196	0.109125	VPS11/VPS33A/VPS4A	3
greenyellow	GO:0006605	GO:0006605:protein targeting	15/308	305/13742	0.0491803	2.19427	3.19363	0.0037469	0.124713	0.117123	AIFM1/UBL4A/ICMT/YWHAQ/SEC61A1/YWHAG/CDK5/PITRM1/PEX16/VPS11/NAGPA/VPS4A/YIF1B/TIMM50/SAE1	15
greenyellow	GO:0006734	GO:0006734:NADH metabolic process	4/308	29/13742	0.137931	6.15405	4.20691	0.00377688	0.124713	0.117123	ENO1/MDH2/PKM/PFKL	4
greenyellow	GO:0031929	GO:0031929:TOR signaling	10/308	165/13742	0.0606061	2.70405	3.3343	0.00406486	0.126691	0.118981	HDAC3/YWHAG/EIF4EBP1/MAPKAP1/ENDOG/OTUB1/RPS6KA4/PIH1D1/PRMT1/XBP1	10
greenyellow	GO:2000736	GO:2000736:regulation of stem cell differentiation	6/308	68/13742	0.0882353	3.93678	3.67587	0.00412081	0.126691	0.118981	YTHDF2/HDAC1/HSPA9/NELFB/MTA2/MBD3	6
greenyellow	GO:0045048	GO:0045048:protein insertion into ER membrane	4/308	30/13742	0.133333	5.94892	4.10868	0.0042822	0.126691	0.118981	UBL4A/SEC61A1/TMEM147/EMC10	4
greenyellow	GO:0005975	GO:0005975:carbohydrate metabolic process	20/308	467/13742	0.0428266	1.91079	3.03208	0.00435823	0.126691	0.118981	PDHA1/IDH3G/ENO1/AKR7A2/PARP1/GNPDA1/MDH2/SLC39A14/ALDH1B1/MAN1B1/SLC3A2/ARL2/PPP1CA/PKM/IDH2/NAGPA/POFUT1/EIF6/PFKL/COMT	20
greenyellow	GO:0035751	GO:0035751:regulation of lysosomal lumen pH	4/308	32/13742	0.125	5.57711	3.92491	0.00542558	0.15268	0.143388	CCDC115/ATP6V1F/ATP6V1H/VPS33A	4
greenyellow	GO:0006735	GO:0006735:NADH regeneration	3/308	17/13742	0.176471	7.87357	4.29371	0.00600494	0.160168	0.150421	ENO1/PKM/PFKL	3
greenyellow	GO:0061621	GO:0061621:canonical glycolysis	3/308	17/13742	0.176471	7.87357	4.29371	0.00600494	0.160168	0.150421	ENO1/PKM/PFKL	3
greenyellow	GO:0061718	GO:0061718:glucose catabolic process to pyruvate	3/308	17/13742	0.176471	7.87357	4.29371	0.00600494	0.160168	0.150421	ENO1/PKM/PFKL	3
greenyellow	GO:0006839	GO:0006839:mitochondrial transport	10/308	177/13742	0.0564972	2.52073	3.08326	0.00662203	0.173539	0.162978	SLC25A5/AIFM1/VDAC1/HSPA9/MDH2/SLC25A3/TMEM102/CNP/TIMM50/SLC25A1	10
greenyellow	GO:0002397	GO:0002397:MHC class I protein complex assembly	2/308	6/13742	0.333333	14.8723	5.14607	0.00707617	0.174656	0.164027	PDIA3/CALR	2
greenyellow	GO:0002502	GO:0002502:peptide antigen assembly with MHC class I protein complex	2/308	6/13742	0.333333	14.8723	5.14607	0.00707617	0.174656	0.164027	PDIA3/CALR	2
greenyellow	GO:0048205	GO:0048205:COPI coating of Golgi vesicle	2/308	6/13742	0.333333	14.8723	5.14607	0.00707617	0.174656	0.164027	TMED9/ARFGAP2	2
greenyellow	GO:0051220	GO:0051220:cytoplasmic sequestering of protein	3/308	18/13742	0.166667	7.43615	4.13717	0.0070878	0.174656	0.164027	CCDC22/NFKBIE/CREB3	3
greenyellow	GO:0071353	GO:0071353:cellular response to interleukin-4	4/308	35/13742	0.114286	5.09907	3.67646	0.00749644	0.18123	0.170201	HSP90AB1/CDK4/KEAP1/XBP1	4
greenyellow	GO:0030518	GO:0030518:nuclear receptor-mediated steroid hormone signaling pathway	7/308	101/13742	0.0693069	3.09226	3.19547	0.00758547	0.18123	0.170201	KDM1A/HDAC1/PARP1/DAXX/VPS11/FKBP4/CALR	7
greenyellow	GO:0032981	GO:0032981:mitochondrial respiratory chain complex I assembly	5/308	56/13742	0.0892857	3.98365	3.38755	0.00822368	0.18123	0.170201	AIFM1/NDUFS8/NDUFB10/NDUFS7/NDUFA11	5
greenyellow	GO:0034260	GO:0034260:negative regulation of GTPase activity	3/308	19/13742	0.157895	7.04477	3.99222	0.00827894	0.18123	0.170201	RCC2/ARL2/RRP1B	3
greenyellow	GO:0036480	GO:0036480:neuron intrinsic apoptotic signaling pathway in response to ...	3/308	19/13742	0.157895	7.04477	3.99222	0.00827894	0.18123	0.170201	NONO/PARP1/DAXX	3
greenyellow	GO:0042659	GO:0042659:regulation of cell fate specification	3/308	19/13742	0.157895	7.04477	3.99222	0.00827894	0.18123	0.170201	HDAC1/MTA2/MBD3	3
greenyellow	GO:0090671	GO:0090671:telomerase RNA localization to Cajal body	3/308	19/13742	0.157895	7.04477	3.99222	0.00827894	0.18123	0.170201	EXOSC10/CCT7/RUVBL2	3
greenyellow	GO:0098761	GO:0098761:cellular response to interleukin-7	3/308	19/13742	0.157895	7.04477	3.99222	0.00827894	0.18123	0.170201	STIP1/PDIA3/P4HB	3
greenyellow	GO:2000641	GO:2000641:regulation of early endosome to late endosome transport	3/308	19/13742	0.157895	7.04477	3.99222	0.00827894	0.18123	0.170201	SNX12/EZR/VPS11	3
greenyellow	GO:0070670	GO:0070670:response to interleukin-4	4/308	36/13742	0.111111	4.95743	3.59991	0.00828762	0.18123	0.170201	HSP90AB1/CDK4/KEAP1/XBP1	4
greenyellow	GO:0019677	GO:0019677:NAD catabolic process	3/308	20/13742	0.15	6.69253	3.85739	0.00958064	0.204478	0.192034	ENO1/PKM/PFKL	3
greenyellow	GO:0098760	GO:0098760:response to interleukin-7	3/308	20/13742	0.15	6.69253	3.85739	0.00958064	0.204478	0.192034	STIP1/PDIA3/P4HB	3
greenyellow	GO:0000972	GO:0000972:transcription-dependent tethering of RNA polymerase II gene ...	2/308	7/13742	0.285714	12.7477	4.70727	0.00976064	0.204478	0.192034	NUP133/RAE1	2
greenyellow	GO:0060545	GO:0060545:positive regulation of necroptotic process	2/308	7/13742	0.285714	12.7477	4.70727	0.00976064	0.204478	0.192034	AIFM1/PARP1	2
greenyellow	GO:0009083	GO:0009083:branched-chain amino acid catabolic process	3/308	21/13742	0.142857	6.37384	3.7315	0.0109948	0.225496	0.211773	HSD17B10/ECHS1/BCKDHA	3
greenyellow	GO:0044091	GO:0044091:membrane biogenesis	5/308	61/13742	0.0819672	3.65712	3.14919	0.0117042	0.237099	0.22267	HDAC3/PEX16/UBE2I/VPS4A/CHMP6	5
greenyellow	GO:0032042	GO:0032042:mitochondrial DNA metabolic process	3/308	22/13742	0.136364	6.08412	3.61353	0.0125231	0.244744	0.22985	PARP1/ENDOG/RRM1	3
greenyellow	GO:0032259	GO:0032259:methylation	10/308	195/13742	0.0512821	2.28805	2.74289	0.0126109	0.244744	0.22985	FTSJ1/SUV39H1/HSD17B10/ICMT/METTL13/RBM15B/FTSJ3/PRMT1/SNRPB/COMT	10
greenyellow	GO:0016032	GO:0016032:viral process	16/308	390/13742	0.0410256	1.83044	2.51911	0.0149249	0.273667	0.257013	HDAC1/HSP90AB1/SLC52A2/CREB3/TMEM250/MAN1B1/EIF3A/SLC3A2/CFL1/PPIB/VPS4A/KPNA2/CHMP6/P4HB/PRMT1/RRP1B	16
greenyellow	GO:0007029	GO:0007029:endoplasmic reticulum organization	6/308	90/13742	0.0666667	2.97446	2.84546	0.015613	0.273667	0.257013	UBL4A/JAGN1/SEC61A1/RETREG3/TMEM147/EMC10	6
greenyellow	GO:0072594	GO:0072594:establishment of protein localization to organelle	17/308	426/13742	0.0399061	1.78049	2.47779	0.0157816	0.273667	0.257013	AIFM1/UBL4A/NUP133/SEC61A1/HDAC3/PITRM1/PEX16/VPS11/NAGPA/NUTF2/VPS4A/NMT1/KPNA2/TIMM50/SAE1/RUVBL2/XBP1	17
greenyellow	GO:0031468	GO:0031468:nuclear membrane reassembly	3/308	24/13742	0.125	5.57711	3.39808	0.0159271	0.273667	0.257013	UBE2I/VPS4A/CHMP6	3
greenyellow	GO:1903902	GO:1903902:positive regulation of viral life cycle	3/308	24/13742	0.125	5.57711	3.39808	0.0159271	0.273667	0.257013	VPS4A/KPNA2/P4HB	3
greenyellow	GO:1900038	GO:1900038:negative regulation of cellular response to hypoxia	2/308	9/13742	0.222222	9.91486	4.05075	0.0162443	0.273667	0.257013	ENO1/HYOU1	2
greenyellow	GO:1902652	GO:1902652:secondary alcohol metabolic process	7/308	119/13742	0.0588235	2.62452	2.69491	0.0176323	0.291046	0.273334	IDH3G/PMVK/FDPS/SNX17/IDH2/MVD/IDH3B	7
greenyellow	GO:0035966	GO:0035966:response to topologically incorrect protein	8/308	147/13742	0.0544218	2.42813	2.63584	0.0177417	0.291046	0.273334	MANF/DAXX/HSP90AB1/TBL2/DERL1/CREB3/SDF2L1/XBP1	8
greenyellow	GO:0007084	GO:0007084:mitotic nuclear membrane reassembly	2/308	10/13742	0.2	8.92338	3.79512	0.0200078	0.313108	0.294054	UBE2I/VPS4A	2
greenyellow	GO:0098974	GO:0098974:postsynaptic actin cytoskeleton organization	2/308	10/13742	0.2	8.92338	3.79512	0.0200078	0.313108	0.294054	EZR/ACTG1	2
greenyellow	GO:1901838	GO:1901838:positive regulation of transcription of nucleolar large rRNA...	2/308	10/13742	0.2	8.92338	3.79512	0.0200078	0.313108	0.294054	NCL/PIH1D1	2
greenyellow	GO:0042149	GO:0042149:cellular response to glucose starvation	4/308	47/13742	0.0851064	3.79718	2.90851	0.0207321	0.319894	0.300427	SUV39H1/TBL2/YWHAG/XBP1	4
greenyellow	GO:0010971	GO:0010971:positive regulation of G2/M transition of mitotic cell cycle	3/308	27/13742	0.111111	4.95743	3.11659	0.0219139	0.33041	0.310302	RCC2/RRM1/CDK4	3
greenyellow	GO:0170041	GO:0170041:non-proteinogenic amino acid metabolic process	4/308	48/13742	0.0833333	3.71807	2.85627	0.0222295	0.333645	0.31334	ICMT/ALDH18A1/MTHFD1/P4HB	4
greenyellow	GO:1901136	GO:1901136:carbohydrate derivative catabolic process	10/308	214/13742	0.046729	2.0849	2.42193	0.0226268	0.338071	0.317498	ENO1/GNPDA1/MAN1B1/ARL2/PKM/NTHL1/DCTPP1/CST3/EIF6/PFKL	10
greenyellow	GO:0032508	GO:0032508:DNA duplex unwinding	5/308	73/13742	0.0684932	3.05595	2.66678	0.0238307	0.351233	0.329859	WRNIP1/MCM3/RUVBL2/MCM5/XRCC6	5
greenyellow	GO:0051385	GO:0051385:response to mineralocorticoid	3/308	29/13742	0.103448	4.61554	2.95113	0.0264963	0.377115	0.354165	AIFM1/PARP1/COMT	3
greenyellow	GO:0007040	GO:0007040:lysosome organization	6/308	103/13742	0.0582524	2.59904	2.46643	0.0282601	0.385648	0.362179	CCDC115/ATP6V1F/ATP6V1H/VPS33A/NAGPA/CHMP6	6
greenyellow	GO:0046761	GO:0046761:viral budding from plasma membrane	2/308	12/13742	0.166667	7.43615	3.37725	0.0284934	0.385648	0.362179	VPS4A/CHMP6	2
greenyellow	GO:0071294	GO:0071294:cellular response to zinc ion	2/308	12/13742	0.166667	7.43615	3.37725	0.0284934	0.385648	0.362179	PARP1/MT1X	2
greenyellow	GO:1902751	GO:1902751:positive regulation of cell cycle G2/M phase transition	3/308	30/13742	0.1	4.46169	2.87396	0.0289645	0.385648	0.362179	RCC2/RRM1/CDK4	3
greenyellow	GO:0141188	GO:0141188:nucleic acid catabolic process	13/308	322/13742	0.0403727	1.8013	2.20308	0.0298623	0.396005	0.371906	AIFM1/EXOSC10/YTHDF2/HNRNPA0/HNRNPAB/ENDOG/RNH1/CAPRIN1/DCPS/ELAC2/EIF4A3/RNASEH2A/EXOSC5	13
greenyellow	GO:0035967	GO:0035967:cellular response to topologically incorrect protein	6/308	105/13742	0.0571429	2.54954	2.41334	0.0306686	0.398998	0.374717	DAXX/TBL2/DERL1/CREB3/SDF2L1/XBP1	6
greenyellow	GO:0034504	GO:0034504:protein localization to nucleus	12/308	290/13742	0.0413793	1.84622	2.2053	0.0306834	0.398998	0.374717	PARP1/NUP133/CCT7/HDAC3/CDK5/ARL2/MCRS1/NUTF2/KPNA2/CALR/TMEM147/XBP1	12
greenyellow	GO:0010043	GO:0010043:response to zinc ion	3/308	31/13742	0.0967742	4.31776	2.8001	0.0315502	0.401361	0.376935	PARP1/MT1X/DDX19A	3
greenyellow	GO:0046329	GO:0046329:negative regulation of JNK cascade	3/308	31/13742	0.0967742	4.31776	2.8001	0.0315502	0.401361	0.376935	HDAC3/GSTP1/PRMT1	3
greenyellow	GO:0036503	GO:0036503:ERAD pathway	6/308	106/13742	0.0566038	2.52548	2.38726	0.0319216	0.401361	0.376935	DERL1/MAN1B1/HSP90B1/CALR/SDF2L1/XBP1	6
greenyellow	GO:0019674	GO:0019674:NAD metabolic process	4/308	54/13742	0.0740741	3.30495	2.56963	0.0325828	0.401361	0.376935	ENO1/MDH2/PKM/PFKL	4
greenyellow	GO:0006264	GO:0006264:mitochondrial DNA replication	2/308	13/13742	0.153846	6.86414	3.20286	0.0331833	0.401361	0.376935	ENDOG/RRM1	2
greenyellow	GO:0071732	GO:0071732:cellular response to nitric oxide	2/308	13/13742	0.153846	6.86414	3.20286	0.0331833	0.401361	0.376935	AIFM1/ATP5F1A	2
greenyellow	GO:0071709	GO:0071709:membrane assembly	4/308	55/13742	0.0727273	3.24486	2.5258	0.0345402	0.411739	0.386683	HDAC3/UBE2I/VPS4A/CHMP6	4
greenyellow	GO:1903320	GO:1903320:regulation of protein modification by small protein conjugat...	10/308	232/13742	0.0431034	1.92314	2.14717	0.0365322	0.425033	0.399167	KDM1A/HDAC3/DAXX/HSP90AB1/AIMP2/CDK5/DERL1/UBE2I/GPS1/SAE1	10
greenyellow	GO:0071453	GO:0071453:cellular response to oxygen levels	7/308	139/13742	0.0503597	2.24689	2.23718	0.037029	0.425033	0.399167	SUV39H1/AIFM1/ENO1/CCDC115/TBL2/HYOU1/P4HB	7
greenyellow	GO:0030574	GO:0030574:collagen catabolic process	3/308	33/13742	0.0909091	4.05608	2.66134	0.0370713	0.425033	0.399167	RETREG3/PEPD/CST3	3
greenyellow	GO:0034063	GO:0034063:stress granule assembly	3/308	33/13742	0.0909091	4.05608	2.66134	0.0370713	0.425033	0.399167	YTHDF2/CAPRIN1/OGFOD1	3
greenyellow	GO:0062125	GO:0062125:regulation of mitochondrial gene expression	3/308	33/13742	0.0909091	4.05608	2.66134	0.0370713	0.425033	0.399167	RCC1L/SHMT2/TSFM	3
greenyellow	GO:0042176	GO:0042176:regulation of protein catabolic process	13/308	333/13742	0.039039	1.7418	2.07488	0.0375922	0.425406	0.399517	SNX12/PSMD2/HSP90AB1/EZR/VPS11/USP5/PSMD3/CHMP6/KEAP1/PSMC4/CSNK2A1/CST3/XBP1	13
greenyellow	GO:0032781	GO:0032781:positive regulation of ATP-dependent activity	3/308	34/13742	0.0882353	3.93678	2.59601	0.040005	0.440322	0.413525	MSH6/DNAJB11/PFN1	3
greenyellow	GO:0070373	GO:0070373:negative regulation of ERK1 and ERK2 cascade	4/308	58/13742	0.0689655	3.07703	2.40011	0.0408146	0.445518	0.418405	EZR/EIF3A/GSTP1/XBP1	4
greenyellow	GO:0097401	GO:0097401:synaptic vesicle lumen acidification	2/308	15/13742	0.133333	5.94892	2.90369	0.0433813	0.445518	0.418405	ATP6V1F/ATP6V1H	2
greenyellow	GO:1902170	GO:1902170:cellular response to reactive nitrogen species	2/308	15/13742	0.133333	5.94892	2.90369	0.0433813	0.445518	0.418405	AIFM1/ATP5F1A	2
greenyellow	GO:0007080	GO:0007080:mitotic metaphase chromosome alignment	4/308	60/13742	0.0666667	2.97446	2.32076	0.0453332	0.445518	0.418405	ZW10/DCTN2/VPS4A/CHMP6	4
greenyellow	GO:0046677	GO:0046677:response to antibiotic	3/308	36/13742	0.0833333	3.71807	2.47252	0.0462131	0.445518	0.418405	KDM1A/ENDOG/GFER	3
greenyellow	GO:1903749	GO:1903749:positive regulation of establishment of protein localization...	3/308	36/13742	0.0833333	3.71807	2.47252	0.0462131	0.445518	0.418405	VPS11/NMT1/SAE1	3
greenyellow	GO:0141193	GO:0141193:nuclear receptor-mediated signaling pathway	7/308	146/13742	0.0479452	2.13917	2.09527	0.0462365	0.445518	0.418405	KDM1A/HDAC1/PARP1/DAXX/VPS11/FKBP4/CALR	7
greenyellow	GO:0001963	GO:0001963:synaptic transmission, dopaminergic	2/308	16/13742	0.125	5.57711	2.77371	0.0488603	0.445518	0.418405	CDK5/COMT	2
greenyellow	GO:0071498	GO:0071498:cellular response to fluid shear stress	2/308	16/13742	0.125	5.57711	2.77371	0.0488603	0.445518	0.418405	HDAC3/XBP1	2
greenyellow	GO:0042220	GO:0042220:response to cocaine	3/308	37/13742	0.0810811	3.61759	2.41404	0.049485	0.445518	0.418405	CDK5/EFTUD2/COMT	3
greenyellow	GO:0045931	GO:0045931:positive regulation of mitotic cell cycle	6/308	118/13742	0.0508475	2.26866	2.09563	0.0495878	0.445518	0.418405	RCC2/EIF4EBP1/RRM1/CDK4/ANAPC5/POLDIP2	6
greenyellow	GO:1903578	GO:1903578:regulation of ATP metabolic process	4/308	63/13742	0.0634921	2.83282	2.20772	0.0526136	0.445518	0.418405	ENO1/PARP1/ARL2/EIF6	4
greenyellow	GO:0006346	GO:0006346:DNA methylation-dependent heterochromatin formation	3/308	38/13742	0.0789474	3.52239	2.35755	0.0528669	0.445518	0.418405	KDM1A/HDAC1/MBD3	3
greenyellow	GO:0044743	GO:0044743:protein transmembrane import into intracellular organelle	3/308	38/13742	0.0789474	3.52239	2.35755	0.0528669	0.445518	0.418405	AIFM1/PEX16/TIMM50	3
greenyellow	GO:0071407	GO:0071407:cellular response to organic cyclic compound	15/308	422/13742	0.035545	1.58591	1.85104	0.0533149	0.445518	0.418405	AIFM1/KDM1A/HDAC1/PARP1/DAXX/EZR/VPS11/FKBP4/CDK4/HSP90B1/ATP5F1A/CALR/RUVBL2/RAE1/COMT	15
greenyellow	GO:0048863	GO:0048863:stem cell differentiation	8/308	183/13742	0.0437158	1.95046	1.95988	0.0540853	0.445518	0.418405	YTHDF2/HDAC1/HSPA9/NELFB/NOLC1/MTA2/PSMD11/MBD3	8
greenyellow	GO:0007000	GO:0007000:nucleolus organization	2/308	17/13742	0.117647	5.24905	2.65425	0.0545744	0.445518	0.418405	SUV39H1/NOLC1	2
greenyellow	GO:0071731	GO:0071731:response to nitric oxide	2/308	17/13742	0.117647	5.24905	2.65425	0.0545744	0.445518	0.418405	AIFM1/ATP5F1A	2
greenyellow	GO:1990089	GO:1990089:response to nerve growth factor	3/308	39/13742	0.0769231	3.43207	2.30294	0.0563572	0.445518	0.418405	CSTF2/PARP1/EIF4A3	3
greenyellow	GO:1990090	GO:1990090:cellular response to nerve growth factor stimulus	3/308	39/13742	0.0769231	3.43207	2.30294	0.0563572	0.445518	0.418405	CSTF2/PARP1/EIF4A3	3
greenyellow	GO:0007059	GO:0007059:chromosome segregation	14/308	390/13742	0.0358974	1.60163	1.82504	0.0567179	0.445518	0.418405	SLC25A5/RCC2/HDAC3/TUBB/ZW10/NCAPD2/DCTN2/ANAPC5/UBE2I/VPS4A/POLDIP2/SMARCD2/CHMP6/CSNK2A1	14
greenyellow	GO:0070527	GO:0070527:platelet aggregation	4/308	65/13742	0.0615385	2.74565	2.136	0.0577999	0.445518	0.418405	CSRP1/FIBP/PDIA3/ACTG1	4
greenyellow	GO:0032200	GO:0032200:telomere organization	8/308	186/13742	0.0430108	1.91901	1.91069	0.0583958	0.445518	0.418405	EXOSC10/PARP1/CCT7/HSP90AB1/PPP1CA/MCRS1/RUVBL2/XRCC6	8
greenyellow	GO:0061001	GO:0061001:regulation of dendritic spine morphogenesis	3/308	40/13742	0.075	3.34627	2.25008	0.0599544	0.445518	0.418405	CDK5/CAPRIN1/CFL1	3
greenyellow	GO:0006337	GO:0006337:nucleosome disassembly	2/308	18/13742	0.111111	4.95743	2.54385	0.0605102	0.445518	0.418405	SSRP1/SMARCD2	2
greenyellow	GO:0042953	GO:0042953:lipoprotein transport	2/308	18/13742	0.111111	4.95743	2.54385	0.0605102	0.445518	0.418405	PREB/SURF4	2
greenyellow	GO:0061952	GO:0061952:midbody abscission	2/308	18/13742	0.111111	4.95743	2.54385	0.0605102	0.445518	0.418405	VPS4A/CHMP6	2
greenyellow	GO:0051983	GO:0051983:regulation of chromosome segregation	6/308	125/13742	0.048	2.14161	1.9414	0.0622056	0.445518	0.418405	RCC2/ZW10/NCAPD2/ANAPC5/SMARCD2/CSNK2A1	6
greenyellow	GO:1901616	GO:1901616:organic hydroxy compound catabolic process	3/308	41/13742	0.0731707	3.26465	2.19887	0.0636565	0.445518	0.418405	SNX17/ALDH1B1/COMT	3
greenyellow	GO:0006041	GO:0006041:glucosamine metabolic process	1/308	3/13742	0.333333	14.8723	3.63842	0.065748	0.445518	0.418405	GNPDA1	1
greenyellow	GO:0007284	GO:0007284:spermatogonial cell division	1/308	3/13742	0.333333	14.8723	3.63842	0.065748	0.445518	0.418405	YTHDF2	1
greenyellow	GO:0015746	GO:0015746:citrate transport	1/308	3/13742	0.333333	14.8723	3.63842	0.065748	0.445518	0.418405	SLC25A1	1
greenyellow	GO:0016557	GO:0016557:peroxisome membrane biogenesis	1/308	3/13742	0.333333	14.8723	3.63842	0.065748	0.445518	0.418405	PEX16	1
greenyellow	GO:0035470	GO:0035470:positive regulation of vascular wound healing	1/308	3/13742	0.333333	14.8723	3.63842	0.065748	0.445518	0.418405	XBP1	1
greenyellow	GO:0046959	GO:0046959:habituation	1/308	3/13742	0.333333	14.8723	3.63842	0.065748	0.445518	0.418405	COMT	1
greenyellow	GO:0051771	GO:0051771:negative regulation of nitric-oxide synthase biosynthetic pr...	1/308	3/13742	0.333333	14.8723	3.63842	0.065748	0.445518	0.418405	GSTP1	1
greenyellow	GO:0055071	GO:0055071:manganese ion homeostasis	1/308	3/13742	0.333333	14.8723	3.63842	0.065748	0.445518	0.418405	SLC39A14	1
greenyellow	GO:0061198	GO:0061198:fungiform papilla formation	1/308	3/13742	0.333333	14.8723	3.63842	0.065748	0.445518	0.418405	HDAC1	1
greenyellow	GO:0061738	GO:0061738:late endosomal microautophagy	1/308	3/13742	0.333333	14.8723	3.63842	0.065748	0.445518	0.418405	VPS4A	1
greenyellow	GO:0071672	GO:0071672:negative regulation of smooth muscle cell chemotaxis	1/308	3/13742	0.333333	14.8723	3.63842	0.065748	0.445518	0.418405	CORO1B	1
greenyellow	GO:0075342	GO:0075342:symbiont-mediated disruption of host cell PML body	1/308	3/13742	0.333333	14.8723	3.63842	0.065748	0.445518	0.418405	CSNK2A1	1
greenyellow	GO:0098508	GO:0098508:endothelial to hematopoietic transition	1/308	3/13742	0.333333	14.8723	3.63842	0.065748	0.445518	0.418405	YTHDF2	1
greenyellow	GO:0110099	GO:0110099:negative regulation of calcium import into the mitochondrion	1/308	3/13742	0.333333	14.8723	3.63842	0.065748	0.445518	0.418405	VDAC1	1
greenyellow	GO:0140021	GO:0140021:mitochondrial ADP transmembrane transport	1/308	3/13742	0.333333	14.8723	3.63842	0.065748	0.445518	0.418405	SLC25A5	1
greenyellow	GO:0140576	GO:0140576:ascorbate homeostasis	1/308	3/13742	0.333333	14.8723	3.63842	0.065748	0.445518	0.418405	CYB561D2	1
greenyellow	GO:1900100	GO:1900100:positive regulation of plasma cell differentiation	1/308	3/13742	0.333333	14.8723	3.63842	0.065748	0.445518	0.418405	XBP1	1
greenyellow	GO:1902024	GO:1902024:L-histidine transport	1/308	3/13742	0.333333	14.8723	3.63842	0.065748	0.445518	0.418405	SLC3A2	1
greenyellow	GO:1902396	GO:1902396:protein localization to bicellular tight junction	1/308	3/13742	0.333333	14.8723	3.63842	0.065748	0.445518	0.418405	ACTG1	1
greenyellow	GO:1902661	GO:1902661:positive regulation of glucose mediated signaling pathway	1/308	3/13742	0.333333	14.8723	3.63842	0.065748	0.445518	0.418405	PIH1D1	1
greenyellow	GO:1902896	GO:1902896:terminal web assembly	1/308	3/13742	0.333333	14.8723	3.63842	0.065748	0.445518	0.418405	EZR	1
greenyellow	GO:1903416	GO:1903416:response to glycoside	1/308	3/13742	0.333333	14.8723	3.63842	0.065748	0.445518	0.418405	CALR	1
greenyellow	GO:1904178	GO:1904178:negative regulation of adipose tissue development	1/308	3/13742	0.333333	14.8723	3.63842	0.065748	0.445518	0.418405	PARP1	1
greenyellow	GO:1904273	GO:1904273:L-alanine import across plasma membrane	1/308	3/13742	0.333333	14.8723	3.63842	0.065748	0.445518	0.418405	SLC3A2	1
greenyellow	GO:1990418	GO:1990418:response to insulin-like growth factor stimulus	1/308	3/13742	0.333333	14.8723	3.63842	0.065748	0.445518	0.418405	XBP1	1
greenyellow	GO:0044872	GO:0044872:lipoprotein localization	2/308	19/13742	0.105263	4.69651	2.44133	0.0666551	0.445518	0.418405	PREB/SURF4	2
greenyellow	GO:0007032	GO:0007032:endosome organization	5/308	97/13742	0.0515464	2.29984	1.94523	0.0668434	0.445518	0.418405	ATP6V1F/ATP6V1H/VPS11/VPS4A/CHMP6	5
greenyellow	GO:0018279	GO:0018279:protein N-linked glycosylation via asparagine	3/308	42/13742	0.0714286	3.18692	2.14921	0.0674618	0.445518	0.418405	DDOST/STT3A/RPN2	3
greenyellow	GO:0021695	GO:0021695:cerebellar cortex development	3/308	42/13742	0.0714286	3.18692	2.14921	0.0674618	0.445518	0.418405	CDK5/AARS1/COMT	3
greenyellow	GO:0070266	GO:0070266:necroptotic process	3/308	42/13742	0.0714286	3.18692	2.14921	0.0674618	0.445518	0.418405	AIFM1/PARP1/PGAM5	3
greenyellow	GO:0071482	GO:0071482:cellular response to light stimulus	5/308	99/13742	0.0505051	2.25338	1.89508	0.0716258	0.461753	0.433652	NOC2L/KDM1A/PARP1/NMT1/RUVBL2	5
greenyellow	GO:0032400	GO:0032400:melanosome localization	2/308	20/13742	0.1	4.46169	2.34572	0.0729967	0.461753	0.433652	DCTN2/VPS33A	2
greenyellow	GO:0032986	GO:0032986:protein-DNA complex disassembly	2/308	20/13742	0.1	4.46169	2.34572	0.0729967	0.461753	0.433652	SSRP1/SMARCD2	2
greenyellow	GO:0040018	GO:0040018:positive regulation of multicellular organism growth	2/308	20/13742	0.1	4.46169	2.34572	0.0729967	0.461753	0.433652	EZR/PPIB	2
greenyellow	GO:1902774	GO:1902774:late endosome to lysosome transport	2/308	20/13742	0.1	4.46169	2.34572	0.0729967	0.461753	0.433652	VPS4A/CHMP6	2
greenyellow	GO:0140694	GO:0140694:non-membrane-bounded organelle assembly	13/308	374/13742	0.0347594	1.55085	1.63539	0.0787833	0.466217	0.437845	YTHDF2/CSRP1/HDAC3/TUBB/EZR/BOP1/CAPRIN1/OGFOD1/DDX28/POLDIP2/CHMP6/ACTG1/EIF6	13
greenyellow	GO:1902074	GO:1902074:response to salt	2/308	21/13742	0.0952381	4.24923	2.25621	0.0795232	0.466217	0.437845	DAXX/COMT	2
greenyellow	GO:1905818	GO:1905818:regulation of chromosome separation	4/308	73/13742	0.0547945	2.44476	1.87401	0.081145	0.466217	0.437845	ZW10/NCAPD2/ANAPC5/CSNK2A1	4
greenyellow	GO:0010332	GO:0010332:response to gamma radiation	3/308	46/13742	0.0652174	2.9098	1.9645	0.0836764	0.466217	0.437845	KDM1A/PARP1/XRCC6	3
greenyellow	GO:0043161	GO:0043161:proteasome-mediated ubiquitin-dependent protein catabolic pr...	14/308	415/13742	0.0337349	1.50515	1.58219	0.0844373	0.466217	0.437845	PSMD2/HSP90AB1/AGAP3/DERL1/FBXW5/USP5/ANAPC5/PSMD11/PSMD3/KEAP1/PSMD8/PSMC4/CSNK2A1/ADRM1	14
greenyellow	GO:0001666	GO:0001666:response to hypoxia	9/308	237/13742	0.0379747	1.69431	1.63254	0.0861902	0.466217	0.437845	SUV39H1/AIFM1/ENO1/TBL2/HYOU1/HSP90B1/CIAO3/P4HB/COMT	9
greenyellow	GO:0035640	GO:0035640:exploration behavior	2/308	22/13742	0.0909091	4.05608	2.17211	0.0862232	0.466217	0.437845	EIF4A3/COMT	2
greenyellow	GO:0044794	GO:0044794:positive regulation by host of viral process	2/308	22/13742	0.0909091	4.05608	2.17211	0.0862232	0.466217	0.437845	CFL1/PPIB	2
greenyellow	GO:1901526	GO:1901526:positive regulation of mitophagy	2/308	22/13742	0.0909091	4.05608	2.17211	0.0862232	0.466217	0.437845	SLC25A5/VDAC1	2
greenyellow	GO:0001951	GO:0001951:intestinal D-glucose absorption	1/308	4/13742	0.25	11.1542	3.07537	0.086692	0.466217	0.437845	EZR	1
greenyellow	GO:0003357	GO:0003357:noradrenergic neuron differentiation	1/308	4/13742	0.25	11.1542	3.07537	0.086692	0.466217	0.437845	RNF220	1
greenyellow	GO:0003400	GO:0003400:regulation of COPII vesicle coating	1/308	4/13742	0.25	11.1542	3.07537	0.086692	0.466217	0.437845	PREB	1
greenyellow	GO:0006046	GO:0006046:N-acetylglucosamine catabolic process	1/308	4/13742	0.25	11.1542	3.07537	0.086692	0.466217	0.437845	GNPDA1	1
greenyellow	GO:0006499	GO:0006499:N-terminal protein myristoylation	1/308	4/13742	0.25	11.1542	3.07537	0.086692	0.466217	0.437845	NMT1	1
greenyellow	GO:0010710	GO:0010710:regulation of collagen catabolic process	1/308	4/13742	0.25	11.1542	3.07537	0.086692	0.466217	0.437845	CST3	1
greenyellow	GO:0030043	GO:0030043:actin filament fragmentation	1/308	4/13742	0.25	11.1542	3.07537	0.086692	0.466217	0.437845	CFL1	1
greenyellow	GO:0032447	GO:0032447:protein urmylation	1/308	4/13742	0.25	11.1542	3.07537	0.086692	0.466217	0.437845	URM1	1
greenyellow	GO:0033484	GO:0033484:intracellular nitric oxide homeostasis	1/308	4/13742	0.25	11.1542	3.07537	0.086692	0.466217	0.437845	GSTP1	1
greenyellow	GO:0038158	GO:0038158:granulocyte colony-stimulating factor signaling pathway	1/308	4/13742	0.25	11.1542	3.07537	0.086692	0.466217	0.437845	JAGN1	1
greenyellow	GO:0045188	GO:0045188:regulation of circadian sleep/wake cycle, non-REM sleep	1/308	4/13742	0.25	11.1542	3.07537	0.086692	0.466217	0.437845	PARP1	1
greenyellow	GO:0060309	GO:0060309:elastin catabolic process	1/308	4/13742	0.25	11.1542	3.07537	0.086692	0.466217	0.437845	CST3	1
greenyellow	GO:0060510	GO:0060510:type II pneumocyte differentiation	1/308	4/13742	0.25	11.1542	3.07537	0.086692	0.466217	0.437845	AIMP2	1
greenyellow	GO:0061431	GO:0061431:cellular response to methionine	1/308	4/13742	0.25	11.1542	3.07537	0.086692	0.466217	0.437845	PRMT1	1
greenyellow	GO:0071332	GO:0071332:cellular response to fructose stimulus	1/308	4/13742	0.25	11.1542	3.07537	0.086692	0.466217	0.437845	XBP1	1
greenyellow	GO:0071638	GO:0071638:negative regulation of monocyte chemotactic protein-1 produc...	1/308	4/13742	0.25	11.1542	3.07537	0.086692	0.466217	0.437845	GSTP1	1
greenyellow	GO:0072717	GO:0072717:cellular response to actinomycin D	1/308	4/13742	0.25	11.1542	3.07537	0.086692	0.466217	0.437845	GFER	1
greenyellow	GO:0075732	GO:0075732:viral penetration into host nucleus	1/308	4/13742	0.25	11.1542	3.07537	0.086692	0.466217	0.437845	KPNA2	1
greenyellow	GO:1902463	GO:1902463:protein localization to cell leading edge	1/308	4/13742	0.25	11.1542	3.07537	0.086692	0.466217	0.437845	CORO1B	1
greenyellow	GO:1902897	GO:1902897:regulation of postsynaptic density protein 95 clustering	1/308	4/13742	0.25	11.1542	3.07537	0.086692	0.466217	0.437845	CRIPT	1
greenyellow	GO:1904636	GO:1904636:response to ionomycin	1/308	4/13742	0.25	11.1542	3.07537	0.086692	0.466217	0.437845	CDK4	1
greenyellow	GO:1904637	GO:1904637:cellular response to ionomycin	1/308	4/13742	0.25	11.1542	3.07537	0.086692	0.466217	0.437845	CDK4	1
greenyellow	GO:1904640	GO:1904640:response to methionine	1/308	4/13742	0.25	11.1542	3.07537	0.086692	0.466217	0.437845	PRMT1	1
greenyellow	GO:1990966	GO:1990966:ATP generation from poly-ADP-D-ribose	1/308	4/13742	0.25	11.1542	3.07537	0.086692	0.466217	0.437845	PARP1	1
greenyellow	GO:2000409	GO:2000409:positive regulation of T cell extravasation	1/308	4/13742	0.25	11.1542	3.07537	0.086692	0.466217	0.437845	CD99L2	1
greenyellow	GO:0051457	GO:0051457:maintenance of protein location in nucleus	2/308	23/13742	0.0869565	3.87973	2.09284	0.0930857	0.484046	0.454588	CDK5/ARL2	2
greenyellow	GO:0051560	GO:0051560:mitochondrial calcium ion homeostasis	2/308	23/13742	0.0869565	3.87973	2.09284	0.0930857	0.484046	0.454588	IMMT/ANXA6	2
greenyellow	GO:0051988	GO:0051988:regulation of attachment of spindle microtubules to kinetoch...	2/308	23/13742	0.0869565	3.87973	2.09284	0.0930857	0.484046	0.454588	RCC2/ZW10	2
greenyellow	GO:0140861	GO:0140861:DNA repair-dependent chromatin remodeling	2/308	23/13742	0.0869565	3.87973	2.09284	0.0930857	0.484046	0.454588	KDM1A/HDAC3	2
greenyellow	GO:1901028	GO:1901028:regulation of mitochondrial outer membrane permeabilization ...	2/308	23/13742	0.0869565	3.87973	2.09284	0.0930857	0.484046	0.454588	SLC25A5/TMEM102	2
greenyellow	GO:0140719	GO:0140719:constitutive heterochromatin formation	3/308	49/13742	0.0612245	2.73165	1.83861	0.0968219	0.486484	0.456878	KDM1A/HDAC1/MBD3	3
greenyellow	GO:0170038	GO:0170038:proteinogenic amino acid biosynthetic process	3/308	49/13742	0.0612245	2.73165	1.83861	0.0968219	0.486484	0.456878	ALDH18A1/SHMT2/MTHFD1	3
greenyellow	GO:0051293	GO:0051293:establishment of spindle localization	3/308	50/13742	0.06	2.67701	1.79875	0.10138	0.486484	0.456878	HDAC3/CFL1/ZW10	3
greenyellow	GO:0170034	GO:0170034:L-amino acid biosynthetic process	3/308	50/13742	0.06	2.67701	1.79875	0.10138	0.486484	0.456878	ALDH18A1/SHMT2/MTHFD1	3
greenyellow	GO:0170036	GO:0170036:import into the mitochondrion	3/308	50/13742	0.06	2.67701	1.79875	0.10138	0.486484	0.456878	VDAC1/HSPA9/TIMM50	3
greenyellow	GO:0051304	GO:0051304:chromosome separation	4/308	80/13742	0.05	2.23084	1.67176	0.104817	0.486484	0.456878	ZW10/NCAPD2/ANAPC5/CSNK2A1	4
greenyellow	GO:0048857	GO:0048857:neural nucleus development	3/308	51/13742	0.0588235	2.62452	1.75985	0.106021	0.486484	0.456878	YWHAQ/MAPKAP1/CNP	3
greenyellow	GO:0070050	GO:0070050:neuron cellular homeostasis	3/308	51/13742	0.0588235	2.62452	1.75985	0.106021	0.486484	0.456878	IMMT/ATP6V1F/ATP6V1H	3
greenyellow	GO:1900024	GO:1900024:regulation of substrate adhesion-dependent cell spreading	3/308	51/13742	0.0588235	2.62452	1.75985	0.106021	0.486484	0.456878	RCC2/P4HB/CALR	3
greenyellow	GO:0033044	GO:0033044:regulation of chromosome organization	9/308	248/13742	0.0362903	1.61916	1.48984	0.106305	0.486484	0.456878	EXOSC10/PARP1/CCT7/ZW10/NCAPD2/MCRS1/ANAPC5/SMARCD2/RUVBL2	9
greenyellow	GO:0001976	GO:0001976:nervous system process involved in regulation of systemic ar...	1/308	5/13742	0.2	8.92338	2.68307	0.107168	0.486484	0.456878	MANF	1
greenyellow	GO:0003360	GO:0003360:brainstem development	1/308	5/13742	0.2	8.92338	2.68307	0.107168	0.486484	0.456878	GART	1
greenyellow	GO:0009838	GO:0009838:abscission	1/308	5/13742	0.2	8.92338	2.68307	0.107168	0.486484	0.456878	VPS4A	1
greenyellow	GO:0015691	GO:0015691:cadmium ion transport	1/308	5/13742	0.2	8.92338	2.68307	0.107168	0.486484	0.456878	SLC39A14	1
greenyellow	GO:0022615	GO:0022615:protein to membrane docking	1/308	5/13742	0.2	8.92338	2.68307	0.107168	0.486484	0.456878	PEX16	1
greenyellow	GO:0030070	GO:0030070:insulin processing	1/308	5/13742	0.2	8.92338	2.68307	0.107168	0.486484	0.456878	P4HB	1
greenyellow	GO:0042420	GO:0042420:dopamine catabolic process	1/308	5/13742	0.2	8.92338	2.68307	0.107168	0.486484	0.456878	COMT	1
greenyellow	GO:0043490	GO:0043490:malate-aspartate shuttle	1/308	5/13742	0.2	8.92338	2.68307	0.107168	0.486484	0.456878	MDH2	1
greenyellow	GO:0048793	GO:0048793:pronephros development	1/308	5/13742	0.2	8.92338	2.68307	0.107168	0.486484	0.456878	SEC61A1	1
greenyellow	GO:0060232	GO:0060232:delamination	1/308	5/13742	0.2	8.92338	2.68307	0.107168	0.486484	0.456878	YTHDF2	1
greenyellow	GO:0060789	GO:0060789:hair follicle placode formation	1/308	5/13742	0.2	8.92338	2.68307	0.107168	0.486484	0.456878	HDAC1	1
greenyellow	GO:0070574	GO:0070574:cadmium ion transmembrane transport	1/308	5/13742	0.2	8.92338	2.68307	0.107168	0.486484	0.456878	SLC39A14	1
greenyellow	GO:0071073	GO:0071073:positive regulation of phospholipid biosynthetic process	1/308	5/13742	0.2	8.92338	2.68307	0.107168	0.486484	0.456878	XBP1	1
greenyellow	GO:0072716	GO:0072716:response to actinomycin D	1/308	5/13742	0.2	8.92338	2.68307	0.107168	0.486484	0.456878	GFER	1
greenyellow	GO:0097018	GO:0097018:renal albumin absorption	1/308	5/13742	0.2	8.92338	2.68307	0.107168	0.486484	0.456878	COMT	1
greenyellow	GO:1902075	GO:1902075:cellular response to salt	1/308	5/13742	0.2	8.92338	2.68307	0.107168	0.486484	0.456878	DAXX	1
greenyellow	GO:1903537	GO:1903537:meiotic cell cycle process involved in oocyte maturation	1/308	5/13742	0.2	8.92338	2.68307	0.107168	0.486484	0.456878	YTHDF2	1
greenyellow	GO:1903936	GO:1903936:cellular response to sodium arsenite	1/308	5/13742	0.2	8.92338	2.68307	0.107168	0.486484	0.456878	DAXX	1
greenyellow	GO:1905337	GO:1905337:positive regulation of aggrephagy	1/308	5/13742	0.2	8.92338	2.68307	0.107168	0.486484	0.456878	CSNK2A1	1
greenyellow	GO:0001778	GO:0001778:plasma membrane repair	2/308	25/13742	0.08	3.56935	1.94691	0.107256	0.486484	0.456878	VPS4A/CHMP6	2
greenyellow	GO:0050860	GO:0050860:negative regulation of T cell receptor signaling pathway	2/308	25/13742	0.08	3.56935	1.94691	0.107256	0.486484	0.456878	EZR/PHPT1	2
greenyellow	GO:0061640	GO:0061640:cytoskeleton-dependent cytokinesis	5/308	113/13742	0.0442478	1.9742	1.57448	0.110116	0.496174	0.465979	TMEM250/CFL1/VPS4A/POLDIP2/CHMP6	5
greenyellow	GO:0042255	GO:0042255:ribosome assembly	3/308	52/13742	0.0576923	2.57405	1.72187	0.110745	0.496174	0.465979	BOP1/DDX28/EIF6	3
greenyellow	GO:0051148	GO:0051148:negative regulation of muscle cell differentiation	3/308	52/13742	0.0576923	2.57405	1.72187	0.110745	0.496174	0.465979	MED28/HDAC3/XBP1	3
greenyellow	GO:0051893	GO:0051893:regulation of focal adhesion assembly	3/308	52/13742	0.0576923	2.57405	1.72187	0.110745	0.496174	0.465979	RCC2/POLDIP2/ACTG1	3
greenyellow	GO:0050000	GO:0050000:chromosome localization	5/308	114/13742	0.0438596	1.95688	1.55337	0.113188	0.502957	0.472349	RCC2/ZW10/DCTN2/VPS4A/CHMP6	5
greenyellow	GO:0006882	GO:0006882:intracellular zinc ion homeostasis	2/308	26/13742	0.0769231	3.43207	1.87945	0.114544	0.502957	0.472349	SLC39A14/MT1X	2
greenyellow	GO:0016226	GO:0016226:iron-sulfur cluster assembly	2/308	26/13742	0.0769231	3.43207	1.87945	0.114544	0.502957	0.472349	HSPA9/CIAO3	2
greenyellow	GO:0006695	GO:0006695:cholesterol biosynthetic process	3/308	53/13742	0.0566038	2.52548	1.68477	0.115548	0.502957	0.472349	PMVK/FDPS/MVD	3
greenyellow	GO:0031529	GO:0031529:ruffle organization	3/308	53/13742	0.0566038	2.52548	1.68477	0.115548	0.502957	0.472349	RCC2/CORO1B/PFN1	3
greenyellow	GO:0046902	GO:0046902:regulation of mitochondrial membrane permeability	3/308	53/13742	0.0566038	2.52548	1.68477	0.115548	0.502957	0.472349	SLC25A5/TMEM102/CNP	3
greenyellow	GO:1902653	GO:1902653:secondary alcohol biosynthetic process	3/308	53/13742	0.0566038	2.52548	1.68477	0.115548	0.502957	0.472349	PMVK/FDPS/MVD	3
greenyellow	GO:0044283	GO:0044283:small molecule biosynthetic process	15/308	477/13742	0.0314465	1.40305	1.35657	0.118032	0.502957	0.472349	HSD17B10/ENO1/PMVK/FDPS/STARD7/MDH2/SLC39A14/ALDH18A1/GSTP1/SHMT2/MTHFD1/MVD/APRT/EIF6/XBP1	15
greenyellow	GO:0032355	GO:0032355:response to estradiol	4/308	84/13742	0.047619	2.12461	1.56542	0.119602	0.502957	0.472349	AIFM1/MBD3/CALR/RUVBL2	4
greenyellow	GO:0043462	GO:0043462:regulation of ATP-dependent activity	3/308	54/13742	0.0555556	2.47872	1.64852	0.120429	0.502957	0.472349	MSH6/DNAJB11/PFN1	3
greenyellow	GO:0043470	GO:0043470:regulation of carbohydrate catabolic process	3/308	54/13742	0.0555556	2.47872	1.64852	0.120429	0.502957	0.472349	ARL2/PPP1CA/EIF6	3
greenyellow	GO:0051653	GO:0051653:spindle localization	3/308	54/13742	0.0555556	2.47872	1.64852	0.120429	0.502957	0.472349	HDAC3/CFL1/ZW10	3
greenyellow	GO:0030262	GO:0030262:apoptotic nuclear changes	2/308	27/13742	0.0740741	3.30495	1.81522	0.121955	0.502957	0.472349	AIFM1/ENDOG	2
greenyellow	GO:0043045	GO:0043045:epigenetic programming of gene expression	2/308	27/13742	0.0740741	3.30495	1.81522	0.121955	0.502957	0.472349	SUV39H1/MTA2	2
greenyellow	GO:1903421	GO:1903421:regulation of synaptic vesicle recycling	2/308	27/13742	0.0740741	3.30495	1.81522	0.121955	0.502957	0.472349	CDK5/ACTG1	2
greenyellow	GO:0061053	GO:0061053:somite development	3/308	55/13742	0.0545455	2.43365	1.61306	0.125384	0.502957	0.472349	NUP133/MTHFD1/POFUT1	3
greenyellow	GO:0009416	GO:0009416:response to light stimulus	9/308	258/13742	0.0348837	1.5564	1.36607	0.126705	0.502957	0.472349	NOC2L/KDM1A/PARP1/MSH6/CDK5/PPP1CA/NMT1/RUVBL2/COMT	9
greenyellow	GO:0001999	GO:0001999:renal response to blood flow involved in circulatory renin-a...	1/308	6/13742	0.166667	7.43615	2.38755	0.127186	0.502957	0.472349	COMT	1
greenyellow	GO:0002001	GO:0002001:renin secretion into blood stream	1/308	6/13742	0.166667	7.43615	2.38755	0.127186	0.502957	0.472349	COMT	1
greenyellow	GO:0005981	GO:0005981:regulation of glycogen catabolic process	1/308	6/13742	0.166667	7.43615	2.38755	0.127186	0.502957	0.472349	PPP1CA	1
greenyellow	GO:0006707	GO:0006707:cholesterol catabolic process	1/308	6/13742	0.166667	7.43615	2.38755	0.127186	0.502957	0.472349	SNX17	1
greenyellow	GO:0010032	GO:0010032:meiotic chromosome condensation	1/308	6/13742	0.166667	7.43615	2.38755	0.127186	0.502957	0.472349	NCAPD2	1
greenyellow	GO:0010716	GO:0010716:negative regulation of extracellular matrix disassembly	1/308	6/13742	0.166667	7.43615	2.38755	0.127186	0.502957	0.472349	CST3	1
greenyellow	GO:0019062	GO:0019062:virion attachment to host cell	1/308	6/13742	0.166667	7.43615	2.38755	0.127186	0.502957	0.472349	HSP90AB1	1
greenyellow	GO:0019262	GO:0019262:N-acetylneuraminate catabolic process	1/308	6/13742	0.166667	7.43615	2.38755	0.127186	0.502957	0.472349	GNPDA1	1
greenyellow	GO:0019626	GO:0019626:short-chain fatty acid catabolic process	1/308	6/13742	0.166667	7.43615	2.38755	0.127186	0.502957	0.472349	ACADS	1
greenyellow	GO:0022400	GO:0022400:regulation of opsin-mediated signaling pathway	1/308	6/13742	0.166667	7.43615	2.38755	0.127186	0.502957	0.472349	NMT1	1
greenyellow	GO:0032466	GO:0032466:negative regulation of cytokinesis	1/308	6/13742	0.166667	7.43615	2.38755	0.127186	0.502957	0.472349	VPS4A	1
greenyellow	GO:0032532	GO:0032532:regulation of microvillus length	1/308	6/13742	0.166667	7.43615	2.38755	0.127186	0.502957	0.472349	EZR	1
greenyellow	GO:0035812	GO:0035812:renal sodium excretion	1/308	6/13742	0.166667	7.43615	2.38755	0.127186	0.502957	0.472349	COMT	1
greenyellow	GO:0042262	GO:0042262:DNA protection	1/308	6/13742	0.166667	7.43615	2.38755	0.127186	0.502957	0.472349	DCTPP1	1
greenyellow	GO:0050904	GO:0050904:diapedesis	1/308	6/13742	0.166667	7.43615	2.38755	0.127186	0.502957	0.472349	CD99L2	1
greenyellow	GO:0051121	GO:0051121:hepoxilin metabolic process	1/308	6/13742	0.166667	7.43615	2.38755	0.127186	0.502957	0.472349	GSTP1	1
greenyellow	GO:0051122	GO:0051122:hepoxilin biosynthetic process	1/308	6/13742	0.166667	7.43615	2.38755	0.127186	0.502957	0.472349	GSTP1	1
greenyellow	GO:0051901	GO:0051901:positive regulation of mitochondrial depolarization	1/308	6/13742	0.166667	7.43615	2.38755	0.127186	0.502957	0.472349	PARP1	1
greenyellow	GO:0140250	GO:0140250:regulation protein catabolic process at synapse	1/308	6/13742	0.166667	7.43615	2.38755	0.127186	0.502957	0.472349	USP5	1
greenyellow	GO:1901164	GO:1901164:negative regulation of trophoblast cell migration	1/308	6/13742	0.166667	7.43615	2.38755	0.127186	0.502957	0.472349	CALR	1
greenyellow	GO:1903935	GO:1903935:response to sodium arsenite	1/308	6/13742	0.166667	7.43615	2.38755	0.127186	0.502957	0.472349	DAXX	1
greenyellow	GO:0071392	GO:0071392:cellular response to estradiol stimulus	2/308	28/13742	0.0714286	3.18692	1.75393	0.129478	0.508974	0.477999	AIFM1/RUVBL2	2
greenyellow	GO:1903715	GO:1903715:regulation of aerobic respiration	2/308	28/13742	0.0714286	3.18692	1.75393	0.129478	0.508974	0.477999	ARL2/SHMT2	2
greenyellow	GO:0033059	GO:0033059:cellular pigmentation	3/308	56/13742	0.0535714	2.39019	1.57838	0.130411	0.510211	0.479161	HPS5/DCTN2/VPS33A	3
greenyellow	GO:0034109	GO:0034109:homotypic cell-cell adhesion	4/308	87/13742	0.045977	2.05135	1.48951	0.131247	0.512872	0.48166	CSRP1/FIBP/PDIA3/ACTG1	4
greenyellow	GO:0150116	GO:0150116:regulation of cell-substrate junction organization	3/308	57/13742	0.0526316	2.34826	1.54443	0.135509	0.516623	0.485184	RCC2/POLDIP2/ACTG1	3
greenyellow	GO:0034405	GO:0034405:response to fluid shear stress	2/308	29/13742	0.0689655	3.07703	1.69534	0.137107	0.516623	0.485184	HDAC3/XBP1	2
greenyellow	GO:1900027	GO:1900027:regulation of ruffle assembly	2/308	29/13742	0.0689655	3.07703	1.69534	0.137107	0.516623	0.485184	RCC2/PFN1	2
greenyellow	GO:1902850	GO:1902850:microtubule cytoskeleton organization involved in mitosis	6/308	156/13742	0.0384615	1.71603	1.36186	0.138501	0.516623	0.485184	HDAC3/ZW10/DCTN2/POLDIP2/CHMP6/RAE1	6
greenyellow	GO:0006885	GO:0006885:regulation of pH	4/308	89/13742	0.0449438	2.00525	1.44058	0.13926	0.516623	0.485184	CCDC115/ATP6V1F/ATP6V1H/VPS33A	4
greenyellow	GO:0097352	GO:0097352:autophagosome maturation	3/308	58/13742	0.0517241	2.30777	1.5112	0.140674	0.516623	0.485184	VPS33A/VPS4A/CHMP6	3
greenyellow	GO:0001662	GO:0001662:behavioral fear response	2/308	30/13742	0.0666667	2.97446	1.63923	0.144831	0.516623	0.485184	VDAC1/COMT	2
greenyellow	GO:0006730	GO:0006730:one-carbon metabolic process	2/308	30/13742	0.0666667	2.97446	1.63923	0.144831	0.516623	0.485184	SHMT2/MTHFD1	2
greenyellow	GO:0032922	GO:0032922:circadian regulation of gene expression	3/308	59/13742	0.0508475	2.26866	1.47863	0.145904	0.516623	0.485184	HDAC1/HDAC3/PPP1CA	3
greenyellow	GO:0043413	GO:0043413:macromolecule glycosylation	7/308	194/13742	0.0360825	1.60989	1.29537	0.146263	0.516623	0.485184	DDOST/GMPPA/MAN1B1/STT3A/NAGPA/POFUT1/RPN2	7
greenyellow	GO:0030638	GO:0030638:polyketide metabolic process	1/308	7/13742	0.142857	6.37384	2.15328	0.146757	0.516623	0.485184	AKR7A2	1
greenyellow	GO:0031580	GO:0031580:membrane raft distribution	1/308	7/13742	0.142857	6.37384	2.15328	0.146757	0.516623	0.485184	NAXE	1
greenyellow	GO:0032364	GO:0032364:intracellular oxygen homeostasis	1/308	7/13742	0.142857	6.37384	2.15328	0.146757	0.516623	0.485184	CIAO3	1
greenyellow	GO:0033299	GO:0033299:secretion of lysosomal enzymes	1/308	7/13742	0.142857	6.37384	2.15328	0.146757	0.516623	0.485184	NAGPA	1
greenyellow	GO:0034316	GO:0034316:negative regulation of Arp2/3 complex-mediated actin nucleat...	1/308	7/13742	0.142857	6.37384	2.15328	0.146757	0.516623	0.485184	CORO1B	1
greenyellow	GO:0042415	GO:0042415:norepinephrine metabolic process	1/308	7/13742	0.142857	6.37384	2.15328	0.146757	0.516623	0.485184	COMT	1
greenyellow	GO:0044598	GO:0044598:doxorubicin metabolic process	1/308	7/13742	0.142857	6.37384	2.15328	0.146757	0.516623	0.485184	AKR7A2	1
greenyellow	GO:0045647	GO:0045647:negative regulation of erythrocyte differentiation	1/308	7/13742	0.142857	6.37384	2.15328	0.146757	0.516623	0.485184	HSPA9	1
greenyellow	GO:0048387	GO:0048387:negative regulation of retinoic acid receptor signaling path...	1/308	7/13742	0.142857	6.37384	2.15328	0.146757	0.516623	0.485184	CALR	1
greenyellow	GO:0048703	GO:0048703:embryonic viscerocranium morphogenesis	1/308	7/13742	0.142857	6.37384	2.15328	0.146757	0.516623	0.485184	MTHFD1	1
greenyellow	GO:0060788	GO:0060788:ectodermal placode formation	1/308	7/13742	0.142857	6.37384	2.15328	0.146757	0.516623	0.485184	HDAC1	1
greenyellow	GO:0061029	GO:0061029:eyelid development in camera-type eye	1/308	7/13742	0.142857	6.37384	2.15328	0.146757	0.516623	0.485184	HDAC1	1
greenyellow	GO:0062029	GO:0062029:positive regulation of stress granule assembly	1/308	7/13742	0.142857	6.37384	2.15328	0.146757	0.516623	0.485184	CAPRIN1	1
greenyellow	GO:0072319	GO:0072319:vesicle uncoating	1/308	7/13742	0.142857	6.37384	2.15328	0.146757	0.516623	0.485184	VPS4A	1
greenyellow	GO:0090394	GO:0090394:negative regulation of excitatory postsynaptic potential	1/308	7/13742	0.142857	6.37384	2.15328	0.146757	0.516623	0.485184	EIF4A3	1
greenyellow	GO:0106380	GO:0106380:purine ribonucleotide salvage	1/308	7/13742	0.142857	6.37384	2.15328	0.146757	0.516623	0.485184	APRT	1
greenyellow	GO:2000394	GO:2000394:positive regulation of lamellipodium morphogenesis	1/308	7/13742	0.142857	6.37384	2.15328	0.146757	0.516623	0.485184	CORO1B	1
greenyellow	GO:0010811	GO:0010811:positive regulation of cell-substrate adhesion	4/308	92/13742	0.0434783	1.93986	1.36954	0.151636	0.530557	0.49827	ARL2/POLDIP2/P4HB/CALR	4
greenyellow	GO:0042752	GO:0042752:regulation of circadian rhythm	4/308	92/13742	0.0434783	1.93986	1.36954	0.151636	0.530557	0.49827	NONO/PARP1/HDAC3/PPP1CA	4
greenyellow	GO:0002474	GO:0002474:antigen processing and presentation of peptide antigen via M...	2/308	31/13742	0.0645161	2.87851	1.58541	0.152644	0.530557	0.49827	PDIA3/CALR	2
greenyellow	GO:0071425	GO:0071425:hematopoietic stem cell proliferation	2/308	31/13742	0.0645161	2.87851	1.58541	0.152644	0.530557	0.49827	YTHDF2/SART3	2
greenyellow	GO:0045214	GO:0045214:sarcomere organization	2/308	32/13742	0.0625	2.78856	1.5337	0.160536	0.532334	0.499938	CSRP1/ACTG1	2
greenyellow	GO:1902882	GO:1902882:regulation of response to oxidative stress	2/308	32/13742	0.0625	2.78856	1.5337	0.160536	0.532334	0.499938	MAPKAP1/KEAP1	2
greenyellow	GO:0007623	GO:0007623:circadian rhythm	6/308	164/13742	0.0365854	1.63232	1.23346	0.163167	0.532334	0.499938	SUV39H1/NONO/HDAC1/PARP1/HDAC3/PPP1CA	6
greenyellow	GO:0044282	GO:0044282:small molecule catabolic process	10/308	312/13742	0.0320513	1.43003	1.16337	0.164093	0.532334	0.499938	HSD17B10/ENO1/SNX17/GNPDA1/ALDH1B1/ECHS1/ACADS/PKM/BCKDHA/PFKL	10
greenyellow	GO:0002317	GO:0002317:plasma cell differentiation	1/308	8/13742	0.125	5.57711	1.96074	0.165891	0.532334	0.499938	XBP1	1
greenyellow	GO:0002674	GO:0002674:negative regulation of acute inflammatory response	1/308	8/13742	0.125	5.57711	1.96074	0.165891	0.532334	0.499938	GSTP1	1
greenyellow	GO:0002842	GO:0002842:positive regulation of T cell mediated immune response to tu...	1/308	8/13742	0.125	5.57711	1.96074	0.165891	0.532334	0.499938	YWHAG	1
greenyellow	GO:0009750	GO:0009750:response to fructose	1/308	8/13742	0.125	5.57711	1.96074	0.165891	0.532334	0.499938	XBP1	1
greenyellow	GO:0030647	GO:0030647:aminoglycoside antibiotic metabolic process	1/308	8/13742	0.125	5.57711	1.96074	0.165891	0.532334	0.499938	AKR7A2	1
greenyellow	GO:0033212	GO:0033212:iron import into cell	1/308	8/13742	0.125	5.57711	1.96074	0.165891	0.532334	0.499938	SLC39A14	1
greenyellow	GO:0035726	GO:0035726:common myeloid progenitor cell proliferation	1/308	8/13742	0.125	5.57711	1.96074	0.165891	0.532334	0.499938	GSTP1	1
greenyellow	GO:0036017	GO:0036017:response to erythropoietin	1/308	8/13742	0.125	5.57711	1.96074	0.165891	0.532334	0.499938	MT1X	1
greenyellow	GO:0036018	GO:0036018:cellular response to erythropoietin	1/308	8/13742	0.125	5.57711	1.96074	0.165891	0.532334	0.499938	MT1X	1
greenyellow	GO:0048243	GO:0048243:norepinephrine secretion	1/308	8/13742	0.125	5.57711	1.96074	0.165891	0.532334	0.499938	COMT	1
greenyellow	GO:0051665	GO:0051665:membrane raft localization	1/308	8/13742	0.125	5.57711	1.96074	0.165891	0.532334	0.499938	NAXE	1
greenyellow	GO:0060312	GO:0060312:regulation of blood vessel remodeling	1/308	8/13742	0.125	5.57711	1.96074	0.165891	0.532334	0.499938	CST3	1
greenyellow	GO:0070327	GO:0070327:thyroid hormone transport	1/308	8/13742	0.125	5.57711	1.96074	0.165891	0.532334	0.499938	SLC3A2	1
greenyellow	GO:0071314	GO:0071314:cellular response to cocaine	1/308	8/13742	0.125	5.57711	1.96074	0.165891	0.532334	0.499938	COMT	1
greenyellow	GO:0071362	GO:0071362:cellular response to ether	1/308	8/13742	0.125	5.57711	1.96074	0.165891	0.532334	0.499938	CDK4	1
greenyellow	GO:0071475	GO:0071475:cellular hyperosmotic salinity response	1/308	8/13742	0.125	5.57711	1.96074	0.165891	0.532334	0.499938	XRCC6	1
greenyellow	GO:0097254	GO:0097254:renal tubular secretion	1/308	8/13742	0.125	5.57711	1.96074	0.165891	0.532334	0.499938	COMT	1
greenyellow	GO:1904628	GO:1904628:cellular response to phorbol 13-acetate 12-myristate	1/308	8/13742	0.125	5.57711	1.96074	0.165891	0.532334	0.499938	CDK4	1
greenyellow	GO:2000347	GO:2000347:positive regulation of hepatocyte proliferation	1/308	8/13742	0.125	5.57711	1.96074	0.165891	0.532334	0.499938	XBP1	1
greenyellow	GO:2000510	GO:2000510:positive regulation of dendritic cell chemotaxis	1/308	8/13742	0.125	5.57711	1.96074	0.165891	0.532334	0.499938	CALR	1
greenyellow	GO:2000726	GO:2000726:negative regulation of cardiac muscle cell differentiation	1/308	8/13742	0.125	5.57711	1.96074	0.165891	0.532334	0.499938	HDAC3	1
greenyellow	GO:0046676	GO:0046676:negative regulation of insulin secretion	2/308	33/13742	0.0606061	2.70405	1.48395	0.168502	0.534993	0.502436	JAGN1/PFKL	2
greenyellow	GO:1902275	GO:1902275:regulation of chromatin organization	2/308	33/13742	0.0606061	2.70405	1.48395	0.168502	0.534993	0.502436	KDM1A/SSRP1	2
greenyellow	GO:0051402	GO:0051402:neuron apoptotic process	8/308	241/13742	0.033195	1.48106	1.14079	0.174603	0.551197	0.517653	NONO/AIFM1/PARP1/GMPPA/DAXX/CDK5/HYOU1/AARS1	8
greenyellow	GO:0042596	GO:0042596:fear response	2/308	34/13742	0.0588235	2.62452	1.43602	0.176533	0.551197	0.517653	VDAC1/COMT	2
greenyellow	GO:0045023	GO:0045023:G0 to G1 transition	2/308	34/13742	0.0588235	2.62452	1.43602	0.176533	0.551197	0.517653	RRM1/SMARCD2	2
greenyellow	GO:0090559	GO:0090559:regulation of membrane permeability	3/308	65/13742	0.0461538	2.05924	1.2961	0.178523	0.551197	0.517653	SLC25A5/TMEM102/CNP	3
greenyellow	GO:0014909	GO:0014909:smooth muscle cell migration	3/308	66/13742	0.0454545	2.02804	1.26761	0.184144	0.551197	0.517653	AAMP/CORO1B/XBP1	3
greenyellow	GO:0035356	GO:0035356:intracellular triglyceride homeostasis	1/308	9/13742	0.111111	4.95743	1.79818	0.184597	0.551197	0.517653	XBP1	1
greenyellow	GO:0042538	GO:0042538:hyperosmotic salinity response	1/308	9/13742	0.111111	4.95743	1.79818	0.184597	0.551197	0.517653	XRCC6	1
greenyellow	GO:0043622	GO:0043622:cortical microtubule organization	1/308	9/13742	0.111111	4.95743	1.79818	0.184597	0.551197	0.517653	EZR	1
greenyellow	GO:0050930	GO:0050930:induction of positive chemotaxis	1/308	9/13742	0.111111	4.95743	1.79818	0.184597	0.551197	0.517653	CREB3	1
greenyellow	GO:0061469	GO:0061469:regulation of type B pancreatic cell proliferation	1/308	9/13742	0.111111	4.95743	1.79818	0.184597	0.551197	0.517653	CDK4	1
greenyellow	GO:0070988	GO:0070988:demethylation	1/308	9/13742	0.111111	4.95743	1.79818	0.184597	0.551197	0.517653	KDM1A	1
greenyellow	GO:0071421	GO:0071421:manganese ion transmembrane transport	1/308	9/13742	0.111111	4.95743	1.79818	0.184597	0.551197	0.517653	SLC39A14	1
greenyellow	GO:0140673	GO:0140673:transcription elongation-coupled chromatin remodeling	1/308	9/13742	0.111111	4.95743	1.79818	0.184597	0.551197	0.517653	SART3	1
greenyellow	GO:0160063	GO:0160063:multi-pass transmembrane protein insertion into ER membrane	1/308	9/13742	0.111111	4.95743	1.79818	0.184597	0.551197	0.517653	TMEM147	1
greenyellow	GO:2001267	GO:2001267:regulation of cysteine-type endopeptidase activity involved ...	1/308	9/13742	0.111111	4.95743	1.79818	0.184597	0.551197	0.517653	PIH1D1	1
greenyellow	GO:0070085	GO:0070085:glycosylation	7/308	209/13742	0.0334928	1.49435	1.09041	0.189825	0.563435	0.529146	DDOST/GMPPA/MAN1B1/STT3A/NAGPA/POFUT1/RPN2	7
greenyellow	GO:0010762	GO:0010762:regulation of fibroblast migration	2/308	36/13742	0.0555556	2.47872	1.34512	0.192764	0.563435	0.529146	RCC2/MTA2	2
greenyellow	GO:0002792	GO:0002792:negative regulation of peptide secretion	2/308	37/13742	0.0540541	2.41172	1.30195	0.200952	0.563435	0.529146	JAGN1/PFKL	2
greenyellow	GO:0007175	GO:0007175:negative regulation of epidermal growth factor-activated rec...	1/308	10/13742	0.1	4.46169	1.65807	0.202884	0.563435	0.529146	CHMP6	1
greenyellow	GO:0014029	GO:0014029:neural crest formation	1/308	10/13742	0.1	4.46169	1.65807	0.202884	0.563435	0.529146	NOLC1	1
greenyellow	GO:0032060	GO:0032060:bleb assembly	1/308	10/13742	0.1	4.46169	1.65807	0.202884	0.563435	0.529146	EMP3	1
greenyellow	GO:0043508	GO:0043508:negative regulation of JUN kinase activity	1/308	10/13742	0.1	4.46169	1.65807	0.202884	0.563435	0.529146	GSTP1	1
greenyellow	GO:0044837	GO:0044837:actomyosin contractile ring organization	1/308	10/13742	0.1	4.46169	1.65807	0.202884	0.563435	0.529146	VPS4A	1
greenyellow	GO:0045956	GO:0045956:positive regulation of calcium ion-dependent exocytosis	1/308	10/13742	0.1	4.46169	1.65807	0.202884	0.563435	0.529146	CDK5	1
greenyellow	GO:0070294	GO:0070294:renal sodium ion absorption	1/308	10/13742	0.1	4.46169	1.65807	0.202884	0.563435	0.529146	MAGED2	1
greenyellow	GO:0097119	GO:0097119:postsynaptic density protein 95 clustering	1/308	10/13742	0.1	4.46169	1.65807	0.202884	0.563435	0.529146	CRIPT	1
greenyellow	GO:1990700	GO:1990700:nucleolar chromatin organization	1/308	10/13742	0.1	4.46169	1.65807	0.202884	0.563435	0.529146	SUV39H1	1
greenyellow	GO:0051017	GO:0051017:actin filament bundle assembly	5/308	140/13742	0.0357143	1.59346	1.06865	0.205872	0.570292	0.535586	EZR/CORO1B/HSP90B1/PFN1/ACTG1	5
greenyellow	GO:0042267	GO:0042267:natural killer cell mediated cytotoxicity	3/308	70/13742	0.0428571	1.91215	1.15846	0.207067	0.570867	0.536126	TUBB/GFER/HCST	3
greenyellow	GO:0042398	GO:0042398:cellular modified amino acid biosynthetic process	2/308	38/13742	0.0526316	2.34826	1.26015	0.209179	0.571285	0.536519	MTHFD1/GSS	2
greenyellow	GO:0048041	GO:0048041:focal adhesion assembly	3/308	71/13742	0.0422535	1.88522	1.1323	0.212896	0.571285	0.536519	RCC2/POLDIP2/ACTG1	3
greenyellow	GO:0048066	GO:0048066:developmental pigmentation	2/308	39/13742	0.0512821	2.28805	1.21966	0.217439	0.571285	0.536519	HPS5/VPS33A	2
greenyellow	GO:0006094	GO:0006094:gluconeogenesis	3/308	72/13742	0.0416667	1.85904	1.10656	0.218761	0.571285	0.536519	ENO1/MDH2/SLC39A14	3
greenyellow	GO:0010936	GO:0010936:negative regulation of macrophage cytokine production	1/308	11/13742	0.0909091	4.05608	1.5353	0.220763	0.571285	0.536519	CUEDC2	1
greenyellow	GO:0032536	GO:0032536:regulation of cell projection size	1/308	11/13742	0.0909091	4.05608	1.5353	0.220763	0.571285	0.536519	EZR	1
greenyellow	GO:0070671	GO:0070671:response to interleukin-12	1/308	11/13742	0.0909091	4.05608	1.5353	0.220763	0.571285	0.536519	P4HB	1
greenyellow	GO:0071236	GO:0071236:cellular response to antibiotic	1/308	11/13742	0.0909091	4.05608	1.5353	0.220763	0.571285	0.536519	GFER	1
greenyellow	GO:2000035	GO:2000035:regulation of stem cell division	1/308	11/13742	0.0909091	4.05608	1.5353	0.220763	0.571285	0.536519	CDK2AP2	1
greenyellow	GO:0071824	GO:0071824:protein-DNA complex organization	7/308	221/13742	0.0316742	1.4132	0.937645	0.228013	0.585913	0.550256	MED28/DAXX/BRF2/SSRP1/SART3/MED9/SMARCD2	7
greenyellow	GO:0008203	GO:0008203:cholesterol metabolic process	4/308	110/13742	0.0363636	1.62243	0.992408	0.233276	0.590539	0.554601	PMVK/FDPS/SNX17/MVD	4
greenyellow	GO:0010821	GO:0010821:regulation of mitochondrion organization	4/308	110/13742	0.0363636	1.62243	0.992408	0.233276	0.590539	0.554601	SLC25A5/ENDOG/PGAM5/TMEM102	4
greenyellow	GO:0033344	GO:0033344:cholesterol efflux	2/308	41/13742	0.0487805	2.17643	1.14226	0.234039	0.590539	0.554601	NAXE/COMT	2
greenyellow	GO:0060236	GO:0060236:regulation of mitotic spindle organization	2/308	41/13742	0.0487805	2.17643	1.14226	0.234039	0.590539	0.554601	CHMP6/RAE1	2
greenyellow	GO:0170033	GO:0170033:L-amino acid metabolic process	5/308	147/13742	0.0340136	1.51758	0.955277	0.234254	0.590539	0.554601	ICMT/ALDH18A1/SHMT2/MTHFD1/P4HB	5
greenyellow	GO:0006979	GO:0006979:response to oxidative stress	10/308	341/13742	0.0293255	1.30841	0.873219	0.236275	0.590539	0.554601	AIFM1/PARP1/AGAP3/BRF2/MAPKAP1/GSTP1/KEAP1/GSS/COMT/XBP1	10
greenyellow	GO:1904950	GO:1904950:negative regulation of establishment of protein localization	4/308	111/13742	0.036036	1.60782	0.973534	0.238106	0.590539	0.554601	SNX12/JAGN1/CDK5/PFKL	4
greenyellow	GO:0007176	GO:0007176:regulation of epidermal growth factor-activated receptor act...	1/308	12/13742	0.0833333	3.71807	1.42626	0.238242	0.590539	0.554601	CHMP6	1
greenyellow	GO:0021904	GO:0021904:dorsal/ventral neural tube patterning	1/308	12/13742	0.0833333	3.71807	1.42626	0.238242	0.590539	0.554601	RNF220	1
greenyellow	GO:0023019	GO:0023019:signal transduction involved in regulation of gene expressio...	1/308	12/13742	0.0833333	3.71807	1.42626	0.238242	0.590539	0.554601	PARP1	1
greenyellow	GO:0031115	GO:0031115:negative regulation of microtubule polymerization	1/308	12/13742	0.0833333	3.71807	1.42626	0.238242	0.590539	0.554601	FKBP4	1
greenyellow	GO:0035435	GO:0035435:phosphate ion transmembrane transport	1/308	12/13742	0.0833333	3.71807	1.42626	0.238242	0.590539	0.554601	SLC25A3	1
greenyellow	GO:0048339	GO:0048339:paraxial mesoderm development	1/308	12/13742	0.0833333	3.71807	1.42626	0.238242	0.590539	0.554601	NUP133	1
greenyellow	GO:0050746	GO:0050746:regulation of lipoprotein metabolic process	1/308	12/13742	0.0833333	3.71807	1.42626	0.238242	0.590539	0.554601	ATG101	1
greenyellow	GO:0055089	GO:0055089:fatty acid homeostasis	1/308	12/13742	0.0833333	3.71807	1.42626	0.238242	0.590539	0.554601	XBP1	1
greenyellow	GO:0071166	GO:0071166:ribonucleoprotein complex localization	1/308	12/13742	0.0833333	3.71807	1.42626	0.238242	0.590539	0.554601	PRPF31	1
greenyellow	GO:0099151	GO:0099151:regulation of postsynaptic density assembly	1/308	12/13742	0.0833333	3.71807	1.42626	0.238242	0.590539	0.554601	CRIPT	1
greenyellow	GO:0140718	GO:0140718:facultative heterochromatin formation	1/308	12/13742	0.0833333	3.71807	1.42626	0.238242	0.590539	0.554601	SUV39H1	1
greenyellow	GO:0045995	GO:0045995:regulation of embryonic development	3/308	76/13742	0.0394737	1.76119	1.00754	0.242529	0.593943	0.557798	CFL1/MCRS1/RUVBL2	3
greenyellow	GO:0034728	GO:0034728:nucleosome organization	4/308	114/13742	0.0350877	1.5655	0.918025	0.252729	0.602645	0.565971	DAXX/SSRP1/SART3/SMARCD2	4
greenyellow	GO:0048709	GO:0048709:oligodendrocyte differentiation	3/308	78/13742	0.0384615	1.71603	0.960227	0.254569	0.602645	0.565971	HDAC1/CDK5/CNP	3
greenyellow	GO:0032868	GO:0032868:response to insulin	7/308	229/13742	0.0305677	1.36383	0.840675	0.254824	0.602645	0.565971	PARP1/NCL/YWHAG/SLC39A14/PKM/EIF6/XBP1	7
greenyellow	GO:0007588	GO:0007588:excretion	1/308	13/13742	0.0769231	3.43207	1.32834	0.25533	0.602645	0.565971	COMT	1
greenyellow	GO:0008298	GO:0008298:intracellular mRNA localization	1/308	13/13742	0.0769231	3.43207	1.32834	0.25533	0.602645	0.565971	CAPRIN1	1
greenyellow	GO:0016446	GO:0016446:somatic hypermutation of immunoglobulin genes	1/308	13/13742	0.0769231	3.43207	1.32834	0.25533	0.602645	0.565971	MSH6	1
greenyellow	GO:0021819	GO:0021819:layer formation in cerebral cortex	1/308	13/13742	0.0769231	3.43207	1.32834	0.25533	0.602645	0.565971	CDK5	1
greenyellow	GO:0046349	GO:0046349:amino sugar biosynthetic process	1/308	13/13742	0.0769231	3.43207	1.32834	0.25533	0.602645	0.565971	GNPDA1	1
greenyellow	GO:0048070	GO:0048070:regulation of developmental pigmentation	1/308	13/13742	0.0769231	3.43207	1.32834	0.25533	0.602645	0.565971	VPS33A	1
greenyellow	GO:0051290	GO:0051290:protein heterotetramerization	1/308	13/13742	0.0769231	3.43207	1.32834	0.25533	0.602645	0.565971	RRM1	1
greenyellow	GO:0170043	GO:0170043:non-proteinogenic amino acid biosynthetic process	1/308	13/13742	0.0769231	3.43207	1.32834	0.25533	0.602645	0.565971	ALDH18A1	1
greenyellow	GO:0090148	GO:0090148:membrane fission	2/308	44/13742	0.0454545	2.02804	1.03416	0.259059	0.607757	0.570771	VPS4A/CHMP6	2
greenyellow	GO:0007566	GO:0007566:embryo implantation	2/308	45/13742	0.0444444	1.98297	1.00004	0.267412	0.607757	0.570771	FKBP4/CALR	2
greenyellow	GO:0090303	GO:0090303:positive regulation of wound healing	2/308	45/13742	0.0444444	1.98297	1.00004	0.267412	0.607757	0.570771	ACTG1/XBP1	2
greenyellow	GO:0040017	GO:0040017:positive regulation of locomotion	13/308	475/13742	0.0273684	1.22109	0.742538	0.269053	0.607757	0.570771	CD99L2/AAMP/CREB3/PHPT1/UBE2I/PFN1/ELP5/TMEM102/ACTG1/ATP5F1A/CALR/EMC10/XBP1	13
greenyellow	GO:0002566	GO:0002566:somatic diversification of immune receptors via somatic muta...	1/308	14/13742	0.0714286	3.18692	1.23958	0.272036	0.607757	0.570771	MSH6	1
greenyellow	GO:0002903	GO:0002903:negative regulation of B cell apoptotic process	1/308	14/13742	0.0714286	3.18692	1.23958	0.272036	0.607757	0.570771	NOC2L	1
greenyellow	GO:0030431	GO:0030431:sleep	1/308	14/13742	0.0714286	3.18692	1.23958	0.272036	0.607757	0.570771	PARP1	1
greenyellow	GO:0034104	GO:0034104:negative regulation of tissue remodeling	1/308	14/13742	0.0714286	3.18692	1.23958	0.272036	0.607757	0.570771	CST3	1
greenyellow	GO:0042402	GO:0042402:cellular biogenic amine catabolic process	1/308	14/13742	0.0714286	3.18692	1.23958	0.272036	0.607757	0.570771	COMT	1
greenyellow	GO:0045348	GO:0045348:positive regulation of MHC class II biosynthetic process	1/308	14/13742	0.0714286	3.18692	1.23958	0.272036	0.607757	0.570771	XBP1	1
greenyellow	GO:0045725	GO:0045725:positive regulation of glycogen biosynthetic process	1/308	14/13742	0.0714286	3.18692	1.23958	0.272036	0.607757	0.570771	PPP1CA	1
greenyellow	GO:0050965	GO:0050965:detection of temperature stimulus involved in sensory percep...	1/308	14/13742	0.0714286	3.18692	1.23958	0.272036	0.607757	0.570771	COMT	1
greenyellow	GO:0071514	GO:0071514:genomic imprinting	1/308	14/13742	0.0714286	3.18692	1.23958	0.272036	0.607757	0.570771	MTA2	1
greenyellow	GO:0075294	GO:0075294:positive regulation by symbiont of entry into host	1/308	14/13742	0.0714286	3.18692	1.23958	0.272036	0.607757	0.570771	P4HB	1
greenyellow	GO:0120305	GO:0120305:regulation of pigmentation	1/308	14/13742	0.0714286	3.18692	1.23958	0.272036	0.607757	0.570771	VPS33A	1
greenyellow	GO:0160049	GO:0160049:negative regulation of cGAS/STING signaling pathway	1/308	14/13742	0.0714286	3.18692	1.23958	0.272036	0.607757	0.570771	PARP1	1
greenyellow	GO:0042594	GO:0042594:response to starvation	6/308	195/13742	0.0307692	1.37283	0.793935	0.27312	0.608698	0.571655	SUV39H1/YARS1/TBL2/YWHAG/COMT/XBP1	6
greenyellow	GO:0043523	GO:0043523:regulation of neuron apoptotic process	6/308	195/13742	0.0307692	1.37283	0.793935	0.27312	0.608698	0.571655	NONO/AIFM1/PARP1/CDK5/HYOU1/AARS1	6
greenyellow	GO:0032963	GO:0032963:collagen metabolic process	3/308	83/13742	0.0361446	1.61266	0.847676	0.284994	0.621943	0.584094	RETREG3/PEPD/CST3	3
greenyellow	GO:0030003	GO:0030003:intracellular monoatomic cation homeostasis	11/308	400/13742	0.0275	1.22696	0.697524	0.286615	0.621943	0.584094	CCDC22/IMMT/CCDC115/ANXA6/ATP6V1F/SLC39A14/ATP6V1H/HSP90B1/VPS33A/MT1X/CALR	11
greenyellow	GO:0000054	GO:0000054:ribosomal subunit export from nucleus	1/308	15/13742	0.0666667	2.97446	1.15848	0.288369	0.621943	0.584094	EIF6	1
greenyellow	GO:0001833	GO:0001833:inner cell mass cell proliferation	1/308	15/13742	0.0666667	2.97446	1.15848	0.288369	0.621943	0.584094	PRPF19	1
greenyellow	GO:0002424	GO:0002424:T cell mediated immune response to tumor cell	1/308	15/13742	0.0666667	2.97446	1.15848	0.288369	0.621943	0.584094	YWHAG	1
greenyellow	GO:0002836	GO:0002836:positive regulation of response to tumor cell	1/308	15/13742	0.0666667	2.97446	1.15848	0.288369	0.621943	0.584094	YWHAG	1
greenyellow	GO:0002839	GO:0002839:positive regulation of immune response to tumor cell	1/308	15/13742	0.0666667	2.97446	1.15848	0.288369	0.621943	0.584094	YWHAG	1
greenyellow	GO:0006878	GO:0006878:intracellular copper ion homeostasis	1/308	15/13742	0.0666667	2.97446	1.15848	0.288369	0.621943	0.584094	CCDC22	1
greenyellow	GO:0009584	GO:0009584:detection of visible light	1/308	15/13742	0.0666667	2.97446	1.15848	0.288369	0.621943	0.584094	NMT1	1
greenyellow	GO:0033750	GO:0033750:ribosome localization	1/308	15/13742	0.0666667	2.97446	1.15848	0.288369	0.621943	0.584094	EIF6	1
greenyellow	GO:0061042	GO:0061042:vascular wound healing	1/308	15/13742	0.0666667	2.97446	1.15848	0.288369	0.621943	0.584094	XBP1	1
greenyellow	GO:0061734	GO:0061734:type 2 mitophagy	1/308	15/13742	0.0666667	2.97446	1.15848	0.288369	0.621943	0.584094	VDAC1	1
greenyellow	GO:0071605	GO:0071605:monocyte chemotactic protein-1 production	1/308	15/13742	0.0666667	2.97446	1.15848	0.288369	0.621943	0.584094	GSTP1	1
greenyellow	GO:0071895	GO:0071895:odontoblast differentiation	1/308	15/13742	0.0666667	2.97446	1.15848	0.288369	0.621943	0.584094	TUBB	1
greenyellow	GO:0035383	GO:0035383:thioester metabolic process	3/308	84/13742	0.0357143	1.59346	0.826075	0.291119	0.626647	0.588512	PDHA1/PMVK/MVD	3
greenyellow	GO:0051445	GO:0051445:regulation of meiotic cell cycle	2/308	48/13742	0.0416667	1.85904	0.902712	0.292447	0.627647	0.589451	ANAPC5/CALR	2
greenyellow	GO:0034446	GO:0034446:substrate adhesion-dependent cell spreading	3/308	85/13742	0.0352941	1.57471	0.804758	0.297254	0.634819	0.596186	RCC2/P4HB/CALR	3
greenyellow	GO:0106027	GO:0106027:neuron projection organization	3/308	85/13742	0.0352941	1.57471	0.804758	0.297254	0.634819	0.596186	CDK5/CAPRIN1/CFL1	3
greenyellow	GO:0045824	GO:0045824:negative regulation of innate immune response	3/308	86/13742	0.0348837	1.5564	0.783716	0.303397	0.634819	0.596186	YTHDF2/PARP1/GFER	3
greenyellow	GO:0065004	GO:0065004:protein-DNA complex assembly	6/308	203/13742	0.0295567	1.31873	0.692713	0.304103	0.634819	0.596186	MED28/DAXX/BRF2/SSRP1/SART3/MED9	6
greenyellow	GO:0045842	GO:0045842:positive regulation of mitotic metaphase/anaphase transition	1/308	16/13742	0.0625	2.78856	1.08386	0.304336	0.634819	0.596186	ANAPC5	1
greenyellow	GO:0051014	GO:0051014:actin filament severing	1/308	16/13742	0.0625	2.78856	1.08386	0.304336	0.634819	0.596186	CFL1	1
greenyellow	GO:1902101	GO:1902101:positive regulation of metaphase/anaphase transition of cell...	1/308	16/13742	0.0625	2.78856	1.08386	0.304336	0.634819	0.596186	ANAPC5	1
greenyellow	GO:1904889	GO:1904889:regulation of excitatory synapse assembly	1/308	16/13742	0.0625	2.78856	1.08386	0.304336	0.634819	0.596186	CRIPT	1
greenyellow	GO:1905874	GO:1905874:regulation of postsynaptic density organization	1/308	16/13742	0.0625	2.78856	1.08386	0.304336	0.634819	0.596186	CRIPT	1
greenyellow	GO:0001678	GO:0001678:intracellular glucose homeostasis	4/308	125/13742	0.032	1.42774	0.727405	0.307683	0.638661	0.599795	JAGN1/SLC39A14/PIH1D1/XBP1	4
greenyellow	GO:0048659	GO:0048659:smooth muscle cell proliferation	4/308	125/13742	0.032	1.42774	0.727405	0.307683	0.638661	0.599795	HDAC1/POLDIP2/XBP1/XRCC6	4
greenyellow	GO:0120192	GO:0120192:tight junction assembly	2/308	50/13742	0.04	1.78468	0.841634	0.309079	0.638661	0.599795	ARL2/ACTG1	2
greenyellow	GO:0002931	GO:0002931:response to ischemia	2/308	51/13742	0.0392157	1.74968	0.812131	0.317368	0.64655	0.607203	AIFM1/HYOU1	2
greenyellow	GO:0019233	GO:0019233:sensory perception of pain	2/308	51/13742	0.0392157	1.74968	0.812131	0.317368	0.64655	0.607203	CDK5/COMT	2
greenyellow	GO:0001964	GO:0001964:startle response	1/308	17/13742	0.0588235	2.62452	1.01479	0.319946	0.64655	0.607203	COMT	1
greenyellow	GO:0006744	GO:0006744:ubiquinone biosynthetic process	1/308	17/13742	0.0588235	2.62452	1.01479	0.319946	0.64655	0.607203	STARD7	1
greenyellow	GO:0006817	GO:0006817:phosphate ion transport	1/308	17/13742	0.0588235	2.62452	1.01479	0.319946	0.64655	0.607203	SLC25A3	1
greenyellow	GO:0051767	GO:0051767:nitric-oxide synthase biosynthetic process	1/308	17/13742	0.0588235	2.62452	1.01479	0.319946	0.64655	0.607203	GSTP1	1
greenyellow	GO:0071243	GO:0071243:cellular response to arsenic-containing substance	1/308	17/13742	0.0588235	2.62452	1.01479	0.319946	0.64655	0.607203	DAXX	1
greenyellow	GO:0072673	GO:0072673:lamellipodium morphogenesis	1/308	17/13742	0.0588235	2.62452	1.01479	0.319946	0.64655	0.607203	CORO1B	1
greenyellow	GO:0141198	GO:0141198:protein branched polyubiquitination	1/308	17/13742	0.0588235	2.62452	1.01479	0.319946	0.64655	0.607203	ANAPC5	1
greenyellow	GO:0060996	GO:0060996:dendritic spine development	3/308	89/13742	0.0337079	1.50394	0.722173	0.321852	0.648813	0.609329	CDK5/CAPRIN1/CFL1	3
greenyellow	GO:0150115	GO:0150115:cell-substrate junction organization	3/308	89/13742	0.0337079	1.50394	0.722173	0.321852	0.648813	0.609329	RCC2/POLDIP2/ACTG1	3
greenyellow	GO:0035264	GO:0035264:multicellular organism growth	4/308	128/13742	0.03125	1.39428	0.678572	0.32291	0.650151	0.610586	HDAC3/EZR/PPIB/COMT	4
greenyellow	GO:1904888	GO:1904888:cranial skeletal system development	2/308	52/13742	0.0384615	1.71603	0.783277	0.325632	0.654038	0.614236	MTHFD1/EIF4A3	2
greenyellow	GO:0072089	GO:0072089:stem cell proliferation	3/308	90/13742	0.0333333	1.48723	0.702164	0.328008	0.658008	0.617964	KDM1A/YTHDF2/SART3	3
greenyellow	GO:0000086	GO:0000086:G2/M transition of mitotic cell cycle	4/308	130/13742	0.0307692	1.37283	0.646696	0.333092	0.660021	0.619854	RCC2/RRM1/CDK4/VPS4A	4
greenyellow	GO:0001935	GO:0001935:endothelial cell proliferation	4/308	130/13742	0.0307692	1.37283	0.646696	0.333092	0.660021	0.619854	ATP5F1A/MYDGF/EMC10/XBP1	4
greenyellow	GO:0032930	GO:0032930:positive regulation of superoxide anion generation	1/308	18/13742	0.0555556	2.47872	0.950523	0.335207	0.660021	0.619854	GSTP1	1
greenyellow	GO:0046697	GO:0046697:decidualization	1/308	18/13742	0.0555556	2.47872	0.950523	0.335207	0.660021	0.619854	PARP1	1
greenyellow	GO:0032091	GO:0032091:negative regulation of protein binding	2/308	54/13742	0.037037	1.65248	0.727401	0.34208	0.667369	0.626756	KDM1A/GTF2F1	2
greenyellow	GO:0035914	GO:0035914:skeletal muscle cell differentiation	2/308	54/13742	0.037037	1.65248	0.727401	0.34208	0.667369	0.626756	GTF3C5/ZNF689	2
greenyellow	GO:0098732	GO:0098732:macromolecule deacylation	2/308	54/13742	0.037037	1.65248	0.727401	0.34208	0.667369	0.626756	HDAC1/HDAC3	2
greenyellow	GO:0007009	GO:0007009:plasma membrane organization	4/308	132/13742	0.030303	1.35203	0.61534	0.343289	0.667369	0.626756	CLPTM1L/HDAC3/VPS4A/CHMP6	4
greenyellow	GO:0002082	GO:0002082:regulation of oxidative phosphorylation	1/308	19/13742	0.0526316	2.34826	0.890444	0.350127	0.667369	0.626756	SHMT2	1
greenyellow	GO:0006743	GO:0006743:ubiquinone metabolic process	1/308	19/13742	0.0526316	2.34826	0.890444	0.350127	0.667369	0.626756	STARD7	1
greenyellow	GO:0008209	GO:0008209:androgen metabolic process	1/308	19/13742	0.0526316	2.34826	0.890444	0.350127	0.667369	0.626756	HSD17B10	1
greenyellow	GO:0090141	GO:0090141:positive regulation of mitochondrial fission	1/308	19/13742	0.0526316	2.34826	0.890444	0.350127	0.667369	0.626756	PGAM5	1
greenyellow	GO:0120193	GO:0120193:tight junction organization	2/308	55/13742	0.0363636	1.62243	0.700327	0.350258	0.667369	0.626756	ARL2/ACTG1	2
greenyellow	GO:0009266	GO:0009266:response to temperature stimulus	4/308	134/13742	0.0298507	1.33185	0.584488	0.353494	0.672372	0.631454	DAXX/HSP90AB1/ALDH18A1/COMT	4
greenyellow	GO:0006081	GO:0006081:cellular aldehyde metabolic process	2/308	56/13742	0.0357143	1.59346	0.673797	0.3584	0.678384	0.6371	AKR7A2/IDH2	2
greenyellow	GO:0014850	GO:0014850:response to muscle activity	1/308	20/13742	0.05	2.23084	0.834048	0.364713	0.678384	0.6371	ATP5F1A	1
greenyellow	GO:0062149	GO:0062149:detection of stimulus involved in sensory perception of pain	1/308	20/13742	0.05	2.23084	0.834048	0.364713	0.678384	0.6371	COMT	1
greenyellow	GO:1900242	GO:1900242:regulation of synaptic vesicle endocytosis	1/308	20/13742	0.05	2.23084	0.834048	0.364713	0.678384	0.6371	ACTG1	1
greenyellow	GO:0006334	GO:0006334:nucleosome assembly	3/308	96/13742	0.03125	1.39428	0.586971	0.364873	0.678384	0.6371	DAXX/SSRP1/SART3	3
greenyellow	GO:0060537	GO:0060537:muscle tissue development	8/308	302/13742	0.0264901	1.1819	0.483981	0.366043	0.679506	0.638154	CSRP1/HDAC3/CDK5/GTF3C5/ZNF689/MBD3/CALR/PRMT1	8
greenyellow	GO:0098586	GO:0098586:cellular response to virus	2/308	57/13742	0.0350877	1.5655	0.647788	0.366505	0.679506	0.638154	CALR/RRP1B	2
greenyellow	GO:1990845	GO:1990845:adaptive thermogenesis	4/308	138/13742	0.0289855	1.29324	0.524223	0.373901	0.687564	0.645721	SLC25A5/KDM1A/HDAC3/PGAM5	4
greenyellow	GO:0042060	GO:0042060:wound healing	9/308	347/13742	0.0259366	1.15721	0.449113	0.375592	0.687564	0.645721	CSRP1/HPS5/FIBP/CORO1B/PDIA3/VPS4A/CHMP6/ACTG1/XBP1	9
greenyellow	GO:0051321	GO:0051321:meiotic cell cycle	6/308	221/13742	0.0271493	1.21132	0.479524	0.375638	0.687564	0.645721	YTHDF2/MSH6/ZW10/NCAPD2/ANAPC5/CALR	6
greenyellow	GO:0001780	GO:0001780:neutrophil homeostasis	1/308	21/13742	0.047619	2.12461	0.780912	0.378972	0.687564	0.645721	MTHFD1	1
greenyellow	GO:0007339	GO:0007339:binding of sperm to zona pellucida	1/308	21/13742	0.047619	2.12461	0.780912	0.378972	0.687564	0.645721	CCT7	1
greenyellow	GO:0017121	GO:0017121:plasma membrane phospholipid scrambling	1/308	21/13742	0.047619	2.12461	0.780912	0.378972	0.687564	0.645721	CLPTM1L	1
greenyellow	GO:0032528	GO:0032528:microvillus organization	1/308	21/13742	0.047619	2.12461	0.780912	0.378972	0.687564	0.645721	EZR	1
greenyellow	GO:0060339	GO:0060339:negative regulation of type I interferon-mediated signaling ...	1/308	21/13742	0.047619	2.12461	0.780912	0.378972	0.687564	0.645721	YTHDF2	1
greenyellow	GO:0097734	GO:0097734:extracellular exosome biogenesis	1/308	21/13742	0.047619	2.12461	0.780912	0.378972	0.687564	0.645721	VPS4A	1
greenyellow	GO:0140896	GO:0140896:cGAS/STING signaling pathway	1/308	21/13742	0.047619	2.12461	0.780912	0.378972	0.687564	0.645721	PARP1	1
greenyellow	GO:0008637	GO:0008637:apoptotic mitochondrial changes	3/308	100/13742	0.03	1.33851	0.514411	0.389279	0.696402	0.654022	SLC25A5/TMEM102/TIMM50	3
greenyellow	GO:0010613	GO:0010613:positive regulation of cardiac muscle hypertrophy	1/308	22/13742	0.0454545	2.02804	0.730678	0.392913	0.696402	0.654022	PARP1	1
greenyellow	GO:0040020	GO:0040020:regulation of meiotic nuclear division	1/308	22/13742	0.0454545	2.02804	0.730678	0.392913	0.696402	0.654022	CALR	1
greenyellow	GO:0051497	GO:0051497:negative regulation of stress fiber assembly	1/308	22/13742	0.0454545	2.02804	0.730678	0.392913	0.696402	0.654022	PFN1	1
greenyellow	GO:0051882	GO:0051882:mitochondrial depolarization	1/308	22/13742	0.0454545	2.02804	0.730678	0.392913	0.696402	0.654022	PARP1	1
greenyellow	GO:0061436	GO:0061436:establishment of skin barrier	1/308	22/13742	0.0454545	2.02804	0.730678	0.392913	0.696402	0.654022	HDAC3	1
greenyellow	GO:1902455	GO:1902455:negative regulation of stem cell population maintenance	1/308	22/13742	0.0454545	2.02804	0.730678	0.392913	0.696402	0.654022	HDAC1	1
greenyellow	GO:0009895	GO:0009895:negative regulation of catabolic process	8/308	310/13742	0.0258065	1.1514	0.408252	0.393315	0.696742	0.654341	SNX12/HNRNPA0/HNRNPAB/HSP90AB1/USP5/POLDIP2/CSNK2A1/CST3	8
greenyellow	GO:0044706	GO:0044706:multi-multicellular organism process	4/308	143/13742	0.027972	1.24802	0.451431	0.399333	0.705132	0.66222	MAGED2/PARP1/FKBP4/CALR	4
greenyellow	GO:0070633	GO:0070633:transepithelial transport	1/308	23/13742	0.0434783	1.93986	0.683046	0.406541	0.708016	0.664929	ACTG1	1
greenyellow	GO:1901659	GO:1901659:glycosyl compound biosynthetic process	1/308	23/13742	0.0434783	1.93986	0.683046	0.406541	0.708016	0.664929	APRT	1
greenyellow	GO:0032886	GO:0032886:regulation of microtubule-based process	6/308	229/13742	0.0262009	1.169	0.390493	0.407709	0.708928	0.665785	FBXW5/ARL2/CDK2AP2/FKBP4/CHMP6/RAE1	6
greenyellow	GO:0046683	GO:0046683:response to organophosphorus	3/308	104/13742	0.0288462	1.28703	0.444881	0.413452	0.716482	0.67288	KDM1A/EZR/HSP90B1	3
greenyellow	GO:0031503	GO:0031503:protein-containing complex localization	5/308	188/13742	0.0265957	1.18662	0.390107	0.413548	0.716482	0.67288	RCC2/RNF220/EZR/FKBP4/EIF6	5
greenyellow	GO:0043542	GO:0043542:endothelial cell migration	5/308	188/13742	0.0265957	1.18662	0.390107	0.413548	0.716482	0.67288	AAMP/CORO1B/ATP5F1A/CALR/EMC10	5
greenyellow	GO:0044839	GO:0044839:cell cycle G2/M phase transition	4/308	146/13742	0.0273973	1.22238	0.409024	0.414512	0.716482	0.67288	RCC2/RRM1/CDK4/VPS4A	4
greenyellow	GO:0005980	GO:0005980:glycogen catabolic process	1/308	24/13742	0.0416667	1.85904	0.637755	0.419865	0.716482	0.67288	PPP1CA	1
greenyellow	GO:0051101	GO:0051101:regulation of DNA binding	2/308	64/13742	0.03125	1.39428	0.478699	0.422009	0.719026	0.675269	KDM1A/RNF220	2
greenyellow	GO:0051591	GO:0051591:response to cAMP	2/308	64/13742	0.03125	1.39428	0.478699	0.422009	0.719026	0.675269	KDM1A/EZR	2
greenyellow	GO:0061025	GO:0061025:membrane fusion	4/308	149/13742	0.0268456	1.19777	0.367515	0.429608	0.724849	0.680738	VPS11/VPS33A/VPS4A/CHMP6	4
greenyellow	GO:0001783	GO:0001783:B cell apoptotic process	1/308	25/13742	0.04	1.78468	0.594583	0.43289	0.724849	0.680738	NOC2L	1
greenyellow	GO:0001911	GO:0001911:negative regulation of leukocyte mediated cytotoxicity	1/308	25/13742	0.04	1.78468	0.594583	0.43289	0.724849	0.680738	GFER	1
greenyellow	GO:0030511	GO:0030511:positive regulation of transforming growth factor beta recep...	1/308	25/13742	0.04	1.78468	0.594583	0.43289	0.724849	0.680738	HSP90AB1	1
greenyellow	GO:0099149	GO:0099149:regulation of postsynaptic neurotransmitter receptor interna...	1/308	25/13742	0.04	1.78468	0.594583	0.43289	0.724849	0.680738	RNF220	1
greenyellow	GO:0099170	GO:0099170:postsynaptic modulation of chemical synaptic transmission	1/308	25/13742	0.04	1.78468	0.594583	0.43289	0.724849	0.680738	EIF4A3	1
greenyellow	GO:0031589	GO:0031589:cell-substrate adhesion	7/308	279/13742	0.0250896	1.11942	0.305134	0.435136	0.727872	0.683577	RCC2/CDK5/ARL2/POLDIP2/ACTG1/P4HB/CALR	7
greenyellow	GO:0001101	GO:0001101:response to acid chemical	3/308	108/13742	0.0277778	1.23936	0.37812	0.437318	0.730202	0.685764	AIFM1/PRMT1/XBP1	3
greenyellow	GO:0034766	GO:0034766:negative regulation of monoatomic ion transmembrane transpor...	2/308	66/13742	0.030303	1.35203	0.43406	0.437413	0.730202	0.685764	YWHAQ/VDAC1	2
greenyellow	GO:0050817	GO:0050817:coagulation	5/308	194/13742	0.0257732	1.14992	0.318422	0.440055	0.733869	0.689208	CSRP1/HPS5/FIBP/PDIA3/ACTG1	5
greenyellow	GO:0031579	GO:0031579:membrane raft organization	1/308	26/13742	0.0384615	1.71603	0.553335	0.445624	0.734256	0.689572	NAXE	1
greenyellow	GO:0032801	GO:0032801:receptor catabolic process	1/308	26/13742	0.0384615	1.71603	0.553335	0.445624	0.734256	0.689572	CDK5	1
greenyellow	GO:0036344	GO:0036344:platelet morphogenesis	1/308	26/13742	0.0384615	1.71603	0.553335	0.445624	0.734256	0.689572	VPS33A	1
greenyellow	GO:0042572	GO:0042572:retinol metabolic process	1/308	26/13742	0.0384615	1.71603	0.553335	0.445624	0.734256	0.689572	RETSAT	1
greenyellow	GO:0022600	GO:0022600:digestive system process	2/308	68/13742	0.0294118	1.31226	0.390847	0.452593	0.742036	0.696879	EZR/COMT	2
greenyellow	GO:0007088	GO:0007088:regulation of mitotic nuclear division	3/308	111/13742	0.027027	1.20586	0.329727	0.454977	0.744002	0.698725	FBXW5/ZW10/ANAPC5	3
greenyellow	GO:0007599	GO:0007599:hemostasis	5/308	198/13742	0.0252525	1.12669	0.271882	0.457575	0.744002	0.698725	CSRP1/HPS5/FIBP/PDIA3/ACTG1	5
greenyellow	GO:0031342	GO:0031342:negative regulation of cell killing	1/308	27/13742	0.037037	1.65248	0.513844	0.458073	0.744002	0.698725	GFER	1
greenyellow	GO:0034340	GO:0034340:response to type I interferon	2/308	70/13742	0.0285714	1.27477	0.348964	0.467537	0.757139	0.711062	YTHDF2/SHMT2	2
greenyellow	GO:0043094	GO:0043094:cellular metabolic compound salvage	1/308	28/13742	0.0357143	1.59346	0.47596	0.470243	0.757435	0.71134	APRT	1
greenyellow	GO:0046685	GO:0046685:response to arsenic-containing substance	1/308	28/13742	0.0357143	1.59346	0.47596	0.470243	0.757435	0.71134	DAXX	1
greenyellow	GO:0002418	GO:0002418:immune response to tumor cell	1/308	29/13742	0.0344828	1.53851	0.439553	0.48214	0.762617	0.716207	YWHAG	1
greenyellow	GO:0006699	GO:0006699:bile acid biosynthetic process	1/308	29/13742	0.0344828	1.53851	0.439553	0.48214	0.762617	0.716207	HSD17B10	1
greenyellow	GO:0030517	GO:0030517:negative regulation of axon extension	1/308	29/13742	0.0344828	1.53851	0.439553	0.48214	0.762617	0.716207	CDK5	1
greenyellow	GO:0051602	GO:0051602:response to electrical stimulus	1/308	29/13742	0.0344828	1.53851	0.439553	0.48214	0.762617	0.716207	CALR	1
greenyellow	GO:0007586	GO:0007586:digestion	2/308	73/13742	0.0273973	1.22238	0.288451	0.489492	0.772735	0.725709	EZR/COMT	2
greenyellow	GO:0051339	GO:0051339:regulation of lyase activity	1/308	30/13742	0.0333333	1.48723	0.404507	0.493772	0.773818	0.726726	PHPT1	1
greenyellow	GO:0060074	GO:0060074:synapse maturation	1/308	30/13742	0.0333333	1.48723	0.404507	0.493772	0.773818	0.726726	PFN1	1
greenyellow	GO:0040008	GO:0040008:regulation of growth	11/308	475/13742	0.0231579	1.03323	0.111613	0.499523	0.777251	0.729951	ATAD3A/ENO1/HDAC3/EZR/CDK5/CREB3/MAPKAP1/PPIB/MT1X/CSNK2A1/XBP1	11
greenyellow	GO:0048661	GO:0048661:positive regulation of smooth muscle cell proliferation	2/308	75/13742	0.0266667	1.18978	0.249537	0.503811	0.777251	0.729951	HDAC1/XBP1	2
greenyellow	GO:0048706	GO:0048706:embryonic skeletal system development	2/308	75/13742	0.0266667	1.18978	0.249537	0.503811	0.777251	0.729951	MTHFD1/EIF4A3	2
greenyellow	GO:0071229	GO:0071229:cellular response to acid chemical	2/308	75/13742	0.0266667	1.18978	0.249537	0.503811	0.777251	0.729951	PRMT1/XBP1	2
greenyellow	GO:0002230	GO:0002230:positive regulation of defense response to virus by host	1/308	31/13742	0.0322581	1.43925	0.370718	0.505143	0.777251	0.729951	CREB3	1
greenyellow	GO:0007595	GO:0007595:lactation	1/308	31/13742	0.0322581	1.43925	0.370718	0.505143	0.777251	0.729951	XBP1	1
greenyellow	GO:0010874	GO:0010874:regulation of cholesterol efflux	1/308	31/13742	0.0322581	1.43925	0.370718	0.505143	0.777251	0.729951	NAXE	1
greenyellow	GO:0017145	GO:0017145:stem cell division	1/308	31/13742	0.0322581	1.43925	0.370718	0.505143	0.777251	0.729951	CDK2AP2	1
greenyellow	GO:0032885	GO:0032885:regulation of polysaccharide biosynthetic process	1/308	31/13742	0.0322581	1.43925	0.370718	0.505143	0.777251	0.729951	PPP1CA	1
greenyellow	GO:0035633	GO:0035633:maintenance of blood-brain barrier	1/308	31/13742	0.0322581	1.43925	0.370718	0.505143	0.777251	0.729951	ACTG1	1
greenyellow	GO:0043330	GO:0043330:response to exogenous dsRNA	1/308	31/13742	0.0322581	1.43925	0.370718	0.505143	0.777251	0.729951	SLC3A2	1
greenyellow	GO:0048147	GO:0048147:negative regulation of fibroblast proliferation	1/308	31/13742	0.0322581	1.43925	0.370718	0.505143	0.777251	0.729951	GSTP1	1
greenyellow	GO:0061842	GO:0061842:microtubule organizing center localization	1/308	31/13742	0.0322581	1.43925	0.370718	0.505143	0.777251	0.729951	EZR	1
greenyellow	GO:1902692	GO:1902692:regulation of neuroblast proliferation	1/308	31/13742	0.0322581	1.43925	0.370718	0.505143	0.777251	0.729951	KDM1A	1
greenyellow	GO:0050905	GO:0050905:neuromuscular process	3/308	120/13742	0.025	1.11542	0.192283	0.506463	0.778195	0.730837	GMPPA/AARS1/COMT	3
greenyellow	GO:0061351	GO:0061351:neural precursor cell proliferation	3/308	120/13742	0.025	1.11542	0.192283	0.506463	0.778195	0.730837	KDM1A/HDAC3/RRM1	3
greenyellow	GO:0060606	GO:0060606:tube closure	2/308	76/13742	0.0263158	1.17413	0.230482	0.510873	0.782422	0.734807	MTHFD1/PFN1	2
greenyellow	GO:0048738	GO:0048738:cardiac muscle tissue development	4/308	166/13742	0.0240964	1.07511	0.147408	0.512722	0.7838	0.736101	HDAC3/MBD3/CALR/PRMT1	4
greenyellow	GO:0006904	GO:0006904:vesicle docking involved in exocytosis	1/308	32/13742	0.03125	1.39428	0.338096	0.516259	0.784486	0.736745	VPS11	1
greenyellow	GO:0008340	GO:0008340:determination of adult lifespan	1/308	32/13742	0.03125	1.39428	0.338096	0.516259	0.784486	0.736745	MSH6	1
greenyellow	GO:0042554	GO:0042554:superoxide anion generation	1/308	32/13742	0.03125	1.39428	0.338096	0.516259	0.784486	0.736745	GSTP1	1
greenyellow	GO:0045933	GO:0045933:positive regulation of muscle contraction	1/308	32/13742	0.03125	1.39428	0.338096	0.516259	0.784486	0.736745	ENO1	1
greenyellow	GO:0120161	GO:0120161:regulation of cold-induced thermogenesis	3/308	122/13742	0.0245902	1.09714	0.163176	0.517563	0.785846	0.738022	KDM1A/HDAC3/PGAM5	3
greenyellow	GO:0060761	GO:0060761:negative regulation of response to cytokine stimulus	2/308	78/13742	0.025641	1.14402	0.193139	0.524797	0.791529	0.743359	YTHDF2/GSTP1	2
greenyellow	GO:0009712	GO:0009712:catechol-containing compound metabolic process	1/308	33/13742	0.030303	1.35203	0.306557	0.527126	0.791529	0.743359	COMT	1
greenyellow	GO:1902745	GO:1902745:positive regulation of lamellipodium organization	1/308	33/13742	0.030303	1.35203	0.306557	0.527126	0.791529	0.743359	CORO1B	1
greenyellow	GO:0019748	GO:0019748:secondary metabolic process	1/308	34/13742	0.0294118	1.31226	0.276028	0.537751	0.798371	0.749785	AKR7A2	1
greenyellow	GO:2000648	GO:2000648:positive regulation of stem cell proliferation	1/308	34/13742	0.0294118	1.31226	0.276028	0.537751	0.798371	0.749785	KDM1A	1
greenyellow	GO:0097581	GO:0097581:lamellipodium organization	2/308	80/13742	0.025	1.11542	0.156768	0.538453	0.798371	0.749785	PHPT1/CORO1B	2
greenyellow	GO:0062012	GO:0062012:regulation of small molecule metabolic process	6/308	264/13742	0.0227273	1.01402	0.0348274	0.544029	0.803707	0.754796	ENO1/PARP1/GMPPA/ARL2/PPP1CA/EIF6	6
greenyellow	GO:0060840	GO:0060840:artery development	2/308	81/13742	0.0246914	1.10165	0.13893	0.545179	0.803707	0.754796	SNX17/COMT	2
greenyellow	GO:0042692	GO:0042692:muscle cell differentiation	7/308	310/13742	0.0225806	1.00748	0.0201641	0.545739	0.803707	0.754796	KDM1A/CSRP1/MED28/HDAC3/ACTG1/CALR/XBP1	7
greenyellow	GO:0002446	GO:0002446:neutrophil mediated immunity	1/308	35/13742	0.0285714	1.27477	0.24644	0.548137	0.803707	0.754796	JAGN1	1
greenyellow	GO:0010976	GO:0010976:positive regulation of neuron projection development	3/308	129/13742	0.0232558	1.0376	0.0649696	0.555324	0.807674	0.758522	KDM1A/CAPRIN1/RETREG3	3
greenyellow	GO:2000241	GO:2000241:regulation of reproductive process	3/308	129/13742	0.0232558	1.0376	0.0649696	0.555324	0.807674	0.758522	YTHDF2/ANAPC5/CALR	3
greenyellow	GO:0010934	GO:0010934:macrophage cytokine production	1/308	36/13742	0.0277778	1.23936	0.217734	0.55829	0.807674	0.758522	CUEDC2	1
greenyellow	GO:2000179	GO:2000179:positive regulation of neural precursor cell proliferation	1/308	36/13742	0.0277778	1.23936	0.217734	0.55829	0.807674	0.758522	KDM1A	1
greenyellow	GO:0046718	GO:0046718:symbiont entry into host cell	3/308	131/13742	0.0229008	1.02176	0.0378918	0.565786	0.811527	0.76214	SLC52A2/SLC3A2/P4HB	3
greenyellow	GO:0001974	GO:0001974:blood vessel remodeling	1/308	37/13742	0.027027	1.20586	0.189854	0.568216	0.811527	0.76214	CST3	1
greenyellow	GO:0008206	GO:0008206:bile acid metabolic process	1/308	37/13742	0.027027	1.20586	0.189854	0.568216	0.811527	0.76214	HSD17B10	1
greenyellow	GO:0042304	GO:0042304:regulation of fatty acid biosynthetic process	1/308	37/13742	0.027027	1.20586	0.189854	0.568216	0.811527	0.76214	EIF6	1
greenyellow	GO:0042551	GO:0042551:neuron maturation	1/308	37/13742	0.027027	1.20586	0.189854	0.568216	0.811527	0.76214	KDM1A	1
greenyellow	GO:0051180	GO:0051180:vitamin transport	1/308	37/13742	0.027027	1.20586	0.189854	0.568216	0.811527	0.76214	SLC52A2	1
greenyellow	GO:0070979	GO:0070979:protein K11-linked ubiquitination	1/308	37/13742	0.027027	1.20586	0.189854	0.568216	0.811527	0.76214	ANAPC5	1
greenyellow	GO:0001909	GO:0001909:leukocyte mediated cytotoxicity	3/308	132/13742	0.0227273	1.01402	0.024507	0.57096	0.812903	0.763432	TUBB/GFER/HCST	3
greenyellow	GO:0015695	GO:0015695:organic cation transport	2/308	85/13742	0.0235294	1.04981	0.0697464	0.571395	0.812903	0.763432	SLC3A2/COMT	2
greenyellow	GO:1990830	GO:1990830:cellular response to leukemia inhibitory factor	2/308	85/13742	0.0235294	1.04981	0.0697464	0.571395	0.812903	0.763432	SLC25A5/NCL	2
greenyellow	GO:0006816	GO:0006816:calcium ion transport	7/308	318/13742	0.0220126	0.982133	-0.0488107	0.572872	0.814652	0.765076	SEC61A1/VDAC1/HSPA9/ANXA6/CDK5/CREB3/SLC3A2	7
greenyellow	GO:0009581	GO:0009581:detection of external stimulus	2/308	86/13742	0.0232558	1.0376	0.0529638	0.577776	0.816207	0.766536	NMT1/COMT	2
greenyellow	GO:0043271	GO:0043271:negative regulation of monoatomic ion transport	2/308	86/13742	0.0232558	1.0376	0.0529638	0.577776	0.816207	0.766536	YWHAQ/VDAC1	2
greenyellow	GO:0009582	GO:0009582:detection of abiotic stimulus	2/308	87/13742	0.0229885	1.02568	0.0363759	0.584087	0.822806	0.772733	NMT1/COMT	2
greenyellow	GO:0060078	GO:0060078:regulation of postsynaptic membrane potential	2/308	87/13742	0.0229885	1.02568	0.0363759	0.584087	0.822806	0.772733	CDK5/EIF4A3	2
greenyellow	GO:1990823	GO:1990823:response to leukemia inhibitory factor	2/308	87/13742	0.0229885	1.02568	0.0363759	0.584087	0.822806	0.772733	SLC25A5/NCL	2
greenyellow	GO:0045429	GO:0045429:positive regulation of nitric oxide biosynthetic process	1/308	39/13742	0.025641	1.14402	0.136376	0.587406	0.824316	0.774151	HSP90AB1	1
greenyellow	GO:0006739	GO:0006739:NADP metabolic process	1/308	40/13742	0.025	1.11542	0.11069	0.59668	0.830273	0.779746	IDH2	1
greenyellow	GO:1903350	GO:1903350:response to dopamine	1/308	40/13742	0.025	1.11542	0.11069	0.59668	0.830273	0.779746	COMT	1
greenyellow	GO:0001558	GO:0001558:regulation of cell growth	7/308	327/13742	0.0214067	0.955101	-0.124421	0.602465	0.835552	0.784704	ATAD3A/ENO1/CDK5/CREB3/MAPKAP1/CSNK2A1/XBP1	7
greenyellow	GO:0048144	GO:0048144:fibroblast proliferation	2/308	90/13742	0.0222222	0.991486	-0.0122694	0.602603	0.835552	0.784704	GSTP1/CDK4	2
greenyellow	GO:0042733	GO:0042733:embryonic digit morphogenesis	1/308	41/13742	0.0243902	1.08822	0.0856541	0.605746	0.836543	0.785634	HDAC1	1
greenyellow	GO:0045604	GO:0045604:regulation of epidermal cell differentiation	1/308	41/13742	0.0243902	1.08822	0.0856541	0.605746	0.836543	0.785634	KEAP1	1
greenyellow	GO:0071222	GO:0071222:cellular response to lipopolysaccharide	4/308	187/13742	0.0213904	0.954372	-0.0951231	0.606984	0.837202	0.786253	GSTP1/CDK4/GFER/XBP1	4
greenyellow	GO:0033673	GO:0033673:negative regulation of kinase activity	3/308	140/13742	0.0214286	0.956076	-0.0790944	0.610958	0.840695	0.789534	YWHAG/GSTP1/CHMP6	3
greenyellow	GO:0170039	GO:0170039:proteinogenic amino acid metabolic process	3/308	140/13742	0.0214286	0.956076	-0.0790944	0.610958	0.840695	0.789534	ALDH18A1/SHMT2/MTHFD1	3
greenyellow	GO:0001756	GO:0001756:somitogenesis	1/308	42/13742	0.0238095	1.06231	0.0612324	0.614609	0.840695	0.789534	POFUT1	1
greenyellow	GO:0002347	GO:0002347:response to tumor cell	1/308	42/13742	0.0238095	1.06231	0.0612324	0.614609	0.840695	0.789534	YWHAG	1
greenyellow	GO:0061028	GO:0061028:establishment of endothelial barrier	1/308	42/13742	0.0238095	1.06231	0.0612324	0.614609	0.840695	0.789534	EZR	1
greenyellow	GO:0016311	GO:0016311:dephosphorylation	4/308	190/13742	0.0210526	0.939303	-0.127563	0.619516	0.845889	0.794411	PPM1G/PHPT1/PPP1CA/TIMM50	4
greenyellow	GO:0032496	GO:0032496:response to lipopolysaccharide	6/308	286/13742	0.020979	0.936019	-0.165562	0.622325	0.845889	0.794411	HNRNPA0/GSTP1/CDK4/GFER/CNP/XBP1	6
greenyellow	GO:0009988	GO:0009988:cell-cell recognition	1/308	43/13742	0.0232558	1.0376	0.0373923	0.623273	0.845889	0.794411	CCT7	1
greenyellow	GO:0046785	GO:0046785:microtubule polymerization	2/308	94/13742	0.0212766	0.949295	-0.0746894	0.626315	0.846538	0.79502	ARL2/FKBP4	2
greenyellow	GO:0099072	GO:0099072:regulation of postsynaptic membrane neurotransmitter recepto...	2/308	94/13742	0.0212766	0.949295	-0.0746894	0.626315	0.846538	0.79502	RNF220/AGAP3	2
greenyellow	GO:0044843	GO:0044843:cell cycle G1/S phase transition	5/308	241/13742	0.0207469	0.925661	-0.176287	0.631453	0.850047	0.798317	EIF4EBP1/RRM1/CDK2AP2/CDK4/SMARCD2	5
greenyellow	GO:0050918	GO:0050918:positive chemotaxis	1/308	44/13742	0.0227273	1.01402	0.0141036	0.631743	0.850047	0.798317	CREB3	1
greenyellow	GO:1902904	GO:1902904:negative regulation of supramolecular fiber organization	3/308	145/13742	0.0206897	0.923108	-0.140937	0.63466	0.85293	0.801023	CORO1B/FKBP4/PFN1	3
greenyellow	GO:0050803	GO:0050803:regulation of synapse structure or activity	5/308	242/13742	0.0206612	0.921836	-0.185749	0.635082	0.853149	0.801229	CRIPT/TUBB/CDK5/CAPRIN1/CFL1	5
greenyellow	GO:0001738	GO:0001738:morphogenesis of a polarized epithelium	1/308	45/13742	0.0222222	0.991486	-0.00866152	0.640024	0.853882	0.801918	ACTG1	1
greenyellow	GO:0010927	GO:0010927:cellular component assembly involved in morphogenesis	2/308	97/13742	0.0206186	0.919936	-0.119817	0.64337	0.854688	0.802675	CSRP1/ACTG1	2
greenyellow	GO:0030534	GO:0030534:adult behavior	2/308	97/13742	0.0206186	0.919936	-0.119817	0.64337	0.854688	0.802675	CDK5/CNP	2
greenyellow	GO:0042593	GO:0042593:glucose homeostasis	4/308	196/13742	0.0204082	0.910549	-0.190982	0.643821	0.854688	0.802675	JAGN1/SLC39A14/PIH1D1/XBP1	4
greenyellow	GO:0045665	GO:0045665:negative regulation of neuron differentiation	1/308	46/13742	0.0217391	0.969932	-0.0309289	0.648118	0.854688	0.802675	CALR	1
greenyellow	GO:0048010	GO:0048010:vascular endothelial growth factor receptor signaling pathwa...	1/308	46/13742	0.0217391	0.969932	-0.0309289	0.648118	0.854688	0.802675	XBP1	1
greenyellow	GO:0042445	GO:0042445:hormone metabolic process	3/308	148/13742	0.0202703	0.904396	-0.177057	0.648393	0.854688	0.802675	HSD17B10/RETSAT/P4HB	3
greenyellow	GO:0002377	GO:0002377:immunoglobulin production	2/308	98/13742	0.0204082	0.910549	-0.134558	0.648917	0.855038	0.803003	MSH6/XBP1	2
greenyellow	GO:0045682	GO:0045682:regulation of epidermis development	1/308	47/13742	0.0212766	0.949295	-0.0527227	0.656031	0.860292	0.807938	KEAP1	1
greenyellow	GO:0071173	GO:0071173:spindle assembly checkpoint signaling	1/308	47/13742	0.0212766	0.949295	-0.0527227	0.656031	0.860292	0.807938	ZW10	1
greenyellow	GO:0120254	GO:0120254:olefinic compound metabolic process	2/308	101/13742	0.019802	0.883503	-0.177924	0.665149	0.8664	0.813674	RETSAT/GSTP1	2
greenyellow	GO:0021700	GO:0021700:developmental maturation	5/308	251/13742	0.0199203	0.888783	-0.269259	0.666744	0.867793	0.814982	KDM1A/YTHDF2/ATP6V1F/ATP6V1H/PFN1	5
greenyellow	GO:0002639	GO:0002639:positive regulation of immunoglobulin production	1/308	49/13742	0.0204082	0.910549	-0.0949768	0.67133	0.868285	0.815444	XBP1	1
greenyellow	GO:0050795	GO:0050795:regulation of behavior	1/308	49/13742	0.0204082	0.910549	-0.0949768	0.67133	0.868285	0.815444	PARP1	1
greenyellow	GO:0043113	GO:0043113:receptor clustering	1/308	50/13742	0.02	0.892338	-0.115477	0.678723	0.873399	0.820247	CDK5	1
greenyellow	GO:0039532	GO:0039532:negative regulation of cytoplasmic pattern recognition recep...	1/308	51/13742	0.0196078	0.874841	-0.135585	0.68595	0.879956	0.826405	PARP1	1
greenyellow	GO:0072577	GO:0072577:endothelial cell apoptotic process	1/308	51/13742	0.0196078	0.874841	-0.135585	0.68595	0.879956	0.826405	XBP1	1
greenyellow	GO:0097237	GO:0097237:cellular response to toxic substance	2/308	106/13742	0.0188679	0.841828	-0.247526	0.690855	0.882164	0.828479	GSTP1/GFER	2
greenyellow	GO:0006814	GO:0006814:sodium ion transport	3/308	158/13742	0.0189873	0.847156	-0.29258	0.691499	0.882164	0.828479	MAGED2/COMMD9/SLC3A2	3
greenyellow	GO:0042310	GO:0042310:vasoconstriction	1/308	52/13742	0.0192308	0.858017	-0.155317	0.693015	0.882164	0.828479	MANF	1
greenyellow	GO:0001836	GO:0001836:release of cytochrome c from mitochondria	1/308	53/13742	0.0188679	0.841828	-0.174688	0.699921	0.886853	0.832883	TIMM50	1
greenyellow	GO:0035019	GO:0035019:somatic stem cell population maintenance	1/308	53/13742	0.0188679	0.841828	-0.174688	0.699921	0.886853	0.832883	MED28	1
greenyellow	GO:0097035	GO:0097035:regulation of membrane lipid distribution	1/308	53/13742	0.0188679	0.841828	-0.174688	0.699921	0.886853	0.832883	CLPTM1L	1
greenyellow	GO:0141137	GO:0141137:positive regulation of gene expression, epigenetic	1/308	53/13742	0.0188679	0.841828	-0.174688	0.699921	0.886853	0.832883	NOC2L	1
greenyellow	GO:0010876	GO:0010876:lipid localization	7/308	360/13742	0.0194444	0.867551	-0.385587	0.701051	0.887263	0.833267	NAXE/STARD7/CLPTM1L/VDAC1/SURF4/VPS4A/COMT	7
greenyellow	GO:0022604	GO:0022604:regulation of cell morphogenesis	4/308	212/13742	0.0188679	0.841828	-0.351423	0.703515	0.888251	0.834195	EZR/CAPRIN1/CFL1/CORO1B	4
greenyellow	GO:0045190	GO:0045190:isotype switching	1/308	54/13742	0.0185185	0.826239	-0.193714	0.706673	0.888251	0.834195	MSH6	1
greenyellow	GO:0072348	GO:0072348:sulfur compound transport	1/308	54/13742	0.0185185	0.826239	-0.193714	0.706673	0.888251	0.834195	SLC3A2	1
greenyellow	GO:0140374	GO:0140374:antiviral innate immune response	1/308	54/13742	0.0185185	0.826239	-0.193714	0.706673	0.888251	0.834195	ATAD3A	1
greenyellow	GO:0031623	GO:0031623:receptor internalization	2/308	111/13742	0.018018	0.803908	-0.31408	0.714918	0.894867	0.840408	RNF220/EZR	2
greenyellow	GO:0002698	GO:0002698:negative regulation of immune effector process	2/308	112/13742	0.0178571	0.79673	-0.327051	0.719538	0.895454	0.84096	CUEDC2/GFER	2
greenyellow	GO:0035924	GO:0035924:cellular response to vascular endothelial growth factor stim...	1/308	56/13742	0.0178571	0.79673	-0.230787	0.719726	0.895454	0.84096	XBP1	1
greenyellow	GO:0042475	GO:0042475:odontogenesis of dentin-containing tooth	1/308	56/13742	0.0178571	0.79673	-0.230787	0.719726	0.895454	0.84096	HDAC1	1
greenyellow	GO:0141091	GO:0141091:transforming growth factor beta receptor superfamily signali...	5/308	268/13742	0.0186567	0.832405	-0.41953	0.721505	0.897216	0.842615	HDAC1/PARP1/HSP90AB1/PRMT1/XBP1	5
greenyellow	GO:0002090	GO:0002090:regulation of receptor internalization	1/308	58/13742	0.0172414	0.769257	-0.266636	0.732199	0.901462	0.846602	RNF220	1
greenyellow	GO:0006767	GO:0006767:water-soluble vitamin metabolic process	1/308	58/13742	0.0172414	0.769257	-0.266636	0.732199	0.901462	0.846602	SLC52A2	1
greenyellow	GO:0071216	GO:0071216:cellular response to biotic stimulus	4/308	221/13742	0.0180995	0.807545	-0.436719	0.733772	0.902053	0.847157	GSTP1/CDK4/GFER/XBP1	4
greenyellow	GO:0045937	GO:0045937:positive regulation of phosphate metabolic process	8/308	426/13742	0.0187793	0.837876	-0.514692	0.743337	0.909411	0.854067	ENO1/HDAC3/DAXX/MAPKAP1/MYDGF/PIH1D1/XBP1/XRCC6	8
greenyellow	GO:0050886	GO:0050886:endocrine process	1/308	60/13742	0.0166667	0.743615	-0.301353	0.744119	0.909693	0.854333	COMT	1
greenyellow	GO:0046661	GO:0046661:male sex differentiation	2/308	119/13742	0.0168067	0.749864	-0.41495	0.750142	0.911991	0.856491	RRM1/FKBP4	2
greenyellow	GO:0022405	GO:0022405:hair cycle process	1/308	62/13742	0.016129	0.719627	-0.33502	0.75551	0.913658	0.858056	HDAC1	1
greenyellow	GO:0007492	GO:0007492:endoderm development	1/308	63/13742	0.015873	0.708204	-0.351482	0.761015	0.916772	0.86098	HDAC1	1
greenyellow	GO:0007589	GO:0007589:body fluid secretion	1/308	63/13742	0.015873	0.708204	-0.351482	0.761015	0.916772	0.86098	XBP1	1
greenyellow	GO:0071466	GO:0071466:cellular response to xenobiotic stimulus	2/308	123/13742	0.0162602	0.725478	-0.463062	0.766311	0.920016	0.864028	GSTP1/EFTUD2	2
greenyellow	GO:0016049	GO:0016049:cell growth	7/308	386/13742	0.0181347	0.809114	-0.575984	0.766495	0.920016	0.864028	ATAD3A/ENO1/CDK5/CREB3/MAPKAP1/CSNK2A1/XBP1	7
greenyellow	GO:0035592	GO:0035592:establishment of protein localization to extracellular regio...	5/308	284/13742	0.0176056	0.785509	-0.553045	0.766916	0.920188	0.864189	JAGN1/PDIA4/NAGPA/PFKL/COMT	5
greenyellow	GO:0141060	GO:0141060:disruption of anatomical structure in another organism	1/308	65/13742	0.0153846	0.686414	-0.383708	0.771656	0.92341	0.867215	CSNK2A1	1
greenyellow	GO:0007422	GO:0007422:peripheral nervous system development	1/308	66/13742	0.0151515	0.676013	-0.399486	0.776798	0.925889	0.869543	CDK5	1
greenyellow	GO:0071692	GO:0071692:protein localization to extracellular region	5/308	288/13742	0.0173611	0.774599	-0.585341	0.777351	0.925889	0.869543	JAGN1/PDIA4/NAGPA/PFKL/COMT	5
greenyellow	GO:0050777	GO:0050777:negative regulation of immune response	3/308	182/13742	0.0164835	0.735443	-0.54401	0.778517	0.925964	0.869613	YTHDF2/PARP1/GFER	3
greenyellow	GO:0055074	GO:0055074:calcium ion homeostasis	4/308	236/13742	0.0169492	0.756218	-0.571973	0.778959	0.925964	0.869613	IMMT/ANXA6/HSP90B1/CALR	4
greenyellow	GO:0046889	GO:0046889:positive regulation of lipid biosynthetic process	1/308	67/13742	0.0149254	0.665924	-0.415051	0.781825	0.925964	0.869613	XBP1	1
greenyellow	GO:0001906	GO:0001906:cell killing	3/308	184/13742	0.0163043	0.727449	-0.56356	0.784768	0.928013	0.871537	TUBB/GFER/HCST	3
greenyellow	GO:0043112	GO:0043112:receptor metabolic process	1/308	68/13742	0.0147059	0.656131	-0.43041	0.786739	0.928785	0.872263	CDK5	1
greenyellow	GO:1905952	GO:1905952:regulation of lipid localization	2/308	129/13742	0.0155039	0.691735	-0.532629	0.788862	0.930294	0.87368	NAXE/SURF4	2
greenyellow	GO:0003300	GO:0003300:cardiac muscle hypertrophy	1/308	69/13742	0.0144928	0.646621	-0.445569	0.791543	0.931127	0.874462	PARP1	1
greenyellow	GO:0006809	GO:0006809:nitric oxide biosynthetic process	1/308	71/13742	0.0140845	0.628407	-0.475312	0.800829	0.937043	0.880018	HSP90AB1	1
greenyellow	GO:0009410	GO:0009410:response to xenobiotic stimulus	5/308	304/13742	0.0164474	0.73383	-0.710575	0.815531	0.945203	0.887682	GSTP1/CDK4/EFTUD2/CALR/COMT	5
greenyellow	GO:0042113	GO:0042113:B cell activation	4/308	251/13742	0.0159363	0.711026	-0.699609	0.81788	0.946283	0.888695	SLC25A5/TXLNA/MSH6/XBP1	4
greenyellow	GO:0032418	GO:0032418:lysosome localization	1/308	75/13742	0.0133333	0.594892	-0.532656	0.818182	0.946283	0.888695	VPS33A	1
greenyellow	GO:0016079	GO:0016079:synaptic vesicle exocytosis	1/308	76/13742	0.0131579	0.587064	-0.546576	0.822279	0.948033	0.890339	CDK5	1
greenyellow	GO:0098739	GO:0098739:import across plasma membrane	2/308	140/13742	0.0142857	0.637384	-0.652967	0.825272	0.950156	0.892333	SLC39A14/SLC3A2	2
greenyellow	GO:0002532	GO:0002532:production of molecular mediator involved in inflammatory re...	1/308	78/13742	0.0128205	0.572011	-0.573948	0.8302	0.951187	0.893301	CUEDC2	1
greenyellow	GO:0030010	GO:0030010:establishment of cell polarity	2/308	143/13742	0.013986	0.624012	-0.684337	0.834175	0.952107	0.894165	HDAC3/ZW10	2
greenyellow	GO:0009308	GO:0009308:amine metabolic process	1/308	80/13742	0.0125	0.557711	-0.600725	0.837769	0.952916	0.894925	COMT	1
greenyellow	GO:0050871	GO:0050871:positive regulation of B cell activation	1/308	80/13742	0.0125	0.557711	-0.600725	0.837769	0.952916	0.894925	XBP1	1
greenyellow	GO:2001057	GO:2001057:reactive nitrogen species metabolic process	1/308	80/13742	0.0125	0.557711	-0.600725	0.837769	0.952916	0.894925	HSP90AB1	1
greenyellow	GO:0010721	GO:0010721:negative regulation of cell development	3/308	204/13742	0.0147059	0.656131	-0.749227	0.83958	0.954118	0.896054	DNAJB11/HSPA9/CDK5	3
greenyellow	GO:0034612	GO:0034612:response to tumor necrosis factor	3/308	204/13742	0.0147059	0.656131	-0.749227	0.83958	0.954118	0.896054	ENDOG/GSTP1/GFER	3
greenyellow	GO:0002526	GO:0002526:acute inflammatory response	1/308	81/13742	0.0123457	0.550826	-0.613901	0.841427	0.954118	0.896054	GSTP1	1
greenyellow	GO:0090132	GO:0090132:epithelium migration	1/308	82/13742	0.0121951	0.544108	-0.626939	0.845002	0.955874	0.897703	PFN1	1
greenyellow	GO:0061448	GO:0061448:connective tissue development	3/308	211/13742	0.014218	0.634363	-0.810416	0.855706	0.962262	0.903702	PARP1/SLC39A14/XBP1	3
greenyellow	GO:0070664	GO:0070664:negative regulation of leukocyte proliferation	1/308	86/13742	0.0116279	0.518801	-0.677788	0.858517	0.962262	0.903702	GSTP1	1
greenyellow	GO:0140888	GO:0140888:interferon-mediated signaling pathway	1/308	86/13742	0.0116279	0.518801	-0.677788	0.858517	0.962262	0.903702	YTHDF2	1
greenyellow	GO:0031345	GO:0031345:negative regulation of cell projection organization	2/308	154/13742	0.012987	0.57944	-0.79468	0.863422	0.96455	0.905851	CDK5/FKBP4	2
greenyellow	GO:0051338	GO:0051338:regulation of transferase activity	7/308	438/13742	0.0159817	0.713055	-0.924115	0.86494	0.96455	0.905851	YWHAG/PHPT1/GSTP1/UBE2I/CHMP6/PIH1D1/XRCC6	7
greenyellow	GO:0032102	GO:0032102:negative regulation of response to external stimulus	5/308	330/13742	0.0151515	0.676013	-0.902026	0.86624	0.965136	0.906401	YTHDF2/PARP1/CORO1B/GSTP1/GFER	5
greenyellow	GO:0002449	GO:0002449:lymphocyte mediated immunity	5/308	331/13742	0.0151057	0.673971	-0.90912	0.867932	0.965256	0.906514	MSH6/TUBB/YWHAG/GFER/HCST	5
greenyellow	GO:0098727	GO:0098727:maintenance of cell number	2/308	158/13742	0.0126582	0.564771	-0.833134	0.872833	0.968771	0.909815	HDAC1/MED28	2
greenyellow	GO:0006898	GO:0006898:receptor-mediated endocytosis	3/308	221/13742	0.0135747	0.605659	-0.89484	0.876284	0.969389	0.910395	RNF220/SNX17/EZR	3
greenyellow	GO:0007498	GO:0007498:mesoderm development	1/308	92/13742	0.0108696	0.484966	-0.750491	0.876619	0.969389	0.910395	NUP133	1
greenyellow	GO:0070555	GO:0070555:response to interleukin-1	1/308	93/13742	0.0107527	0.479751	-0.762226	0.879402	0.970945	0.911857	RPS6KA4	1
greenyellow	GO:0090398	GO:0090398:cellular senescence	1/308	93/13742	0.0107527	0.479751	-0.762226	0.879402	0.970945	0.911857	CALR	1
greenyellow	GO:0008544	GO:0008544:epidermis development	3/308	229/13742	0.0131004	0.584501	-0.96005	0.890835	0.979859	0.920228	HDAC1/HDAC3/KEAP1	3
greenyellow	GO:0035296	GO:0035296:regulation of tube diameter	1/308	99/13742	0.010101	0.450676	-0.830565	0.89484	0.980996	0.921296	MANF	1
greenyellow	GO:0050870	GO:0050870:positive regulation of T cell activation	3/308	237/13742	0.0126582	0.564771	-1.02336	0.903838	0.983874	0.923999	YWHAG/SMARCD2/XBP1	3
greenyellow	GO:0010565	GO:0010565:regulation of cellular ketone metabolic process	1/308	105/13742	0.00952381	0.424923	-0.89566	0.908306	0.985575	0.925596	EIF6	1
greenyellow	GO:0099643	GO:0099643:signal release from synapse	1/308	107/13742	0.00934579	0.41698	-0.916705	0.912401	0.986493	0.926459	CDK5	1
greenyellow	GO:0051347	GO:0051347:positive regulation of transferase activity	3/308	244/13742	0.0122951	0.548568	-1.07729	0.914053	0.987083	0.927013	UBE2I/PIH1D1/XRCC6	3
greenyellow	GO:0003158	GO:0003158:endothelium development	1/308	110/13742	0.00909091	0.405608	-0.947701	0.918205	0.98719	0.927113	EZR	1
greenyellow	GO:0001649	GO:0001649:osteoblast differentiation	2/308	188/13742	0.0106383	0.474648	-1.09819	0.926477	0.988402	0.928251	IARS1/ALYREF	2
greenyellow	GO:0071695	GO:0071695:anatomical structure maturation	2/308	190/13742	0.0105263	0.469651	-1.1146	0.929164	0.989938	0.929694	KDM1A/YTHDF2	2
greenyellow	GO:0007292	GO:0007292:female gamete generation	1/308	119/13742	0.00840336	0.374932	-1.03692	0.933415	0.99132	0.930992	YTHDF2	1
greenyellow	GO:0032970	GO:0032970:regulation of actin filament-based process	4/308	325/13742	0.0123077	0.549131	-1.24551	0.936232	0.99132	0.930992	RNH1/CORO1B/PFN1/ACTG1	4
greenyellow	GO:0002824	GO:0002824:positive regulation of adaptive immune response based on som...	1/308	121/13742	0.00826446	0.368735	-1.05604	0.936392	0.99132	0.930992	YWHAG	1
greenyellow	GO:0051606	GO:0051606:detection of stimulus	2/308	200/13742	0.01	0.446169	-1.19463	0.941265	0.992989	0.93256	NMT1/COMT	2
greenyellow	GO:0040013	GO:0040013:negative regulation of locomotion	3/308	272/13742	0.0110294	0.492098	-1.28104	0.945779	0.994519	0.933996	HDAC1/CORO1B/CALR	3
greenyellow	GO:0001763	GO:0001763:morphogenesis of a branching structure	1/308	139/13742	0.00719424	0.320985	-1.21829	0.957869	0.997815	0.937091	PPP1CA	1
greenyellow	GO:0006836	GO:0006836:neurotransmitter transport	1/308	144/13742	0.00694444	0.309839	-1.2606	0.962428	0.998597	0.937826	CDK5	1
greenyellow	GO:0031099	GO:0031099:regeneration	1/308	150/13742	0.00666667	0.297446	-1.30998	0.967254	0.999684	0.938847	GFER	1
greenyellow	GO:0044089	GO:0044089:positive regulation of cellular component biogenesis	5/308	432/13742	0.0115741	0.516399	-1.5464	0.967565	0.999684	0.938847	CAPRIN1/ARL2/VPS4A/PFN1/POLDIP2	5
greenyellow	GO:0007159	GO:0007159:leukocyte cell-cell adhesion	4/308	376/13742	0.0106383	0.474648	-1.56396	0.971234	0.999684	0.938847	EZR/YWHAG/SMARCD2/XBP1	4
greenyellow	GO:0042886	GO:0042886:amide transport	2/308	240/13742	0.00833333	0.371807	-1.48656	0.972713	0.999684	0.938847	JAGN1/PFKL	2
greenyellow	GO:0035195	GO:0035195:miRNA-mediated post-transcriptional gene silencing	1/308	165/13742	0.00606061	0.270405	-1.42759	0.976786	0.999684	0.938847	EIF6	1
greenyellow	GO:0048588	GO:0048588:developmental cell growth	1/308	177/13742	0.00564972	0.252073	-1.51641	0.982375	0.999684	0.938847	CDK5	1
greenyellow	GO:0006959	GO:0006959:humoral immune response	1/308	178/13742	0.00561798	0.250657	-1.52363	0.982776	0.999684	0.938847	YTHDF2	1
greenyellow	GO:0060560	GO:0060560:developmental growth involved in morphogenesis	1/308	181/13742	0.00552486	0.246502	-1.5451	0.983922	0.999684	0.938847	CDK5	1
greenyellow	GO:0022412	GO:0022412:cellular process involved in reproduction in multicellular o...	2/308	273/13742	0.00732601	0.326864	-1.70098	0.985754	0.999684	0.938847	YTHDF2/MTA2	2
greenyellow	GO:0003018	GO:0003018:vascular process in circulatory system	1/308	197/13742	0.00507614	0.226482	-1.65576	0.98887	0.999684	0.938847	MANF	1
greenyellow	GO:0060249	GO:0060249:anatomical structure homeostasis	1/308	204/13742	0.00490196	0.21871	-1.70228	0.990526	0.999684	0.938847	ACTG1	1
greenyellow	GO:0001503	GO:0001503:ossification	2/308	334/13742	0.00598802	0.267167	-2.05295	0.995851	0.999684	0.938847	IARS1/ALYREF	2
greenyellow	GO:0002460	GO:0002460:adaptive immune response based on somatic recombination of i...	2/308	343/13742	0.0058309	0.260157	-2.10103	0.996551	0.999684	0.938847	MSH6/YWHAG	2
greenyellow	GO:0031349	GO:0031349:positive regulation of defense response	3/308	444/13742	0.00675676	0.301465	-2.26552	0.997602	0.999684	0.938847	NONO/PARP1/XRCC6	3
greenyellow	GO:0070661	GO:0070661:leukocyte proliferation	1/308	296/13742	0.00337838	0.150733	-2.23653	0.998868	0.999684	0.938847	GSTP1	1
greenyellow	GO:0060271	GO:0060271:cilium assembly	1/308	331/13742	0.00302115	0.134794	-2.4126	0.999497	0.999684	0.938847	TMEM250	1
greenyellow	GO:0044782	GO:0044782:cilium organization	1/308	351/13742	0.002849	0.127114	-2.50834	0.999684	0.999684	0.938847	TMEM250	1
lightgreen	ID	Description	GeneRatio	BgRatio							geneID
lightgreen	GO:0002181	GO:0002181:cytoplasmic translation	26/100	156/13742	0.166667	22.9033	23.5557	1.07948e-28	1.35798e-25	1.23515e-25	RPL37A/RPL14/RPL29/RACK1/EIF3H/RPL7A/RPLP2/EIF3F/RPLP1/RPS2/RPL13/RPL23A/RPL19/RPL38/RPS15/RPL36/RPS28/EIF3G/RPL18A/EIF3K/RPS19/RPL18/RPL28/RPS5/EIF3D/EIF3L	26
lightgreen	GO:0022618	GO:0022618:protein-RNA complex assembly	16/100	198/13742	0.0808081	11.1046	12.2617	8.744e-13	5.49997e-10	5.00249e-10	ABT1/LSM2/EIF3H/EIF3F/RPL38/RPS15/RPS28/EIF3G/LSM4/EIF3K/RPS19/NOP53/RPS5/EIF3D/EIF3L/SNU13	16
lightgreen	GO:0071826	GO:0071826:protein-RNA complex organization	16/100	207/13742	0.0772947	10.6218	11.9422	1.73731e-12	7.28512e-10	6.62616e-10	ABT1/LSM2/EIF3H/EIF3F/RPL38/RPS15/RPS28/EIF3G/LSM4/EIF3K/RPS19/NOP53/RPS5/EIF3D/EIF3L/SNU13	16
lightgreen	GO:0022613	GO:0022613:ribonucleoprotein complex biogenesis	20/100	455/13742	0.043956	6.04044	9.36118	7.68364e-11	2.4165e-08	2.19792e-08	RPL14/NHP2/ABT1/LSM2/EIF3H/RPL7A/NPM3/EIF3F/RPL38/RPS15/RPS28/EIF3G/LSM4/EIF3K/RPS19/NOP53/RPS5/EIF3D/EIF3L/SNU13	20
lightgreen	GO:0042255	GO:0042255:ribosome assembly	7/100	52/13742	0.134615	18.4988	10.8238	8.94182e-08	1.8748e-05	1.70522e-05	ABT1/RPL38/RPS15/RPS28/RPS19/NOP53/RPS5	7
lightgreen	GO:0075525	GO:0075525:viral translational termination-reinitiation	3/100	5/13742	0.6	82.452	15.5959	3.69995e-06	0.000395431	0.000359663	EIF3G/EIF3D/EIF3L	3
lightgreen	GO:0006364	GO:0006364:rRNA processing	10/100	216/13742	0.0462963	6.36204	6.80052	3.77199e-06	0.000395431	0.000359663	RPL14/NHP2/ABT1/RPL7A/NPM3/RPS15/RPS28/RPS19/NOP53/SNU13	10
lightgreen	GO:0016072	GO:0016072:rRNA metabolic process	10/100	258/13742	0.0387597	5.32636	6.00611	1.79518e-05	0.00173718	0.00158005	RPL14/NHP2/ABT1/RPL7A/NPM3/RPS15/RPS28/RPS19/NOP53/SNU13	10
lightgreen	GO:0009206	GO:0009206:purine ribonucleoside triphosphate biosynthetic process	6/100	97/13742	0.0618557	8.50021	6.34662	7.39283e-05	0.0061556	0.00559881	NDUFB11/IMPDH2/ATP5MC2/NDUFA12/ATP5MC1/NDUFA3	6
lightgreen	GO:0046390	GO:0046390:ribose phosphate biosynthetic process	6/100	150/13742	0.04	5.4968	4.74108	0.000785089	0.0395057	0.0359323	NDUFB11/IMPDH2/ATP5MC2/NDUFA12/ATP5MC1/NDUFA3	6
lightgreen	GO:0009150	GO:0009150:purine ribonucleotide metabolic process	8/100	285/13742	0.0280702	3.8574	4.1734	0.00110994	0.0463521	0.0421594	NDUFB11/IMPDH2/ABHD14B/ATP5MC2/NDUFA12/ALDOC/ATP5MC1/NDUFA3	8
lightgreen	GO:0140694	GO:0140694:non-membrane-bounded organelle assembly	9/100	374/13742	0.0240642	3.3069	3.87259	0.00160005	0.0601055	0.0546688	NBDY/ABT1/RPL38/RPS15/RPS28/LSM4/RPS19/NOP53/RPS5	9
lightgreen	GO:0032435	GO:0032435:negative regulation of proteasomal ubiquitin-dependent prote...	3/100	37/13742	0.0810811	11.1422	5.28886	0.00242786	0.0803749	0.0731048	EIF3H/UBXN1/NOP53	3
lightgreen	GO:0090085	GO:0090085:regulation of protein deubiquitination	2/100	11/13742	0.181818	24.9855	6.81339	0.00276274	0.0848776	0.0772002	UBXN1/NOP53	2
lightgreen	GO:0046034	GO:0046034:ATP metabolic process	6/100	192/13742	0.03125	4.29437	3.93572	0.00276628	0.0848776	0.0772002	NDUFB11/ATP5MC2/NDUFA12/ALDOC/ATP5MC1/NDUFA3	6
lightgreen	GO:1902600	GO:1902600:proton transmembrane transport	5/100	148/13742	0.0337838	4.64257	3.81448	0.00449209	0.128846	0.117192	PHB2/ATP5MC2/NDUFA12/ATP5MC1/NDUFA3	5
lightgreen	GO:0141161	GO:0141161:regulation of cAMP/PKA signal transduction	2/100	14/13742	0.142857	19.6314	5.97141	0.00450654	0.128846	0.117192	PRKAR1B/MIF	2
lightgreen	GO:0061644	GO:0061644:protein localization to CENP-A containing chromatin	2/100	16/13742	0.125	17.1775	5.54331	0.00588669	0.15428	0.140325	H4C5/H4C11	2
lightgreen	GO:0097250	GO:0097250:mitochondrial respirasome assembly	4/100	101/13742	0.039604	5.44238	3.83639	0.00628831	0.161443	0.14684	NDUFB11/HIGD2A/NDUFA12/NDUFA3	4
lightgreen	GO:0045653	GO:0045653:negative regulation of megakaryocyte differentiation	2/100	17/13742	0.117647	16.1671	5.35722	0.00664011	0.166032	0.151014	H4C5/H4C11	2
lightgreen	GO:0141156	GO:0141156:cAMP/PKA signal transduction	2/100	18/13742	0.111111	15.2689	5.18628	0.00743489	0.179867	0.163598	PRKAR1B/MIF	2
lightgreen	GO:0033962	GO:0033962:P-body assembly	2/100	23/13742	0.0869565	11.9496	4.49956	0.0120076	0.256026	0.232868	NBDY/LSM4	2
lightgreen	GO:0039529	GO:0039529:RIG-I signaling pathway	2/100	25/13742	0.08	10.9936	4.28186	0.0141048	0.290882	0.264571	PHB2/NOP53	2
lightgreen	GO:0045333	GO:0045333:cellular respiration	5/100	211/13742	0.0236967	3.2564	2.82789	0.0189148	0.354102	0.322073	NDUFB11/NDUFA12/NOP53/ETFB/NDUFA3	5
lightgreen	GO:1901797	GO:1901797:negative regulation of signal transduction by p53 class medi...	2/100	31/13742	0.0645161	8.86581	3.7537	0.0212546	0.354102	0.322073	NOP53/MIF	2
lightgreen	GO:0031120	GO:0031120:snRNA pseudouridine synthesis	1/100	3/13742	0.333333	45.8067	6.64501	0.021674	0.354102	0.322073	NHP2	1
lightgreen	GO:0033383	GO:0033383:geranyl diphosphate metabolic process	1/100	3/13742	0.333333	45.8067	6.64501	0.021674	0.354102	0.322073	PLPP6	1
lightgreen	GO:0043418	GO:0043418:homocysteine catabolic process	1/100	3/13742	0.333333	45.8067	6.64501	0.021674	0.354102	0.322073	BLMH	1
lightgreen	GO:0090237	GO:0090237:regulation of arachidonate secretion	1/100	3/13742	0.333333	45.8067	6.64501	0.021674	0.354102	0.322073	MIF	1
lightgreen	GO:0180025	GO:0180025:cytosolic small ribosomal subunit assembly	1/100	3/13742	0.333333	45.8067	6.64501	0.021674	0.354102	0.322073	ABT1	1
lightgreen	GO:1902445	GO:1902445:regulation of mitochondrial membrane permeability involved i...	1/100	3/13742	0.333333	45.8067	6.64501	0.021674	0.354102	0.322073	ALKBH7	1
lightgreen	GO:1902565	GO:1902565:positive regulation of neutrophil activation	1/100	3/13742	0.333333	45.8067	6.64501	0.021674	0.354102	0.322073	PLPP6	1
lightgreen	GO:2000152	GO:2000152:regulation of ubiquitin-specific protease activity	1/100	3/13742	0.333333	45.8067	6.64501	0.021674	0.354102	0.322073	UBXN1	1
lightgreen	GO:0002906	GO:0002906:negative regulation of mature B cell apoptotic process	1/100	4/13742	0.25	34.355	5.71215	0.0287948	0.355254	0.32312	MIF	1
lightgreen	GO:0006598	GO:0006598:polyamine catabolic process	1/100	4/13742	0.25	34.355	5.71215	0.0287948	0.355254	0.32312	DHPS	1
lightgreen	GO:0033600	GO:0033600:negative regulation of mammary gland epithelial cell prolife...	1/100	4/13742	0.25	34.355	5.71215	0.0287948	0.355254	0.32312	PHB2	1
lightgreen	GO:0042695	GO:0042695:thelarche	1/100	4/13742	0.25	34.355	5.71215	0.0287948	0.355254	0.32312	PHB2	1
lightgreen	GO:0060266	GO:0060266:negative regulation of respiratory burst involved in inflamm...	1/100	4/13742	0.25	34.355	5.71215	0.0287948	0.355254	0.32312	RPS19	1
lightgreen	GO:0060744	GO:0060744:mammary gland branching involved in thelarche	1/100	4/13742	0.25	34.355	5.71215	0.0287948	0.355254	0.32312	PHB2	1
lightgreen	GO:1900208	GO:1900208:regulation of cardiolipin metabolic process	1/100	4/13742	0.25	34.355	5.71215	0.0287948	0.355254	0.32312	PHB2	1
lightgreen	GO:1901837	GO:1901837:negative regulation of transcription of nucleolar large rRNA...	1/100	4/13742	0.25	34.355	5.71215	0.0287948	0.355254	0.32312	NOP53	1
lightgreen	GO:1902415	GO:1902415:regulation of mRNA binding	1/100	4/13742	0.25	34.355	5.71215	0.0287948	0.355254	0.32312	EIF3D	1
lightgreen	GO:1902416	GO:1902416:positive regulation of mRNA binding	1/100	4/13742	0.25	34.355	5.71215	0.0287948	0.355254	0.32312	EIF3D	1
lightgreen	GO:1903751	GO:1903751:negative regulation of intrinsic apoptotic signaling pathway...	1/100	4/13742	0.25	34.355	5.71215	0.0287948	0.355254	0.32312	RACK1	1
lightgreen	GO:1904732	GO:1904732:regulation of electron transfer activity	1/100	4/13742	0.25	34.355	5.71215	0.0287948	0.355254	0.32312	PHB2	1
lightgreen	GO:1904959	GO:1904959:regulation of cytochrome-c oxidase activity	1/100	4/13742	0.25	34.355	5.71215	0.0287948	0.355254	0.32312	PHB2	1
lightgreen	GO:2000138	GO:2000138:positive regulation of cell proliferation involved in heart ...	1/100	4/13742	0.25	34.355	5.71215	0.0287948	0.355254	0.32312	NACA	1
lightgreen	GO:2000543	GO:2000543:positive regulation of gastrulation	1/100	4/13742	0.25	34.355	5.71215	0.0287948	0.355254	0.32312	RACK1	1
lightgreen	GO:0140353	GO:0140353:lipid export from cell	2/100	38/13742	0.0526316	7.23263	3.29389	0.0310973	0.355254	0.32312	MIF/SELENOM	2
lightgreen	GO:0140053	GO:0140053:mitochondrial gene expression	4/100	167/13742	0.0239521	3.2915	2.55081	0.0335689	0.355254	0.32312	MRPL55/MRPS18B/TBRG4/MRPS26	4
lightgreen	GO:0007005	GO:0007005:mitochondrion organization	7/100	421/13742	0.0166271	2.28489	2.2925	0.0338327	0.355254	0.32312	NDUFB11/HIGD2A/PHB2/NDUFA12/CLPP/ALKBH7/NDUFA3	7
lightgreen	GO:0009303	GO:0009303:rRNA transcription	2/100	40/13742	0.05	6.871	3.18361	0.0341827	0.355254	0.32312	NPM3/NOP53	2
lightgreen	GO:0016115	GO:0016115:terpenoid catabolic process	1/100	5/13742	0.2	27.484	5.07099	0.0358642	0.355254	0.32312	PLPP6	1
lightgreen	GO:0019640	GO:0019640:D-glucuronate catabolic process to D-xylulose 5-phosphate	1/100	5/13742	0.2	27.484	5.07099	0.0358642	0.355254	0.32312	CRYL1	1
lightgreen	GO:0031536	GO:0031536:positive regulation of exit from mitosis	1/100	5/13742	0.2	27.484	5.07099	0.0358642	0.355254	0.32312	PHB2	1
lightgreen	GO:0035934	GO:0035934:corticosterone secretion	1/100	5/13742	0.2	27.484	5.07099	0.0358642	0.355254	0.32312	SELENOM	1
lightgreen	GO:0042839	GO:0042839:D-glucuronate metabolic process	1/100	5/13742	0.2	27.484	5.07099	0.0358642	0.355254	0.32312	CRYL1	1
lightgreen	GO:0042998	GO:0042998:positive regulation of Golgi to plasma membrane protein tran...	1/100	5/13742	0.2	27.484	5.07099	0.0358642	0.355254	0.32312	RACK1	1
lightgreen	GO:0048633	GO:0048633:positive regulation of skeletal muscle tissue growth	1/100	5/13742	0.2	27.484	5.07099	0.0358642	0.355254	0.32312	NACA	1
lightgreen	GO:0051001	GO:0051001:negative regulation of nitric-oxide synthase activity	1/100	5/13742	0.2	27.484	5.07099	0.0358642	0.355254	0.32312	NOSIP	1
lightgreen	GO:0060268	GO:0060268:negative regulation of respiratory burst	1/100	5/13742	0.2	27.484	5.07099	0.0358642	0.355254	0.32312	RPS19	1
lightgreen	GO:0070295	GO:0070295:renal water absorption	1/100	5/13742	0.2	27.484	5.07099	0.0358642	0.355254	0.32312	AQP3	1
lightgreen	GO:0141162	GO:0141162:negative regulation of cAMP/PKA signal transduction	1/100	5/13742	0.2	27.484	5.07099	0.0358642	0.355254	0.32312	PRKAR1B	1
lightgreen	GO:1903367	GO:1903367:positive regulation of fear response	1/100	5/13742	0.2	27.484	5.07099	0.0358642	0.355254	0.32312	PRKAR1B	1
lightgreen	GO:1905550	GO:1905550:regulation of protein localization to endoplasmic reticulum	1/100	5/13742	0.2	27.484	5.07099	0.0358642	0.355254	0.32312	NACA	1
lightgreen	GO:1903573	GO:1903573:negative regulation of response to endoplasmic reticulum str...	2/100	42/13742	0.047619	6.54381	3.08065	0.0373821	0.357262	0.324947	RACK1/UBXN1	2
lightgreen	GO:0042177	GO:0042177:negative regulation of protein catabolic process	3/100	103/13742	0.0291262	4.00252	2.61869	0.0392128	0.357262	0.324947	EIF3H/UBXN1/NOP53	3
lightgreen	GO:0000387	GO:0000387:spliceosomal snRNP assembly	2/100	45/13742	0.0444444	6.10756	2.93817	0.0423865	0.357262	0.324947	LSM2/LSM4	2
lightgreen	GO:0006703	GO:0006703:estrogen biosynthetic process	1/100	6/13742	0.166667	22.9033	4.59437	0.0428828	0.357262	0.324947	HSD17B8	1
lightgreen	GO:0010760	GO:0010760:negative regulation of macrophage chemotaxis	1/100	6/13742	0.166667	22.9033	4.59437	0.0428828	0.357262	0.324947	MIF	1
lightgreen	GO:0015793	GO:0015793:glycerol transmembrane transport	1/100	6/13742	0.166667	22.9033	4.59437	0.0428828	0.357262	0.324947	AQP3	1
lightgreen	GO:0046543	GO:0046543:development of secondary female sexual characteristics	1/100	6/13742	0.166667	22.9033	4.59437	0.0428828	0.357262	0.324947	PHB2	1
lightgreen	GO:0048318	GO:0048318:axial mesoderm development	1/100	6/13742	0.166667	22.9033	4.59437	0.0428828	0.357262	0.324947	RPL38	1
lightgreen	GO:0048631	GO:0048631:regulation of skeletal muscle tissue growth	1/100	6/13742	0.166667	22.9033	4.59437	0.0428828	0.357262	0.324947	NACA	1
lightgreen	GO:0048742	GO:0048742:regulation of skeletal muscle fiber development	1/100	6/13742	0.166667	22.9033	4.59437	0.0428828	0.357262	0.324947	NACA	1
lightgreen	GO:0051901	GO:0051901:positive regulation of mitochondrial depolarization	1/100	6/13742	0.166667	22.9033	4.59437	0.0428828	0.357262	0.324947	RACK1	1
lightgreen	GO:0071918	GO:0071918:urea transmembrane transport	1/100	6/13742	0.166667	22.9033	4.59437	0.0428828	0.357262	0.324947	AQP3	1
lightgreen	GO:0141163	GO:0141163:positive regulation of cAMP/PKA signal transduction	1/100	6/13742	0.166667	22.9033	4.59437	0.0428828	0.357262	0.324947	MIF	1
lightgreen	GO:0032200	GO:0032200:telomere organization	4/100	186/13742	0.0215054	2.95527	2.29862	0.046786	0.366738	0.333566	NHP2/H4C5/H4C11/NSMCE1	4
lightgreen	GO:0043550	GO:0043550:regulation of lipid kinase activity	1/100	7/13742	0.142857	19.6314	4.22135	0.0498507	0.366738	0.333566	RBL2	1
lightgreen	GO:0044528	GO:0044528:regulation of mitochondrial mRNA stability	1/100	7/13742	0.142857	19.6314	4.22135	0.0498507	0.366738	0.333566	TBRG4	1
lightgreen	GO:0051341	GO:0051341:regulation of oxidoreductase activity	2/100	51/13742	0.0392157	5.38902	2.68847	0.0530884	0.388123	0.353017	PHB2/NOSIP	2
lightgreen	GO:0071456	GO:0071456:cellular response to hypoxia	3/100	119/13742	0.0252101	3.46437	2.3116	0.0559349	0.388123	0.353017	AQP3/PHB2/NOP53	3
lightgreen	GO:0000056	GO:0000056:ribosomal small subunit export from nucleus	1/100	8/13742	0.125	17.1775	3.91857	0.0567684	0.388123	0.353017	RPS15	1
lightgreen	GO:0002536	GO:0002536:respiratory burst involved in inflammatory response	1/100	8/13742	0.125	17.1775	3.91857	0.0567684	0.388123	0.353017	RPS19	1
lightgreen	GO:0010603	GO:0010603:regulation of cytoplasmic mRNA processing body assembly	1/100	8/13742	0.125	17.1775	3.91857	0.0567684	0.388123	0.353017	NBDY	1
lightgreen	GO:0022417	GO:0022417:protein maturation by protein folding	1/100	8/13742	0.125	17.1775	3.91857	0.0567684	0.388123	0.353017	AIP	1
lightgreen	GO:0090119	GO:0090119:vesicle-mediated cholesterol transport	1/100	8/13742	0.125	17.1775	3.91857	0.0567684	0.388123	0.353017	VPS51	1
lightgreen	GO:0006283	GO:0006283:transcription-coupled nucleotide-excision repair	1/100	10/13742	0.1	13.742	3.45097	0.0704547	0.414168	0.376705	POLR2I	1
lightgreen	GO:0010269	GO:0010269:response to selenium ion	1/100	10/13742	0.1	13.742	3.45097	0.0704547	0.414168	0.376705	SELENOM	1
lightgreen	GO:0018342	GO:0018342:protein prenylation	1/100	10/13742	0.1	13.742	3.45097	0.0704547	0.414168	0.376705	PLPP6	1
lightgreen	GO:0031666	GO:0031666:positive regulation of lipopolysaccharide-mediated signaling...	1/100	10/13742	0.1	13.742	3.45097	0.0704547	0.414168	0.376705	MIF	1
lightgreen	GO:0032308	GO:0032308:positive regulation of prostaglandin secretion	1/100	10/13742	0.1	13.742	3.45097	0.0704547	0.414168	0.376705	MIF	1
lightgreen	GO:0035694	GO:0035694:mitochondrial protein catabolic process	1/100	10/13742	0.1	13.742	3.45097	0.0704547	0.414168	0.376705	CLPP	1
lightgreen	GO:0050667	GO:0050667:homocysteine metabolic process	1/100	10/13742	0.1	13.742	3.45097	0.0704547	0.414168	0.376705	BLMH	1
lightgreen	GO:0097354	GO:0097354:prenylation	1/100	10/13742	0.1	13.742	3.45097	0.0704547	0.414168	0.376705	PLPP6	1
lightgreen	GO:2000343	GO:2000343:positive regulation of chemokine (C-X-C motif) ligand 2 prod...	1/100	10/13742	0.1	13.742	3.45097	0.0704547	0.414168	0.376705	MIF	1
lightgreen	GO:0030219	GO:0030219:megakaryocyte differentiation	2/100	61/13742	0.0327869	4.50557	2.34928	0.0727551	0.421778	0.383627	H4C5/H4C11	2
lightgreen	GO:0033539	GO:0033539:fatty acid beta-oxidation using acyl-CoA dehydrogenase	1/100	11/13742	0.0909091	12.4927	3.26466	0.0772238	0.426086	0.387545	ETFB	1
lightgreen	GO:0042474	GO:0042474:middle ear morphogenesis	1/100	11/13742	0.0909091	12.4927	3.26466	0.0772238	0.426086	0.387545	RPL38	1
lightgreen	GO:0006000	GO:0006000:fructose metabolic process	1/100	12/13742	0.0833333	11.4517	3.10107	0.0839442	0.447465	0.406991	ALDOC	1
lightgreen	GO:0010155	GO:0010155:regulation of proton transport	1/100	12/13742	0.0833333	11.4517	3.10107	0.0839442	0.447465	0.406991	PHB2	1
lightgreen	GO:0006465	GO:0006465:signal peptide processing	1/100	13/13742	0.0769231	10.5708	2.95576	0.0906162	0.465286	0.4232	SPCS1	1
lightgreen	GO:0033147	GO:0033147:negative regulation of intracellular estrogen receptor signa...	1/100	13/13742	0.0769231	10.5708	2.95576	0.0906162	0.465286	0.4232	PHB2	1
lightgreen	GO:0051290	GO:0051290:protein heterotetramerization	1/100	13/13742	0.0769231	10.5708	2.95576	0.0906162	0.465286	0.4232	HSD17B8	1
lightgreen	GO:0098693	GO:0098693:regulation of synaptic vesicle cycle	1/100	13/13742	0.0769231	10.5708	2.95576	0.0906162	0.465286	0.4232	PRKAR1B	1
lightgreen	GO:0170044	GO:0170044:non-proteinogenic amino acid catabolic process	1/100	13/13742	0.0769231	10.5708	2.95576	0.0906162	0.465286	0.4232	BLMH	1
lightgreen	GO:0032526	GO:0032526:response to retinoic acid	2/100	72/13742	0.0277778	3.81722	2.05198	0.0966114	0.468102	0.425761	AQP3/PHB2	2
lightgreen	GO:0006833	GO:0006833:water transport	1/100	14/13742	0.0714286	9.81571	2.82545	0.09724	0.468102	0.425761	AQP3	1
lightgreen	GO:0018146	GO:0018146:keratan sulfate biosynthetic process	1/100	14/13742	0.0714286	9.81571	2.82545	0.09724	0.468102	0.425761	B4GAT1	1
lightgreen	GO:0140588	GO:0140588:chromatin looping	1/100	14/13742	0.0714286	9.81571	2.82545	0.09724	0.468102	0.425761	NSMCE1	1
lightgreen	GO:1990173	GO:1990173:protein localization to nucleoplasm	1/100	14/13742	0.0714286	9.81571	2.82545	0.09724	0.468102	0.425761	NOP53	1
lightgreen	GO:0006271	GO:0006271:DNA strand elongation involved in DNA replication	1/100	15/13742	0.0666667	9.16133	2.70763	0.103816	0.468102	0.425761	POLD2	1
lightgreen	GO:0021522	GO:0021522:spinal cord motor neuron differentiation	1/100	15/13742	0.0666667	9.16133	2.70763	0.103816	0.468102	0.425761	ABT1	1
lightgreen	GO:0032688	GO:0032688:negative regulation of interferon-beta production	1/100	15/13742	0.0666667	9.16133	2.70763	0.103816	0.468102	0.425761	REL	1
lightgreen	GO:0033033	GO:0033033:negative regulation of myeloid cell apoptotic process	1/100	15/13742	0.0666667	9.16133	2.70763	0.103816	0.468102	0.425761	MIF	1
lightgreen	GO:0033750	GO:0033750:ribosome localization	1/100	15/13742	0.0666667	9.16133	2.70763	0.103816	0.468102	0.425761	RPS15	1
lightgreen	GO:1901863	GO:1901863:positive regulation of muscle tissue development	1/100	15/13742	0.0666667	9.16133	2.70763	0.103816	0.468102	0.425761	NACA	1
lightgreen	GO:1902166	GO:1902166:negative regulation of intrinsic apoptotic signaling pathway...	1/100	15/13742	0.0666667	9.16133	2.70763	0.103816	0.468102	0.425761	MIF	1
lightgreen	GO:0002260	GO:0002260:lymphocyte homeostasis	2/100	76/13742	0.0263158	3.61632	1.95815	0.105772	0.470554	0.427992	SIT1/MIF	2
lightgreen	GO:0006450	GO:0006450:regulation of translational fidelity	1/100	16/13742	0.0625	8.58875	2.60033	0.110345	0.470554	0.427992	RPS5	1
lightgreen	GO:0042339	GO:0042339:keratan sulfate metabolic process	1/100	16/13742	0.0625	8.58875	2.60033	0.110345	0.470554	0.427992	B4GAT1	1
lightgreen	GO:0060749	GO:0060749:mammary gland alveolus development	1/100	16/13742	0.0625	8.58875	2.60033	0.110345	0.470554	0.427992	PHB2	1
lightgreen	GO:0106070	GO:0106070:regulation of adenylate cyclase-activating G protein-coupled...	1/100	16/13742	0.0625	8.58875	2.60033	0.110345	0.470554	0.427992	RACK1	1
lightgreen	GO:1900102	GO:1900102:negative regulation of endoplasmic reticulum unfolded protei...	1/100	16/13742	0.0625	8.58875	2.60033	0.110345	0.470554	0.427992	RACK1	1
lightgreen	GO:0007000	GO:0007000:nucleolus organization	1/100	17/13742	0.0588235	8.08353	2.502	0.116826	0.48186	0.438275	RPS19	1
lightgreen	GO:1900273	GO:1900273:positive regulation of long-term synaptic potentiation	1/100	17/13742	0.0588235	8.08353	2.502	0.116826	0.48186	0.438275	PRKAR1B	1
lightgreen	GO:0072567	GO:0072567:chemokine (C-X-C motif) ligand 2 production	1/100	18/13742	0.0555556	7.63444	2.41141	0.123261	0.496995	0.45204	MIF	1
lightgreen	GO:0035269	GO:0035269:protein O-linked mannosylation	1/100	19/13742	0.0526316	7.23263	2.32752	0.129649	0.498773	0.453658	B4GAT1	1
lightgreen	GO:0048535	GO:0048535:lymph node development	1/100	19/13742	0.0526316	7.23263	2.32752	0.129649	0.498773	0.453658	LTB	1
lightgreen	GO:0090671	GO:0090671:telomerase RNA localization to Cajal body	1/100	19/13742	0.0526316	7.23263	2.32752	0.129649	0.498773	0.453658	NHP2	1
lightgreen	GO:0090672	GO:0090672:telomerase RNA localization	1/100	19/13742	0.0526316	7.23263	2.32752	0.129649	0.498773	0.453658	NHP2	1
lightgreen	GO:0016579	GO:0016579:protein deubiquitination	2/100	89/13742	0.0224719	3.08809	1.692	0.136989	0.519074	0.472123	UBXN1/NOP53	2
lightgreen	GO:0000423	GO:0000423:mitophagy	2/100	90/13742	0.0222222	3.05378	1.67358	0.13947	0.526886	0.479228	PHB2/NIPSNAP1	2
lightgreen	GO:2000114	GO:2000114:regulation of establishment of cell polarity	1/100	21/13742	0.047619	6.54381	2.17668	0.142288	0.528019	0.480258	RACK1	1
lightgreen	GO:0021517	GO:0021517:ventral spinal cord development	1/100	22/13742	0.0454545	6.24636	2.10845	0.148539	0.540065	0.491214	ABT1	1
lightgreen	GO:0051882	GO:0051882:mitochondrial depolarization	1/100	22/13742	0.0454545	6.24636	2.10845	0.148539	0.540065	0.491214	RACK1	1
lightgreen	GO:0097502	GO:0097502:mannosylation	1/100	22/13742	0.0454545	6.24636	2.10845	0.148539	0.540065	0.491214	B4GAT1	1
lightgreen	GO:2000773	GO:2000773:negative regulation of cellular senescence	1/100	22/13742	0.0454545	6.24636	2.10845	0.148539	0.540065	0.491214	MIF	1
lightgreen	GO:0006334	GO:0006334:nucleosome assembly	2/100	96/13742	0.0208333	2.86292	1.56818	0.15455	0.547082	0.497597	H4C5/H4C11	2
lightgreen	GO:0048207	GO:0048207:vesicle targeting, rough ER to cis-Golgi	1/100	24/13742	0.0416667	5.72583	1.98385	0.160906	0.547082	0.497597	TRAPPC6A	1
lightgreen	GO:0048208	GO:0048208:COPII vesicle coating	1/100	24/13742	0.0416667	5.72583	1.98385	0.160906	0.547082	0.497597	TRAPPC6A	1
lightgreen	GO:0061384	GO:0061384:heart trabecula morphogenesis	1/100	24/13742	0.0416667	5.72583	1.98385	0.160906	0.547082	0.497597	NACA	1
lightgreen	GO:0070293	GO:0070293:renal absorption	1/100	24/13742	0.0416667	5.72583	1.98385	0.160906	0.547082	0.497597	AQP3	1
lightgreen	GO:0001783	GO:0001783:B cell apoptotic process	1/100	25/13742	0.04	5.4968	1.9267	0.167023	0.551095	0.501247	MIF	1
lightgreen	GO:0010664	GO:0010664:negative regulation of striated muscle cell apoptotic proces...	1/100	25/13742	0.04	5.4968	1.9267	0.167023	0.551095	0.501247	NACA	1
lightgreen	GO:0047497	GO:0047497:mitochondrion transport along microtubule	1/100	25/13742	0.04	5.4968	1.9267	0.167023	0.551095	0.501247	UXT	1
lightgreen	GO:0097421	GO:0097421:liver regeneration	1/100	25/13742	0.04	5.4968	1.9267	0.167023	0.551095	0.501247	RPS15	1
lightgreen	GO:2000463	GO:2000463:positive regulation of excitatory postsynaptic potential	1/100	25/13742	0.04	5.4968	1.9267	0.167023	0.551095	0.501247	PRKAR1B	1
lightgreen	GO:0045616	GO:0045616:regulation of keratinocyte differentiation	1/100	27/13742	0.037037	5.08963	1.82112	0.179124	0.571925	0.520193	AQP3	1
lightgreen	GO:0006605	GO:0006605:protein targeting	4/100	305/13742	0.0131148	1.80223	1.21302	0.182151	0.57353	0.521653	SPCS1/VPS51/AIP/NACA	4
lightgreen	GO:0050821	GO:0050821:protein stabilization	3/100	203/13742	0.0147783	2.03084	1.26682	0.183986	0.57353	0.521653	UXT/PHB2/NOP53	3
lightgreen	GO:0032309	GO:0032309:icosanoid secretion	1/100	28/13742	0.0357143	4.90786	1.77217	0.18511	0.57353	0.521653	MIF	1
lightgreen	GO:0033280	GO:0033280:response to vitamin D	1/100	28/13742	0.0357143	4.90786	1.77217	0.18511	0.57353	0.521653	AQP3	1
lightgreen	GO:0010830	GO:0010830:regulation of myotube differentiation	1/100	29/13742	0.0344828	4.73862	1.7255	0.191052	0.580539	0.528028	NACA	1
lightgreen	GO:0034728	GO:0034728:nucleosome organization	2/100	114/13742	0.0175439	2.41088	1.29508	0.201376	0.590583	0.537163	H4C5/H4C11	2
lightgreen	GO:0045879	GO:0045879:negative regulation of smoothened signaling pathway	1/100	31/13742	0.0322581	4.4329	1.63824	0.202807	0.590583	0.537163	RACK1	1
lightgreen	GO:0141188	GO:0141188:nucleic acid catabolic process	4/100	322/13742	0.0124224	1.70708	1.09924	0.207348	0.592429	0.538842	NBDY/LSM2/TBRG4/LSM4	4
lightgreen	GO:0014904	GO:0014904:myotube cell development	1/100	32/13742	0.03125	4.29437	1.59735	0.208622	0.592429	0.538842	NACA	1
lightgreen	GO:0048854	GO:0048854:brain morphogenesis	1/100	32/13742	0.03125	4.29437	1.59735	0.208622	0.592429	0.538842	VPS51	1
lightgreen	GO:0060688	GO:0060688:regulation of morphogenesis of a branching structure	1/100	32/13742	0.03125	4.29437	1.59735	0.208622	0.592429	0.538842	PHB2	1
lightgreen	GO:0048246	GO:0048246:macrophage chemotaxis	1/100	33/13742	0.030303	4.16424	1.5581	0.214394	0.601993	0.547541	MIF	1
lightgreen	GO:0061081	GO:0061081:positive regulation of myeloid leukocyte cytokine production...	1/100	33/13742	0.030303	4.16424	1.5581	0.214394	0.601993	0.547541	MIF	1
lightgreen	GO:0033028	GO:0033028:myeloid cell apoptotic process	1/100	34/13742	0.0294118	4.04176	1.52037	0.220125	0.601993	0.547541	MIF	1
lightgreen	GO:0042596	GO:0042596:fear response	1/100	34/13742	0.0294118	4.04176	1.52037	0.220125	0.601993	0.547541	PRKAR1B	1
lightgreen	GO:0043403	GO:0043403:skeletal muscle tissue regeneration	1/100	34/13742	0.0294118	4.04176	1.52037	0.220125	0.601993	0.547541	NACA	1
lightgreen	GO:0045730	GO:0045730:respiratory burst	1/100	34/13742	0.0294118	4.04176	1.52037	0.220125	0.601993	0.547541	RPS19	1
lightgreen	GO:0046839	GO:0046839:phospholipid dephosphorylation	1/100	34/13742	0.0294118	4.04176	1.52037	0.220125	0.601993	0.547541	PLPP6	1
lightgreen	GO:0071353	GO:0071353:cellular response to interleukin-4	1/100	35/13742	0.0285714	3.92629	1.48405	0.225814	0.605627	0.550846	IMPDH2	1
lightgreen	GO:0006901	GO:0006901:vesicle coating	1/100	36/13742	0.0277778	3.81722	1.44906	0.231462	0.605627	0.550846	TRAPPC6A	1
lightgreen	GO:0070670	GO:0070670:response to interleukin-4	1/100	36/13742	0.0277778	3.81722	1.44906	0.231462	0.605627	0.550846	IMPDH2	1
lightgreen	GO:0050671	GO:0050671:positive regulation of lymphocyte proliferation	2/100	126/13742	0.015873	2.18127	1.14046	0.233437	0.605627	0.550846	DHPS/MIF	2
lightgreen	GO:0007095	GO:0007095:mitotic G2 DNA damage checkpoint signaling	1/100	37/13742	0.027027	3.71405	1.4153	0.237069	0.605627	0.550846	NOP53	1
lightgreen	GO:0051438	GO:0051438:regulation of ubiquitin-protein transferase activity	1/100	37/13742	0.027027	3.71405	1.4153	0.237069	0.605627	0.550846	RPS2	1
lightgreen	GO:1905330	GO:1905330:regulation of morphogenesis of an epithelium	1/100	37/13742	0.027027	3.71405	1.4153	0.237069	0.605627	0.550846	PHB2	1
lightgreen	GO:0002699	GO:0002699:positive regulation of immune effector process	3/100	233/13742	0.0128755	1.76936	1.01406	0.240587	0.605627	0.550846	PHB2/RPS19/MIF	3
lightgreen	GO:0032946	GO:0032946:positive regulation of mononuclear cell proliferation	2/100	129/13742	0.0155039	2.13054	1.10452	0.241509	0.605627	0.550846	DHPS/MIF	2
lightgreen	GO:0032790	GO:0032790:ribosome disassembly	1/100	38/13742	0.0263158	3.61632	1.3827	0.242636	0.605627	0.550846	RACK1	1
lightgreen	GO:0044273	GO:0044273:sulfur compound catabolic process	1/100	38/13742	0.0263158	3.61632	1.3827	0.242636	0.605627	0.550846	BLMH	1
lightgreen	GO:0050922	GO:0050922:negative regulation of chemotaxis	1/100	38/13742	0.0263158	3.61632	1.3827	0.242636	0.605627	0.550846	MIF	1
lightgreen	GO:0006986	GO:0006986:response to unfolded protein	2/100	130/13742	0.0153846	2.11415	1.09276	0.244203	0.60833	0.553305	RACK1/KBTBD6	2
lightgreen	GO:0001666	GO:0001666:response to hypoxia	3/100	237/13742	0.0126582	1.73949	0.983176	0.248362	0.612458	0.55706	AQP3/PHB2/NOP53	3
lightgreen	GO:0010658	GO:0010658:striated muscle cell apoptotic process	1/100	40/13742	0.025	3.4355	1.32068	0.253649	0.612458	0.55706	NACA	1
lightgreen	GO:0042119	GO:0042119:neutrophil activation	1/100	40/13742	0.025	3.4355	1.32068	0.253649	0.612458	0.55706	PLPP6	1
lightgreen	GO:0010876	GO:0010876:lipid localization	4/100	360/13742	0.0111111	1.52689	0.867321	0.26684	0.632174	0.574992	VPS51/ALKBH7/MIF/SELENOM	4
lightgreen	GO:0002833	GO:0002833:positive regulation of response to biotic stimulus	4/100	361/13742	0.0110803	1.52266	0.861585	0.268451	0.634074	0.57672	PHB2/RPS19/NOP53/MIF	4
lightgreen	GO:0048146	GO:0048146:positive regulation of fibroblast proliferation	1/100	43/13742	0.0232558	3.19581	1.23468	0.269872	0.634074	0.57672	MIF	1
lightgreen	GO:0010883	GO:0010883:regulation of lipid storage	1/100	44/13742	0.0227273	3.12318	1.20769	0.275202	0.634074	0.57672	ALKBH7	1
lightgreen	GO:0042446	GO:0042446:hormone biosynthetic process	1/100	44/13742	0.0227273	3.12318	1.20769	0.275202	0.634074	0.57672	HSD17B8	1
lightgreen	GO:0050918	GO:0050918:positive chemotaxis	1/100	44/13742	0.0227273	3.12318	1.20769	0.275202	0.634074	0.57672	MIF	1
lightgreen	GO:0007566	GO:0007566:embryo implantation	1/100	45/13742	0.0222222	3.05378	1.18145	0.280494	0.639049	0.581246	RPL29	1
lightgreen	GO:0071300	GO:0071300:cellular response to retinoic acid	1/100	46/13742	0.0217391	2.98739	1.15594	0.285747	0.645367	0.586991	PHB2	1
lightgreen	GO:0045682	GO:0045682:regulation of epidermis development	1/100	47/13742	0.0212766	2.92383	1.13111	0.290962	0.652459	0.593443	AQP3	1
lightgreen	GO:0061082	GO:0061082:myeloid leukocyte cytokine production	1/100	47/13742	0.0212766	2.92383	1.13111	0.290962	0.652459	0.593443	MIF	1
lightgreen	GO:0170041	GO:0170041:non-proteinogenic amino acid metabolic process	1/100	48/13742	0.0208333	2.86292	1.10693	0.296139	0.658203	0.598667	BLMH	1
lightgreen	GO:0031099	GO:0031099:regeneration	2/100	150/13742	0.0133333	1.83227	0.877479	0.298162	0.661147	0.601345	NACA/RPS15	2
lightgreen	GO:1905517	GO:1905517:macrophage migration	1/100	49/13742	0.0204082	2.80449	1.08336	0.301279	0.661147	0.601345	MIF	1
lightgreen	GO:2000027	GO:2000027:regulation of animal organ morphogenesis	1/100	49/13742	0.0204082	2.80449	1.08336	0.301279	0.661147	0.601345	PHB2	1
lightgreen	GO:0046651	GO:0046651:lymphocyte proliferation	3/100	264/13742	0.0113636	1.56159	0.788823	0.301668	0.661147	0.601345	IMPDH2/DHPS/MIF	3
lightgreen	GO:0002931	GO:0002931:response to ischemia	1/100	51/13742	0.0196078	2.69451	1.03796	0.311448	0.67514	0.614072	AQP3	1
lightgreen	GO:0019233	GO:0019233:sensory perception of pain	1/100	51/13742	0.0196078	2.69451	1.03796	0.311448	0.67514	0.614072	NIPSNAP1	1
lightgreen	GO:0032943	GO:0032943:mononuclear cell proliferation	3/100	271/13742	0.0110701	1.52125	0.742002	0.315627	0.67514	0.614072	IMPDH2/DHPS/MIF	3
lightgreen	GO:0050829	GO:0050829:defense response to Gram-negative bacterium	1/100	52/13742	0.0192308	2.64269	1.01608	0.316477	0.67514	0.614072	RPS19	1
lightgreen	GO:0007062	GO:0007062:sister chromatid cohesion	1/100	53/13742	0.0188679	2.59283	0.994699	0.32147	0.67514	0.614072	PHB2	1
lightgreen	GO:0097300	GO:0097300:programmed necrotic cell death	1/100	53/13742	0.0188679	2.59283	0.994699	0.32147	0.67514	0.614072	ALKBH7	1
lightgreen	GO:1902653	GO:1902653:secondary alcohol biosynthetic process	1/100	53/13742	0.0188679	2.59283	0.994699	0.32147	0.67514	0.614072	PLPP6	1
lightgreen	GO:1903078	GO:1903078:positive regulation of protein localization to plasma membra...	1/100	53/13742	0.0188679	2.59283	0.994699	0.32147	0.67514	0.614072	RACK1	1
lightgreen	GO:0140374	GO:0140374:antiviral innate immune response	1/100	54/13742	0.0185185	2.54481	0.973808	0.326426	0.682134	0.620433	PHB2	1
lightgreen	GO:1902808	GO:1902808:positive regulation of cell cycle G1/S phase transition	1/100	55/13742	0.0181818	2.49855	0.953383	0.331347	0.686713	0.624598	PHB2	1
lightgreen	GO:0060612	GO:0060612:adipose tissue development	1/100	56/13742	0.0178571	2.45393	0.933403	0.336233	0.693411	0.63069	SELENOM	1
lightgreen	GO:0045428	GO:0045428:regulation of nitric oxide biosynthetic process	1/100	57/13742	0.0175439	2.41088	0.913849	0.341083	0.697694	0.634586	NOSIP	1
lightgreen	GO:0032608	GO:0032608:interferon-beta production	1/100	59/13742	0.0169492	2.32915	0.875952	0.350678	0.704716	0.640973	REL	1
lightgreen	GO:0080164	GO:0080164:regulation of nitric oxide metabolic process	1/100	59/13742	0.0169492	2.32915	0.875952	0.350678	0.704716	0.640973	NOSIP	1
lightgreen	GO:0140962	GO:0140962:multicellular organismal-level chemical homeostasis	1/100	59/13742	0.0169492	2.32915	0.875952	0.350678	0.704716	0.640973	AQP3	1
lightgreen	GO:0033619	GO:0033619:membrane protein proteolysis	1/100	60/13742	0.0166667	2.29033	0.857577	0.355423	0.709718	0.645522	CLPP	1
lightgreen	GO:0050886	GO:0050886:endocrine process	1/100	60/13742	0.0166667	2.29033	0.857577	0.355423	0.709718	0.645522	SELENOM	1
lightgreen	GO:0051279	GO:0051279:regulation of release of sequestered calcium ion into cytoso...	1/100	60/13742	0.0166667	2.29033	0.857577	0.355423	0.709718	0.645522	LIME1	1
lightgreen	GO:0061844	GO:0061844:antimicrobial humoral immune response mediated by antimicrob...	1/100	61/13742	0.0163934	2.25279	0.839563	0.360134	0.713736	0.649177	RPS19	1
lightgreen	GO:0031640	GO:0031640:killing of cells of another organism	1/100	62/13742	0.016129	2.21645	0.821898	0.364811	0.713736	0.649177	RPS19	1
lightgreen	GO:0045806	GO:0045806:negative regulation of endocytosis	1/100	62/13742	0.016129	2.21645	0.821898	0.364811	0.713736	0.649177	RACK1	1
lightgreen	GO:0141061	GO:0141061:disruption of cell in another organism	1/100	62/13742	0.016129	2.21645	0.821898	0.364811	0.713736	0.649177	RPS19	1
lightgreen	GO:0061951	GO:0061951:establishment of protein localization to plasma membrane	1/100	63/13742	0.015873	2.18127	0.804567	0.369454	0.713938	0.64936	RACK1	1
lightgreen	GO:0033273	GO:0033273:response to vitamin	1/100	64/13742	0.015625	2.14719	0.787559	0.374064	0.717336	0.652451	AQP3	1
lightgreen	GO:0043406	GO:0043406:positive regulation of MAP kinase activity	1/100	64/13742	0.015625	2.14719	0.787559	0.374064	0.717336	0.652451	MIF	1
lightgreen	GO:0090559	GO:0090559:regulation of membrane permeability	1/100	65/13742	0.0153846	2.11415	0.770862	0.37864	0.720619	0.655437	ALKBH7	1
lightgreen	GO:0141060	GO:0141060:disruption of anatomical structure in another organism	1/100	65/13742	0.0153846	2.11415	0.770862	0.37864	0.720619	0.655437	RPS19	1
lightgreen	GO:0009895	GO:0009895:negative regulation of catabolic process	3/100	310/13742	0.00967742	1.32987	0.50295	0.393225	0.736012	0.669438	EIF3H/UBXN1/NOP53	3
lightgreen	GO:0044282	GO:0044282:small molecule catabolic process	3/100	312/13742	0.00961538	1.32135	0.491567	0.397164	0.736012	0.669438	CRYL1/BLMH/ETFB	3
lightgreen	GO:0006805	GO:0006805:xenobiotic metabolic process	1/100	71/13742	0.0140845	1.93549	0.676612	0.40541	0.738069	0.671309	AIP	1
lightgreen	GO:0006809	GO:0006809:nitric oxide biosynthetic process	1/100	71/13742	0.0140845	1.93549	0.676612	0.40541	0.738069	0.671309	NOSIP	1
lightgreen	GO:0006094	GO:0006094:gluconeogenesis	1/100	72/13742	0.0138889	1.90861	0.661805	0.409759	0.741694	0.674606	ALDOC	1
lightgreen	GO:0043413	GO:0043413:macromolecule glycosylation	2/100	194/13742	0.0103093	1.4167	0.500447	0.413719	0.743094	0.675879	KRTCAP2/B4GAT1	2
lightgreen	GO:0050853	GO:0050853:B cell receptor signaling pathway	1/100	74/13742	0.0135135	1.85703	0.63289	0.418364	0.749386	0.681602	LIME1	1
lightgreen	GO:0042593	GO:0042593:glucose homeostasis	2/100	196/13742	0.0102041	1.40224	0.485605	0.418774	0.749386	0.681602	RACK1/DHPS	2
lightgreen	GO:0046434	GO:0046434:organophosphate catabolic process	2/100	201/13742	0.00995025	1.36736	0.449199	0.431316	0.75515	0.686844	PLPP6/ALDOC	2
lightgreen	GO:0002440	GO:0002440:production of molecular mediator of immune response	2/100	202/13742	0.00990099	1.36059	0.442033	0.433808	0.75515	0.686844	PHB2/MIF	2
lightgreen	GO:0002532	GO:0002532:production of molecular mediator involved in inflammatory re...	1/100	78/13742	0.0128205	1.76179	0.577652	0.435201	0.75515	0.686844	RPS19	1
lightgreen	GO:0046209	GO:0046209:nitric oxide metabolic process	1/100	78/13742	0.0128205	1.76179	0.577652	0.435201	0.75515	0.686844	NOSIP	1
lightgreen	GO:0065004	GO:0065004:protein-DNA complex assembly	2/100	203/13742	0.00985222	1.35389	0.434906	0.436293	0.756001	0.687619	H4C5/H4C11	2
lightgreen	GO:0006096	GO:0006096:glycolytic process	1/100	80/13742	0.0125	1.71775	0.551228	0.443438	0.757942	0.689384	ALDOC	1
lightgreen	GO:0009308	GO:0009308:amine metabolic process	1/100	80/13742	0.0125	1.71775	0.551228	0.443438	0.757942	0.689384	DHPS	1
lightgreen	GO:2001057	GO:2001057:reactive nitrogen species metabolic process	1/100	80/13742	0.0125	1.71775	0.551228	0.443438	0.757942	0.689384	NOSIP	1
lightgreen	GO:1905954	GO:1905954:positive regulation of lipid localization	1/100	81/13742	0.0123457	1.69654	0.538294	0.447512	0.759436	0.690743	MIF	1
lightgreen	GO:0046032	GO:0046032:ADP catabolic process	1/100	82/13742	0.0121951	1.67585	0.525538	0.451557	0.759436	0.690743	ALDOC	1
lightgreen	GO:0051222	GO:0051222:positive regulation of protein transport	2/100	211/13742	0.00947867	1.30256	0.37919	0.455968	0.761228	0.692373	RACK1/ERGIC3	2
lightgreen	GO:0044283	GO:0044283:small molecule biosynthetic process	4/100	477/13742	0.00838574	1.15237	0.289983	0.45927	0.761228	0.692373	HSD17B8/PLPP6/ALDOC/MIF	4
lightgreen	GO:0031644	GO:0031644:regulation of nervous system process	1/100	84/13742	0.0119048	1.63595	0.500542	0.459557	0.761228	0.692373	PRKAR1B	1
lightgreen	GO:0042326	GO:0042326:negative regulation of phosphorylation	2/100	216/13742	0.00925926	1.27241	0.345487	0.468066	0.762145	0.693207	QARS1/RACK1	2
lightgreen	GO:0003231	GO:0003231:cardiac ventricle development	1/100	88/13742	0.0113636	1.56159	0.452482	0.475214	0.766435	0.697109	NACA	1
lightgreen	GO:0071824	GO:0071824:protein-DNA complex organization	2/100	221/13742	0.00904977	1.24362	0.31259	0.480007	0.767279	0.697877	H4C5/H4C11	2
lightgreen	GO:0048144	GO:0048144:fibroblast proliferation	1/100	90/13742	0.0111111	1.52689	0.429351	0.482873	0.767957	0.698494	MIF	1
lightgreen	GO:0043473	GO:0043473:pigmentation	1/100	92/13742	0.0108696	1.4937	0.406778	0.490421	0.772507	0.702632	RACK1	1
lightgreen	GO:0045446	GO:0045446:endothelial cell differentiation	1/100	93/13742	0.0107527	1.47763	0.395692	0.494155	0.772507	0.702632	EDF1	1
lightgreen	GO:0090398	GO:0090398:cellular senescence	1/100	93/13742	0.0107527	1.47763	0.395692	0.494155	0.772507	0.702632	MIF	1
lightgreen	GO:0008202	GO:0008202:steroid metabolic process	2/100	233/13742	0.00858369	1.17957	0.236686	0.507995	0.787309	0.716095	HSD17B8/PLPP6	2
lightgreen	GO:0007338	GO:0007338:single fertilization	1/100	97/13742	0.0103093	1.4167	0.352609	0.508818	0.787309	0.716095	SNU13	1
lightgreen	GO:0070936	GO:0070936:protein K48-linked ubiquitination	1/100	97/13742	0.0103093	1.4167	0.352609	0.508818	0.787309	0.716095	KBTBD6	1
lightgreen	GO:0048511	GO:0048511:rhythmic process	2/100	237/13742	0.00843882	1.15966	0.212275	0.517107	0.78851	0.717187	IMPDH2/RACK1	2
lightgreen	GO:0001824	GO:0001824:blastocyst development	1/100	101/13742	0.00990099	1.36059	0.311406	0.523061	0.790879	0.719342	RPL13	1
lightgreen	GO:0044843	GO:0044843:cell cycle G1/S phase transition	2/100	241/13742	0.00829876	1.14041	0.188282	0.52611	0.794256	0.722413	PHB2/RBL2	2
lightgreen	GO:0051347	GO:0051347:positive regulation of transferase activity	2/100	244/13742	0.00819672	1.12639	0.170551	0.532788	0.797419	0.725291	RPS2/MIF	2
lightgreen	GO:0051592	GO:0051592:response to calcium ion	1/100	105/13742	0.00952381	1.30876	0.271912	0.536895	0.797419	0.725291	AQP3	1
lightgreen	GO:0071333	GO:0071333:cellular response to glucose stimulus	1/100	106/13742	0.00943396	1.29642	0.262289	0.540291	0.798691	0.726448	RACK1	1
lightgreen	GO:0019216	GO:0019216:regulation of lipid metabolic process	2/100	250/13742	0.008	1.09936	0.135742	0.545954	0.801736	0.729217	EDF1/PHB2	2
lightgreen	GO:0034976	GO:0034976:response to endoplasmic reticulum stress	2/100	251/13742	0.00796813	1.09498	0.130022	0.548123	0.801736	0.729217	RACK1/UBXN1	2
lightgreen	GO:0042113	GO:0042113:B cell activation	2/100	251/13742	0.00796813	1.09498	0.130022	0.548123	0.801736	0.729217	PHB2/MIF	2
lightgreen	GO:0071331	GO:0071331:cellular response to hexose stimulus	1/100	109/13742	0.00917431	1.26073	0.233984	0.550332	0.801736	0.729217	RACK1	1
lightgreen	GO:0003158	GO:0003158:endothelium development	1/100	110/13742	0.00909091	1.24927	0.22473	0.55363	0.801736	0.729217	EDF1	1
lightgreen	GO:0050680	GO:0050680:negative regulation of epithelial cell proliferation	1/100	112/13742	0.00892857	1.22696	0.206485	0.560155	0.801736	0.729217	PHB2	1
lightgreen	GO:0034219	GO:0034219:carbohydrate transmembrane transport	1/100	113/13742	0.00884956	1.21611	0.19749	0.563382	0.801736	0.729217	AQP3	1
lightgreen	GO:0007041	GO:0007041:lysosomal transport	1/100	119/13742	0.00840336	1.15479	0.145194	0.582258	0.809371	0.736161	VPS51	1
lightgreen	GO:1902652	GO:1902652:secondary alcohol metabolic process	1/100	119/13742	0.00840336	1.15479	0.145194	0.582258	0.809371	0.736161	PLPP6	1
lightgreen	GO:0001678	GO:0001678:intracellular glucose homeostasis	1/100	125/13742	0.008	1.09936	0.0955424	0.600326	0.81038	0.737079	RACK1	1
lightgreen	GO:0043547	GO:0043547:positive regulation of GTPase activity	1/100	125/13742	0.008	1.09936	0.0955424	0.600326	0.81038	0.737079	RACK1	1
lightgreen	GO:0048639	GO:0048639:positive regulation of developmental growth	1/100	125/13742	0.008	1.09936	0.0955424	0.600326	0.81038	0.737079	NACA	1
lightgreen	GO:1904951	GO:1904951:positive regulation of establishment of protein localization	2/100	277/13742	0.00722022	0.992202	-0.0112249	0.601995	0.81038	0.737079	RACK1/ERGIC3	2
lightgreen	GO:0032388	GO:0032388:positive regulation of intracellular transport	1/100	126/13742	0.00793651	1.09063	0.0875037	0.603261	0.81038	0.737079	ERGIC3	1
lightgreen	GO:0031333	GO:0031333:negative regulation of protein-containing complex assembly	1/100	127/13742	0.00787402	1.08205	0.0795293	0.606175	0.81038	0.737079	NOP53	1
lightgreen	GO:0050729	GO:0050729:positive regulation of inflammatory response	1/100	127/13742	0.00787402	1.08205	0.0795293	0.606175	0.81038	0.737079	RPS19	1
lightgreen	GO:0035264	GO:0035264:multicellular organism growth	1/100	128/13742	0.0078125	1.07359	0.0716182	0.609067	0.813254	0.739693	SELENOM	1
lightgreen	GO:0007098	GO:0007098:centrosome cycle	1/100	136/13742	0.00735294	1.01044	0.0104767	0.631463	0.824239	0.749685	UXT	1
lightgreen	GO:0001763	GO:0001763:morphogenesis of a branching structure	1/100	139/13742	0.00719424	0.988633	-0.0115319	0.63953	0.825191	0.750551	PHB2	1
lightgreen	GO:0030308	GO:0030308:negative regulation of cell growth	1/100	139/13742	0.00719424	0.988633	-0.0115319	0.63953	0.825191	0.750551	RACK1	1
lightgreen	GO:0030010	GO:0030010:establishment of cell polarity	1/100	143/13742	0.00699301	0.960979	-0.040159	0.650015	0.829329	0.754314	RACK1	1
lightgreen	GO:0044706	GO:0044706:multi-multicellular organism process	1/100	143/13742	0.00699301	0.960979	-0.040159	0.650015	0.829329	0.754314	RPL29	1
lightgreen	GO:0009410	GO:0009410:response to xenobiotic stimulus	2/100	304/13742	0.00657895	0.904079	-0.144795	0.652737	0.830379	0.755269	AIP/BLMH	2
lightgreen	GO:0007030	GO:0007030:Golgi organization	1/100	145/13742	0.00689655	0.947724	-0.0541794	0.655143	0.830379	0.755269	VPS51	1
lightgreen	GO:0044839	GO:0044839:cell cycle G2/M phase transition	1/100	146/13742	0.00684932	0.941233	-0.0611189	0.657679	0.830379	0.755269	NOP53	1
lightgreen	GO:0141193	GO:0141193:nuclear receptor-mediated signaling pathway	1/100	146/13742	0.00684932	0.941233	-0.0611189	0.657679	0.830379	0.755269	PHB2	1
lightgreen	GO:0007369	GO:0007369:gastrulation	1/100	147/13742	0.00680272	0.93483	-0.0680123	0.660197	0.830379	0.755269	RACK1	1
lightgreen	GO:0009749	GO:0009749:response to glucose	1/100	148/13742	0.00675676	0.928514	-0.0748603	0.662697	0.830379	0.755269	RACK1	1
lightgreen	GO:0032409	GO:0032409:regulation of transporter activity	1/100	148/13742	0.00675676	0.928514	-0.0748603	0.662697	0.830379	0.755269	PHB2	1
lightgreen	GO:0006606	GO:0006606:protein import into nucleus	1/100	149/13742	0.00671141	0.922282	-0.0816635	0.665178	0.831803	0.756564	PHB2	1
lightgreen	GO:0016052	GO:0016052:carbohydrate catabolic process	1/100	150/13742	0.00666667	0.916133	-0.0884226	0.667641	0.833797	0.758378	ALDOC	1
lightgreen	GO:0051336	GO:0051336:regulation of hydrolase activity	3/100	471/13742	0.00636943	0.875287	-0.235799	0.671256	0.834408	0.758934	RACK1/UBXN1/PEBP1	3
lightgreen	GO:0007411	GO:0007411:axon guidance	1/100	155/13742	0.00645161	0.886581	-0.12158	0.679691	0.838285	0.76246	B4GAT1	1
lightgreen	GO:0051302	GO:0051302:regulation of cell division	1/100	156/13742	0.00641026	0.880897	-0.128088	0.682048	0.838726	0.762861	RACK1	1
lightgreen	GO:0006261	GO:0006261:DNA-templated DNA replication	1/100	158/13742	0.00632911	0.869747	-0.140985	0.686712	0.839537	0.763598	POLD2	1
lightgreen	GO:0043269	GO:0043269:regulation of monoatomic ion transport	2/100	327/13742	0.00611621	0.840489	-0.249942	0.69184	0.84304	0.766785	PHB2/LIME1	2
lightgreen	GO:0032102	GO:0032102:negative regulation of response to external stimulus	2/100	330/13742	0.00606061	0.832848	-0.263142	0.696667	0.84304	0.766785	RPS19/MIF	2
lightgreen	GO:0000302	GO:0000302:response to reactive oxygen species	1/100	164/13742	0.00609756	0.837927	-0.178766	0.7003	0.84304	0.766785	RACK1	1
lightgreen	GO:0001503	GO:0001503:ossification	2/100	334/13742	0.00598802	0.822874	-0.280571	0.703008	0.843878	0.767547	RPL38/RPS15	2
lightgreen	GO:0006979	GO:0006979:response to oxidative stress	2/100	341/13742	0.0058651	0.805982	-0.310613	0.713842	0.851197	0.774204	RACK1/NDUFA12	2
lightgreen	GO:0006839	GO:0006839:mitochondrial transport	1/100	177/13742	0.00564972	0.776384	-0.256359	0.727771	0.858771	0.781093	ALKBH7	1
lightgreen	GO:0016236	GO:0016236:macroautophagy	2/100	351/13742	0.00569801	0.78302	-0.352563	0.72875	0.858771	0.781093	PHB2/NIPSNAP1	2
lightgreen	GO:0006959	GO:0006959:humoral immune response	1/100	178/13742	0.00561798	0.772022	-0.262107	0.729778	0.858771	0.781093	RPS19	1
lightgreen	GO:0045926	GO:0045926:negative regulation of growth	1/100	180/13742	0.00555556	0.763444	-0.273513	0.733748	0.858771	0.781093	RACK1	1
lightgreen	GO:0050777	GO:0050777:negative regulation of immune response	1/100	182/13742	0.00549451	0.755055	-0.284803	0.73766	0.860034	0.782241	RPS19	1
lightgreen	GO:0001906	GO:0001906:cell killing	1/100	184/13742	0.00543478	0.746848	-0.29598	0.741515	0.860332	0.782512	RPS19	1
lightgreen	GO:0001649	GO:0001649:osteoblast differentiation	1/100	188/13742	0.00531915	0.730957	-0.318007	0.749058	0.860332	0.782512	RPS15	1
lightgreen	GO:0031503	GO:0031503:protein-containing complex localization	1/100	188/13742	0.00531915	0.730957	-0.318007	0.749058	0.860332	0.782512	RPS15	1
lightgreen	GO:0016311	GO:0016311:dephosphorylation	1/100	190/13742	0.00526316	0.723263	-0.328861	0.752747	0.860869	0.783001	PLPP6	1
lightgreen	GO:0006457	GO:0006457:protein folding	1/100	194/13742	0.00515464	0.708351	-0.350263	0.759966	0.865975	0.787646	AIP	1
lightgreen	GO:0009636	GO:0009636:response to toxic substance	1/100	194/13742	0.00515464	0.708351	-0.350263	0.759966	0.865975	0.787646	BLMH	1
lightgreen	GO:0051648	GO:0051648:vesicle localization	1/100	202/13742	0.0049505	0.680297	-0.391907	0.773782	0.8699	0.791215	TRAPPC6A	1
lightgreen	GO:0007611	GO:0007611:learning or memory	1/100	203/13742	0.00492611	0.676946	-0.397009	0.775453	0.871	0.792216	PRKAR1B	1
lightgreen	GO:0061448	GO:0061448:connective tissue development	1/100	211/13742	0.00473934	0.65128	-0.437043	0.788386	0.878468	0.799008	SELENOM	1
lightgreen	GO:1901136	GO:1901136:carbohydrate derivative catabolic process	1/100	214/13742	0.0046729	0.64215	-0.451712	0.793044	0.882875	0.803017	ALDOC	1
lightgreen	GO:0071216	GO:0071216:cellular response to biotic stimulus	1/100	221/13742	0.00452489	0.62181	-0.485257	0.80352	0.890598	0.810041	MIF	1
lightgreen	GO:1903532	GO:1903532:positive regulation of secretion by cell	1/100	225/13742	0.00444444	0.610756	-0.504015	0.809269	0.89382	0.812972	MIF	1
lightgreen	GO:0008544	GO:0008544:epidermis development	1/100	229/13742	0.00436681	0.600087	-0.522489	0.814852	0.897621	0.816429	AQP3	1
lightgreen	GO:0009914	GO:0009914:hormone transport	1/100	231/13742	0.004329	0.594892	-0.531623	0.817582	0.899055	0.817733	SELENOM	1
lightgreen	GO:0055074	GO:0055074:calcium ion homeostasis	1/100	236/13742	0.00423729	0.582288	-0.554166	0.824235	0.902426	0.820799	LIME1	1
lightgreen	GO:0042886	GO:0042886:amide transport	1/100	240/13742	0.00416667	0.572583	-0.571911	0.829383	0.904128	0.822348	AQP3	1
lightgreen	GO:0015849	GO:0015849:organic acid transport	1/100	243/13742	0.00411523	0.565514	-0.585057	0.833146	0.904313	0.822515	MIF	1
lightgreen	GO:0033044	GO:0033044:regulation of chromosome organization	1/100	248/13742	0.00403226	0.554113	-0.606667	0.839237	0.909861	0.827562	NSMCE1	1
lightgreen	GO:0070588	GO:0070588:calcium ion transmembrane transport	1/100	249/13742	0.00401606	0.551888	-0.610946	0.840428	0.909861	0.827562	LIME1	1
lightgreen	GO:0048545	GO:0048545:response to steroid hormone	1/100	254/13742	0.00393701	0.541024	-0.632126	0.846255	0.913026	0.830441	PHB2	1
lightgreen	GO:1903039	GO:1903039:positive regulation of leukocyte cell-cell adhesion	1/100	257/13742	0.00389105	0.534708	-0.644669	0.84965	0.914336	0.831632	DHPS	1
lightgreen	GO:0043065	GO:0043065:positive regulation of apoptotic process	2/100	474/13742	0.00421941	0.579831	-0.79704	0.864283	0.922754	0.839289	RACK1/LTB	2
lightgreen	GO:0040013	GO:0040013:negative regulation of locomotion	1/100	272/13742	0.00367647	0.505221	-0.705639	0.865541	0.922754	0.839289	MIF	1
lightgreen	GO:0050878	GO:0050878:regulation of body fluid levels	1/100	286/13742	0.0034965	0.48049	-0.760133	0.878867	0.929579	0.845496	AQP3	1
lightgreen	GO:0014706	GO:0014706:striated muscle tissue development	1/100	289/13742	0.00346021	0.475502	-0.771531	0.881548	0.929579	0.845496	NACA	1
lightgreen	GO:0006816	GO:0006816:calcium ion transport	1/100	318/13742	0.00314465	0.432138	-0.877173	0.904616	0.945188	0.859694	LIME1	1
lightgreen	GO:0050673	GO:0050673:epithelial cell proliferation	1/100	328/13742	0.00304878	0.418963	-0.911867	0.91149	0.949217	0.863358	PHB2	1
lightgreen	GO:0051051	GO:0051051:negative regulation of transport	1/100	336/13742	0.00297619	0.408988	-0.939045	0.916634	0.951141	0.865108	RACK1	1
lightgreen	GO:0016050	GO:0016050:vesicle organization	1/100	338/13742	0.00295858	0.406568	-0.945763	0.917873	0.951141	0.865108	TRAPPC6A	1
lightgreen	GO:0042060	GO:0042060:wound healing	1/100	347/13742	0.00288184	0.396023	-0.975627	0.923228	0.955115	0.868723	NACA	1
lightgreen	GO:0009615	GO:0009615:response to virus	1/100	361/13742	0.00277008	0.380665	-1.02095	0.930877	0.959872	0.873049	PHB2	1
lightgreen	GO:0007018	GO:0007018:microtubule-based movement	1/100	363/13742	0.00275482	0.378567	-1.02732	0.931907	0.959884	0.87306	UXT	1
lightgreen	GO:0007159	GO:0007159:leukocyte cell-cell adhesion	1/100	376/13742	0.00265957	0.365479	-1.06809	0.938237	0.964299	0.877076	DHPS	1
lightgreen	GO:0000280	GO:0000280:nuclear division	1/100	383/13742	0.00261097	0.358799	-1.08962	0.941401	0.965972	0.878597	PHB2	1
lightgreen	GO:0016049	GO:0016049:cell growth	1/100	386/13742	0.00259067	0.35601	-1.09876	0.942707	0.966524	0.879099	RACK1	1
lightgreen	GO:0098771	GO:0098771:inorganic ion homeostasis	1/100	397/13742	0.00251889	0.346146	-1.13184	0.947254	0.968031	0.88047	LIME1	1
lightgreen	GO:0030003	GO:0030003:intracellular monoatomic cation homeostasis	1/100	400/13742	0.0025	0.34355	-1.14075	0.948431	0.968447	0.880848	LIME1	1
lightgreen	GO:0071407	GO:0071407:cellular response to organic cyclic compound	1/100	422/13742	0.00236967	0.32564	-1.20466	0.956303	0.971331	0.883471	PHB2	1
lightgreen	GO:0007283	GO:0007283:spermatogenesis	1/100	430/13742	0.00232558	0.319581	-1.22732	0.958861	0.971331	0.883471	PAFAH1B3	1
lightgreen	GO:0044089	GO:0044089:positive regulation of cellular component biogenesis	1/100	432/13742	0.00231481	0.318102	-1.23294	0.959476	0.971331	0.883471	RACK1	1
lightgreen	GO:0030335	GO:0030335:positive regulation of cell migration	1/100	449/13742	0.00222717	0.306058	-1.27999	0.964355	0.971331	0.883471	RACK1	1
lightgreen	GO:0007610	GO:0007610:behavior	1/100	452/13742	0.00221239	0.304027	-1.28816	0.965154	0.971331	0.883471	PRKAR1B	1
lightgreen	GO:0040017	GO:0040017:positive regulation of locomotion	1/100	475/13742	0.00210526	0.289305	-1.34963	0.970715	0.97226	0.884317	RACK1	1
magenta	ID	Description	GeneRatio	BgRatio							geneID
magenta	GO:0045785	GO:0045785:positive regulation of cell adhesion	24/255	410/13742	0.0585366	3.15455	6.09007	6.77239e-07	0.00217258	0.00211441	LIMS2/ITGA6/CD28/ICOS/LEF1/IL7R/CCL28/IL6ST/EPHA1/PRKCQ/MAP3K8/ANK3/SPOCK2/CD6/CD5/ETS1/CD27/TESPA1/IL23A/RASGRP1/CCR7/PRKCA/TMIGD2/SIRPG	24
magenta	GO:0050870	GO:0050870:positive regulation of T cell activation	16/255	237/13742	0.0675105	3.63816	5.63312	9.02117e-06	0.00497703	0.00484377	CD28/ICOS/LEF1/IL7R/IL6ST/PRKCQ/MAP3K8/CD6/CD5/CD27/TESPA1/IL23A/RASGRP1/CCR7/TMIGD2/SIRPG	16
magenta	GO:0050863	GO:0050863:regulation of T cell activation	20/255	352/13742	0.0568182	3.06194	5.38864	9.30865e-06	0.00497703	0.00484377	CD28/ICOS/LEF1/IL7R/IL6ST/CAMK4/TCF7/NDFIP1/PRKCQ/MAP3K8/CD6/CD5/CD27/TESPA1/IL23A/RASGRP1/LAT/CCR7/TMIGD2/SIRPG	20
magenta	GO:0007159	GO:0007159:leukocyte cell-cell adhesion	20/255	376/13742	0.0531915	2.8665	5.04595	2.4255e-05	0.00972626	0.00946584	CD28/ICOS/LEF1/IL7R/CCL28/IL6ST/NDFIP1/ADTRP/PRKCQ/MAP3K8/CD6/CD5/ETS1/CD27/TESPA1/IL23A/RASGRP1/CCR7/TMIGD2/SIRPG	20
magenta	GO:2000107	GO:2000107:negative regulation of leukocyte apoptotic process	7/255	50/13742	0.14	7.54463	6.37468	3.52687e-05	0.0113671	0.0110627	FOXP1/IL7R/PRKCQ/CD27/BCL11B/CCR7/BCL2	7
magenta	GO:0030217	GO:0030217:T cell differentiation	17/255	294/13742	0.0578231	3.1161	5.04316	3.54336e-05	0.0113671	0.0110627	LY9/CD28/FOXP1/LEF1/IL7R/IL6ST/CAMK4/TCF7/ITK/CD27/TESPA1/IL23A/USP44/BCL11B/RASGRP1/CCR7/BCL2	17
magenta	GO:0002696	GO:0002696:positive regulation of leukocyte activation	18/255	330/13742	0.0545455	2.93947	4.90359	4.49892e-05	0.0125623	0.012226	CD28/ICOS/LEF1/IL7R/IL6ST/HAVCR1/PRKCQ/MAP3K8/CD6/CD5/CD27/TESPA1/IL23A/RASGRP1/CCR7/BCL2/TMIGD2/SIRPG	18
magenta	GO:0050851	GO:0050851:antigen receptor-mediated signaling pathway	12/255	198/13742	0.0606061	3.26607	4.41626	0.000328951	0.047967	0.0466827	FCMR/CD28/FOXP1/GCSAM/ITK/TESPA1/LAT/CCR7/BCL2/TMIGD2/PLCG1/UBASH3A	12
magenta	GO:0033089	GO:0033089:positive regulation of T cell differentiation in thymus	3/255	9/13742	0.333333	17.9634	6.9996	0.000488319	0.0652719	0.0635243	IL7R/TESPA1/RASGRP1	3
magenta	GO:0046631	GO:0046631:alpha-beta T cell activation	11/255	184/13742	0.0597826	3.2217	4.17174	0.000649943	0.080193	0.0780458	LY9/CD28/FOXP1/LEF1/IL6ST/NDFIP1/ITK/PRKCQ/IL23A/BCL11B/BCL2	11
magenta	GO:0060993	GO:0060993:kidney morphogenesis	6/255	62/13742	0.0967742	5.21518	4.57394	0.000992048	0.106083	0.103243	GCNT4/KLHL3/MYC/DCHS1/NOG/BCL2	6
magenta	GO:0045332	GO:0045332:phospholipid translocation	5/255	45/13742	0.111111	5.9878	4.60812	0.00140999	0.141351	0.137567	ATG9B/ANO9/ATP8A2/ATP10A/ATP9B	5
magenta	GO:0045165	GO:0045165:cell fate commitment	10/255	175/13742	0.0571429	3.07944	3.80667	0.00159499	0.155052	0.1509	LY9/MTA3/WNT7A/IL6ST/CDON/IL23A/LATS2/BCL11B/CHD3/BCL2	10
magenta	GO:0072078	GO:0072078:nephron tubule morphogenesis	5/255	47/13742	0.106383	5.733	4.46916	0.00171785	0.157453	0.153238	KLHL3/MYC/DCHS1/NOG/BCL2	5
magenta	GO:0032633	GO:0032633:interleukin-4 production	4/255	31/13742	0.129032	6.95357	4.56295	0.00245673	0.169683	0.165139	CD28/LEF1/NDFIP1/PRKCQ	4
magenta	GO:0032673	GO:0032673:regulation of interleukin-4 production	4/255	31/13742	0.129032	6.95357	4.56295	0.00245673	0.169683	0.165139	CD28/LEF1/NDFIP1/PRKCQ	4
magenta	GO:0097035	GO:0097035:regulation of membrane lipid distribution	5/255	53/13742	0.0943396	5.08398	4.09598	0.00293714	0.188447	0.183401	ATG9B/ANO9/ATP8A2/ATP10A/ATP9B	5
magenta	GO:0051057	GO:0051057:positive regulation of small GTPase mediated signal transduc...	5/255	54/13742	0.0925926	4.98983	4.03927	0.00318874	0.192957	0.187791	NET1/RASGEF1A/CDON/MCF2L/RASGRP1	5
magenta	GO:0007009	GO:0007009:plasma membrane organization	8/255	132/13742	0.0606061	3.26607	3.59711	0.00321193	0.192957	0.187791	SPTBN1/SNX9/ATG9B/CHMP7/ANK3/ANO9/FOLR3/ATP10A	8
magenta	GO:0090184	GO:0090184:positive regulation of kidney development	2/255	5/13742	0.4	21.5561	6.32122	0.0033055	0.192957	0.187791	MYC/NOG	2
magenta	GO:0070227	GO:0070227:lymphocyte apoptotic process	6/255	80/13742	0.075	4.04176	3.75176	0.00367844	0.203456	0.198008	FOXP1/IL7R/PRKCQ/CD27/BCL11B/BCL2	6
magenta	GO:0090181	GO:0090181:regulation of cholesterol metabolic process	4/255	35/13742	0.114286	6.15888	4.20184	0.00385818	0.209781	0.204164	LDLRAP1/EPHX2/TTC39B/SEC14L2	4
magenta	GO:0042403	GO:0042403:thyroid hormone metabolic process	3/255	18/13742	0.166667	8.9817	4.65922	0.00419233	0.22415	0.218148	GCNT4/SLC16A10/SLC5A5	3
magenta	GO:0007265	GO:0007265:Ras protein signal transduction	7/255	111/13742	0.0630631	3.39848	3.48863	0.00461239	0.224453	0.218443	SYDE2/RASGRF2/RAPGEF6/RASGEF1A/RASGRP1/LAT/GRAP	7
magenta	GO:0072132	GO:0072132:mesenchyme morphogenesis	4/255	37/13742	0.108108	5.82597	4.04173	0.00472796	0.224453	0.218443	LEF1/MYC/DCHS1/NOG	4
magenta	GO:0030578	GO:0030578:PML body organization	2/255	6/13742	0.333333	17.9634	5.71452	0.00489766	0.224453	0.218443	HABP4/ETS1	2
magenta	GO:0035739	GO:0035739:CD4-positive, alpha-beta T cell proliferation	3/255	21/13742	0.142857	7.6986	4.22398	0.00655888	0.283685	0.276089	CD28/NDFIP1/PRKCQ	3
magenta	GO:0031580	GO:0031580:membrane raft distribution	2/255	7/13742	0.285714	15.3972	5.23883	0.00677306	0.283685	0.276089	MAL/LAT	2
magenta	GO:2000096	GO:2000096:positive regulation of Wnt signaling pathway, planar cell po...	2/255	7/13742	0.285714	15.3972	5.23883	0.00677306	0.283685	0.276089	MLLT3/NKD1	2
magenta	GO:0002686	GO:0002686:negative regulation of leukocyte migration	4/255	42/13742	0.0952381	5.1324	3.68798	0.00745551	0.291155	0.283359	GCSAM/CCL28/ADTRP/MMP28	4
magenta	GO:0002437	GO:0002437:inflammatory response to antigenic stimulus	5/255	68/13742	0.0735294	3.96251	3.36735	0.00852894	0.306867	0.298651	CD28/CD6/RASGRP1/CCR7/PLCG1	5
magenta	GO:0043547	GO:0043547:positive regulation of GTPase activity	7/255	125/13742	0.056	3.01785	3.1162	0.00871633	0.306867	0.298651	SYDE2/ITGA6/RAPGEF6/SNX9/EPHA1/NET1/RASGRP1	7
magenta	GO:0033689	GO:0033689:negative regulation of osteoblast proliferation	2/255	8/13742	0.25	13.4725	4.85203	0.00892073	0.306867	0.298651	AXIN2/BCL2	2
magenta	GO:0051665	GO:0051665:membrane raft localization	2/255	8/13742	0.25	13.4725	4.85203	0.00892073	0.306867	0.298651	MAL/LAT	2
magenta	GO:0060033	GO:0060033:anatomical structure regression	2/255	8/13742	0.25	13.4725	4.85203	0.00892073	0.306867	0.298651	LEF1/CD248	2
magenta	GO:0099612	GO:0099612:protein localization to axon	2/255	8/13742	0.25	13.4725	4.85203	0.00892073	0.306867	0.298651	MAL/ANK3	2
magenta	GO:0030178	GO:0030178:negative regulation of Wnt signaling pathway	7/255	127/13742	0.0551181	2.97033	3.06727	0.00946994	0.316454	0.307981	TRABD2A/MLLT3/LATS2/NKD1/NOG/AXIN2/TLE2	7
magenta	GO:0032946	GO:0032946:positive regulation of mononuclear cell proliferation	7/255	129/13742	0.0542636	2.92427	3.0193	0.0102702	0.337833	0.328788	CD28/IL6ST/PRKCQ/CD6/IL23A/BCL2/TMIGD2	7
magenta	GO:0090330	GO:0090330:regulation of platelet aggregation	3/255	25/13742	0.12	6.46682	3.76181	0.0107416	0.337833	0.328788	IL6ST/PRKCQ/PRKCA	3
magenta	GO:0014816	GO:0014816:skeletal muscle satellite cell differentiation	2/255	9/13742	0.222222	11.9756	4.52885	0.01133	0.342892	0.333711	MCUB/CDON	2
magenta	GO:0043392	GO:0043392:negative regulation of DNA binding	3/255	26/13742	0.115385	6.2181	3.6619	0.0119789	0.353668	0.344198	LEF1/HABP4/TFAP4	3
magenta	GO:0009952	GO:0009952:anterior/posterior pattern specification	7/255	133/13742	0.0526316	2.83633	2.92607	0.0120168	0.353668	0.344198	LEF1/MLLT3/PCSK5/CDON/NKD1/NOG/AXIN2	7
magenta	GO:0032943	GO:0032943:mononuclear cell proliferation	11/255	271/13742	0.0405904	2.18742	2.71464	0.0124994	0.361245	0.351573	CD28/LEF1/IL7R/IL6ST/NDFIP1/PRKCQ/CD6/IL23A/RASGRP1/BCL2/TMIGD2	11
magenta	GO:0072538	GO:0072538:T-helper 17 type immune response	4/255	50/13742	0.08	4.31122	3.22523	0.0136759	0.384844	0.37454	LY9/IL6ST/PRKCQ/IL23A	4
magenta	GO:0038092	GO:0038092:nodal signaling pathway	2/255	10/13742	0.2	10.778	4.25311	0.0139905	0.386909	0.376549	ACVR1C/NOG	2
magenta	GO:0002287	GO:0002287:alpha-beta T cell activation involved in immune response	5/255	79/13742	0.0632911	3.41077	2.95473	0.0156643	0.415297	0.404178	LY9/FOXP1/LEF1/IL6ST/IL23A	5
magenta	GO:0003183	GO:0003183:mitral valve morphogenesis	2/255	11/13742	0.181818	9.79822	4.01385	0.0168921	0.416845	0.405684	DCHS1/AXIN2	2
magenta	GO:0003334	GO:0003334:keratinocyte development	2/255	11/13742	0.181818	9.79822	4.01385	0.0168921	0.416845	0.405684	EXPH5/BCL11B	2
magenta	GO:0002520	GO:0002520:immune system development	8/255	179/13742	0.0446927	2.4085	2.60812	0.0186316	0.438339	0.426602	CD28/ICOS/LEF1/IL7R/NDFIP1/CD248/BCL11B/BCL2	8
magenta	GO:0030900	GO:0030900:forebrain development	11/255	288/13742	0.0381944	2.05831	2.49576	0.0188306	0.438339	0.426602	KCNA3/CCDC141/WNT7A/FOXP1/LEF1/CDON/SYNE2/BCL11B/CCDC85C/NOG/SSTR3	11
magenta	GO:0061053	GO:0061053:somite development	4/255	55/13742	0.0727273	3.91929	2.98281	0.0188562	0.438339	0.426602	LEF1/NKD1/NOG/AXIN2	4
magenta	GO:0042476	GO:0042476:odontogenesis	5/255	84/13742	0.0595238	3.20775	2.79073	0.0199295	0.455606	0.443407	ID3/EDAR/LEF1/BCL11B/AXIN2	5
magenta	GO:0048643	GO:0048643:positive regulation of skeletal muscle tissue development	2/255	12/13742	0.166667	8.9817	3.8034	0.0200251	0.455606	0.443407	CDON/BCL2	2
magenta	GO:1901861	GO:1901861:regulation of muscle tissue development	3/255	32/13742	0.09375	5.05221	3.15551	0.0210705	0.466167	0.453686	LEF1/CDON/BCL2	3
magenta	GO:0002863	GO:0002863:positive regulation of inflammatory response to antigenic st...	2/255	13/13742	0.153846	8.2908	3.61617	0.0233799	0.493439	0.480227	CD28/CCR7	2
magenta	GO:0030903	GO:0030903:notochord development	2/255	13/13742	0.153846	8.2908	3.61617	0.0233799	0.493439	0.480227	ID3/NOG	2
magenta	GO:0010720	GO:0010720:positive regulation of cell development	13/255	377/13742	0.0344828	1.85828	2.32348	0.0239174	0.501483	0.488056	AMIGO1/LEF1/IL7R/IL6ST/PLAG1/CDON/CD27/TESPA1/IL23A/RASGRP1/HAPLN3/PRKCA/BCL2	13
magenta	GO:0010453	GO:0010453:regulation of cell fate commitment	3/255	34/13742	0.0882353	4.75502	3.0143	0.0247447	0.512135	0.498422	MTA3/IL23A/CHD3	3
magenta	GO:0000281	GO:0000281:mitotic cytokinesis	5/255	90/13742	0.0555556	2.9939	2.60944	0.0259721	0.527116	0.513002	SEPTIN6/SPTBN1/SNX9/CHMP7/ANK3	5
magenta	GO:0007157	GO:0007157:heterophilic cell-cell adhesion via plasma membrane cell adh...	3/255	35/13742	0.0857143	4.61916	2.94776	0.0267028	0.527116	0.513002	AMIGO1/DCHS1/CD6	3
magenta	GO:0071385	GO:0071385:cellular response to glucocorticoid stimulus	3/255	35/13742	0.0857143	4.61916	2.94776	0.0267028	0.527116	0.513002	TFAP4/AXIN2/SSTR3	3
magenta	GO:0001771	GO:0001771:immunological synapse formation	2/255	14/13742	0.142857	7.6986	3.44799	0.0269473	0.527116	0.513002	CD6/CCR7	2
magenta	GO:0044027	GO:0044027:negative regulation of gene expression via chromosomal CpG i...	2/255	14/13742	0.142857	7.6986	3.44799	0.0269473	0.527116	0.513002	DNMT3A/MYC	2
magenta	GO:0048302	GO:0048302:regulation of isotype switching to IgG isotypes	2/255	14/13742	0.142857	7.6986	3.44799	0.0269473	0.527116	0.513002	CD28/NDFIP1	2
magenta	GO:0010457	GO:0010457:centriole-centriole cohesion	2/255	15/13742	0.133333	7.18536	3.29567	0.0307183	0.528026	0.513888	CEP68/CNTLN	2
magenta	GO:0048291	GO:0048291:isotype switching to IgG isotypes	2/255	15/13742	0.133333	7.18536	3.29567	0.0307183	0.528026	0.513888	CD28/NDFIP1	2
magenta	GO:1903358	GO:1903358:regulation of Golgi organization	2/255	15/13742	0.133333	7.18536	3.29567	0.0307183	0.528026	0.513888	PDE4DIP/CAMSAP2	2
magenta	GO:0010595	GO:0010595:positive regulation of endothelial cell migration	5/255	97/13742	0.0515464	2.77785	2.4161	0.0343666	0.528026	0.513888	WNT7A/FOXP1/ETS1/PRKCA/PLCG1	5
magenta	GO:0045668	GO:0045668:negative regulation of osteoblast differentiation	3/255	39/13742	0.0769231	4.1454	2.70472	0.0353371	0.528026	0.513888	ID3/NOG/AXIN2	3
magenta	GO:0051965	GO:0051965:positive regulation of synapse assembly	3/255	40/13742	0.075	4.04176	2.64902	0.0376943	0.528026	0.513888	AMIGO1/WNT7A/LRRN3	3
magenta	GO:0006744	GO:0006744:ubiquinone biosynthetic process	2/255	17/13742	0.117647	6.34002	3.02924	0.0388366	0.528026	0.513888	UBIAD1/COQ2	2
magenta	GO:2000318	GO:2000318:positive regulation of T-helper 17 type immune response	2/255	17/13742	0.117647	6.34002	3.02924	0.0388366	0.528026	0.513888	PRKCQ/IL23A	2
magenta	GO:0003300	GO:0003300:cardiac muscle hypertrophy	4/255	69/13742	0.057971	3.12407	2.43211	0.0391822	0.528026	0.513888	TTN/FOXP1/IL6ST/PRKCA	4
magenta	GO:0043087	GO:0043087:regulation of GTPase activity	7/255	172/13742	0.0406977	2.19321	2.16527	0.0414858	0.528026	0.513888	SYDE2/ITGA6/RAPGEF6/SNX9/EPHA1/NET1/RASGRP1	7
magenta	GO:0043923	GO:0043923:positive regulation by host of viral transcription	2/255	18/13742	0.111111	5.9878	2.91156	0.0431671	0.528026	0.513888	LEF1/TFAP4	2
magenta	GO:0055022	GO:0055022:negative regulation of cardiac muscle tissue growth	2/255	18/13742	0.111111	5.9878	2.91156	0.0431671	0.528026	0.513888	FOXP1/NOG	2
magenta	GO:0009988	GO:0009988:cell-cell recognition	3/255	43/13742	0.0697674	3.75978	2.49222	0.0452338	0.528026	0.513888	CD6/FOLR3/CCR7	3
magenta	GO:0010171	GO:0010171:body morphogenesis	3/255	43/13742	0.0697674	3.75978	2.49222	0.0452338	0.528026	0.513888	LEF1/CDON/NOG	3
magenta	GO:0030838	GO:0030838:positive regulation of actin filament polymerization	3/255	43/13742	0.0697674	3.75978	2.49222	0.0452338	0.528026	0.513888	SNX9/CARMIL2/CCR7	3
magenta	GO:0018958	GO:0018958:phenol-containing compound metabolic process	4/255	73/13742	0.0547945	2.95289	2.30034	0.0466257	0.528026	0.513888	GCNT4/SLC16A10/BCL2/SLC5A5	4
magenta	GO:0006743	GO:0006743:ubiquinone metabolic process	2/255	19/13742	0.105263	5.67265	2.80245	0.0476679	0.528026	0.513888	UBIAD1/COQ2	2
magenta	GO:0045736	GO:0045736:negative regulation of cyclin-dependent protein serine/threo...	2/255	19/13742	0.105263	5.67265	2.80245	0.0476679	0.528026	0.513888	LATS2/TFAP4	2
magenta	GO:0007409	GO:0007409:axonogenesis	11/255	338/13742	0.0325444	1.75382	1.92944	0.0509545	0.528026	0.513888	AMIGO1/WNT7A/EPHB6/PRKCQ/ANK3/APBB1/NELL2/ATP8A2/BCL11B/NOG/BCL2	11
magenta	GO:0050679	GO:0050679:positive regulation of epithelial cell proliferation	6/255	144/13742	0.0416667	2.24542	2.06577	0.0518564	0.528026	0.513888	MTA3/WNT7A/MYC/NOG/PRKCA/PLCG1	6
magenta	GO:0040018	GO:0040018:positive regulation of multicellular organism growth	2/255	20/13742	0.1	5.38902	2.70082	0.0523311	0.528026	0.513888	ATP8A2/BCL2	2
magenta	GO:0062009	GO:0062009:secondary palate development	2/255	20/13742	0.1	5.38902	2.70082	0.0523311	0.528026	0.513888	WNT7A/LEF1	2
magenta	GO:0010611	GO:0010611:regulation of cardiac muscle hypertrophy	3/255	46/13742	0.0652174	3.51458	2.34892	0.0534606	0.528026	0.513888	FOXP1/IL6ST/PRKCA	3
magenta	GO:0014743	GO:0014743:regulation of muscle hypertrophy	3/255	46/13742	0.0652174	3.51458	2.34892	0.0534606	0.528026	0.513888	FOXP1/IL6ST/PRKCA	3
magenta	GO:0000379	GO:0000379:tRNA-type intron splice site recognition and cleavage	1/255	3/13742	0.333333	17.9634	4.04034	0.054646	0.528026	0.513888	TSEN2	1
magenta	GO:0002118	GO:0002118:aggressive behavior	1/255	3/13742	0.333333	17.9634	4.04034	0.054646	0.528026	0.513888	GCNT4	1
magenta	GO:0002414	GO:0002414:immunoglobulin transcytosis in epithelial cells	1/255	3/13742	0.333333	17.9634	4.04034	0.054646	0.528026	0.513888	FCMR	1
magenta	GO:0003011	GO:0003011:involuntary skeletal muscle contraction	1/255	3/13742	0.333333	17.9634	4.04034	0.054646	0.528026	0.513888	ATP8A2	1
magenta	GO:0007525	GO:0007525:somatic muscle development	1/255	3/13742	0.333333	17.9634	4.04034	0.054646	0.528026	0.513888	NKD1	1
magenta	GO:0009182	GO:0009182:purine deoxyribonucleoside diphosphate metabolic process	1/255	3/13742	0.333333	17.9634	4.04034	0.054646	0.528026	0.513888	AK5	1
magenta	GO:0010986	GO:0010986:positive regulation of lipoprotein particle clearance	1/255	3/13742	0.333333	17.9634	4.04034	0.054646	0.528026	0.513888	LDLRAP1	1
magenta	GO:0015828	GO:0015828:tyrosine transport	1/255	3/13742	0.333333	17.9634	4.04034	0.054646	0.528026	0.513888	SLC16A10	1
magenta	GO:0015891	GO:0015891:siderophore transport	1/255	3/13742	0.333333	17.9634	4.04034	0.054646	0.528026	0.513888	SLC22A17	1
magenta	GO:0019236	GO:0019236:response to pheromone	1/255	3/13742	0.333333	17.9634	4.04034	0.054646	0.528026	0.513888	GNG8	1
magenta	GO:0019740	GO:0019740:nitrogen utilization	1/255	3/13742	0.333333	17.9634	4.04034	0.054646	0.528026	0.513888	BCL2	1
magenta	GO:0021817	GO:0021817:nucleokinesis involved in cell motility in cerebral cortex r...	1/255	3/13742	0.333333	17.9634	4.04034	0.054646	0.528026	0.513888	SYNE2	1
magenta	GO:0030241	GO:0030241:skeletal muscle myosin thick filament assembly	1/255	3/13742	0.333333	17.9634	4.04034	0.054646	0.528026	0.513888	TTN	1
magenta	GO:0032385	GO:0032385:positive regulation of intracellular cholesterol transport	1/255	3/13742	0.333333	17.9634	4.04034	0.054646	0.528026	0.513888	LDLRAP1	1
magenta	GO:0038116	GO:0038116:chemokine (C-C motif) ligand 21 signaling pathway	1/255	3/13742	0.333333	17.9634	4.04034	0.054646	0.528026	0.513888	CCR7	1
magenta	GO:0045636	GO:0045636:positive regulation of melanocyte differentiation	1/255	3/13742	0.333333	17.9634	4.04034	0.054646	0.528026	0.513888	BCL2	1
magenta	GO:0046668	GO:0046668:regulation of retinal cell programmed cell death	1/255	3/13742	0.333333	17.9634	4.04034	0.054646	0.528026	0.513888	BCL2	1
magenta	GO:0048743	GO:0048743:positive regulation of skeletal muscle fiber development	1/255	3/13742	0.333333	17.9634	4.04034	0.054646	0.528026	0.513888	BCL2	1
magenta	GO:0055009	GO:0055009:atrial cardiac muscle tissue morphogenesis	1/255	3/13742	0.333333	17.9634	4.04034	0.054646	0.528026	0.513888	NOG	1
magenta	GO:0055107	GO:0055107:Golgi to secretory granule transport	1/255	3/13742	0.333333	17.9634	4.04034	0.054646	0.528026	0.513888	BICDL1	1
magenta	GO:0060300	GO:0060300:regulation of cytokine activity	1/255	3/13742	0.333333	17.9634	4.04034	0.054646	0.528026	0.513888	NOG	1
magenta	GO:0060400	GO:0060400:negative regulation of growth hormone receptor signaling pat...	1/255	3/13742	0.333333	17.9634	4.04034	0.054646	0.528026	0.513888	LEPROTL1	1
magenta	GO:0060513	GO:0060513:prostatic bud formation	1/255	3/13742	0.333333	17.9634	4.04034	0.054646	0.528026	0.513888	NOG	1
magenta	GO:0060710	GO:0060710:chorio-allantoic fusion	1/255	3/13742	0.333333	17.9634	4.04034	0.054646	0.528026	0.513888	LEF1	1
magenta	GO:0060988	GO:0060988:lipid tube assembly	1/255	3/13742	0.333333	17.9634	4.04034	0.054646	0.528026	0.513888	SNX9	1
magenta	GO:0061181	GO:0061181:regulation of chondrocyte development	1/255	3/13742	0.333333	17.9634	4.04034	0.054646	0.528026	0.513888	AXIN2	1
magenta	GO:0070104	GO:0070104:negative regulation of interleukin-6-mediated signaling path...	1/255	3/13742	0.333333	17.9634	4.04034	0.054646	0.528026	0.513888	IL6ST	1
magenta	GO:0070460	GO:0070460:thyroid-stimulating hormone secretion	1/255	3/13742	0.333333	17.9634	4.04034	0.054646	0.528026	0.513888	SLC16A10	1
magenta	GO:0071866	GO:0071866:negative regulation of apoptotic process in bone marrow cell	1/255	3/13742	0.333333	17.9634	4.04034	0.054646	0.528026	0.513888	LEF1	1
magenta	GO:0090245	GO:0090245:axis elongation involved in somitogenesis	1/255	3/13742	0.333333	17.9634	4.04034	0.054646	0.528026	0.513888	NKD1	1
magenta	GO:0097360	GO:0097360:chorionic trophoblast cell proliferation	1/255	3/13742	0.333333	17.9634	4.04034	0.054646	0.528026	0.513888	ACVR1C	1
magenta	GO:0106071	GO:0106071:positive regulation of adenylate cyclase-activating G protei...	1/255	3/13742	0.333333	17.9634	4.04034	0.054646	0.528026	0.513888	PRKCA	1
magenta	GO:0110099	GO:0110099:negative regulation of calcium import into the mitochondrion	1/255	3/13742	0.333333	17.9634	4.04034	0.054646	0.528026	0.513888	MCUB	1
magenta	GO:0140300	GO:0140300:serine import into mitochondrion	1/255	3/13742	0.333333	17.9634	4.04034	0.054646	0.528026	0.513888	SFXN2	1
magenta	GO:0140447	GO:0140447:cytokine precursor processing	1/255	3/13742	0.333333	17.9634	4.04034	0.054646	0.528026	0.513888	PCSK5	1
magenta	GO:0141014	GO:0141014:ribosome hibernation	1/255	3/13742	0.333333	17.9634	4.04034	0.054646	0.528026	0.513888	HABP4	1
magenta	GO:0141067	GO:0141067:intracellular nitrogen homeostasis	1/255	3/13742	0.333333	17.9634	4.04034	0.054646	0.528026	0.513888	BCL2	1
magenta	GO:0160006	GO:0160006:Fc receptor-mediated immune complex endocytosis	1/255	3/13742	0.333333	17.9634	4.04034	0.054646	0.528026	0.513888	FCMR	1
magenta	GO:1900825	GO:1900825:regulation of membrane depolarization during cardiac muscle ...	1/255	3/13742	0.333333	17.9634	4.04034	0.054646	0.528026	0.513888	ANK3	1
magenta	GO:1901300	GO:1901300:positive regulation of hydrogen peroxide-mediated programmed...	1/255	3/13742	0.333333	17.9634	4.04034	0.054646	0.528026	0.513888	FOXP1	1
magenta	GO:1901382	GO:1901382:regulation of chorionic trophoblast cell proliferation	1/255	3/13742	0.333333	17.9634	4.04034	0.054646	0.528026	0.513888	ACVR1C	1
magenta	GO:1901509	GO:1901509:regulation of endothelial tube morphogenesis	1/255	3/13742	0.333333	17.9634	4.04034	0.054646	0.528026	0.513888	FOXP1	1
magenta	GO:1903925	GO:1903925:response to bisphenol A	1/255	3/13742	0.333333	17.9634	4.04034	0.054646	0.528026	0.513888	DNMT3A	1
magenta	GO:1903926	GO:1903926:cellular response to bisphenol A	1/255	3/13742	0.333333	17.9634	4.04034	0.054646	0.528026	0.513888	DNMT3A	1
magenta	GO:1904381	GO:1904381:Golgi apparatus mannose trimming	1/255	3/13742	0.333333	17.9634	4.04034	0.054646	0.528026	0.513888	MAN1C1	1
magenta	GO:1905041	GO:1905041:regulation of epithelium regeneration	1/255	3/13742	0.333333	17.9634	4.04034	0.054646	0.528026	0.513888	EPPK1	1
magenta	GO:1990926	GO:1990926:short-term synaptic potentiation	1/255	3/13742	0.333333	17.9634	4.04034	0.054646	0.528026	0.513888	NOG	1
[truncated: 1,785 more rows]
